# Supplementary material for: An unbiased comparison of 14 epigenetic clocks in relation to 174 incident disease outcomes
Source: Nat Commun. 2025 Dec 16;16:11164. doi: 10.1038/s41467-025-66106-y (PMC12708718; doi:10.1038/s41467-025-66106-y)
Supplement: Supplementary file 2 — Supplementary Data 1 [file 41467_2025_66106_MOESM2_ESM.xlsx]

## Sheet: s1
				Age of cases at blood draw (years)		Age of cases at diagnosis (years)		Time to diagnosis (years)		Age of controls at blood draw		Female Cases	Female controls
Group	Disease	ncase	ncontrol	Mean	SD	Mean	SD	Mean	SD	Mean	SD	%	%
Skin	Acne	81	18362	28.642	10.3493	32.3097	11.0344	3.6677	2.75131	47.4516	14.8174	80.2469	58.6374
Eye	Actinic keratosis	106	18660	60.8585	10.3034	65.7005	10.4837	4.84198	2.99821	46.9515	14.8544	42.4528	58.9389
Cardiovascular	Atrial fibrillation	458	18215	64.0153	10.5903	69.8352	10.947	5.81987	2.87709	46.5037	14.6498	45.4148	59.3467
Haematological or immunological	Agranulocytosis	80	18715	55.0125	10.4354	60.6812	10.7621	5.66875	2.59174	47.0589	14.9096	73.75	58.6855
Genitourinary	Acute Kidney Injury	249	18584	64.5301	12.4974	71.0686	12.4358	6.53849	2.4103	46.8652	14.7821	46.1847	58.997
Psychiatric	Alcohol Problems	547	17930	49.9525	13.2105	53.642	13.3262	3.68952	2.7105	46.9224	14.9376	52.468	59.2303
Respiratory	Allergic and chronic rhinitis	315	17677	45.019	15.338	49.2558	15.642	4.23677	2.72702	47.2828	14.9001	58.7302	58.6638
Digestive	Anal fissure	68	18572	41.8971	14.637	46.4902	14.925	4.59314	2.64988	47.1061	14.9129	52.9412	58.8467
Infections	Infection of anal and rectal regions	39	18695	48.0513	15.793	53.0876	16.3256	5.03632	3.03884	47.1079	14.9268	38.4615	58.866
Digestive	Anorectal fistula	32	18738	44	14.9515	48.8359	15.2526	4.83594	2.56663	47.0895	14.9092	34.375	58.9177
Digestive	Anorectal prolapse	31	18798	52.9677	14.8447	57.1909	15.6899	4.22312	2.50383	47.0891	14.9023	77.4194	58.7509
Eye	Anterior and Intermediate Uveitis	32	18762	55.8125	12.6604	60.2552	13.857	4.44271	3.18588	47.0739	14.8998	53.125	58.837
Psychiatric	Anxiety disorders	412	17666	43.1286	15.9073	48.2522	16.3619	5.12358	2.81454	47.1593	14.9508	66.7476	58.0946
Digestive	Appendicitis	108	17961	42.8241	14.9665	47.0162	15.1684	4.19213	2.81288	47.1009	14.9397	58.3333	58.7941
Respiratory	Aspiration pneumonitis	77	18771	64.4545	14.8887	70.8063	15.1315	6.35173	2.68373	47.0398	14.8589	57.1429	58.8248
Respiratory	Asthma	459	17384	50.4074	15.1088	55.3304	15.6043	4.92302	2.94931	47.2868	14.7981	64.488	58.5596
Cardiovascular	Atrioventricular block, first degree	32	18821	66.6875	14.946	72.5339	14.8028	5.84635	2.56022	47.0737	14.8757	40.625	58.8545
Haematological or immunological	Vitamin B12 deficiency anaemia	81	18729	54.7407	15.6323	60.2737	16.1835	5.53292	2.84686	47.05	14.8848	76.5432	58.6844
Infections	Bacterial Diseases (excl TB)	1003	16027	53.7607	16.3563	59.0431	16.7579	5.2824	2.77386	46.4316	14.7441	57.5274	58.4077
Psychiatric	Bipolar affective disorder and mania	36	18795	41.5833	13.6033	46.5255	13.7118	4.94213	2.98301	47.1216	14.9045	66.6667	58.7976
Digestive	Barrett's oesophagus	71	18772	55.7042	11.4921	61.9965	11.2827	6.29225	2.3579	47.0675	14.8978	52.1127	58.8376
Neurological	Bell's palsy	44	18767	45.6591	12.7552	50.8693	13.274	5.21023	2.66203	47.1113	14.9072	45.4545	58.8426
Benign neoplasm or Carcinoma in situ	Benign neoplasm of brain and other parts of central nervous system	35	18794	53.8	13.9385	59.3571	14.8275	5.55714	2.85193	47.09	14.8985	68.5714	58.79
Benign neoplasm or Carcinoma in situ	Benign neoplasm of colon, rectum, anus and anal canal	555	17916	56.1261	9.52227	61.3665	9.77343	5.24039	2.84355	46.5834	14.9164	48.8288	59.2543
Benign neoplasm or Carcinoma in situ	Benign neoplasm of ovary	156	10597	43.1987	13.5372	47.7858	13.8882	4.58707	2.86457	47.2703	14.8398	100	100
Benign neoplasm or Carcinoma in situ	Benign neoplasm of stomach and duodenum	99	18708	57.202	11.4214	62.8678	11.8577	5.66582	2.79844	47.0189	14.8903	73.7374	58.7235
Benign neoplasm or Carcinoma in situ	Benign neoplasm and polyp of uterus	123	10819	50.3984	11.2554	55.2425	11.1673	4.84417	2.91428	47.1581	14.781	100	100
Infections	Infection of bones and joints	38	18782	57.8947	13.5682	63.557	13.6218	5.66228	2.73422	47.0757	14.8935	47.3684	58.8808
Genitourinary	Hyperplasia of prostate	282	7329	60.3404	7.73478	65.253	7.92686	4.91253	2.81975	45.8607	14.9267	0	0
Respiratory	Bronchiectasis	77	18760	60.4156	12.4608	65.9784	12.9069	5.56277	2.67461	47.0392	14.8797	57.1429	58.806
Musculoskeletal	Carpal tunnel syndrome	263	18267	52.3422	12.6812	56.8574	12.6417	4.51521	2.84954	46.8714	14.9212	71.4829	58.269
Eye	Cataract	779	17779	64.5225	9.66405	70.165	9.56498	5.64249	2.83511	46.0085	14.3946	62.6444	58.5466
Cardiovascular	Coronary heart disease not otherwise specified	551	17835	59.9909	9.78839	65.2728	9.93634	5.28191	2.77265	46.2772	14.7041	38.294	59.972
Digestive	Cholecystitis	314	18152	51.4013	14.0428	56.3907	14.0835	4.98938	2.84244	46.8445	14.9	71.3376	58.1148
Digestive	Cholelithiasis	462	17858	51.9632	14.1207	56.8196	14.328	4.85642	2.79966	46.7225	14.9001	72.5108	57.7556
Neurological	Postviral fatigue syndrome, neurasthenia and fibromyalgia	179	18457	46.4246	12.689	52.3771	12.8118	5.95251	2.56504	47.1005	14.9514	87.7095	58.3356
Digestive	Liver fibrosis, sclerosis and cirrhosis	43	18783	53.6279	10.6816	59.0504	10.9544	5.42248	3.17566	47.0801	14.9046	37.2093	58.8884
Digestive	Coeliac disease	60	18752	48.1833	14.1918	52.9833	13.7112	4.8	2.95574	47.1012	14.9019	75	58.7351
Respiratory	Chronic Obstructive Pulmonary Disease (COPD)	427	18264	59.9391	10.7967	65.1723	10.9869	5.23322	2.7977	46.7355	14.7949	59.9532	58.7714
Digestive	Crohn's disease	40	18718	47.2	13.4702	50.9917	13.04	3.79167	2.6191	47.1039	14.9206	60	58.8952
Ear	Hearing loss	305	18087	54.5639	13.0229	59.5563	13.3385	4.99235	2.70065	46.9293	14.8289	60	58.9263
Psychiatric	Delirium, not induced by alcohol and other psychoactive substances	84	18767	69.3929	11.4902	76.6756	11.6511	7.28274	2.27318	47.01	14.8378	57.1429	58.8213
Psychiatric	Dementia	154	18703	71.9416	9.0194	78.7159	8.73602	6.77435	2.43085	46.9058	14.7647	63.6364	58.7767
Psychiatric	Depression	481	17376	44.42	15.437	48.4773	15.6748	4.05735	2.68714	47.153	15.0078	69.8545	57.7866
Skin	Dermatitis (atopc/contact/other/unspecified)	533	17267	46.3133	14.4178	50.9647	14.8482	4.65134	2.76787	47.2936	14.8594	60.9756	58.6031
Eye	Diabetic ophthalmic complications	165	18657	55.2727	13.4515	60.2667	13.4366	4.99394	2.77563	47.0212	14.8907	46.0606	58.9805
Endocrine	Diabetes	572	18003	57.0909	11.3236	62.1648	11.5231	5.07386	2.84492	46.6334	14.8466	48.7762	59.3623
Infections	Infections of the digestive system	343	18237	51.5948	15.3979	58.0335	15.6191	6.43878	2.35753	47.0943	14.8261	62.3907	58.639
Digestive	Diverticular disease of intestine (acute and chronic)	775	17683	58.1406	10.2368	63.4233	10.1819	5.28269	2.73732	46.2728	14.7583	59.871	58.7118
Genitourinary	Dysmenorrhoea	47	10734	35.5957	8.97257	39.4628	9.23432	3.86702	2.70375	47.3846	14.8061	100	100
Infections	Ear and Upper Respiratory Tract Infections	161	17826	43.2981	16.3806	47.6889	17.298	4.39079	3.12184	47.6496	14.6945	57.764	59.0374
Genitourinary	Erectile dysfunction	193	7458	52.3057	11.5129	57.2927	11.2776	4.98705	2.60023	46.4751	15.171	0	0
Genitourinary	Endometriosis	77	10723	37.1558	9.71443	41.9448	9.99167	4.78896	2.9435	47.3646	14.8437	100	100
Musculoskeletal	Enthesopathies & synovial disorders	903	16976	48.9158	12.17	53.7207	12.2928	4.80482	2.80058	46.6139	15.0841	58.2503	58.8772
Neurological	Epilepsy	81	18617	51.8889	12.7848	56.9825	13.0984	5.09362	3.01323	47.0995	14.9147	56.7901	58.8494
Genitourinary	End stage renal disease	35	18812	60.5143	12.0009	65.6286	12.6819	5.11429	3.02732	47.0807	14.8933	54.2857	58.8454
Digestive	Fatty Liver	71	18766	50.3803	11.6893	56.6808	11.5762	6.30047	2.90588	47.0946	14.9124	52.1127	58.8671
Genitourinary	Female genital prolapse	252	10541	55.3889	10.869	60.0929	10.812	4.70403	2.87767	46.7413	14.6623	100	100
Genitourinary	Female infertility	48	10643	29.6042	5.01801	33.7899	4.46291	4.18576	2.1541	47.4284	14.9212	100	100
Musculoskeletal	Fibromatoses	122	18650	56.3607	8.88779	61.86	8.93755	5.49932	2.66947	46.9799	14.8905	41.8033	59.0724
Haematological or immunological	Folate deficiency anaemia	37	18816	48.9459	16.5914	54.2005	16.8919	5.2545	2.67908	47.1085	14.8975	62.1622	58.7957
Musculoskeletal	Fracture of hip	110	18699	67.5364	11.5359	73.5614	11.7879	6.025	2.86774	46.9593	14.8174	68.1818	58.7465
Musculoskeletal	Fracture of wrist	205	18219	54.9659	12.9525	60.515	13.3512	5.54919	2.77498	47.0917	14.8339	80.9756	58.697
Digestive	Gastritis and duodenitis	715	17218	52.2811	13.8185	57.2104	14.0091	4.92925	2.8653	46.5104	14.8849	61.3986	58.828
Eye	Glaucoma	73	18738	62.589	10.6756	68.4954	10.4554	5.90639	2.51227	47.0059	14.8645	64.3836	58.8216
Genitourinary	Glomerulonephritis	51	18724	58.0784	14.9504	63.3775	15.1701	5.29902	2.78803	47.0607	14.8814	56.8627	58.8282
Digestive	Gastro-oesophageal reflux disease	813	17304	51.0898	12.9973	56.1626	13.249	5.07278	2.75462	46.583	14.9592	65.4367	58.5125
Musculoskeletal	Gout	162	18617	57.0679	13.5611	62.6821	13.5826	5.6142	2.7096	46.9792	14.8839	30.2469	59.2469
Benign neoplasm or Carcinoma in situ	Haemangioma, any site	58	18672	50.8103	11.9347	55.2126	12.7161	4.4023	2.90061	47.0963	14.9024	56.8966	58.7832
Digestive	Abdominal Hernia	503	17618	52.8052	12.5719	57.7826	12.7977	4.97747	2.84249	46.7103	14.833	26.2425	61.3236
Digestive	Diaphragmatic hernia	529	17822	55.5123	12.3078	60.7979	12.584	5.2856	2.7813	46.5151	14.8327	68.8091	58.439
Cardiovascular	Heart failure	260	18505	64.1115	11.8227	69.4984	12.239	5.38686	2.7809	46.7721	14.7478	42.6923	59.157
Genitourinary	Hydrocoele (incl infected)	34	7622	50.3235	17.5822	54.6054	17.1747	4.28186	2.47164	46.7934	15.0506	0	0
Cardiovascular	Hypertension	1527	16236	58.1218	11.1752	63.0419	11.3149	4.9201	2.94009	45.1561	14.5162	53.3071	59.5528
Digestive	Irritable bowel syndrome	250	18136	42.824	14.7316	47.1937	15.146	4.36967	2.85684	47.1118	14.9532	83.2	57.951
Haematological or immunological	Iron deficiency anaemia	272	18280	55.0735	15.1534	60.5037	15.4059	5.43015	2.85136	46.9035	14.878	69.8529	58.1893
Musculoskeletal	Intervertebral disc disorders	167	18367	48.1976	13.0828	53.0389	13.1673	4.84132	2.77232	46.9731	14.9503	56.2874	58.9263
Cardiovascular	Ischaemic stroke	142	18660	62.4859	11.8002	68.1984	11.7093	5.71244	2.96424	46.948	14.8424	49.2958	58.9228
Skin	Keratitis	35	18771	50.2571	15.3897	55.3714	15.3902	5.11429	3.04098	47.0967	14.9043	68.5714	58.8461
Cardiovascular	Left bundle branch block	46	18797	61.6522	12.5153	66.4873	12.7185	4.83514	2.96437	47.0662	14.8829	60.8696	58.8126
Benign neoplasm or Carcinoma in situ	Leiomyoma of uterus	165	10680	45.7273	9.17271	50.3247	9.00972	4.59747	2.75438	47.1941	14.8787	100	100
Skin	Lichen planus	39	18782	53.5897	11.2874	58.4658	11.5288	4.87607	2.61294	47.0727	14.8966	61.5385	58.785
Digestive	Alcoholic liver disease	30	18803	52.1667	10.5408	57.4694	10.6465	5.30278	3.3155	47.0875	14.9047	16.6667	58.9161
Infections	Lower Respiratory Tract Infections	757	17697	59.0634	13.9592	64.8476	14.3254	5.78424	2.78957	46.509	14.6597	56.2748	58.9874
Eye	Macular degeneration	73	18754	66.4247	14.2614	71.5285	14.2672	5.10388	2.57761	46.9995	14.8298	65.7534	58.7501
Infections	Infection of male genital system	35	7643	52.3143	15.3886	57.1976	15.8955	4.88333	2.6754	46.7487	15.127	0	0
Genitourinary	Menorrhagia and polymenorrhoea	287	9555	38.554	7.22537	42.5825	6.94888	4.02846	2.76501	46.6638	15.1305	100	100
Neurological	Migraine	283	17465	40.7597	13.0563	45.7388	13.3551	4.97909	2.78292	47.1998	15.0463	77.0318	57.3089
Neurological	Multiple sclerosis	49	18772	44.8776	11.6702	50.2194	11.616	5.34184	2.99238	47.1098	14.9146	81.6327	58.7045
Cardiovascular	Multiple valve dz	37	18806	61.6757	13.2058	67.4212	13.4392	5.7455	2.75665	47.0689	14.8825	35.1351	58.8801
Infections	Mycoses	73	18733	57.5342	10.966	63.6587	10.9515	6.12443	2.79371	47.0597	14.8969	56.1644	58.8267
Cardiovascular	Myocardial infarction	347	18279	61.5562	10.5974	66.7927	10.7234	5.23655	2.9242	46.6325	14.7576	33.4294	59.6586
Respiratory	Nasal polyp	75	18637	49.1467	12.8428	53.7422	12.8365	4.59556	2.79424	47.0438	14.915	30.6667	59.076
Genitourinary	Neuromuscular dysfunction of bladder	96	18640	51.3125	13.782	56.237	13.8251	4.92448	2.98219	47.0397	14.9038	61.4583	58.7178
Cancers	Non-Hodgkin Lymphoma	50	18771	57.3	12.5312	62.8267	12.8365	5.52667	3.17098	47.0737	14.903	60	58.8088
Cardiovascular	Nonrheumatic aortic valve disorders	103	18708	64.068	11.1841	69.771	12.1322	5.70307	2.91657	46.9796	14.8538	49.5146	58.9106
Cardiovascular	Nonrheumatic mitral valve disorders	68	18740	61.9118	10.8473	67.5576	11.6768	5.64583	2.65386	47.0231	14.875	55.8824	58.8367
Musculoskeletal	Osteoarthritis (excl spine)	1132	17056	57.477	10.4346	62.5447	10.4754	5.06765	2.75493	45.8779	14.7523	64.2226	58.4486
Endocrine	Obesity	321	17952	51.0997	11.8955	55.0953	12.0629	3.99559	2.83341	46.8534	14.9765	57.6324	58.5004
Genitourinary	Obstructive and reflux uropathy	102	18666	55.6078	12.8835	61.2239	13.3415	5.61601	3.04138	47.0481	14.8931	45.098	58.8664
Digestive	Oesophagitis and oesophageal ulcer	410	17813	53.5463	13.3389	58.5242	13.6345	4.97785	2.73061	46.6015	14.8628	60.7317	59.0861
Musculoskeletal	Osteoporosis	319	18437	62.7398	10.287	67.8187	10.4781	5.07889	2.66547	46.7553	14.7912	87.1473	58.1765
Haematological or immunological	Other anaemias	348	18072	56.7845	15.2076	62.199	15.6947	5.41451	2.82868	46.7817	14.8161	66.092	58.0899
Infections	Other or unspecified infectious organisms	1143	16316	55.6562	15.3098	61.3041	15.7254	5.64793	2.78444	46.8903	14.4248	57.6553	58.9115
Infections	Infections of Other or unspecified organs	581	17697	54.4475	15.0561	60.1724	15.4335	5.7249	2.7325	46.8271	14.7988	59.0361	58.88
Digestive	Pancreatitis	81	18701	53.8765	16.0907	59.0494	16.0901	5.17284	3.17722	47.0536	14.8881	59.2593	58.8097
Neurological	Parkinson's disease	43	18810	63.2558	6.67652	69.3798	7.36755	6.12403	2.59045	47.0713	14.8934	37.2093	58.8729
Genitourinary	Postcoital and contact bleeding	35	10963	33.7143	11.9597	38.1214	11.4414	4.40714	2.66772	47.3791	14.7526	100	100
Cardiovascular	Pulmonary embolism	126	18653	58.6429	12.2908	64.7288	12.2587	6.08598	2.68378	46.9961	14.8847	57.1429	58.7948
Neurological	Peripheral neuropathies (excluding cranial nerve and carpal tunnel syndromes)	223	18426	51.9596	13.0043	56.9361	13.3346	4.97646	2.82078	46.9786	14.9303	63.6771	58.6671
Cardiovascular	Peripheral arterial disease	140	18628	61.0143	10.0681	66.1923	10.3428	5.17798	2.56769	46.9301	14.8547	44.2857	58.965
Digestive	Peritonitis	91	18635	52.2527	14.5026	58.0412	14.9036	5.78846	2.95852	47.0299	14.8925	57.1429	58.8302
Infections	Female pelvic inflammatory disease	61	10725	38.4262	13.5345	43.9003	13.9777	5.47404	2.83707	47.305	14.8267	100	100
Skin	Pilonidal cyst/sinus	34	18654	32.0294	14.0723	36.7794	13.5351	4.75	2.91085	47.1821	14.9048	50	58.9579
Respiratory	Pleural effusion	198	18599	61.2879	12.8945	67.2344	12.8303	5.94655	2.72202	46.9208	14.8315	56.0606	58.8849
Genitourinary	Postmenopausal bleeding	210	10610	53.4762	7.34469	58.4766	7.25105	5.0004	2.93519	46.7959	14.7092	100	100
Musculoskeletal	Polymyalgia Rheumatica	63	18776	62.746	9.00353	67.5807	9.24232	4.83466	2.59059	47.0391	14.8779	69.8413	58.7772
Cancers	Primary Malignancy_Bladder	63	18749	63.5873	10.342	69.5899	10.3407	6.00265	2.72751	47.0089	14.8594	34.9206	58.9418
Cancers	Primary Malignancy_colorectal and anus	152	18621	58.8947	11.4886	64.312	11.5339	5.41721	2.8752	46.9372	14.8579	52.6316	58.8905
Cancers	Primary Malignancy_Breast	256	10621	55.2305	9.93654	60.263	10.1091	5.03255	2.89554	46.9267	14.7929	100	100
Cancers	Primary Malignancy_Kidney and Ureter	44	18802	56.7727	11.0156	62.2405	10.5338	5.4678	2.97553	47.0849	14.9007	40.9091	58.8874
Cancers	Primary Malignancy_Lung and trachea	136	18711	62.2794	8.49287	67.6869	8.87362	5.40748	2.74759	46.993	14.8771	58.8235	58.8103
Cancers	Primary Malignancy_Malignant Melanoma	45	18774	54.2222	12.6237	59.8907	12.5094	5.66852	3.04991	47.0852	14.8996	62.2222	58.7888
Cancers	Primary Malignancy_Oesophageal	33	18819	63.697	10.7427	69.5934	11.2107	5.89646	2.98455	47.0783	14.8892	42.4242	58.866
Cancers	Primary Malignancy_Oro-pharyngeal	31	18803	52.8387	10.8876	58.4516	10.7242	5.6129	2.8778	47.095	14.9069	29.0323	58.9002
Cancers	Primary Malignancy_Other Organs	101	18712	58.604	12.5085	63.6089	12.2916	5.00495	2.90882	47.0322	14.8905	53.4653	58.8606
Cancers	Primary Malignancy_Ovarian	37	11037	56.1351	11.3386	61.5383	11.2611	5.40315	2.43587	47.3091	14.7538	100	100
Cancers	Primary Malignancy_Pancreatic	34	18821	61.7059	11.0441	67.0392	11.7066	5.33333	2.68601	47.0841	14.8931	52.9412	58.8279
Cancers	Primary Malignancy_Prostate	148	7583	60.9324	7.22775	67.1273	7.0382	6.19482	2.58388	46.4014	15.0587	0	0
Cancers	Primary Malignancy_Other Skin and subcutaneous tissue	227	18440	61.3304	10.5868	66.7155	10.5618	5.3851	2.94588	46.7997	14.8282	47.1366	59.0184
Cancers	Primary Malignancy_Uterine	43	11033	59.186	6.99066	64.1589	6.51161	4.97287	2.99032	47.2834	14.7468	100	100
Musculoskeletal	Psoriatic arthropathy	30	18807	47.6	11.2483	51.9333	10.9964	4.33333	2.81604	47.1073	14.9086	66.6667	58.8292
Skin	Psoriasis	145	18475	45.6207	13.8715	50.2023	14.3539	4.58161	2.75278	47.1103	14.9213	60	58.8742
Endocrine	Hyperparathyroidism	35	18806	59	11.0507	64.4381	10.6207	5.4381	2.71354	47.0803	14.8951	77.1429	58.7685
Eye	Ptosis of eyelid	33	18795	56.3636	13.6217	61.4646	13.6661	5.10101	2.36527	47.081	14.8906	63.6364	58.7976
Respiratory	Pulmonary collapse (excl pneumothorax)	47	18799	56.1489	12.9531	62.0922	12.2746	5.94326	2.65464	47.086	14.8951	53.1915	58.8382
Respiratory	Other interstitial pulmonary diseases with fibrosis	42	18813	65.4524	9.53096	71.7262	9.79499	6.27381	2.6146	47.0687	14.8838	30.9524	58.8742
Cardiovascular	Raynaud's syndrome	80	18673	49.275	13.6669	53.9719	13.7201	4.69688	2.69761	47.1006	14.9185	76.25	58.6408
Respiratory	Respiratory failure	65	18779	60.1231	12.9089	65.7846	12.9815	5.66154	2.8354	47.0571	14.8842	60	58.7997
Eye	Retinal detachments and breaks	35	18800	52.1143	10.854	58.0095	10.9064	5.89524	2.52498	47.0924	14.9056	40	58.8564
Musculoskeletal	Rheumatoid Arthritis	117	18642	53.8462	12.9393	58.4808	12.9401	4.63462	2.81992	47.0193	14.8958	64.1026	58.7169
Skin	Rosacea	153	18533	48.549	13.5019	52.8344	13.5555	4.2854	2.75512	47.0718	14.9203	72.549	58.6144
Skin	Seborrheic dermatitis	148	18492	45.5	15.427	50.1104	15.7848	4.61036	2.7879	47.1452	14.8916	52.027	58.8633
Cancers	Secondary Malignancy_Bone	111	18742	57.991	10.2465	63.6727	10.3733	5.68168	2.84865	47.0439	14.8993	55.8559	58.8358
Cancers	Secondary Malignancy_Brain, Other CNS and Intracranial	49	18806	57.9184	9.94534	63.148	9.61211	5.22959	2.78516	47.083	14.9017	67.3469	58.7897
Cancers	Secondary malignancy_Liver and intrahepatic bile duct	125	18726	59.96	10.5084	65.4373	10.4692	5.47733	2.67177	47.0215	14.8878	52.8	58.8647
Cancers	Secondary Malignancy_Lymph Nodes	174	18651	56.1149	9.9338	61.8989	10.019	5.784	2.86401	47.0092	14.9135	75.2874	58.6296
Cancers	Secondary Malignancy_Lung	89	18763	60.9551	10.6065	66.4204	10.8457	5.46536	2.58143	47.0437	14.8882	62.9213	58.7966
Cancers	Secondary Malignancy_Other organs	104	18745	58.7404	11.6461	64.0865	11.3951	5.34615	2.86965	47.0391	14.8883	63.4615	58.7997
Cancers	Secondary Malignancy_retroperitoneum and peritoneum	46	18813	61.5	11.3014	67.1902	11.3444	5.69022	2.5927	47.0776	14.8909	78.2609	58.7679
Cancers	Secondary Malignancy_Pleura	32	18825	59.8438	8.42848	66.5859	8.85925	6.74219	2.17712	47.0903	14.8999	71.875	58.7888
Infections	Septicaemia	186	18623	59.7204	12.5391	66.2773	12.7921	6.5569	2.46816	46.9815	14.8679	53.2258	58.8734
Respiratory	Chronic sinusitis	474	17643	44.5253	13.9513	49.0287	14.1824	4.50334	2.81546	47.1832	14.9654	70.8861	58.1194
Infections	Infection of skin and subcutaneous tissues	294	18025	52.8095	15.618	57.7885	15.8519	4.97902	2.87098	46.9496	14.9188	48.2993	59.1623
Respiratory	Sleep apnoea	114	18606	49.5263	11.1888	54.4401	11.4792	4.91374	2.65995	47.0704	14.9223	36.8421	59.11
Musculoskeletal	Spinal stenosis	82	18734	61.5366	12.0536	66.5589	12.2239	5.02236	2.68573	47.0159	14.8731	62.1951	58.7915
Musculoskeletal	Spondylosis	163	18416	57.5031	11.3727	62.112	11.6329	4.6089	2.84023	46.8078	14.8571	68.7117	58.6772
Cardiovascular	Stable angina	320	18062	61.8062	9.45108	66.7763	9.41335	4.97005	2.73606	46.4549	14.7373	42.1875	59.3899
Cardiovascular	Stroke NOS	167	18586	60.6287	11.4068	65.8244	11.5968	5.19561	2.81373	46.9022	14.8416	41.3174	58.9906
Psychiatric	Other psychoactive substance misuse	56	18723	43.7143	13.9332	49.3661	14.2506	5.65179	2.43243	47.152	14.9045	50	58.9008
Cardiovascular	Supraventricular tachycardia	67	18708	55.7313	15.1933	60.9167	16.0318	5.18532	2.71577	47.0353	14.876	59.7015	58.8304
Endocrine	Hypo or hyperthyroidism	433	17888	53.3672	14.2329	57.9213	14.5618	4.55408	2.81491	46.7517	14.9198	81.0624	57.3569
Cardiovascular	Transient ischaemic attack	163	18596	60.2761	11.5482	65.7157	11.7874	5.43967	2.79684	46.912	14.8487	49.6933	58.9643
Ear	Tinnitus	115	18644	48.6174	12.1573	53.3478	12.4682	4.73043	2.75154	47.0754	14.9269	60	58.8554
Neurological	Trigeminal neuralgia	34	18797	47.5	11.524	52.7475	11.9254	5.24755	2.51949	47.0979	14.9009	82.3529	58.7381
Digestive	Ulcerative colitis	67	18701	47.5672	13.7414	52.4801	14.0061	4.91294	2.77436	47.0828	14.9134	59.7015	58.8685
Digestive	Peptic ulcer disease	106	18316	57.3774	11.6058	62.7398	12.1818	5.36242	3.03555	46.8052	14.88	59.434	59.0522
Cardiovascular	Unstable Angina	68	18664	60.6765	10.0913	64.9167	10.0986	4.2402	2.8232	46.9471	14.8545	39.7059	59.0495
Genitourinary	Urinary Incontinence	219	10480	51.379	12.4314	55.7534	12.9216	4.37443	2.78412	46.9869	14.8496	100	100
Genitourinary	Urolithiasis	165	18370	48.3515	13.6274	54.051	13.839	5.69949	2.81296	46.9532	14.9188	38.7879	59.2324
Skin	Urticaria	93	18558	45.2903	13.2563	49.8683	13.3028	4.57796	2.74222	47.1437	14.9092	67.7419	58.6755
Infections	Urinary Tract Infections	530	17773	58.0208	15.6994	63.6099	16.0987	5.58915	2.66453	46.7044	14.7228	64.717	58.1556
Infections	Viral diseases (excl chronic hepatitis/HIV)	277	18133	51.6354	15.8336	57.4804	16.3332	5.84507	2.76153	47.1967	14.8426	58.8448	58.7823
Cardiovascular	Venous thromboembolic disease (Excl PE)	95	18682	57.4947	12.5553	62.7333	12.8482	5.2386	3.08653	47.0186	14.8913	54.7368	58.8427
