# Supplementary material for: An unbiased comparison of 14 epigenetic clocks in relation to 174 incident disease outcomes
Source: Nat Commun. 2025 Dec 16;16:11164. doi: 10.1038/s41467-025-66106-y (PMC12708718; doi:10.1038/s41467-025-66106-y)
Supplement: Supplementary file 3 — Supplementary Data 2 [file 41467_2025_66106_MOESM3_ESM.xlsx]

## Sheet: s2
Group	Disease	Clock	N_cases	N_total	HR	LCI	UCI	Z	df	P	chisq_local	df_local	P_local	chisq_global	df_global	P_global	Covariates	Strata
Benign neoplasm or Carcinoma in situ	Benign neoplasm and polyp of uterus	DNAmTL	37	4152	1.10508	0.79325	1.5395	0.590715	1	0.554711	1.2836	1	0.257231	14.496	6	0.0245607	Full adjustment	Ever Smoker
Benign neoplasm or Carcinoma in situ	Benign neoplasm and polyp of uterus	DNAmTL	37	4152	1.09257	0.786679	1.5174	0.528274	1	0.597309	1.26083	1	0.261493	3.57913	2	0.167032	Basic adjustment	Ever Smoker
Benign neoplasm or Carcinoma in situ	Benign neoplasm and polyp of uterus	DunedinPACE	37	4152	1.03056	0.733521	1.44789	0.173531	1	0.862234	0.0603408	1	0.805958	13.5864	6	0.0346131	Full adjustment	Ever Smoker
Benign neoplasm or Carcinoma in situ	Benign neoplasm and polyp of uterus	DunedinPACE	37	4152	1.12067	0.81265	1.54544	0.694802	1	0.487179	0.0601497	1	0.806259	2.72535	2	0.255975	Basic adjustment	Ever Smoker
Benign neoplasm or Carcinoma in situ	Benign neoplasm and polyp of uterus	DunedinPoAm38	37	4152	0.980296	0.708371	1.35661	-0.120059	1	0.904437	0.105186	1	0.745693	2.67781	2	0.262133	Basic adjustment	Ever Smoker
Benign neoplasm or Carcinoma in situ	Benign neoplasm and polyp of uterus	DunedinPoAm38	37	4152	0.958841	0.685513	1.34115	-0.245501	1	0.806068	0.108217	1	0.742183	13.7267	6	0.0328421	Full adjustment	Ever Smoker
Benign neoplasm or Carcinoma in situ	Benign neoplasm and polyp of uterus	GrimAgeV1	37	4152	1.14949	0.834419	1.58354	0.852438	1	0.393971	0.0347045	1	0.852216	2.76741	2	0.250648	Basic adjustment	Ever Smoker
Benign neoplasm or Carcinoma in situ	Benign neoplasm and polyp of uterus	GrimAgeV1	37	4152	1.12672	0.809162	1.56892	0.706363	1	0.479962	0.0349418	1	0.851718	13.5292	6	0.0353611	Full adjustment	Ever Smoker
Benign neoplasm or Carcinoma in situ	Benign neoplasm and polyp of uterus	GrimAgeV2	37	4152	1.14064	0.817313	1.59189	0.773782	1	0.439059	0.0247988	1	0.874869	13.533	6	0.0353102	Full adjustment	Ever Smoker
Benign neoplasm or Carcinoma in situ	Benign neoplasm and polyp of uterus	GrimAgeV2	37	4152	1.1758	0.852696	1.62135	0.98793	1	0.323187	0.0244913	1	0.875641	2.7722	2	0.250048	Basic adjustment	Ever Smoker
Benign neoplasm or Carcinoma in situ	Benign neoplasm and polyp of uterus	Hannum	37	4152	1.16876	0.856265	1.59531	0.982427	1	0.32589	0.00218785	1	0.962693	13.5118	6	0.0355914	Full adjustment	Ever Smoker
Benign neoplasm or Carcinoma in situ	Benign neoplasm and polyp of uterus	Hannum	37	4152	1.18168	0.88446	1.57879	1.12938	1	0.258737	0.00181119	1	0.966054	2.66607	2	0.263676	Basic adjustment	Ever Smoker
Benign neoplasm or Carcinoma in situ	Benign neoplasm and polyp of uterus	Horvath	37	4152	1.2488	0.92239	1.69071	1.43736	1	0.150615	0.188982	1	0.663766	13.5593	6	0.0349663	Full adjustment	Ever Smoker
Benign neoplasm or Carcinoma in situ	Benign neoplasm and polyp of uterus	Horvath	37	4152	1.27583	0.958802	1.69768	1.67135	1	0.0946533	0.171388	1	0.678881	2.83896	2	0.241839	Basic adjustment	Ever Smoker
Benign neoplasm or Carcinoma in situ	Benign neoplasm and polyp of uterus	Horvath_SkinBlood	37	4152	1.2563	0.910703	1.73305	1.39012	1	0.164492	0.0967503	1	0.755765	13.8371	6	0.0315101	Full adjustment	Ever Smoker
Benign neoplasm or Carcinoma in situ	Benign neoplasm and polyp of uterus	Horvath_SkinBlood	37	4152	1.27409	0.938868	1.729	1.55504	1	0.119936	0.084237	1	0.771636	3.03974	2	0.218741	Basic adjustment	Ever Smoker
Benign neoplasm or Carcinoma in situ	Benign neoplasm and polyp of uterus	Lin	37	4152	1.13458	0.838317	1.53555	0.817776	1	0.413485	1.61467	1	0.203837	4.29584	2	0.116726	Basic adjustment	Ever Smoker
Benign neoplasm or Carcinoma in situ	Benign neoplasm and polyp of uterus	Lin	37	4152	1.10984	0.80799	1.52445	0.643502	1	0.519899	1.75802	1	0.184872	15.2467	6	0.0184225	Full adjustment	Ever Smoker
Benign neoplasm or Carcinoma in situ	Benign neoplasm and polyp of uterus	PhenoAge	37	4152	1.20069	0.877565	1.6428	1.14347	1	0.252843	0.0692467	1	0.792437	2.76957	2	0.250378	Basic adjustment	Ever Smoker
Benign neoplasm or Carcinoma in situ	Benign neoplasm and polyp of uterus	PhenoAge	37	4152	1.1439	0.828794	1.57881	0.817775	1	0.413486	0.073779	1	0.785912	13.6048	6	0.0343762	Full adjustment	Ever Smoker
Benign neoplasm or Carcinoma in situ	Benign neoplasm and polyp of uterus	YingAdaptAge	37	4152	1.03361	0.749078	1.42621	0.20123	1	0.840519	0.762714	1	0.382481	3.57228	2	0.167606	Basic adjustment	Ever Smoker
Benign neoplasm or Carcinoma in situ	Benign neoplasm and polyp of uterus	YingAdaptAge	37	4152	1.01505	0.728581	1.41417	0.088318	1	0.929624	0.807562	1	0.368842	14.0853	6	0.0286975	Full adjustment	Ever Smoker
Benign neoplasm or Carcinoma in situ	Benign neoplasm and polyp of uterus	YingCausAge	37	4152	0.99099	0.71119	1.38087	-0.0534705	1	0.957357	4.14371	1	0.0417894	17.5013	6	0.00760723	Full adjustment	Ever Smoker
Benign neoplasm or Carcinoma in situ	Benign neoplasm and polyp of uterus	YingCausAge	37	4152	1.01746	0.736662	1.4053	0.105081	1	0.916311	3.95746	1	0.0466642	6.82326	2	0.0329874	Basic adjustment	Ever Smoker
Benign neoplasm or Carcinoma in situ	Benign neoplasm and polyp of uterus	YingDamAge	37	4152	0.943772	0.680832	1.30826	-0.347329	1	0.728344	0.0677262	1	0.794677	2.68784	2	0.260821	Basic adjustment	Ever Smoker
Benign neoplasm or Carcinoma in situ	Benign neoplasm and polyp of uterus	YingDamAge	37	4152	0.90986	0.653138	1.26749	-0.558516	1	0.576492	0.0694544	1	0.792133	13.5321	6	0.0353222	Full adjustment	Ever Smoker
Benign neoplasm or Carcinoma in situ	Benign neoplasm and polyp of uterus	Zhang_10	37	4152	0.82321	0.589527	1.14952	-1.142	1	0.253453	0.0279252	1	0.867285	2.7295	2	0.255445	Basic adjustment	Ever Smoker
Benign neoplasm or Carcinoma in situ	Benign neoplasm and polyp of uterus	Zhang_10	37	4152	0.817735	0.5812	1.15053	-1.15505	1	0.248069	0.0279866	1	0.86714	13.4927	6	0.0358461	Full adjustment	Ever Smoker
Benign neoplasm or Carcinoma in situ	Benign neoplasm and polyp of uterus	DNAmTL	85	6584	0.906302	0.738288	1.11255	-0.940457	1	0.346983	0.228583	1	0.632577	0.751391	2	0.686811	Basic adjustment	Never Smoker
Benign neoplasm or Carcinoma in situ	Benign neoplasm and polyp of uterus	DNAmTL	85	6584	0.921248	0.748499	1.13387	-0.77421	1	0.438807	0.231456	1	0.630447	6.81782	6	0.338024	Full adjustment	Never Smoker
Benign neoplasm or Carcinoma in situ	Benign neoplasm and polyp of uterus	DunedinPACE	85	6584	1.02546	0.824503	1.27539	0.225904	1	0.821276	0.884264	1	0.347036	6.97495	6	0.32317	Full adjustment	Never Smoker
Benign neoplasm or Carcinoma in situ	Benign neoplasm and polyp of uterus	DunedinPACE	85	6584	1.12288	0.914053	1.37942	1.10398	1	0.269602	0.886163	1	0.346519	1.25748	2	0.533263	Basic adjustment	Never Smoker
Benign neoplasm or Carcinoma in situ	Benign neoplasm and polyp of uterus	DunedinPoAm38	85	6584	0.961831	0.781588	1.18364	-0.367582	1	0.713185	0.331161	1	0.564976	6.86407	6	0.333601	Full adjustment	Never Smoker
Benign neoplasm or Carcinoma in situ	Benign neoplasm and polyp of uterus	DunedinPoAm38	85	6584	0.998098	0.810008	1.22986	-0.0178706	1	0.985742	0.341346	1	0.559053	0.83039	2	0.660212	Basic adjustment	Never Smoker
Benign neoplasm or Carcinoma in situ	Benign neoplasm and polyp of uterus	GrimAgeV1	85	6584	0.914422	0.740229	1.12961	-0.829728	1	0.406692	1.54484	1	0.213899	8.66037	6	0.193598	Full adjustment	Never Smoker
Benign neoplasm or Carcinoma in situ	Benign neoplasm and polyp of uterus	GrimAgeV1	85	6584	0.953745	0.771798	1.17858	-0.438524	1	0.661007	1.57025	1	0.210171	2.33954	2	0.310439	Basic adjustment	Never Smoker
Benign neoplasm or Carcinoma in situ	Benign neoplasm and polyp of uterus	GrimAgeV2	85	6584	0.98108	0.794803	1.21101	-0.177809	1	0.858873	0.374911	1	0.54034	7.1587	6	0.30642	Full adjustment	Never Smoker
Benign neoplasm or Carcinoma in situ	Benign neoplasm and polyp of uterus	GrimAgeV2	85	6584	1.03954	0.84343	1.28125	0.363582	1	0.71617	0.376174	1	0.539658	1.00018	2	0.606476	Basic adjustment	Never Smoker
Benign neoplasm or Carcinoma in situ	Benign neoplasm and polyp of uterus	Hannum	85	6584	1.12377	0.92066	1.3717	1.14728	1	0.251268	1.7894	1	0.181	2.399	2	0.301345	Basic adjustment	Never Smoker
Benign neoplasm or Carcinoma in situ	Benign neoplasm and polyp of uterus	Hannum	85	6584	1.10313	0.902793	1.34793	0.959923	1	0.337094	1.76573	1	0.183911	8.47393	6	0.205396	Full adjustment	Never Smoker
Benign neoplasm or Carcinoma in situ	Benign neoplasm and polyp of uterus	Horvath	85	6584	0.897215	0.72984	1.10298	-1.02959	1	0.303202	2.86788	1	0.090364	9.77175	6	0.134599	Full adjustment	Never Smoker
Benign neoplasm or Carcinoma in situ	Benign neoplasm and polyp of uterus	Horvath	85	6584	0.911339	0.741861	1.11953	-0.884399	1	0.376481	2.8426	1	0.0917958	3.65416	2	0.160883	Basic adjustment	Never Smoker
Benign neoplasm or Carcinoma in situ	Benign neoplasm and polyp of uterus	Horvath_SkinBlood	85	6584	1.08526	0.879267	1.33952	0.761901	1	0.446119	4.67933	1	0.0305277	12.0604	6	0.0606353	Full adjustment	Never Smoker
Benign neoplasm or Carcinoma in situ	Benign neoplasm and polyp of uterus	Horvath_SkinBlood	85	6584	1.10085	0.891338	1.35961	0.892041	1	0.372371	4.71385	1	0.0299205	6.0972	2	0.0474253	Basic adjustment	Never Smoker
Benign neoplasm or Carcinoma in situ	Benign neoplasm and polyp of uterus	Lin	85	6584	0.918402	0.744477	1.13296	-0.794629	1	0.426829	2.18048	1	0.139771	2.98755	2	0.224524	Basic adjustment	Never Smoker
Benign neoplasm or Carcinoma in situ	Benign neoplasm and polyp of uterus	Lin	85	6584	0.911243	0.738793	1.12395	-0.868352	1	0.385202	2.2036	1	0.137689	8.83393	6	0.183135	Full adjustment	Never Smoker
Benign neoplasm or Carcinoma in situ	Benign neoplasm and polyp of uterus	PhenoAge	85	6584	0.884105	0.716329	1.09118	-1.14729	1	0.251263	1.61856	1	0.203292	8.87758	6	0.180581	Full adjustment	Never Smoker
Benign neoplasm or Carcinoma in situ	Benign neoplasm and polyp of uterus	PhenoAge	85	6584	0.920475	0.746075	1.13564	-0.773181	1	0.439415	1.65792	1	0.197884	2.43727	2	0.295634	Basic adjustment	Never Smoker
Benign neoplasm or Carcinoma in situ	Benign neoplasm and polyp of uterus	YingAdaptAge	85	6584	1.17702	0.97042	1.42761	1.6551	1	0.0979051	1.1833	1	0.276686	1.62172	2	0.444477	Basic adjustment	Never Smoker
Benign neoplasm or Carcinoma in situ	Benign neoplasm and polyp of uterus	YingAdaptAge	85	6584	1.14819	0.944937	1.39517	1.39022	1	0.164463	1.19606	1	0.274111	7.51952	6	0.275458	Full adjustment	Never Smoker
Benign neoplasm or Carcinoma in situ	Benign neoplasm and polyp of uterus	YingCausAge	85	6584	1.00375	0.816481	1.23396	0.0354911	1	0.971688	3.15332	1	0.0757728	4.0547	2	0.131684	Basic adjustment	Never Smoker
Benign neoplasm or Carcinoma in situ	Benign neoplasm and polyp of uterus	YingCausAge	85	6584	0.996427	0.809058	1.22719	-0.0336786	1	0.973133	3.18862	1	0.0741524	9.95609	6	0.126513	Full adjustment	Never Smoker
Benign neoplasm or Carcinoma in situ	Benign neoplasm and polyp of uterus	YingDamAge	85	6584	0.974576	0.789235	1.20344	-0.239291	1	0.81088	1.96944	1	0.160507	8.80189	6	0.18503	Full adjustment	Never Smoker
Benign neoplasm or Carcinoma in situ	Benign neoplasm and polyp of uterus	YingDamAge	85	6584	0.979709	0.793348	1.20985	-0.190425	1	0.848976	1.96985	1	0.160464	2.75793	2	0.25184	Basic adjustment	Never Smoker
Benign neoplasm or Carcinoma in situ	Benign neoplasm and polyp of uterus	Zhang_10	85	6584	0.882599	0.708362	1.09969	-1.11303	1	0.265695	0.507738	1	0.47612	1.02396	2	0.599309	Basic adjustment	Never Smoker
Benign neoplasm or Carcinoma in situ	Benign neoplasm and polyp of uterus	Zhang_10	85	6584	0.859892	0.689734	1.07203	-1.34175	1	0.179677	0.502674	1	0.478328	7.14827	6	0.307353	Full adjustment	Never Smoker
Benign neoplasm or Carcinoma in situ	Benign neoplasm and polyp of uterus	DNAmTL	122	10736	1.16744	0.799021	1.70573	0.800236	1	0.423574							Basic adjustment	Interaction (Smoking - Never smoker reference)
Benign neoplasm or Carcinoma in situ	Benign neoplasm and polyp of uterus	DNAmTL	122	10736	1.16941	0.797183	1.71543	0.800522	1	0.423409							Full adjustment	Interaction (Smoking - Never smoker reference)
Benign neoplasm or Carcinoma in situ	Benign neoplasm and polyp of uterus	DunedinPACE	122	10736	1.01149	0.693933	1.47436	0.0594079	1	0.952627							Basic adjustment	Interaction (Smoking - Never smoker reference)
Benign neoplasm or Carcinoma in situ	Benign neoplasm and polyp of uterus	DunedinPACE	122	10736	1.02051	0.698579	1.49081	0.105002	1	0.916374							Full adjustment	Interaction (Smoking - Never smoker reference)
Benign neoplasm or Carcinoma in situ	Benign neoplasm and polyp of uterus	DunedinPoAm38	122	10736	1.00573	0.677186	1.49367	0.0283075	1	0.977417							Basic adjustment	Interaction (Smoking - Never smoker reference)
Benign neoplasm or Carcinoma in situ	Benign neoplasm and polyp of uterus	DunedinPoAm38	122	10736	1.0087	0.678437	1.49972	0.0427844	1	0.965873							Full adjustment	Interaction (Smoking - Never smoker reference)
Benign neoplasm or Carcinoma in situ	Benign neoplasm and polyp of uterus	GrimAgeV1	122	10736	1.25055	0.845716	1.84917	1.12033	1	0.262574							Basic adjustment	Interaction (Smoking - Never smoker reference)
Benign neoplasm or Carcinoma in situ	Benign neoplasm and polyp of uterus	GrimAgeV1	122	10736	1.25696	0.848797	1.86139	1.14164	1	0.253604							Full adjustment	Interaction (Smoking - Never smoker reference)
Benign neoplasm or Carcinoma in situ	Benign neoplasm and polyp of uterus	GrimAgeV2	122	10736	1.15806	0.785198	1.70798	0.740216	1	0.459169							Basic adjustment	Interaction (Smoking - Never smoker reference)
Benign neoplasm or Carcinoma in situ	Benign neoplasm and polyp of uterus	GrimAgeV2	122	10736	1.17403	0.795159	1.73342	0.807032	1	0.419648							Full adjustment	Interaction (Smoking - Never smoker reference)
Benign neoplasm or Carcinoma in situ	Benign neoplasm and polyp of uterus	Hannum	122	10736	1.05384	0.755523	1.46995	0.308857	1	0.75743							Basic adjustment	Interaction (Smoking - Never smoker reference)
Benign neoplasm or Carcinoma in situ	Benign neoplasm and polyp of uterus	Hannum	122	10736	1.06789	0.756809	1.50685	0.373905	1	0.708475							Full adjustment	Interaction (Smoking - Never smoker reference)
Benign neoplasm or Carcinoma in situ	Benign neoplasm and polyp of uterus	Horvath	122	10736	1.39728	0.998569	1.95519	1.95165	1	0.0509801							Basic adjustment	Interaction (Smoking - Never smoker reference)
Benign neoplasm or Carcinoma in situ	Benign neoplasm and polyp of uterus	Horvath	122	10736	1.40133	0.993253	1.97706	1.92145	1	0.0546749							Full adjustment	Interaction (Smoking - Never smoker reference)
Benign neoplasm or Carcinoma in situ	Benign neoplasm and polyp of uterus	Horvath_SkinBlood	122	10736	1.1879	0.837839	1.68422	0.966686	1	0.333701							Basic adjustment	Interaction (Smoking - Never smoker reference)
Benign neoplasm or Carcinoma in situ	Benign neoplasm and polyp of uterus	Horvath_SkinBlood	122	10736	1.18848	0.830962	1.69982	0.945779	1	0.344262							Full adjustment	Interaction (Smoking - Never smoker reference)
Benign neoplasm or Carcinoma in situ	Benign neoplasm and polyp of uterus	Lin	122	10736	1.25401	0.873836	1.79959	1.22821	1	0.219369							Full adjustment	Interaction (Smoking - Never smoker reference)
Benign neoplasm or Carcinoma in situ	Benign neoplasm and polyp of uterus	Lin	122	10736	1.2531	0.880204	1.78398	1.25196	1	0.210586							Basic adjustment	Interaction (Smoking - Never smoker reference)
Benign neoplasm or Carcinoma in situ	Benign neoplasm and polyp of uterus	PhenoAge	122	10736	1.33298	0.924682	1.92155	1.54034	1	0.123478							Basic adjustment	Interaction (Smoking - Never smoker reference)
Benign neoplasm or Carcinoma in situ	Benign neoplasm and polyp of uterus	PhenoAge	122	10736	1.33632	0.925795	1.92887	1.54825	1	0.121563							Full adjustment	Interaction (Smoking - Never smoker reference)
Benign neoplasm or Carcinoma in situ	Benign neoplasm and polyp of uterus	YingAdaptAge	122	10736	0.893819	0.620321	1.2879	-0.60234	1	0.546948							Basic adjustment	Interaction (Smoking - Never smoker reference)
Benign neoplasm or Carcinoma in situ	Benign neoplasm and polyp of uterus	YingAdaptAge	122	10736	0.889497	0.614331	1.28791	-0.620104	1	0.535189							Full adjustment	Interaction (Smoking - Never smoker reference)
Benign neoplasm or Carcinoma in situ	Benign neoplasm and polyp of uterus	YingCausAge	122	10736	1.04193	0.721937	1.50375	0.219424	1	0.82632							Basic adjustment	Interaction (Smoking - Never smoker reference)
Benign neoplasm or Carcinoma in situ	Benign neoplasm and polyp of uterus	YingCausAge	122	10736	1.03612	0.714683	1.50213	0.187255	1	0.851461							Full adjustment	Interaction (Smoking - Never smoker reference)
Benign neoplasm or Carcinoma in situ	Benign neoplasm and polyp of uterus	YingDamAge	122	10736	0.995465	0.679484	1.45839	-0.0233267	1	0.98139							Basic adjustment	Interaction (Smoking - Never smoker reference)
Benign neoplasm or Carcinoma in situ	Benign neoplasm and polyp of uterus	YingDamAge	122	10736	0.986185	0.671869	1.44755	-0.0710468	1	0.943361							Full adjustment	Interaction (Smoking - Never smoker reference)
Benign neoplasm or Carcinoma in situ	Benign neoplasm and polyp of uterus	Zhang_10	122	10736	0.97694	0.657231	1.45217	-0.115359	1	0.908161							Basic adjustment	Interaction (Smoking - Never smoker reference)
Benign neoplasm or Carcinoma in situ	Benign neoplasm and polyp of uterus	Zhang_10	122	10736	0.969337	0.650383	1.44471	-0.152964	1	0.878427							Full adjustment	Interaction (Smoking - Never smoker reference)
Benign neoplasm or Carcinoma in situ	Benign neoplasm and polyp of uterus	DNAmTL	123	10942	0.981879	0.825155	1.16837	-0.206111	1	0.836704	0.0170501	1	0.896111	1.45953	2	0.482023	Basic adjustment
Benign neoplasm or Carcinoma in situ	Benign neoplasm and polyp of uterus	DNAmTL	123	10942	0.970224	0.811896	1.15943	-0.332565	1	0.739463	0.0181228	1	0.892912	13.7528	7	0.0557576	Full adjustment
Benign neoplasm or Carcinoma in situ	Benign neoplasm and polyp of uterus	DunedinPACE	123	10942	1.08304	0.910368	1.28845	0.900218	1	0.368004	0.206607	1	0.64944	1.55768	2	0.458937	Basic adjustment
Benign neoplasm or Carcinoma in situ	Benign neoplasm and polyp of uterus	DunedinPACE	123	10942	1.03654	0.85745	1.25303	0.370823	1	0.710769	0.194424	1	0.65926	14.5693	7	0.0419335	Full adjustment
Benign neoplasm or Carcinoma in situ	Benign neoplasm and polyp of uterus	DunedinPoAm38	123	10942	0.945809	0.790567	1.13154	-0.609075	1	0.542475	0.144086	1	0.704253	1.64393	2	0.439568	Basic adjustment
Benign neoplasm or Carcinoma in situ	Benign neoplasm and polyp of uterus	DunedinPoAm38	123	10942	0.980936	0.802733	1.1987	-0.188179	1	0.850736	0.156063	1	0.692808	13.7574	7	0.0556693	Full adjustment
Benign neoplasm or Carcinoma in situ	Benign neoplasm and polyp of uterus	GrimAgeV1	123	10942	0.996785	0.816402	1.21702	-0.0316144	1	0.97478	1.71085	1	0.190875	14.6488	7	0.0407749	Full adjustment
Benign neoplasm or Carcinoma in situ	Benign neoplasm and polyp of uterus	GrimAgeV1	123	10942	0.959925	0.803515	1.14678	-0.450723	1	0.652189	1.64019	1	0.200299	3.4541	2	0.177808	Basic adjustment
Benign neoplasm or Carcinoma in situ	Benign neoplasm and polyp of uterus	GrimAgeV2	123	10942	1.01595	0.852251	1.2111	0.176547	1	0.859864	0.716981	1	0.397136	2.44634	2	0.294296	Basic adjustment
Benign neoplasm or Carcinoma in situ	Benign neoplasm and polyp of uterus	GrimAgeV2	123	10942	1.05342	0.863063	1.28576	0.511775	1	0.608808	0.757557	1	0.384094	13.9162	7	0.0526918	Full adjustment
Benign neoplasm or Carcinoma in situ	Benign neoplasm and polyp of uterus	Hannum	123	10942	1.12275	0.950456	1.32627	1.36216	1	0.173146	1.17014	1	0.279373	15.0571	7	0.0352748	Full adjustment
Benign neoplasm or Carcinoma in situ	Benign neoplasm and polyp of uterus	Hannum	123	10942	1.1371	0.967331	1.33667	1.55739	1	0.119377	1.12858	1	0.288078	2.69856	2	0.259427	Basic adjustment
Benign neoplasm or Carcinoma in situ	Benign neoplasm and polyp of uterus	Horvath	123	10942	0.999207	0.838619	1.19055	-0.00887492	1	0.992919	3.16899	1	0.0750488	17.0113	7	0.0173233	Full adjustment
Benign neoplasm or Carcinoma in situ	Benign neoplasm and polyp of uterus	Horvath	123	10942	1.01212	0.850323	1.20471	0.135602	1	0.892136	3.12646	1	0.0770311	4.94481	2	0.0843816	Basic adjustment
Benign neoplasm or Carcinoma in situ	Benign neoplasm and polyp of uterus	Horvath_SkinBlood	123	10942	1.13997	0.959261	1.35472	1.48767	1	0.136837	3.22558	1	0.0724961	5.61596	2	0.0603266	Basic adjustment
Benign neoplasm or Carcinoma in situ	Benign neoplasm and polyp of uterus	Horvath_SkinBlood	123	10942	1.12825	0.947083	1.34408	1.35121	1	0.176629	3.26459	1	0.0707907	17.3781	7	0.0151143	Full adjustment
Benign neoplasm or Carcinoma in situ	Benign neoplasm and polyp of uterus	Lin	123	10942	0.980499	0.822718	1.16854	-0.219999	1	0.825872	4.71992	1	0.0298152	6.72524	2	0.0346444	Basic adjustment
Benign neoplasm or Carcinoma in situ	Benign neoplasm and polyp of uterus	Lin	123	10942	0.965188	0.809018	1.15151	-0.393461	1	0.693979	4.76765	1	0.0289995	18.9299	7	0.00840981	Full adjustment
Benign neoplasm or Carcinoma in situ	Benign neoplasm and polyp of uterus	PhenoAge	123	10942	0.98251	0.824889	1.17025	-0.19778	1	0.843217	1.17016	1	0.279368	2.95675	2	0.228008	Basic adjustment
Benign neoplasm or Carcinoma in situ	Benign neoplasm and polyp of uterus	PhenoAge	123	10942	0.958649	0.80338	1.14393	-0.468436	1	0.639473	1.15156	1	0.283222	15.1612	7	0.0339871	Full adjustment
Benign neoplasm or Carcinoma in situ	Benign neoplasm and polyp of uterus	YingAdaptAge	123	10942	1.10609	0.936306	1.30666	1.18593	1	0.235652	0.147728	1	0.700716	13.9576	7	0.0519402	Full adjustment
Benign neoplasm or Carcinoma in situ	Benign neoplasm and polyp of uterus	YingAdaptAge	123	10942	1.13352	0.96167	1.33608	1.49407	1	0.135157	0.140333	1	0.70795	1.58515	2	0.452678	Basic adjustment
Benign neoplasm or Carcinoma in situ	Benign neoplasm and polyp of uterus	YingCausAge	123	10942	1.002	0.84283	1.19123	0.0226458	1	0.981933	7.06554	1	0.00785805	9.27752	2	0.00966969	Basic adjustment
Benign neoplasm or Carcinoma in situ	Benign neoplasm and polyp of uterus	YingCausAge	123	10942	0.9962	0.836241	1.18676	-0.0426317	1	0.965995	7.14562	1	0.00751473	21.005	7	0.00376271	Full adjustment
Benign neoplasm or Carcinoma in situ	Benign neoplasm and polyp of uterus	YingDamAge	123	10942	0.961643	0.806412	1.14675	-0.435452	1	0.663235	1.75245	1	0.185569	3.54596	2	0.169826	Basic adjustment
Benign neoplasm or Carcinoma in situ	Benign neoplasm and polyp of uterus	YingDamAge	123	10942	0.96463	0.807895	1.15177	-0.398058	1	0.690588	1.7418	1	0.186911	15.6174	7	0.0288514	Full adjustment
Benign neoplasm or Carcinoma in situ	Benign neoplasm and polyp of uterus	Zhang_10	123	10942	0.841509	0.691984	1.02334	-1.72881	1	0.0838438	0.829027	1	0.362554	14.2955	7	0.0461686	Full adjustment
Benign neoplasm or Carcinoma in situ	Benign neoplasm and polyp of uterus	Zhang_10	123	10942	0.830835	0.689912	1.00054	-1.95427	1	0.0506696	0.81114	1	0.367783	2.40186	2	0.300914	Basic adjustment
Benign neoplasm or Carcinoma in situ	Benign neoplasm of brain and other parts of central nervous system	DNAmTL	33	18434	1.21017	0.612226	2.3921	0.548693	1	0.583216							Basic adjustment	Interaction (Smoking - Never smoker reference)
Benign neoplasm or Carcinoma in situ	Benign neoplasm of brain and other parts of central nervous system	DNAmTL	33	18434	1.20705	0.609977	2.38855	0.540397	1	0.588923							Full adjustment	Interaction (Smoking - Never smoker reference)
Benign neoplasm or Carcinoma in situ	Benign neoplasm of brain and other parts of central nervous system	DunedinPACE	33	18434	0.902004	0.446346	1.82283	-0.287336	1	0.773855							Basic adjustment	Interaction (Smoking - Never smoker reference)
Benign neoplasm or Carcinoma in situ	Benign neoplasm of brain and other parts of central nervous system	DunedinPACE	33	18434	0.906681	0.448373	1.83345	-0.272679	1	0.7851							Full adjustment	Interaction (Smoking - Never smoker reference)
Benign neoplasm or Carcinoma in situ	Benign neoplasm of brain and other parts of central nervous system	DunedinPoAm38	33	18434	1.92934	0.912134	4.08093	1.71938	1	0.0855449							Basic adjustment	Interaction (Smoking - Never smoker reference)
Benign neoplasm or Carcinoma in situ	Benign neoplasm of brain and other parts of central nervous system	DunedinPoAm38	33	18434	1.96156	0.921296	4.17643	1.74739	1	0.0805689							Full adjustment	Interaction (Smoking - Never smoker reference)
Benign neoplasm or Carcinoma in situ	Benign neoplasm of brain and other parts of central nervous system	GrimAgeV1	33	18434	1.31341	0.622455	2.77138	0.715608	1	0.474234							Full adjustment	Interaction (Smoking - Never smoker reference)
Benign neoplasm or Carcinoma in situ	Benign neoplasm of brain and other parts of central nervous system	GrimAgeV1	33	18434	1.31209	0.623615	2.76064	0.715712	1	0.474169							Basic adjustment	Interaction (Smoking - Never smoker reference)
Benign neoplasm or Carcinoma in situ	Benign neoplasm of brain and other parts of central nervous system	GrimAgeV2	33	18434	1.31785	0.625842	2.77503	0.726457	1	0.467559							Basic adjustment	Interaction (Smoking - Never smoker reference)
Benign neoplasm or Carcinoma in situ	Benign neoplasm of brain and other parts of central nervous system	GrimAgeV2	33	18434	1.32135	0.625338	2.79203	0.730048	1	0.465361							Full adjustment	Interaction (Smoking - Never smoker reference)
Benign neoplasm or Carcinoma in situ	Benign neoplasm of brain and other parts of central nervous system	Hannum	33	18434	1.40225	0.801709	2.45266	1.18521	1	0.235935							Full adjustment	Interaction (Smoking - Never smoker reference)
Benign neoplasm or Carcinoma in situ	Benign neoplasm of brain and other parts of central nervous system	Hannum	33	18434	1.40495	0.800307	2.46642	1.18417	1	0.236346							Basic adjustment	Interaction (Smoking - Never smoker reference)
Benign neoplasm or Carcinoma in situ	Benign neoplasm of brain and other parts of central nervous system	Horvath	33	18434	0.871262	0.448774	1.69149	-0.407149	1	0.683899							Full adjustment	Interaction (Smoking - Never smoker reference)
Benign neoplasm or Carcinoma in situ	Benign neoplasm of brain and other parts of central nervous system	Horvath	33	18434	0.872612	0.449367	1.6945	-0.402438	1	0.687362							Basic adjustment	Interaction (Smoking - Never smoker reference)
Benign neoplasm or Carcinoma in situ	Benign neoplasm of brain and other parts of central nervous system	Horvath_SkinBlood	33	18434	0.859713	0.463343	1.59516	-0.479297	1	0.631728							Basic adjustment	Interaction (Smoking - Never smoker reference)
Benign neoplasm or Carcinoma in situ	Benign neoplasm of brain and other parts of central nervous system	Horvath_SkinBlood	33	18434	0.863496	0.466348	1.59886	-0.466939	1	0.640543							Full adjustment	Interaction (Smoking - Never smoker reference)
Benign neoplasm or Carcinoma in situ	Benign neoplasm of brain and other parts of central nervous system	Lin	33	18434	0.944776	0.494255	1.80595	-0.171852	1	0.863554							Full adjustment	Interaction (Smoking - Never smoker reference)
Benign neoplasm or Carcinoma in situ	Benign neoplasm of brain and other parts of central nervous system	Lin	33	18434	0.941892	0.492509	1.80131	-0.180968	1	0.856393							Basic adjustment	Interaction (Smoking - Never smoker reference)
Benign neoplasm or Carcinoma in situ	Benign neoplasm of brain and other parts of central nervous system	PhenoAge	33	18434	0.811666	0.421086	1.56453	-0.623214	1	0.533144							Full adjustment	Interaction (Smoking - Never smoker reference)
Benign neoplasm or Carcinoma in situ	Benign neoplasm of brain and other parts of central nervous system	PhenoAge	33	18434	0.80919	0.42134	1.55406	-0.635886	1	0.524851							Basic adjustment	Interaction (Smoking - Never smoker reference)
Benign neoplasm or Carcinoma in situ	Benign neoplasm of brain and other parts of central nervous system	YingAdaptAge	33	18434	0.893736	0.456993	1.74787	-0.328289	1	0.742693							Full adjustment	Interaction (Smoking - Never smoker reference)
Benign neoplasm or Carcinoma in situ	Benign neoplasm of brain and other parts of central nervous system	YingAdaptAge	33	18434	0.891452	0.456512	1.74078	-0.336521	1	0.736478							Basic adjustment	Interaction (Smoking - Never smoker reference)
Benign neoplasm or Carcinoma in situ	Benign neoplasm of brain and other parts of central nervous system	YingCausAge	33	18434	1.05336	0.550743	2.01469	0.157134	1	0.875139							Basic adjustment	Interaction (Smoking - Never smoker reference)
Benign neoplasm or Carcinoma in situ	Benign neoplasm of brain and other parts of central nervous system	YingCausAge	33	18434	1.05593	0.552621	2.01765	0.164745	1	0.869145							Full adjustment	Interaction (Smoking - Never smoker reference)
Benign neoplasm or Carcinoma in situ	Benign neoplasm of brain and other parts of central nervous system	YingDamAge	33	18434	0.761391	0.390244	1.48552	-0.799419	1	0.424048							Full adjustment	Interaction (Smoking - Never smoker reference)
Benign neoplasm or Carcinoma in situ	Benign neoplasm of brain and other parts of central nervous system	YingDamAge	33	18434	0.759746	0.389818	1.48073	-0.807056	1	0.419634							Basic adjustment	Interaction (Smoking - Never smoker reference)
Benign neoplasm or Carcinoma in situ	Benign neoplasm of brain and other parts of central nervous system	Zhang_10	33	18434	0.9894	0.499364	1.96032	-0.0305483	1	0.97563							Basic adjustment	Interaction (Smoking - Never smoker reference)
Benign neoplasm or Carcinoma in situ	Benign neoplasm of brain and other parts of central nervous system	Zhang_10	33	18434	0.994077	0.502165	1.96786	-0.0170511	1	0.986396							Full adjustment	Interaction (Smoking - Never smoker reference)
Benign neoplasm or Carcinoma in situ	Benign neoplasm of brain and other parts of central nervous system	DNAmTL	35	18829	1.23084	0.878956	1.72361	1.20899	1	0.226667	0.0289686	1	0.864852	5.14324	8	0.742163	Full adjustment
Benign neoplasm or Carcinoma in situ	Benign neoplasm of brain and other parts of central nervous system	DNAmTL	35	18829	1.22577	0.879198	1.70896	1.20066	1	0.229884	0.0286922	1	0.865492	3.41781	3	0.331579	Basic adjustment
Benign neoplasm or Carcinoma in situ	Benign neoplasm of brain and other parts of central nervous system	DNAmTL	35	18829	1.1332	0.557747	2.30236	0.345726	1	0.729549							Full adjustment	Interaction (Sex - Male reference)
Benign neoplasm or Carcinoma in situ	Benign neoplasm of brain and other parts of central nervous system	DNAmTL	35	18829	1.13118	0.556649	2.29868	0.340702	1	0.733328							Basic adjustment	Interaction (Sex - Male reference)
Benign neoplasm or Carcinoma in situ	Benign neoplasm of brain and other parts of central nervous system	DunedinPACE	35	18829	0.837205	0.585851	1.1964	-0.975524	1	0.3293	2.06933	1	0.150288	7.27973	8	0.506774	Full adjustment
Benign neoplasm or Carcinoma in situ	Benign neoplasm of brain and other parts of central nervous system	DunedinPACE	35	18829	0.85626	0.612959	1.19613	-0.909893	1	0.362879	2.08943	1	0.148321	5.70256	3	0.127013	Basic adjustment
Benign neoplasm or Carcinoma in situ	Benign neoplasm of brain and other parts of central nervous system	DunedinPACE	35	18829	1.04139	0.505498	2.14541	0.109989	1	0.912418							Full adjustment	Interaction (Sex - Male reference)
Benign neoplasm or Carcinoma in situ	Benign neoplasm of brain and other parts of central nervous system	DunedinPACE	35	18829	1.0461	0.506549	2.16036	0.121807	1	0.903052							Basic adjustment	Interaction (Sex - Male reference)
Benign neoplasm or Carcinoma in situ	Benign neoplasm of brain and other parts of central nervous system	DunedinPoAm38	35	18829	0.960803	0.686765	1.34419	-0.233405	1	0.815447	2.42568	1	0.119361	5.98977	3	0.112109	Basic adjustment
Benign neoplasm or Carcinoma in situ	Benign neoplasm of brain and other parts of central nervous system	DunedinPoAm38	35	18829	0.943581	0.652246	1.36504	-0.308247	1	0.757894	2.40484	1	0.12096	7.44501	8	0.489466	Full adjustment
Benign neoplasm or Carcinoma in situ	Benign neoplasm of brain and other parts of central nervous system	DunedinPoAm38	35	18829	1.09703	0.533548	2.25562	0.251816	1	0.801183							Full adjustment	Interaction (Sex - Male reference)
Benign neoplasm or Carcinoma in situ	Benign neoplasm of brain and other parts of central nervous system	DunedinPoAm38	35	18829	1.09923	0.53372	2.26392	0.256656	1	0.797445							Basic adjustment	Interaction (Sex - Male reference)
Benign neoplasm or Carcinoma in situ	Benign neoplasm of brain and other parts of central nervous system	GrimAgeV1	35	18829	0.761528	0.52139	1.11227	-1.4095	1	0.158687	9.85769	1	0.00169123	15.2966	8	0.0536284	Full adjustment
Benign neoplasm or Carcinoma in situ	Benign neoplasm of brain and other parts of central nervous system	GrimAgeV1	35	18829	0.805007	0.568742	1.13942	-1.22367	1	0.221079	10.0904	1	0.0014904	13.4309	3	0.00379164	Basic adjustment
Benign neoplasm or Carcinoma in situ	Benign neoplasm of brain and other parts of central nervous system	GrimAgeV1	35	18829	0.711627	0.3491	1.45062	-0.936253	1	0.349143							Full adjustment	Interaction (Sex - Male reference)
Benign neoplasm or Carcinoma in situ	Benign neoplasm of brain and other parts of central nervous system	GrimAgeV1	35	18829	0.710171	0.346703	1.45468	-0.93553	1	0.349515							Basic adjustment	Interaction (Sex - Male reference)
Benign neoplasm or Carcinoma in situ	Benign neoplasm of brain and other parts of central nervous system	GrimAgeV2	35	18829	0.793866	0.544262	1.15794	-1.19859	1	0.230688	10.0973	1	0.00148486	15.5093	8	0.0499665	Full adjustment
Benign neoplasm or Carcinoma in situ	Benign neoplasm of brain and other parts of central nervous system	GrimAgeV2	35	18829	0.833827	0.591244	1.17594	-1.03605	1	0.300178	10.3047	1	0.0013269	13.4856	3	0.003696	Basic adjustment
Benign neoplasm or Carcinoma in situ	Benign neoplasm of brain and other parts of central nervous system	GrimAgeV2	35	18829	0.738992	0.362892	1.50488	-0.833593	1	0.404511							Basic adjustment	Interaction (Sex - Male reference)
Benign neoplasm or Carcinoma in situ	Benign neoplasm of brain and other parts of central nervous system	GrimAgeV2	35	18829	0.738109	0.364181	1.49597	-0.842506	1	0.399505							Full adjustment	Interaction (Sex - Male reference)
Benign neoplasm or Carcinoma in situ	Benign neoplasm of brain and other parts of central nervous system	Hannum	35	18829	0.938206	0.679248	1.29589	-0.387081	1	0.698696	1.28569	1	0.256843	6.61165	8	0.579052	Full adjustment
Benign neoplasm or Carcinoma in situ	Benign neoplasm of brain and other parts of central nervous system	Hannum	35	18829	0.936169	0.678065	1.29252	-0.400806	1	0.688563	1.28455	1	0.257055	4.88018	3	0.180784	Basic adjustment
Benign neoplasm or Carcinoma in situ	Benign neoplasm of brain and other parts of central nervous system	Hannum	35	18829	0.680748	0.390833	1.18572	-1.35831	1	0.174365							Basic adjustment	Interaction (Sex - Male reference)
Benign neoplasm or Carcinoma in situ	Benign neoplasm of brain and other parts of central nervous system	Hannum	35	18829	0.682569	0.392268	1.18771	-1.3513	1	0.176601							Full adjustment	Interaction (Sex - Male reference)
Benign neoplasm or Carcinoma in situ	Benign neoplasm of brain and other parts of central nervous system	Horvath	35	18829	0.840809	0.610901	1.15724	-1.06391	1	0.287368	2.09172	1	0.148099	5.17045	3	0.159733	Basic adjustment
Benign neoplasm or Carcinoma in situ	Benign neoplasm of brain and other parts of central nervous system	Horvath	35	18829	0.840505	0.610165	1.1578	-1.06332	1	0.287638	2.09244	1	0.14803	6.87288	8	0.550408	Full adjustment
Benign neoplasm or Carcinoma in situ	Benign neoplasm of brain and other parts of central nervous system	Horvath	35	18829	0.553898	0.349942	0.876725	-2.52153	1	0.0116846							Basic adjustment	Interaction (Sex - Male reference)
Benign neoplasm or Carcinoma in situ	Benign neoplasm of brain and other parts of central nervous system	Horvath	35	18829	0.554776	0.350251	0.87873	-2.51094	1	0.0120411							Full adjustment	Interaction (Sex - Male reference)
Benign neoplasm or Carcinoma in situ	Benign neoplasm of brain and other parts of central nervous system	Horvath_SkinBlood	35	18829	0.82483	0.623761	1.09071	-1.3509	1	0.176727	1.45072	1	0.228413	4.30603	3	0.230258	Basic adjustment
Benign neoplasm or Carcinoma in situ	Benign neoplasm of brain and other parts of central nervous system	Horvath_SkinBlood	35	18829	0.82439	0.622716	1.09138	-1.34912	1	0.177297	1.45795	1	0.227256	5.98873	8	0.648495	Full adjustment
Benign neoplasm or Carcinoma in situ	Benign neoplasm of brain and other parts of central nervous system	Horvath_SkinBlood	35	18829	0.966943	0.50942	1.83538	-0.10281	1	0.918113							Basic adjustment	Interaction (Sex - Male reference)
Benign neoplasm or Carcinoma in situ	Benign neoplasm of brain and other parts of central nervous system	Horvath_SkinBlood	35	18829	0.966926	0.509936	1.83346	-0.103029	1	0.91794							Full adjustment	Interaction (Sex - Male reference)
Benign neoplasm or Carcinoma in situ	Benign neoplasm of brain and other parts of central nervous system	Lin	35	18829	0.948826	0.685386	1.31352	-0.316561	1	0.751577	0.399262	1	0.527471	3.6399	3	0.303065	Basic adjustment
Benign neoplasm or Carcinoma in situ	Benign neoplasm of brain and other parts of central nervous system	Lin	35	18829	0.950642	0.686091	1.3172	-0.304212	1	0.760966	0.400353	1	0.526907	5.39172	8	0.715005	Full adjustment
Benign neoplasm or Carcinoma in situ	Benign neoplasm of brain and other parts of central nervous system	Lin	35	18829	0.932228	0.459801	1.89005	-0.194613	1	0.845696							Full adjustment	Interaction (Sex - Male reference)
Benign neoplasm or Carcinoma in situ	Benign neoplasm of brain and other parts of central nervous system	Lin	35	18829	0.934651	0.460873	1.89547	-0.187342	1	0.851392							Basic adjustment	Interaction (Sex - Male reference)
Benign neoplasm or Carcinoma in situ	Benign neoplasm of brain and other parts of central nervous system	PhenoAge	35	18829	0.950425	0.683486	1.32162	-0.302264	1	0.762451	0.0260329	1	0.87182	5.09358	8	0.747529	Full adjustment
Benign neoplasm or Carcinoma in situ	Benign neoplasm of brain and other parts of central nervous system	PhenoAge	35	18829	0.946499	0.684213	1.30933	-0.332113	1	0.739804	0.0259426	1	0.872041	3.37145	3	0.337821	Basic adjustment
Benign neoplasm or Carcinoma in situ	Benign neoplasm of brain and other parts of central nervous system	PhenoAge	35	18829	0.923954	0.461318	1.85055	-0.223188	1	0.823389							Full adjustment	Interaction (Sex - Male reference)
Benign neoplasm or Carcinoma in situ	Benign neoplasm of brain and other parts of central nervous system	PhenoAge	35	18829	0.926123	0.462728	1.85358	-0.216795	1	0.828368							Basic adjustment	Interaction (Sex - Male reference)
Benign neoplasm or Carcinoma in situ	Benign neoplasm of brain and other parts of central nervous system	YingAdaptAge	35	18829	0.848815	0.611876	1.1775	-0.981552	1	0.326321	2.57094	1	0.108843	7.22864	8	0.512178	Full adjustment
Benign neoplasm or Carcinoma in situ	Benign neoplasm of brain and other parts of central nervous system	YingAdaptAge	35	18829	0.849149	0.612887	1.17649	-0.982963	1	0.325626	2.56169	1	0.109482	5.5778	3	0.134059	Basic adjustment
Benign neoplasm or Carcinoma in situ	Benign neoplasm of brain and other parts of central nervous system	YingAdaptAge	35	18829	1.11838	0.552769	2.26272	0.311169	1	0.755672							Basic adjustment	Interaction (Sex - Male reference)
Benign neoplasm or Carcinoma in situ	Benign neoplasm of brain and other parts of central nervous system	YingAdaptAge	35	18829	1.11891	0.552809	2.26472	0.312319	1	0.754798							Full adjustment	Interaction (Sex - Male reference)
Benign neoplasm or Carcinoma in situ	Benign neoplasm of brain and other parts of central nervous system	YingCausAge	35	18829	0.88422	0.640644	1.22041	-0.748456	1	0.454185	1.32624	1	0.249475	4.28445	3	0.232341	Basic adjustment
Benign neoplasm or Carcinoma in situ	Benign neoplasm of brain and other parts of central nervous system	YingCausAge	35	18829	0.883641	0.639439	1.2211	-0.749585	1	0.453505	1.33289	1	0.248291	6.00762	8	0.646379	Full adjustment
Benign neoplasm or Carcinoma in situ	Benign neoplasm of brain and other parts of central nervous system	YingCausAge	35	18829	0.881717	0.439545	1.76871	-0.354434	1	0.723014							Full adjustment	Interaction (Sex - Male reference)
Benign neoplasm or Carcinoma in situ	Benign neoplasm of brain and other parts of central nervous system	YingCausAge	35	18829	0.882458	0.439915	1.77019	-0.352069	1	0.724787							Basic adjustment	Interaction (Sex - Male reference)
Benign neoplasm or Carcinoma in situ	Benign neoplasm of brain and other parts of central nervous system	YingDamAge	35	18829	0.850586	0.61259	1.18105	-0.966352	1	0.333868	5.35297	1	0.020687	7.66507	3	0.0534655	Basic adjustment
Benign neoplasm or Carcinoma in situ	Benign neoplasm of brain and other parts of central nervous system	YingDamAge	35	18829	0.850978	0.611493	1.18426	-0.957034	1	0.33855	5.36668	1	0.0205251	9.49327	8	0.302406	Full adjustment
Benign neoplasm or Carcinoma in situ	Benign neoplasm of brain and other parts of central nervous system	YingDamAge	35	18829	1.09472	0.54314	2.20647	0.253082	1	0.800205							Full adjustment	Interaction (Sex - Male reference)
Benign neoplasm or Carcinoma in situ	Benign neoplasm of brain and other parts of central nervous system	YingDamAge	35	18829	1.09767	0.544871	2.21132	0.26079	1	0.794254							Basic adjustment	Interaction (Sex - Male reference)
Benign neoplasm or Carcinoma in situ	Benign neoplasm of brain and other parts of central nervous system	Zhang_10	35	18829	1.13737	0.821321	1.57504	0.77494	1	0.438375	2.16806	1	0.140904	7.3283	8	0.501661	Full adjustment
Benign neoplasm or Carcinoma in situ	Benign neoplasm of brain and other parts of central nervous system	Zhang_10	35	18829	1.12867	0.827397	1.53963	0.764015	1	0.444859	2.18889	1	0.139009	5.99161	3	0.112019	Basic adjustment
Benign neoplasm or Carcinoma in situ	Benign neoplasm of brain and other parts of central nervous system	Zhang_10	35	18829	0.82195	0.430855	1.56805	-0.594991	1	0.55185							Basic adjustment	Interaction (Sex - Male reference)
Benign neoplasm or Carcinoma in situ	Benign neoplasm of brain and other parts of central nervous system	Zhang_10	35	18829	0.820206	0.43034	1.56327	-0.602299	1	0.546975							Full adjustment	Interaction (Sex - Male reference)
Benign neoplasm or Carcinoma in situ	Benign neoplasm of colon, rectum, anus and anal canal	DNAmTL	254	10868	0.860881	0.767409	0.965739	-2.55449	1	0.0106344	0.599688	1	0.438697	3.73582	7	0.809653	Full adjustment	Never Smoker
Benign neoplasm or Carcinoma in situ	Benign neoplasm of colon, rectum, anus and anal canal	DNAmTL	254	10868	0.847707	0.757117	0.949136	-2.86534	1	0.00416568	0.615721	1	0.432642	1.58609	3	0.662548	Basic adjustment	Never Smoker
Benign neoplasm or Carcinoma in situ	Benign neoplasm of colon, rectum, anus and anal canal	DunedinPACE	254	10868	1.08807	0.961781	1.23095	1.34093	1	0.179943	3.50533	1	0.0611718	5.45092	7	0.605111	Full adjustment	Never Smoker
Benign neoplasm or Carcinoma in situ	Benign neoplasm of colon, rectum, anus and anal canal	DunedinPACE	254	10868	1.17589	1.0461	1.32179	2.71518	1	0.00662403	3.4197	1	0.0644226	4.3034	3	0.230512	Basic adjustment	Never Smoker
Benign neoplasm or Carcinoma in situ	Benign neoplasm of colon, rectum, anus and anal canal	DunedinPoAm38	254	10868	1.1289	1.00333	1.2702	2.01521	1	0.0438831	0.401533	1	0.526299	3.30183	7	0.855748	Full adjustment	Never Smoker
Benign neoplasm or Carcinoma in situ	Benign neoplasm of colon, rectum, anus and anal canal	DunedinPoAm38	254	10868	1.15417	1.02808	1.29571	2.42924	1	0.0151306	0.406528	1	0.523737	1.16301	3	0.761889	Basic adjustment	Never Smoker
Benign neoplasm or Carcinoma in situ	Benign neoplasm of colon, rectum, anus and anal canal	GrimAgeV1	254	10868	1.14136	1.01704	1.28088	2.24718	1	0.0246285	0.000690061	1	0.979043	3.01768	7	0.883361	Full adjustment	Never Smoker
Benign neoplasm or Carcinoma in situ	Benign neoplasm of colon, rectum, anus and anal canal	GrimAgeV1	254	10868	1.17022	1.04587	1.30936	2.74241	1	0.00609905	0.000232468	1	0.987835	0.711183	3	0.87057	Basic adjustment	Never Smoker
Benign neoplasm or Carcinoma in situ	Benign neoplasm of colon, rectum, anus and anal canal	GrimAgeV2	254	10868	1.13918	1.01389	1.27994	2.1921	1	0.0283722	0.0795419	1	0.777919	3.03462	7	0.881782	Full adjustment	Never Smoker
Benign neoplasm or Carcinoma in situ	Benign neoplasm of colon, rectum, anus and anal canal	GrimAgeV2	254	10868	1.18295	1.05701	1.3239	2.9254	1	0.00344013	0.0809442	1	0.776022	0.854685	3	0.836347	Basic adjustment	Never Smoker
Benign neoplasm or Carcinoma in situ	Benign neoplasm of colon, rectum, anus and anal canal	Hannum	254	10868	1.16088	1.0401	1.29568	2.66154	1	0.00777851	0.0221147	1	0.881783	3.03334	7	0.881901	Full adjustment	Never Smoker
Benign neoplasm or Carcinoma in situ	Benign neoplasm of colon, rectum, anus and anal canal	Hannum	254	10868	1.17635	1.05611	1.31029	2.95234	1	0.00315375	0.0189981	1	0.890372	0.710339	3	0.87077	Basic adjustment	Never Smoker
Benign neoplasm or Carcinoma in situ	Benign neoplasm of colon, rectum, anus and anal canal	Horvath	254	10868	1.16235	1.03609	1.304	2.56422	1	0.0103408	0.831629	1	0.361802	3.83094	7	0.799031	Full adjustment	Never Smoker
Benign neoplasm or Carcinoma in situ	Benign neoplasm of colon, rectum, anus and anal canal	Horvath	254	10868	1.17677	1.05104	1.31755	2.82346	1	0.00475078	0.79234	1	0.373394	1.33751	3	0.720246	Basic adjustment	Never Smoker
Benign neoplasm or Carcinoma in situ	Benign neoplasm of colon, rectum, anus and anal canal	Horvath_SkinBlood	254	10868	1.33746	1.19186	1.50085	4.94461	1	7.62949e-07	0.0922116	1	0.761384	3.12003	7	0.87368	Full adjustment	Never Smoker
Benign neoplasm or Carcinoma in situ	Benign neoplasm of colon, rectum, anus and anal canal	Horvath_SkinBlood	254	10868	1.35684	1.2121	1.51886	5.30236	1	1.14316e-07	0.0734357	1	0.786399	0.803378	3	0.848659	Basic adjustment	Never Smoker
Benign neoplasm or Carcinoma in situ	Benign neoplasm of colon, rectum, anus and anal canal	Lin	254	10868	1.11285	0.990647	1.25012	1.80166	1	0.0715984	0.0355413	1	0.850466	3.0508	7	0.880263	Full adjustment	Never Smoker
Benign neoplasm or Carcinoma in situ	Benign neoplasm of colon, rectum, anus and anal canal	Lin	254	10868	1.13081	1.00825	1.26827	2.10042	1	0.0356917	0.0370081	1	0.847449	0.772281	3	0.856085	Basic adjustment	Never Smoker
Benign neoplasm or Carcinoma in situ	Benign neoplasm of colon, rectum, anus and anal canal	PhenoAge	254	10868	1.29769	1.16155	1.44978	4.60846	1	4.05671e-06	0.127785	1	0.72074	0.794301	3	0.85083	Basic adjustment	Never Smoker
Benign neoplasm or Carcinoma in situ	Benign neoplasm of colon, rectum, anus and anal canal	PhenoAge	254	10868	1.24412	1.11059	1.39371	3.77069	1	0.000162797	0.125924	1	0.722696	3.27731	7	0.858219	Full adjustment	Never Smoker
Benign neoplasm or Carcinoma in situ	Benign neoplasm of colon, rectum, anus and anal canal	YingAdaptAge	254	10868	1.10126	0.9855	1.23062	1.70223	1	0.088712	0.253774	1	0.61443	0.920308	3	0.820524	Basic adjustment	Never Smoker
Benign neoplasm or Carcinoma in situ	Benign neoplasm of colon, rectum, anus and anal canal	YingAdaptAge	254	10868	1.08394	0.968183	1.21353	1.39883	1	0.161863	0.270108	1	0.603259	3.38278	7	0.847481	Full adjustment	Never Smoker
Benign neoplasm or Carcinoma in situ	Benign neoplasm of colon, rectum, anus and anal canal	YingCausAge	254	10868	1.21069	1.08612	1.34954	3.45135	1	0.000557786	0.0136745	1	0.906909	0.742333	3	0.863204	Basic adjustment	Never Smoker
Benign neoplasm or Carcinoma in situ	Benign neoplasm of colon, rectum, anus and anal canal	YingCausAge	254	10868	1.19262	1.06732	1.33264	3.11027	1	0.00186919	0.00784318	1	0.92943	2.98411	7	0.886469	Full adjustment	Never Smoker
Benign neoplasm or Carcinoma in situ	Benign neoplasm of colon, rectum, anus and anal canal	YingDamAge	254	10868	1.28179	1.14211	1.43855	4.21734	1	2.47199e-05	0.287638	1	0.591738	1.05079	3	0.788966	Basic adjustment	Never Smoker
Benign neoplasm or Carcinoma in situ	Benign neoplasm of colon, rectum, anus and anal canal	YingDamAge	254	10868	1.25137	1.11417	1.40547	3.78467	1	0.000153913	0.273185	1	0.601203	3.19703	7	0.866197	Full adjustment	Never Smoker
Benign neoplasm or Carcinoma in situ	Benign neoplasm of colon, rectum, anus and anal canal	Zhang_10	254	10868	0.999021	0.885918	1.12656	-0.0159838	1	0.987247	0.917455	1	0.338144	3.90864	7	0.790238	Full adjustment	Never Smoker
Benign neoplasm or Carcinoma in situ	Benign neoplasm of colon, rectum, anus and anal canal	Zhang_10	254	10868	1.01162	0.899377	1.13788	0.192614	1	0.847261	0.9108	1	0.339902	1.71183	3	0.634307	Basic adjustment	Never Smoker
Benign neoplasm or Carcinoma in situ	Benign neoplasm of colon, rectum, anus and anal canal	DNAmTL	271	10887	0.856089	0.766171	0.956559	-2.74444	1	0.00606135	0.000734731	1	0.978375	0.00210555	2	0.998948	Basic adjustment	Female
Benign neoplasm or Carcinoma in situ	Benign neoplasm of colon, rectum, anus and anal canal	DNAmTL	271	10887	0.888523	0.792954	0.995611	-2.03577	1	0.0417736	0.000298736	1	0.98621	2.74933	7	0.907183	Full adjustment	Female
Benign neoplasm or Carcinoma in situ	Benign neoplasm of colon, rectum, anus and anal canal	DunedinPACE	271	10887	1.21988	1.08987	1.3654	3.45673	1	0.000546762	0.0407037	1	0.840111	0.0489898	2	0.975803	Basic adjustment	Female
Benign neoplasm or Carcinoma in situ	Benign neoplasm of colon, rectum, anus and anal canal	DunedinPACE	271	10887	1.0955	0.969076	1.23842	1.45792	1	0.144862	0.0409147	1	0.839703	2.79239	7	0.903521	Full adjustment	Female
Benign neoplasm or Carcinoma in situ	Benign neoplasm of colon, rectum, anus and anal canal	DunedinPoAm38	271	10887	1.21939	1.08937	1.36493	3.44793	1	0.000564896	3.00145	1	0.0831899	3.02293	2	0.220587	Basic adjustment	Female
Benign neoplasm or Carcinoma in situ	Benign neoplasm of colon, rectum, anus and anal canal	DunedinPoAm38	271	10887	1.1023	0.971193	1.2511	1.50757	1	0.131665	2.98447	1	0.084067	6.79913	7	0.450089	Full adjustment	Female
Benign neoplasm or Carcinoma in situ	Benign neoplasm of colon, rectum, anus and anal canal	GrimAgeV1	271	10887	1.18666	1.04758	1.34422	2.69074	1	0.00712936	0.95964	1	0.327277	4.27805	7	0.747252	Full adjustment	Female
Benign neoplasm or Carcinoma in situ	Benign neoplasm of colon, rectum, anus and anal canal	GrimAgeV1	271	10887	1.29025	1.15761	1.43809	4.6045	1	4.13457e-06	0.976138	1	0.323154	1.02064	2	0.600303	Basic adjustment	Female
Benign neoplasm or Carcinoma in situ	Benign neoplasm of colon, rectum, anus and anal canal	GrimAgeV2	271	10887	1.15735	1.01997	1.31323	2.26668	1	0.0234098	0.436768	1	0.508687	3.62581	7	0.821726	Full adjustment	Female
Benign neoplasm or Carcinoma in situ	Benign neoplasm of colon, rectum, anus and anal canal	GrimAgeV2	271	10887	1.27594	1.14296	1.42438	4.33972	1	1.42666e-05	0.461303	1	0.497016	0.500005	2	0.778799	Basic adjustment	Female
Benign neoplasm or Carcinoma in situ	Benign neoplasm of colon, rectum, anus and anal canal	Hannum	271	10887	1.06124	0.953918	1.18064	1.0927	1	0.274526	0.00117436	1	0.972663	2.76987	7	0.905444	Full adjustment	Female
Benign neoplasm or Carcinoma in situ	Benign neoplasm of colon, rectum, anus and anal canal	Hannum	271	10887	1.07533	0.967629	1.19501	1.34884	1	0.177388	0.00141574	1	0.969986	0.00304803	2	0.998477	Basic adjustment	Female
Benign neoplasm or Carcinoma in situ	Benign neoplasm of colon, rectum, anus and anal canal	Horvath	271	10887	1.13067	1.01603	1.25824	2.25153	1	0.0243518	3.42826	1	0.0640897	6.62355	7	0.469099	Full adjustment	Female
Benign neoplasm or Carcinoma in situ	Benign neoplasm of colon, rectum, anus and anal canal	Horvath	271	10887	1.15289	1.03729	1.28136	2.63918	1	0.00831076	3.41536	1	0.0645921	3.47152	2	0.176266	Basic adjustment	Female
Benign neoplasm or Carcinoma in situ	Benign neoplasm of colon, rectum, anus and anal canal	Horvath_SkinBlood	271	10887	1.23618	1.11109	1.37534	3.89553	1	9.79833e-05	0.0600077	1	0.806484	0.062804	2	0.969086	Basic adjustment	Female
Benign neoplasm or Carcinoma in situ	Benign neoplasm of colon, rectum, anus and anal canal	Horvath_SkinBlood	271	10887	1.2094	1.08553	1.3474	3.44866	1	0.000563375	0.0620449	1	0.803293	2.87866	7	0.895996	Full adjustment	Female
Benign neoplasm or Carcinoma in situ	Benign neoplasm of colon, rectum, anus and anal canal	Lin	271	10887	1.07021	0.959105	1.1942	1.21339	1	0.22498	0.0519177	1	0.819759	2.85113	7	0.898424	Full adjustment	Female
Benign neoplasm or Carcinoma in situ	Benign neoplasm of colon, rectum, anus and anal canal	Lin	271	10887	1.07857	0.966681	1.20342	1.35359	1	0.175868	0.0521038	1	0.819442	0.0572731	2	0.97177	Basic adjustment	Female
Benign neoplasm or Carcinoma in situ	Benign neoplasm of colon, rectum, anus and anal canal	PhenoAge	271	10887	1.22113	1.09533	1.36138	3.60159	1	0.000316278	5.10574	1	0.0238468	5.21298	2	0.073793	Basic adjustment	Female
Benign neoplasm or Carcinoma in situ	Benign neoplasm of colon, rectum, anus and anal canal	PhenoAge	271	10887	1.16498	1.04273	1.30156	2.69972	1	0.00693977	5.07363	1	0.0242925	8.52841	7	0.288309	Full adjustment	Female
Benign neoplasm or Carcinoma in situ	Benign neoplasm of colon, rectum, anus and anal canal	YingAdaptAge	271	10887	1.05343	0.944827	1.17452	0.93768	1	0.348409	0.17057	1	0.679605	0.177402	2	0.915119	Basic adjustment	Female
Benign neoplasm or Carcinoma in situ	Benign neoplasm of colon, rectum, anus and anal canal	YingAdaptAge	271	10887	1.03823	0.930095	1.15894	0.668604	1	0.503748	0.158529	1	0.690514	3.04218	7	0.881073	Full adjustment	Female
Benign neoplasm or Carcinoma in situ	Benign neoplasm of colon, rectum, anus and anal canal	YingCausAge	271	10887	1.07395	0.96619	1.19373	1.32245	1	0.186017	0.366785	1	0.544762	3.2284	7	0.8631	Full adjustment	Female
Benign neoplasm or Carcinoma in situ	Benign neoplasm of colon, rectum, anus and anal canal	YingCausAge	271	10887	1.09362	0.985385	1.21374	1.6831	1	0.0923551	0.35206	1	0.552949	0.3674	2	0.832186	Basic adjustment	Female
Benign neoplasm or Carcinoma in situ	Benign neoplasm of colon, rectum, anus and anal canal	YingDamAge	271	10887	1.1008	0.981225	1.23495	1.63695	1	0.101642	0.229424	1	0.631951	0.248687	2	0.883077	Basic adjustment	Female
Benign neoplasm or Carcinoma in situ	Benign neoplasm of colon, rectum, anus and anal canal	YingDamAge	271	10887	1.06794	0.950925	1.19934	1.11011	1	0.266952	0.21364	1	0.643929	2.98705	7	0.886197	Full adjustment	Female
Benign neoplasm or Carcinoma in situ	Benign neoplasm of colon, rectum, anus and anal canal	Zhang_10	271	10887	1.10676	0.991277	1.2357	1.80417	1	0.0712046	0.929633	1	0.334958	0.936118	2	0.626217	Basic adjustment	Female
Benign neoplasm or Carcinoma in situ	Benign neoplasm of colon, rectum, anus and anal canal	Zhang_10	271	10887	1.02913	0.914371	1.1583	0.476042	1	0.634044	1.01079	1	0.314713	3.81123	7	0.801246	Full adjustment	Female
Benign neoplasm or Carcinoma in situ	Benign neoplasm of colon, rectum, anus and anal canal	DNAmTL	284	7584	0.910725	0.814968	1.01773	-1.64988	1	0.0989666	0.0113307	1	0.915229	2.64621	7	0.915691	Full adjustment	Male
Benign neoplasm or Carcinoma in situ	Benign neoplasm of colon, rectum, anus and anal canal	DNAmTL	284	7584	0.868402	0.779985	0.966842	-2.5755	1	0.0100096	0.0156029	1	0.900594	0.0820808	2	0.95979	Basic adjustment	Male
Benign neoplasm or Carcinoma in situ	Benign neoplasm of colon, rectum, anus and anal canal	DunedinPACE	284	7584	1.29725	1.16446	1.44518	4.7235	1	2.31816e-06	0.00549524	1	0.940907	0.0468251	2	0.976859	Basic adjustment	Male
Benign neoplasm or Carcinoma in situ	Benign neoplasm of colon, rectum, anus and anal canal	DunedinPACE	284	7584	1.19023	1.05848	1.33836	2.90968	1	0.00361796	0.0113547	1	0.915139	2.8441	7	0.89904	Full adjustment	Male
Benign neoplasm or Carcinoma in situ	Benign neoplasm of colon, rectum, anus and anal canal	DunedinPoAm38	284	7584	1.29703	1.16487	1.44419	4.74321	1	2.10363e-06	0.0122994	1	0.911694	0.0514068	2	0.974624	Basic adjustment	Male
Benign neoplasm or Carcinoma in situ	Benign neoplasm of colon, rectum, anus and anal canal	DunedinPoAm38	284	7584	1.22646	1.08714	1.38363	3.31803	1	0.000906551	0.0126333	1	0.910508	3.15764	7	0.870046	Full adjustment	Male
Benign neoplasm or Carcinoma in situ	Benign neoplasm of colon, rectum, anus and anal canal	GrimAgeV1	284	7584	1.27225	1.15592	1.40029	4.92165	1	8.58183e-07	0.0980052	1	0.754237	0.142706	2	0.931133	Basic adjustment	Male
Benign neoplasm or Carcinoma in situ	Benign neoplasm of colon, rectum, anus and anal canal	GrimAgeV1	284	7584	1.19707	1.07135	1.33754	3.17742	1	0.00148589	0.0340269	1	0.85365	3.14801	7	0.870981	Full adjustment	Male
Benign neoplasm or Carcinoma in situ	Benign neoplasm of colon, rectum, anus and anal canal	GrimAgeV2	284	7584	1.22847	1.09772	1.37479	3.58388	1	0.000338532	0.000984453	1	0.97497	2.86245	7	0.897429	Full adjustment	Male
Benign neoplasm or Carcinoma in situ	Benign neoplasm of colon, rectum, anus and anal canal	GrimAgeV2	284	7584	1.31074	1.18941	1.44444	5.46005	1	4.75988e-08	0.0106695	1	0.91773	0.0524891	2	0.974097	Basic adjustment	Male
Benign neoplasm or Carcinoma in situ	Benign neoplasm of colon, rectum, anus and anal canal	Hannum	284	7584	1.07839	0.975518	1.19211	1.47542	1	0.140099	0.0893818	1	0.764965	2.74095	7	0.907888	Full adjustment	Male
Benign neoplasm or Carcinoma in situ	Benign neoplasm of colon, rectum, anus and anal canal	Hannum	284	7584	1.10281	0.998958	1.21747	1.93933	1	0.052461	0.0764833	1	0.782121	0.147832	2	0.92875	Basic adjustment	Male
Benign neoplasm or Carcinoma in situ	Benign neoplasm of colon, rectum, anus and anal canal	Horvath	284	7584	1.14504	1.0422	1.25804	2.82076	1	0.00479099	0.421538	1	0.51617	0.476259	2	0.788101	Basic adjustment	Male
Benign neoplasm or Carcinoma in situ	Benign neoplasm of colon, rectum, anus and anal canal	Horvath	284	7584	1.12452	1.02214	1.23716	2.40969	1	0.0159659	0.471964	1	0.492085	3.1375	7	0.871998	Full adjustment	Male
Benign neoplasm or Carcinoma in situ	Benign neoplasm of colon, rectum, anus and anal canal	Horvath_SkinBlood	284	7584	1.19999	1.08886	1.32246	3.67705	1	0.000235945	0.0304376	1	0.861501	0.121219	2	0.941191	Basic adjustment	Male
Benign neoplasm or Carcinoma in situ	Benign neoplasm of colon, rectum, anus and anal canal	Horvath_SkinBlood	284	7584	1.17664	1.06652	1.29813	3.24461	1	0.00117611	0.0439287	1	0.833986	2.58932	7	0.920222	Full adjustment	Male
Benign neoplasm or Carcinoma in situ	Benign neoplasm of colon, rectum, anus and anal canal	Lin	284	7584	1.04783	0.939181	1.16904	0.836514	1	0.402866	0.863192	1	0.352847	3.48839	7	0.836453	Full adjustment	Male
Benign neoplasm or Carcinoma in situ	Benign neoplasm of colon, rectum, anus and anal canal	Lin	284	7584	1.07132	0.960282	1.19521	1.23405	1	0.217183	0.915637	1	0.338623	0.999983	2	0.606536	Basic adjustment	Male
Benign neoplasm or Carcinoma in situ	Benign neoplasm of colon, rectum, anus and anal canal	PhenoAge	284	7584	1.1817	1.07471	1.29933	3.44822	1	0.000564292	0.104119	1	0.746941	2.79001	7	0.903725	Full adjustment	Male
Benign neoplasm or Carcinoma in situ	Benign neoplasm of colon, rectum, anus and anal canal	PhenoAge	284	7584	1.2459	1.14439	1.35642	5.07031	1	3.97165e-07	0.345854	1	0.55647	0.410795	2	0.814323	Basic adjustment	Male
Benign neoplasm or Carcinoma in situ	Benign neoplasm of colon, rectum, anus and anal canal	YingAdaptAge	284	7584	1.09519	0.992816	1.20811	1.816	1	0.06937	0.738975	1	0.389989	0.818453	2	0.664164	Basic adjustment	Male
Benign neoplasm or Carcinoma in situ	Benign neoplasm of colon, rectum, anus and anal canal	YingAdaptAge	284	7584	1.08064	0.979619	1.19207	1.54877	1	0.121437	0.792838	1	0.373243	3.57947	7	0.826738	Full adjustment	Male
Benign neoplasm or Carcinoma in situ	Benign neoplasm of colon, rectum, anus and anal canal	YingCausAge	284	7584	1.10942	1.01126	1.21711	2.19692	1	0.0280262	0.899827	1	0.342828	3.56809	7	0.827962	Full adjustment	Male
Benign neoplasm or Carcinoma in situ	Benign neoplasm of colon, rectum, anus and anal canal	YingCausAge	284	7584	1.13433	1.03596	1.24205	2.72322	1	0.00646491	0.846403	1	0.357572	0.906404	2	0.63559	Basic adjustment	Male
Benign neoplasm or Carcinoma in situ	Benign neoplasm of colon, rectum, anus and anal canal	YingDamAge	284	7584	1.20743	1.08152	1.34801	3.35467	1	0.000794596	1.69476	1	0.192975	1.9162	2	0.383621	Basic adjustment	Male
Benign neoplasm or Carcinoma in situ	Benign neoplasm of colon, rectum, anus and anal canal	YingDamAge	284	7584	1.1616	1.0396	1.29792	2.64588	1	0.00814781	1.61018	1	0.204467	4.09177	7	0.769149	Full adjustment	Male
Benign neoplasm or Carcinoma in situ	Benign neoplasm of colon, rectum, anus and anal canal	Zhang_10	284	7584	1.14051	1.02559	1.26829	2.42641	1	0.0152492	0.03372	1	0.854304	0.0824861	2	0.959596	Basic adjustment	Male
Benign neoplasm or Carcinoma in situ	Benign neoplasm of colon, rectum, anus and anal canal	Zhang_10	284	7584	1.07701	0.961059	1.20696	1.27656	1	0.201757	0.0419373	1	0.837739	3.01027	7	0.884051	Full adjustment	Male
Benign neoplasm or Carcinoma in situ	Benign neoplasm of colon, rectum, anus and anal canal	DNAmTL	289	7214	0.908893	0.813169	1.01589	-1.68241	1	0.0924888	0.484982	1	0.486174	3.42671	7	0.842926	Full adjustment	Ever Smoker
Benign neoplasm or Carcinoma in situ	Benign neoplasm of colon, rectum, anus and anal canal	DNAmTL	289	7214	0.895524	0.802313	0.999564	-1.96778	1	0.0490931	0.448084	1	0.503246	0.554662	3	0.906728	Basic adjustment	Ever Smoker
Benign neoplasm or Carcinoma in situ	Benign neoplasm of colon, rectum, anus and anal canal	DunedinPACE	289	7214	1.22015	1.08891	1.36721	3.42699	1	0.000610307	2.61974	1	0.105542	6.38999	7	0.49502	Full adjustment	Ever Smoker
Benign neoplasm or Carcinoma in situ	Benign neoplasm of colon, rectum, anus and anal canal	DunedinPACE	289	7214	1.25192	1.12168	1.39729	4.0087	1	6.10547e-05	2.63083	1	0.104807	2.71992	3	0.436853	Basic adjustment	Ever Smoker
Benign neoplasm or Carcinoma in situ	Benign neoplasm of colon, rectum, anus and anal canal	DunedinPoAm38	289	7214	1.20708	1.0772	1.35261	3.24046	1	0.00119336	7.18569	1	0.00734873	7.50181	3	0.0575119	Basic adjustment	Ever Smoker
Benign neoplasm or Carcinoma in situ	Benign neoplasm of colon, rectum, anus and anal canal	DunedinPoAm38	289	7214	1.19414	1.06236	1.34227	2.97397	1	0.00293972	7.23735	1	0.00714023	11.0314	7	0.137257	Full adjustment	Ever Smoker
Benign neoplasm or Carcinoma in situ	Benign neoplasm of colon, rectum, anus and anal canal	GrimAgeV1	289	7214	1.24864	1.12806	1.38211	4.28559	1	1.82252e-05	1.85025	1	0.173755	2.05102	3	0.561885	Basic adjustment	Ever Smoker
Benign neoplasm or Carcinoma in situ	Benign neoplasm of colon, rectum, anus and anal canal	GrimAgeV1	289	7214	1.2371	1.11513	1.3724	4.01786	1	5.87292e-05	1.88351	1	0.169936	5.24174	7	0.630489	Full adjustment	Ever Smoker
Benign neoplasm or Carcinoma in situ	Benign neoplasm of colon, rectum, anus and anal canal	GrimAgeV2	289	7214	1.25231	1.12607	1.39271	4.15011	1	3.3232e-05	1.16054	1	0.281353	4.45162	7	0.726535	Full adjustment	Ever Smoker
Benign neoplasm or Carcinoma in situ	Benign neoplasm of colon, rectum, anus and anal canal	GrimAgeV2	289	7214	1.26873	1.14402	1.40704	4.50864	1	6.52459e-06	1.16548	1	0.280332	1.34679	3	0.718052	Basic adjustment	Ever Smoker
Benign neoplasm or Carcinoma in situ	Benign neoplasm of colon, rectum, anus and anal canal	Hannum	289	7214	1.00465	0.900893	1.12036	0.0834621	1	0.933484	0.00588702	1	0.938841	3.0227	7	0.882894	Full adjustment	Ever Smoker
Benign neoplasm or Carcinoma in situ	Benign neoplasm of colon, rectum, anus and anal canal	Hannum	289	7214	1.01248	0.908783	1.12802	0.225058	1	0.821934	0.00977757	1	0.921232	0.0837594	3	0.993712	Basic adjustment	Ever Smoker
Benign neoplasm or Carcinoma in situ	Benign neoplasm of colon, rectum, anus and anal canal	Horvath	289	7214	1.12663	1.02595	1.23718	2.49649	1	0.0125428	1.3572	1	0.244024	1.46898	3	0.689448	Basic adjustment	Ever Smoker
Benign neoplasm or Carcinoma in situ	Benign neoplasm of colon, rectum, anus and anal canal	Horvath	289	7214	1.12311	1.02188	1.23438	2.40903	1	0.015995	1.42541	1	0.232515	4.60022	7	0.708617	Full adjustment	Ever Smoker
Benign neoplasm or Carcinoma in situ	Benign neoplasm of colon, rectum, anus and anal canal	Horvath_SkinBlood	289	7214	1.12912	1.01997	1.24994	2.34126	1	0.0192189	0.0562149	1	0.812582	0.0927638	3	0.992691	Basic adjustment	Ever Smoker
Benign neoplasm or Carcinoma in situ	Benign neoplasm of colon, rectum, anus and anal canal	Horvath_SkinBlood	289	7214	1.12295	1.0129	1.24495	2.2035	1	0.0275596	0.0511579	1	0.821061	2.95109	7	0.88949	Full adjustment	Ever Smoker
Benign neoplasm or Carcinoma in situ	Benign neoplasm of colon, rectum, anus and anal canal	Lin	289	7214	1.05415	0.947644	1.17263	0.970408	1	0.331843	0.608983	1	0.435171	0.656621	3	0.883356	Basic adjustment	Ever Smoker
Benign neoplasm or Carcinoma in situ	Benign neoplasm of colon, rectum, anus and anal canal	Lin	289	7214	1.04251	0.93558	1.16167	0.75402	1	0.450837	0.611755	1	0.434128	3.60255	7	0.824247	Full adjustment	Ever Smoker
Benign neoplasm or Carcinoma in situ	Benign neoplasm of colon, rectum, anus and anal canal	PhenoAge	289	7214	1.17965	1.07294	1.29697	3.41539	1	0.000636907	3.15639	1	0.0756305	3.27552	3	0.351065	Basic adjustment	Ever Smoker
Benign neoplasm or Carcinoma in situ	Benign neoplasm of colon, rectum, anus and anal canal	PhenoAge	289	7214	1.15333	1.04461	1.27337	2.82395	1	0.00474358	3.03909	1	0.0812815	6.03941	7	0.535155	Full adjustment	Ever Smoker
Benign neoplasm or Carcinoma in situ	Benign neoplasm of colon, rectum, anus and anal canal	YingAdaptAge	289	7214	1.05928	0.958	1.17127	1.12318	1	0.261361	0.612913	1	0.433693	0.695323	3	0.874304	Basic adjustment	Ever Smoker
Benign neoplasm or Carcinoma in situ	Benign neoplasm of colon, rectum, anus and anal canal	YingAdaptAge	289	7214	1.0509	0.949994	1.16252	0.963936	1	0.335078	0.628666	1	0.427845	3.75398	7	0.807638	Full adjustment	Ever Smoker
Benign neoplasm or Carcinoma in situ	Benign neoplasm of colon, rectum, anus and anal canal	YingCausAge	289	7214	1.03672	0.933057	1.15191	0.670952	1	0.502251	1.20904	1	0.271522	4.30187	7	0.744425	Full adjustment	Ever Smoker
Benign neoplasm or Carcinoma in situ	Benign neoplasm of colon, rectum, anus and anal canal	YingCausAge	289	7214	1.04413	0.94097	1.15861	0.813663	1	0.415838	1.15275	1	0.282975	1.28368	3	0.733011	Basic adjustment	Ever Smoker
Benign neoplasm or Carcinoma in situ	Benign neoplasm of colon, rectum, anus and anal canal	YingDamAge	289	7214	1.02792	0.919192	1.14951	0.482805	1	0.629234	0.484402	1	0.486435	0.510263	3	0.916631	Basic adjustment	Ever Smoker
Benign neoplasm or Carcinoma in situ	Benign neoplasm of colon, rectum, anus and anal canal	YingDamAge	289	7214	1.01684	0.908819	1.1377	0.291411	1	0.770737	0.469541	1	0.493199	3.55493	7	0.829374	Full adjustment	Ever Smoker
Benign neoplasm or Carcinoma in situ	Benign neoplasm of colon, rectum, anus and anal canal	Zhang_10	289	7214	1.10569	0.992452	1.23185	1.82255	1	0.0683717	0.144158	1	0.704182	0.240066	3	0.970876	Basic adjustment	Ever Smoker
Benign neoplasm or Carcinoma in situ	Benign neoplasm of colon, rectum, anus and anal canal	Zhang_10	289	7214	1.09338	0.979054	1.22107	1.58434	1	0.113117	0.146728	1	0.701682	3.23168	7	0.862775	Full adjustment	Ever Smoker
Benign neoplasm or Carcinoma in situ	Benign neoplasm of colon, rectum, anus and anal canal	DNAmTL	543	18082	1.05229	0.898535	1.23236	0.632466	1	0.527082							Full adjustment	Interaction (Smoking - Never smoker reference)
Benign neoplasm or Carcinoma in situ	Benign neoplasm of colon, rectum, anus and anal canal	DNAmTL	543	18082	1.05317	0.900444	1.2318	0.648091	1	0.516926							Basic adjustment	Interaction (Smoking - Never smoker reference)
Benign neoplasm or Carcinoma in situ	Benign neoplasm of colon, rectum, anus and anal canal	DunedinPACE	543	18082	1.04188	0.88405	1.22788	0.489494	1	0.624492							Basic adjustment	Interaction (Smoking - Never smoker reference)
Benign neoplasm or Carcinoma in situ	Benign neoplasm of colon, rectum, anus and anal canal	DunedinPACE	543	18082	1.07051	0.907291	1.2631	0.807286	1	0.419501							Full adjustment	Interaction (Smoking - Never smoker reference)
Benign neoplasm or Carcinoma in situ	Benign neoplasm of colon, rectum, anus and anal canal	DunedinPoAm38	543	18082	1.01518	0.847523	1.216	0.163588	1	0.870056							Full adjustment	Interaction (Smoking - Never smoker reference)
Benign neoplasm or Carcinoma in situ	Benign neoplasm of colon, rectum, anus and anal canal	DunedinPoAm38	543	18082	0.996369	0.833126	1.1916	-0.0398421	1	0.968219							Basic adjustment	Interaction (Smoking - Never smoker reference)
Benign neoplasm or Carcinoma in situ	Benign neoplasm of colon, rectum, anus and anal canal	GrimAgeV1	543	18082	1.04257	0.881225	1.23346	0.485995	1	0.626971							Full adjustment	Interaction (Smoking - Never smoker reference)
Benign neoplasm or Carcinoma in situ	Benign neoplasm of colon, rectum, anus and anal canal	GrimAgeV1	543	18082	1.02226	0.865558	1.20733	0.259328	1	0.795382							Basic adjustment	Interaction (Smoking - Never smoker reference)
Benign neoplasm or Carcinoma in situ	Benign neoplasm of colon, rectum, anus and anal canal	GrimAgeV2	543	18082	1.02392	0.866084	1.21052	0.276744	1	0.781977							Basic adjustment	Interaction (Smoking - Never smoker reference)
Benign neoplasm or Carcinoma in situ	Benign neoplasm of colon, rectum, anus and anal canal	GrimAgeV2	543	18082	1.04901	0.885438	1.24279	0.553175	1	0.580144							Full adjustment	Interaction (Smoking - Never smoker reference)
Benign neoplasm or Carcinoma in situ	Benign neoplasm of colon, rectum, anus and anal canal	Hannum	543	18082	0.868473	0.74657	1.01028	-1.82745	1	0.067632							Full adjustment	Interaction (Smoking - Never smoker reference)
Benign neoplasm or Carcinoma in situ	Benign neoplasm of colon, rectum, anus and anal canal	Hannum	543	18082	0.868042	0.747654	1.00782	-1.85779	1	0.0631989							Basic adjustment	Interaction (Smoking - Never smoker reference)
Benign neoplasm or Carcinoma in situ	Benign neoplasm of colon, rectum, anus and anal canal	Horvath	543	18082	0.957295	0.82752	1.10742	-0.587193	1	0.557074							Basic adjustment	Interaction (Smoking - Never smoker reference)
Benign neoplasm or Carcinoma in situ	Benign neoplasm of colon, rectum, anus and anal canal	Horvath	543	18082	0.958279	0.82652	1.11104	-0.564708	1	0.572272							Full adjustment	Interaction (Smoking - Never smoker reference)
Benign neoplasm or Carcinoma in situ	Benign neoplasm of colon, rectum, anus and anal canal	Horvath_SkinBlood	543	18082	0.83953	0.722849	0.975046	-2.291	1	0.0219635							Full adjustment	Interaction (Smoking - Never smoker reference)
Benign neoplasm or Carcinoma in situ	Benign neoplasm of colon, rectum, anus and anal canal	Horvath_SkinBlood	543	18082	0.840386	0.725454	0.973526	-2.31759	1	0.0204716							Basic adjustment	Interaction (Smoking - Never smoker reference)
Benign neoplasm or Carcinoma in situ	Benign neoplasm of colon, rectum, anus and anal canal	Lin	543	18082	0.924418	0.789599	1.08226	-0.977148	1	0.328496							Full adjustment	Interaction (Smoking - Never smoker reference)
Benign neoplasm or Carcinoma in situ	Benign neoplasm of colon, rectum, anus and anal canal	Lin	543	18082	0.932366	0.79801	1.08934	-0.882099	1	0.377723							Basic adjustment	Interaction (Smoking - Never smoker reference)
Benign neoplasm or Carcinoma in situ	Benign neoplasm of colon, rectum, anus and anal canal	PhenoAge	543	18082	0.897865	0.775648	1.03934	-1.44315	1	0.148979							Basic adjustment	Interaction (Smoking - Never smoker reference)
Benign neoplasm or Carcinoma in situ	Benign neoplasm of colon, rectum, anus and anal canal	PhenoAge	543	18082	0.904665	0.779284	1.05022	-1.31626	1	0.188085							Full adjustment	Interaction (Smoking - Never smoker reference)
Benign neoplasm or Carcinoma in situ	Benign neoplasm of colon, rectum, anus and anal canal	YingAdaptAge	543	18082	0.96458	0.829623	1.12149	-0.468968	1	0.639092							Full adjustment	Interaction (Smoking - Never smoker reference)
Benign neoplasm or Carcinoma in situ	Benign neoplasm of colon, rectum, anus and anal canal	YingAdaptAge	543	18082	0.961077	0.827829	1.11577	-0.52137	1	0.602109							Basic adjustment	Interaction (Smoking - Never smoker reference)
Benign neoplasm or Carcinoma in situ	Benign neoplasm of colon, rectum, anus and anal canal	YingCausAge	543	18082	0.859713	0.740614	0.997964	-1.98678	1	0.0469466							Basic adjustment	Interaction (Smoking - Never smoker reference)
Benign neoplasm or Carcinoma in situ	Benign neoplasm of colon, rectum, anus and anal canal	YingCausAge	543	18082	0.857373	0.736711	0.997798	-1.98848	1	0.0467584							Full adjustment	Interaction (Smoking - Never smoker reference)
Benign neoplasm or Carcinoma in situ	Benign neoplasm of colon, rectum, anus and anal canal	YingDamAge	543	18082	0.805463	0.687273	0.943978	-2.67209	1	0.0075381							Full adjustment	Interaction (Smoking - Never smoker reference)
Benign neoplasm or Carcinoma in situ	Benign neoplasm of colon, rectum, anus and anal canal	YingDamAge	543	18082	0.80527	0.687326	0.943453	-2.6804	1	0.00735341							Basic adjustment	Interaction (Smoking - Never smoker reference)
Benign neoplasm or Carcinoma in situ	Benign neoplasm of colon, rectum, anus and anal canal	Zhang_10	543	18082	1.08945	0.922794	1.28621	1.01143	1	0.311809							Basic adjustment	Interaction (Smoking - Never smoker reference)
Benign neoplasm or Carcinoma in situ	Benign neoplasm of colon, rectum, anus and anal canal	Zhang_10	543	18082	1.10266	0.932667	1.30363	1.14397	1	0.252635							Full adjustment	Interaction (Smoking - Never smoker reference)
Benign neoplasm or Carcinoma in situ	Benign neoplasm of colon, rectum, anus and anal canal	DNAmTL	555	18471	0.896766	0.827997	0.971248	-2.67668	1	0.00743564	0.000114264	1	0.991471	4.3421	8	0.825014	Full adjustment
Benign neoplasm or Carcinoma in situ	Benign neoplasm of colon, rectum, anus and anal canal	DNAmTL	555	18471	0.859447	0.795342	0.928718	-3.82985	1	0.000128222	0.000160954	1	0.989878	0.391593	3	0.941974	Basic adjustment
Benign neoplasm or Carcinoma in situ	Benign neoplasm of colon, rectum, anus and anal canal	DNAmTL	555	18471	0.978909	0.837954	1.14357	-0.268731	1	0.788137							Basic adjustment	Interaction (Sex - Male reference)
Benign neoplasm or Carcinoma in situ	Benign neoplasm of colon, rectum, anus and anal canal	DNAmTL	555	18471	0.97697	0.834456	1.14382	-0.289632	1	0.772098							Full adjustment	Interaction (Sex - Male reference)
Benign neoplasm or Carcinoma in situ	Benign neoplasm of colon, rectum, anus and anal canal	DunedinPACE	555	18471	1.14773	1.0548	1.24884	3.19858	1	0.00138107	0.0376812	1	0.846085	4.46333	8	0.813091	Full adjustment
Benign neoplasm or Carcinoma in situ	Benign neoplasm of colon, rectum, anus and anal canal	DunedinPACE	555	18471	1.26358	1.16905	1.36576	5.89677	1	3.70678e-09	0.0291566	1	0.864418	0.421758	3	0.935712	Basic adjustment
Benign neoplasm or Carcinoma in situ	Benign neoplasm of colon, rectum, anus and anal canal	DunedinPACE	555	18471	0.926195	0.791634	1.08363	-0.957251	1	0.338441							Full adjustment	Interaction (Sex - Male reference)
Benign neoplasm or Carcinoma in situ	Benign neoplasm of colon, rectum, anus and anal canal	DunedinPACE	555	18471	0.93552	0.800448	1.09338	-0.837812	1	0.402136							Basic adjustment	Interaction (Sex - Male reference)
Benign neoplasm or Carcinoma in situ	Benign neoplasm of colon, rectum, anus and anal canal	DunedinPoAm38	555	18471	1.26119	1.1669	1.3631	5.85325	1	4.82045e-09	1.60687	1	0.204933	1.84976	3	0.604168	Basic adjustment
Benign neoplasm or Carcinoma in situ	Benign neoplasm of colon, rectum, anus and anal canal	DunedinPoAm38	555	18471	1.16459	1.06745	1.27056	3.42905	1	0.00060569	1.62809	1	0.201967	7.76856	8	0.456398	Full adjustment
Benign neoplasm or Carcinoma in situ	Benign neoplasm of colon, rectum, anus and anal canal	DunedinPoAm38	555	18471	0.927361	0.792854	1.08469	-0.94324	1	0.345558							Full adjustment	Interaction (Sex - Male reference)
Benign neoplasm or Carcinoma in situ	Benign neoplasm of colon, rectum, anus and anal canal	DunedinPoAm38	555	18471	0.948061	0.811189	1.10803	-0.670483	1	0.50255							Basic adjustment	Interaction (Sex - Male reference)
Benign neoplasm or Carcinoma in situ	Benign neoplasm of colon, rectum, anus and anal canal	GrimAgeV1	555	18471	1.19324	1.09912	1.29541	4.21477	1	2.5003e-05	0.659781	1	0.416637	6.02062	8	0.644922	Full adjustment
Benign neoplasm or Carcinoma in situ	Benign neoplasm of colon, rectum, anus and anal canal	GrimAgeV1	555	18471	1.28111	1.19376	1.37486	6.87511	1	6.19409e-12	0.866408	1	0.351952	1.12674	3	0.770622	Basic adjustment
Benign neoplasm or Carcinoma in situ	Benign neoplasm of colon, rectum, anus and anal canal	GrimAgeV1	555	18471	1.00837	0.868793	1.17037	0.10964	1	0.912695							Full adjustment	Interaction (Sex - Male reference)
Benign neoplasm or Carcinoma in situ	Benign neoplasm of colon, rectum, anus and anal canal	GrimAgeV1	555	18471	1.03027	0.891596	1.19052	0.404326	1	0.685973							Basic adjustment	Interaction (Sex - Male reference)
Benign neoplasm or Carcinoma in situ	Benign neoplasm of colon, rectum, anus and anal canal	GrimAgeV2	555	18471	1.19849	1.10239	1.30295	4.24623	1	2.17401e-05	0.165482	1	0.684159	5.13958	8	0.742559	Full adjustment
Benign neoplasm or Carcinoma in situ	Benign neoplasm of colon, rectum, anus and anal canal	GrimAgeV2	555	18471	1.29638	1.20629	1.3932	7.06397	1	1.6181e-12	0.276599	1	0.598939	0.599983	3	0.896436	Basic adjustment
Benign neoplasm or Carcinoma in situ	Benign neoplasm of colon, rectum, anus and anal canal	GrimAgeV2	555	18471	0.99204	0.856994	1.14837	-0.10705	1	0.914749							Basic adjustment	Interaction (Sex - Male reference)
Benign neoplasm or Carcinoma in situ	Benign neoplasm of colon, rectum, anus and anal canal	GrimAgeV2	555	18471	0.969652	0.834637	1.12651	-0.402853	1	0.687056							Full adjustment	Interaction (Sex - Male reference)
Benign neoplasm or Carcinoma in situ	Benign neoplasm of colon, rectum, anus and anal canal	Hannum	555	18471	1.07455	0.999144	1.15565	1.93693	1	0.0527542	0.114678	1	0.73488	4.41586	8	0.81779	Full adjustment
Benign neoplasm or Carcinoma in situ	Benign neoplasm of colon, rectum, anus and anal canal	Hannum	555	18471	1.09388	1.01782	1.17563	2.44031	1	0.0146746	0.0829584	1	0.773328	0.407123	3	0.938767	Basic adjustment
Benign neoplasm or Carcinoma in situ	Benign neoplasm of colon, rectum, anus and anal canal	Hannum	555	18471	0.984691	0.851082	1.13927	-0.207367	1	0.835723							Full adjustment	Interaction (Sex - Male reference)
Benign neoplasm or Carcinoma in situ	Benign neoplasm of colon, rectum, anus and anal canal	Hannum	555	18471	0.979744	0.848133	1.13178	-0.278053	1	0.780971							Basic adjustment	Interaction (Sex - Male reference)
Benign neoplasm or Carcinoma in situ	Benign neoplasm of colon, rectum, anus and anal canal	Horvath	555	18471	1.12808	1.05165	1.21005	3.3672	1	0.000759358	3.17324	1	0.0748538	7.81748	8	0.451499	Full adjustment
Benign neoplasm or Carcinoma in situ	Benign neoplasm of colon, rectum, anus and anal canal	Horvath	555	18471	1.14958	1.0725	1.2322	3.93666	1	8.26234e-05	3.01325	1	0.0825865	3.2179	3	0.359234	Basic adjustment
Benign neoplasm or Carcinoma in situ	Benign neoplasm of colon, rectum, anus and anal canal	Horvath	555	18471	1.0164	0.883147	1.16975	0.226829	1	0.820557							Basic adjustment	Interaction (Sex - Male reference)
Benign neoplasm or Carcinoma in situ	Benign neoplasm of colon, rectum, anus and anal canal	Horvath	555	18471	1.01364	0.879597	1.16812	0.187265	1	0.851453							Full adjustment	Interaction (Sex - Male reference)
Benign neoplasm or Carcinoma in situ	Benign neoplasm of colon, rectum, anus and anal canal	Horvath_SkinBlood	555	18471	1.19123	1.11021	1.27817	4.86914	1	1.12085e-06	0.279666	1	0.59692	4.55932	8	0.803469	Full adjustment
Benign neoplasm or Carcinoma in situ	Benign neoplasm of colon, rectum, anus and anal canal	Horvath_SkinBlood	555	18471	1.2173	1.13541	1.30509	5.53436	1	3.12366e-08	0.228733	1	0.632465	0.576765	3	0.90173	Basic adjustment
Benign neoplasm or Carcinoma in situ	Benign neoplasm of colon, rectum, anus and anal canal	Horvath_SkinBlood	555	18471	1.04804	0.910349	1.20656	0.652941	1	0.513794							Basic adjustment	Interaction (Sex - Male reference)
Benign neoplasm or Carcinoma in situ	Benign neoplasm of colon, rectum, anus and anal canal	Horvath_SkinBlood	555	18471	1.04312	0.904704	1.20271	0.581193	1	0.561111							Full adjustment	Interaction (Sex - Male reference)
Benign neoplasm or Carcinoma in situ	Benign neoplasm of colon, rectum, anus and anal canal	Lin	555	18471	1.07826	0.998294	1.16464	1.91658	1	0.0552916	0.254678	1	0.6138	0.652166	3	0.884393	Basic adjustment
Benign neoplasm or Carcinoma in situ	Benign neoplasm of colon, rectum, anus and anal canal	Lin	555	18471	1.06376	0.984584	1.14931	1.56631	1	0.117275	0.228754	1	0.632449	4.53288	8	0.806135	Full adjustment
Benign neoplasm or Carcinoma in situ	Benign neoplasm of colon, rectum, anus and anal canal	Lin	555	18471	1.01918	0.873739	1.18883	0.241828	1	0.808913							Full adjustment	Interaction (Sex - Male reference)
Benign neoplasm or Carcinoma in situ	Benign neoplasm of colon, rectum, anus and anal canal	Lin	555	18471	1.01489	0.87019	1.18366	0.188372	1	0.850585							Basic adjustment	Interaction (Sex - Male reference)
Benign neoplasm or Carcinoma in situ	Benign neoplasm of colon, rectum, anus and anal canal	PhenoAge	555	18471	1.17673	1.09637	1.26298	4.50932	1	6.50344e-06	2.83202	1	0.0924019	7.83113	8	0.450138	Full adjustment
Benign neoplasm or Carcinoma in situ	Benign neoplasm of colon, rectum, anus and anal canal	PhenoAge	555	18471	1.23611	1.15689	1.32075	6.27292	1	3.54339e-10	3.23374	1	0.0721359	3.53396	3	0.316384	Basic adjustment
Benign neoplasm or Carcinoma in situ	Benign neoplasm of colon, rectum, anus and anal canal	PhenoAge	555	18471	0.986313	0.856507	1.13579	-0.191424	1	0.848193							Full adjustment	Interaction (Sex - Male reference)
Benign neoplasm or Carcinoma in situ	Benign neoplasm of colon, rectum, anus and anal canal	PhenoAge	555	18471	0.992924	0.865728	1.13881	-0.101524	1	0.919135							Basic adjustment	Interaction (Sex - Male reference)
Benign neoplasm or Carcinoma in situ	Benign neoplasm of colon, rectum, anus and anal canal	YingAdaptAge	555	18471	1.06418	0.988587	1.14555	1.65464	1	0.0979974	0.868167	1	0.351463	5.43253	8	0.710503	Full adjustment
Benign neoplasm or Carcinoma in situ	Benign neoplasm of colon, rectum, anus and anal canal	YingAdaptAge	555	18471	1.07852	1.00237	1.16046	2.02347	1	0.0430247	0.839969	1	0.359406	1.16123	3	0.762316	Basic adjustment
Benign neoplasm or Carcinoma in situ	Benign neoplasm of colon, rectum, anus and anal canal	YingAdaptAge	555	18471	0.965679	0.834589	1.11736	-0.469185	1	0.638937							Basic adjustment	Interaction (Sex - Male reference)
Benign neoplasm or Carcinoma in situ	Benign neoplasm of colon, rectum, anus and anal canal	YingAdaptAge	555	18471	0.966071	0.834278	1.11868	-0.461268	1	0.644606							Full adjustment	Interaction (Sex - Male reference)
Benign neoplasm or Carcinoma in situ	Benign neoplasm of colon, rectum, anus and anal canal	YingCausAge	555	18471	1.11741	1.04312	1.19699	3.1627	1	0.00156313	1.05878	1	0.303495	1.38677	3	0.708639	Basic adjustment
Benign neoplasm or Carcinoma in situ	Benign neoplasm of colon, rectum, anus and anal canal	YingCausAge	555	18471	1.09562	1.02166	1.17494	2.56083	1	0.0104422	1.19061	1	0.275206	5.69093	8	0.681807	Full adjustment
Benign neoplasm or Carcinoma in situ	Benign neoplasm of colon, rectum, anus and anal canal	YingCausAge	555	18471	0.974044	0.849968	1.11623	-0.378296	1	0.70521							Basic adjustment	Interaction (Sex - Male reference)
Benign neoplasm or Carcinoma in situ	Benign neoplasm of colon, rectum, anus and anal canal	YingCausAge	555	18471	0.974075	0.848378	1.1184	-0.372624	1	0.709428							Full adjustment	Interaction (Sex - Male reference)
Benign neoplasm or Carcinoma in situ	Benign neoplasm of colon, rectum, anus and anal canal	YingDamAge	555	18471	1.11728	1.0313	1.21042	2.71451	1	0.00663744	0.287772	1	0.591652	4.56814	8	0.802578	Full adjustment
Benign neoplasm or Carcinoma in situ	Benign neoplasm of colon, rectum, anus and anal canal	YingDamAge	555	18471	1.1569	1.06854	1.25258	3.59534	1	0.000323972	0.298059	1	0.585102	0.693658	3	0.874695	Basic adjustment
Benign neoplasm or Carcinoma in situ	Benign neoplasm of colon, rectum, anus and anal canal	YingDamAge	555	18471	0.930672	0.795386	1.08897	-0.896503	1	0.369984							Basic adjustment	Interaction (Sex - Male reference)
Benign neoplasm or Carcinoma in situ	Benign neoplasm of colon, rectum, anus and anal canal	YingDamAge	555	18471	0.924206	0.789882	1.08137	-0.983687	1	0.325269							Full adjustment	Interaction (Sex - Male reference)
Benign neoplasm or Carcinoma in situ	Benign neoplasm of colon, rectum, anus and anal canal	Zhang_10	555	18471	1.1254	1.04276	1.21459	3.03617	1	0.00239606	0.268459	1	0.604368	0.693773	3	0.874668	Basic adjustment
Benign neoplasm or Carcinoma in situ	Benign neoplasm of colon, rectum, anus and anal canal	Zhang_10	555	18471	1.0547	0.971935	1.14452	1.27732	1	0.201491	0.283216	1	0.594601	4.4383	8	0.815574	Full adjustment
Benign neoplasm or Carcinoma in situ	Benign neoplasm of colon, rectum, anus and anal canal	Zhang_10	555	18471	0.974571	0.835985	1.13613	-0.329142	1	0.742048							Basic adjustment	Interaction (Sex - Male reference)
Benign neoplasm or Carcinoma in situ	Benign neoplasm of colon, rectum, anus and anal canal	Zhang_10	555	18471	0.969142	0.828967	1.13302	-0.393233	1	0.694148							Full adjustment	Interaction (Sex - Male reference)
Benign neoplasm or Carcinoma in situ	Benign neoplasm of ovary	DNAmTL	74	4043	1.15584	0.909686	1.46859	1.1853	1	0.235899	0.00529763	1	0.941977	1.10456	2	0.575637	Basic adjustment	Ever Smoker
Benign neoplasm or Carcinoma in situ	Benign neoplasm of ovary	DNAmTL	74	4043	1.15266	0.905641	1.46705	1.15456	1	0.248273	0.00513513	1	0.942873	2.01684	6	0.918144	Full adjustment	Ever Smoker
Benign neoplasm or Carcinoma in situ	Benign neoplasm of ovary	DunedinPACE	74	4043	0.912394	0.718935	1.15791	-0.754088	1	0.450796	0.753168	1	0.385475	2.0602	2	0.356972	Basic adjustment	Ever Smoker
Benign neoplasm or Carcinoma in situ	Benign neoplasm of ovary	DunedinPACE	74	4043	0.878858	0.684247	1.12882	-1.01117	1	0.311935	0.758737	1	0.383724	2.79284	6	0.834363	Full adjustment	Ever Smoker
Benign neoplasm or Carcinoma in situ	Benign neoplasm of ovary	DunedinPoAm38	74	4043	0.91384	0.723495	1.15426	-0.756095	1	0.449593	0.0465995	1	0.82909	1.14947	2	0.562854	Basic adjustment	Ever Smoker
Benign neoplasm or Carcinoma in situ	Benign neoplasm of ovary	DunedinPoAm38	74	4043	0.91364	0.717924	1.16271	-0.734321	1	0.462753	0.0458563	1	0.830437	2.13723	6	0.906655	Full adjustment	Ever Smoker
Benign neoplasm or Carcinoma in situ	Benign neoplasm of ovary	GrimAgeV1	74	4043	0.904032	0.713089	1.1461	-0.833464	1	0.404583	0.0911692	1	0.762696	1.21383	2	0.545029	Basic adjustment	Ever Smoker
Benign neoplasm or Carcinoma in situ	Benign neoplasm of ovary	GrimAgeV1	74	4043	0.899141	0.704964	1.1468	-0.856485	1	0.39173	0.0949578	1	0.757966	2.06402	6	0.913718	Full adjustment	Ever Smoker
Benign neoplasm or Carcinoma in situ	Benign neoplasm of ovary	GrimAgeV2	74	4043	0.889293	0.695942	1.13636	-0.93801	1	0.348239	0.41656	1	0.518658	2.35904	6	0.883898	Full adjustment	Ever Smoker
Benign neoplasm or Carcinoma in situ	Benign neoplasm of ovary	GrimAgeV2	74	4043	0.900206	0.70965	1.14193	-0.866335	1	0.386306	0.406101	1	0.523955	1.58921	2	0.451761	Basic adjustment	Ever Smoker
Benign neoplasm or Carcinoma in situ	Benign neoplasm of ovary	Hannum	74	4043	0.888878	0.693284	1.13965	-0.929014	1	0.352882	0.0385033	1	0.844436	2.03308	6	0.916631	Full adjustment	Ever Smoker
Benign neoplasm or Carcinoma in situ	Benign neoplasm of ovary	Hannum	74	4043	0.900379	0.703566	1.15225	-0.833885	1	0.404346	0.0396753	1	0.842117	1.12751	2	0.569068	Basic adjustment	Ever Smoker
Benign neoplasm or Carcinoma in situ	Benign neoplasm of ovary	Horvath	74	4043	0.922571	0.727562	1.16985	-0.665186	1	0.505932	0.797479	1	0.371848	1.98443	2	0.370754	Basic adjustment	Ever Smoker
Benign neoplasm or Carcinoma in situ	Benign neoplasm of ovary	Horvath	74	4043	0.908923	0.716407	1.15317	-0.786389	1	0.43164	0.787998	1	0.374706	2.87126	6	0.824823	Full adjustment	Ever Smoker
Benign neoplasm or Carcinoma in situ	Benign neoplasm of ovary	Horvath_SkinBlood	74	4043	1.10543	0.869035	1.40614	0.816532	1	0.414196	1.01321	1	0.314134	2.95011	6	0.815082	Full adjustment	Ever Smoker
Benign neoplasm or Carcinoma in situ	Benign neoplasm of ovary	Horvath_SkinBlood	74	4043	1.11612	0.878159	1.41857	0.897991	1	0.369191	1.00904	1	0.315132	2.07372	2	0.354566	Basic adjustment	Ever Smoker
Benign neoplasm or Carcinoma in situ	Benign neoplasm of ovary	Lin	74	4043	1.11137	0.883845	1.39746	0.903493	1	0.366264	0.0858049	1	0.76958	1.21013	2	0.546039	Basic adjustment	Ever Smoker
Benign neoplasm or Carcinoma in situ	Benign neoplasm of ovary	Lin	74	4043	1.09832	0.871371	1.38438	0.794108	1	0.427133	0.0891519	1	0.765258	2.12961	6	0.907401	Full adjustment	Ever Smoker
Benign neoplasm or Carcinoma in situ	Benign neoplasm of ovary	PhenoAge	74	4043	0.935174	0.736341	1.1877	-0.549557	1	0.582623	0.0506113	1	0.822003	2.07208	6	0.912951	Full adjustment	Ever Smoker
Benign neoplasm or Carcinoma in situ	Benign neoplasm of ovary	PhenoAge	74	4043	0.946853	0.746203	1.20146	-0.44946	1	0.6531	0.051011	1	0.821313	1.15234	2	0.562047	Basic adjustment	Ever Smoker
Benign neoplasm or Carcinoma in situ	Benign neoplasm of ovary	YingAdaptAge	74	4043	0.935093	0.733352	1.19233	-0.541249	1	0.588336	0.259048	1	0.610775	1.31677	2	0.517687	Basic adjustment	Ever Smoker
Benign neoplasm or Carcinoma in situ	Benign neoplasm of ovary	YingAdaptAge	74	4043	0.927096	0.725591	1.18456	-0.605412	1	0.544905	0.259133	1	0.610716	2.25575	6	0.894739	Full adjustment	Ever Smoker
Benign neoplasm or Carcinoma in situ	Benign neoplasm of ovary	YingCausAge	74	4043	1.1437	0.913309	1.43222	1.1699	1	0.24204	0.0104195	1	0.918696	2.06496	6	0.913628	Full adjustment	Ever Smoker
Benign neoplasm or Carcinoma in situ	Benign neoplasm of ovary	YingCausAge	74	4043	1.15818	0.928389	1.44484	1.30147	1	0.193099	0.00970993	1	0.921504	1.17568	2	0.555525	Basic adjustment	Ever Smoker
Benign neoplasm or Carcinoma in situ	Benign neoplasm of ovary	YingDamAge	74	4043	0.99778	0.78715	1.26477	-0.0183735	1	0.985341	0.400483	1	0.52684	2.39515	6	0.880012	Full adjustment	Ever Smoker
Benign neoplasm or Carcinoma in situ	Benign neoplasm of ovary	YingDamAge	74	4043	1.01041	0.798853	1.27801	0.0864386	1	0.931118	0.395129	1	0.529616	1.44557	2	0.485399	Basic adjustment	Ever Smoker
Benign neoplasm or Carcinoma in situ	Benign neoplasm of ovary	Zhang_10	74	4043	0.818149	0.641623	1.04324	-1.61861	1	0.105531	0.0622091	1	0.803038	1.23908	2	0.538191	Basic adjustment	Ever Smoker
Benign neoplasm or Carcinoma in situ	Benign neoplasm of ovary	Zhang_10	74	4043	0.822008	0.641825	1.05277	-1.55262	1	0.120513	0.0625937	1	0.802443	2.08137	6	0.912065	Full adjustment	Ever Smoker
Benign neoplasm or Carcinoma in situ	Benign neoplasm of ovary	DNAmTL	80	6506	1.04842	0.836484	1.31405	0.410381	1	0.681527	0.520845	1	0.470482	6.75286	6	0.344308	Full adjustment	Never Smoker
Benign neoplasm or Carcinoma in situ	Benign neoplasm of ovary	DNAmTL	80	6506	1.04837	0.83719	1.31281	0.411571	1	0.680654	0.518844	1	0.471335	1.9034	2	0.386085	Basic adjustment	Never Smoker
Benign neoplasm or Carcinoma in situ	Benign neoplasm of ovary	DunedinPACE	80	6506	0.845694	0.665887	1.07405	-1.37422	1	0.169373	0.945387	1	0.330896	7.97254	6	0.240122	Full adjustment	Never Smoker
Benign neoplasm or Carcinoma in situ	Benign neoplasm of ovary	DunedinPACE	80	6506	0.87527	0.69576	1.10109	-1.13763	1	0.255276	0.955857	1	0.328233	2.98453	2	0.224863	Basic adjustment	Never Smoker
Benign neoplasm or Carcinoma in situ	Benign neoplasm of ovary	DunedinPoAm38	80	6506	0.893608	0.712558	1.12066	-0.973806	1	0.330153	0.901642	1	0.342342	2.21024	2	0.331172	Basic adjustment	Never Smoker
Benign neoplasm or Carcinoma in situ	Benign neoplasm of ovary	DunedinPoAm38	80	6506	0.888285	0.706748	1.11645	-1.01561	1	0.309813	0.911422	1	0.339737	7.00037	6	0.320813	Full adjustment	Never Smoker
Benign neoplasm or Carcinoma in situ	Benign neoplasm of ovary	GrimAgeV1	80	6506	1.01063	0.805608	1.26782	0.0913867	1	0.927185	0.135094	1	0.713208	6.28457	6	0.392079	Full adjustment	Never Smoker
Benign neoplasm or Carcinoma in situ	Benign neoplasm of ovary	GrimAgeV1	80	6506	1.01735	0.813273	1.27263	0.150549	1	0.880331	0.133097	1	0.715242	1.54183	2	0.46259	Basic adjustment	Never Smoker
Benign neoplasm or Carcinoma in situ	Benign neoplasm of ovary	GrimAgeV2	80	6506	1.00849	0.801889	1.26831	0.0722633	1	0.942392	0.0392353	1	0.842983	6.2444	6	0.396377	Full adjustment	Never Smoker
Benign neoplasm or Carcinoma in situ	Benign neoplasm of ovary	GrimAgeV2	80	6506	1.01996	0.814512	1.27722	0.172187	1	0.863291	0.0380728	1	0.845297	1.48207	2	0.476621	Basic adjustment	Never Smoker
Benign neoplasm or Carcinoma in situ	Benign neoplasm of ovary	Hannum	80	6506	0.975409	0.776337	1.22553	-0.213781	1	0.830718	0.135085	1	0.713217	6.49507	6	0.370072	Full adjustment	Never Smoker
Benign neoplasm or Carcinoma in situ	Benign neoplasm of ovary	Hannum	80	6506	0.97959	0.780318	1.22975	-0.177708	1	0.858952	0.133622	1	0.714706	1.68309	2	0.431043	Basic adjustment	Never Smoker
Benign neoplasm or Carcinoma in situ	Benign neoplasm of ovary	Horvath	80	6506	1.04737	0.83776	1.30942	0.406228	1	0.684575	1.08692	1	0.297154	7.23331	6	0.299809	Full adjustment	Never Smoker
Benign neoplasm or Carcinoma in situ	Benign neoplasm of ovary	Horvath	80	6506	1.0508	0.840941	1.31303	0.435946	1	0.662876	1.093	1	0.295808	2.63489	2	0.267819	Basic adjustment	Never Smoker
Benign neoplasm or Carcinoma in situ	Benign neoplasm of ovary	Horvath_SkinBlood	80	6506	1.07378	0.85848	1.34308	0.623503	1	0.532954	1.67654	1	0.195385	7.77948	6	0.254709	Full adjustment	Never Smoker
Benign neoplasm or Carcinoma in situ	Benign neoplasm of ovary	Horvath_SkinBlood	80	6506	1.07912	0.863729	1.34823	0.670353	1	0.502633	1.6771	1	0.19531	3.33654	2	0.188573	Basic adjustment	Never Smoker
Benign neoplasm or Carcinoma in situ	Benign neoplasm of ovary	Lin	80	6506	0.922108	0.735025	1.15681	-0.700937	1	0.483342	0.0938732	1	0.75931	6.45367	6	0.374332	Full adjustment	Never Smoker
Benign neoplasm or Carcinoma in situ	Benign neoplasm of ovary	Lin	80	6506	0.928037	0.740164	1.1636	-0.647131	1	0.517547	0.0925248	1	0.760992	1.55715	2	0.459059	Basic adjustment	Never Smoker
Benign neoplasm or Carcinoma in situ	Benign neoplasm of ovary	PhenoAge	80	6506	1.00698	0.803077	1.26266	0.0602876	1	0.951927	0.0371807	1	0.847098	6.25009	6	0.395766	Full adjustment	Never Smoker
Benign neoplasm or Carcinoma in situ	Benign neoplasm of ovary	PhenoAge	80	6506	1.01061	0.807563	1.2647	0.0922051	1	0.926535	0.0368946	1	0.84768	1.48882	2	0.475015	Basic adjustment	Never Smoker
Benign neoplasm or Carcinoma in situ	Benign neoplasm of ovary	YingAdaptAge	80	6506	0.948615	0.755419	1.19122	-0.454025	1	0.649811	0.168907	1	0.681085	1.6028	2	0.4487	Basic adjustment	Never Smoker
Benign neoplasm or Carcinoma in situ	Benign neoplasm of ovary	YingAdaptAge	80	6506	0.942422	0.749586	1.18487	-0.507714	1	0.611654	0.170336	1	0.679813	6.38134	6	0.381854	Full adjustment	Never Smoker
Benign neoplasm or Carcinoma in situ	Benign neoplasm of ovary	YingCausAge	80	6506	1.0177	0.81453	1.27154	0.154417	1	0.877281	0.0175851	1	0.894503	1.50245	2	0.471789	Basic adjustment	Never Smoker
Benign neoplasm or Carcinoma in situ	Benign neoplasm of ovary	YingCausAge	80	6506	1.01491	0.810872	1.27029	0.129248	1	0.897161	0.0173395	1	0.895238	6.24945	6	0.395834	Full adjustment	Never Smoker
Benign neoplasm or Carcinoma in situ	Benign neoplasm of ovary	YingDamAge	80	6506	1.0417	0.834259	1.30071	0.360559	1	0.718429	0.439394	1	0.507415	6.82118	6	0.337701	Full adjustment	Never Smoker
Benign neoplasm or Carcinoma in situ	Benign neoplasm of ovary	YingDamAge	80	6506	1.04617	0.83888	1.30467	0.400591	1	0.688721	0.433997	1	0.510034	1.86314	2	0.393935	Basic adjustment	Never Smoker
Benign neoplasm or Carcinoma in situ	Benign neoplasm of ovary	Zhang_10	80	6506	0.793404	0.623236	1.01004	-1.87892	1	0.0602553	0.00246208	1	0.960426	6.30318	6	0.390099	Full adjustment	Never Smoker
Benign neoplasm or Carcinoma in situ	Benign neoplasm of ovary	Zhang_10	80	6506	0.793294	0.623559	1.00923	-1.88518	1	0.0594053	0.00258998	1	0.959412	1.50425	2	0.471364	Basic adjustment	Never Smoker
Benign neoplasm or Carcinoma in situ	Benign neoplasm of ovary	DNAmTL	154	10549	1.08878	0.78335	1.51329	0.506352	1	0.612609							Basic adjustment	Interaction (Smoking - Never smoker reference)
Benign neoplasm or Carcinoma in situ	Benign neoplasm of ovary	DNAmTL	154	10549	1.08349	0.778788	1.5074	0.475953	1	0.634108							Full adjustment	Interaction (Smoking - Never smoker reference)
Benign neoplasm or Carcinoma in situ	Benign neoplasm of ovary	DunedinPACE	154	10549	1.07737	0.772527	1.50251	0.439152	1	0.660551							Basic adjustment	Interaction (Smoking - Never smoker reference)
Benign neoplasm or Carcinoma in situ	Benign neoplasm of ovary	DunedinPACE	154	10549	1.09165	0.782778	1.52241	0.516775	1	0.605313							Full adjustment	Interaction (Smoking - Never smoker reference)
Benign neoplasm or Carcinoma in situ	Benign neoplasm of ovary	DunedinPoAm38	154	10549	1.09108	0.763362	1.55949	0.478311	1	0.632429							Full adjustment	Interaction (Smoking - Never smoker reference)
Benign neoplasm or Carcinoma in situ	Benign neoplasm of ovary	DunedinPoAm38	154	10549	1.07454	0.753354	1.53266	0.3968	1	0.691515							Basic adjustment	Interaction (Smoking - Never smoker reference)
Benign neoplasm or Carcinoma in situ	Benign neoplasm of ovary	GrimAgeV1	154	10549	0.913297	0.641078	1.30111	-0.502272	1	0.615476							Full adjustment	Interaction (Smoking - Never smoker reference)
Benign neoplasm or Carcinoma in situ	Benign neoplasm of ovary	GrimAgeV1	154	10549	0.900931	0.634209	1.27983	-0.582478	1	0.560245							Basic adjustment	Interaction (Smoking - Never smoker reference)
Benign neoplasm or Carcinoma in situ	Benign neoplasm of ovary	GrimAgeV2	154	10549	0.899368	0.633461	1.27689	-0.593114	1	0.553105							Basic adjustment	Interaction (Smoking - Never smoker reference)
Benign neoplasm or Carcinoma in situ	Benign neoplasm of ovary	GrimAgeV2	154	10549	0.914618	0.642391	1.30221	-0.495108	1	0.620524							Full adjustment	Interaction (Smoking - Never smoker reference)
Benign neoplasm or Carcinoma in situ	Benign neoplasm of ovary	Hannum	154	10549	0.932576	0.669173	1.29966	-0.412218	1	0.680179							Basic adjustment	Interaction (Smoking - Never smoker reference)
Benign neoplasm or Carcinoma in situ	Benign neoplasm of ovary	Hannum	154	10549	0.930222	0.666984	1.29735	-0.426174	1	0.669981							Full adjustment	Interaction (Smoking - Never smoker reference)
Benign neoplasm or Carcinoma in situ	Benign neoplasm of ovary	Horvath	154	10549	0.871104	0.630192	1.20411	-0.835455	1	0.403462							Full adjustment	Interaction (Smoking - Never smoker reference)
Benign neoplasm or Carcinoma in situ	Benign neoplasm of ovary	Horvath	154	10549	0.874856	0.632921	1.20927	-0.809495	1	0.418231							Basic adjustment	Interaction (Smoking - Never smoker reference)
Benign neoplasm or Carcinoma in situ	Benign neoplasm of ovary	Horvath_SkinBlood	154	10549	1.02331	0.740144	1.4148	0.1394	1	0.889134							Basic adjustment	Interaction (Smoking - Never smoker reference)
Benign neoplasm or Carcinoma in situ	Benign neoplasm of ovary	Horvath_SkinBlood	154	10549	1.0237	0.740021	1.41613	0.141495	1	0.887479							Full adjustment	Interaction (Smoking - Never smoker reference)
Benign neoplasm or Carcinoma in situ	Benign neoplasm of ovary	Lin	154	10549	1.19154	0.8641	1.64305	1.06899	1	0.285073							Full adjustment	Interaction (Smoking - Never smoker reference)
Benign neoplasm or Carcinoma in situ	Benign neoplasm of ovary	Lin	154	10549	1.19396	0.866646	1.64488	1.08444	1	0.278168							Basic adjustment	Interaction (Smoking - Never smoker reference)
Benign neoplasm or Carcinoma in situ	Benign neoplasm of ovary	PhenoAge	154	10549	0.947388	0.685617	1.30911	-0.327563	1	0.743242							Full adjustment	Interaction (Smoking - Never smoker reference)
Benign neoplasm or Carcinoma in situ	Benign neoplasm of ovary	PhenoAge	154	10549	0.945686	0.684043	1.30741	-0.337943	1	0.735406							Basic adjustment	Interaction (Smoking - Never smoker reference)
Benign neoplasm or Carcinoma in situ	Benign neoplasm of ovary	YingAdaptAge	154	10549	0.993737	0.713323	1.38439	-0.037141	1	0.970373							Basic adjustment	Interaction (Smoking - Never smoker reference)
Benign neoplasm or Carcinoma in situ	Benign neoplasm of ovary	YingAdaptAge	154	10549	0.994549	0.713197	1.38689	-0.0322159	1	0.9743							Full adjustment	Interaction (Smoking - Never smoker reference)
Benign neoplasm or Carcinoma in situ	Benign neoplasm of ovary	YingCausAge	154	10549	1.12554	0.824766	1.53599	0.745505	1	0.455967							Basic adjustment	Interaction (Smoking - Never smoker reference)
Benign neoplasm or Carcinoma in situ	Benign neoplasm of ovary	YingCausAge	154	10549	1.11976	0.818862	1.53124	0.708441	1	0.478671							Full adjustment	Interaction (Smoking - Never smoker reference)
Benign neoplasm or Carcinoma in situ	Benign neoplasm of ovary	YingDamAge	154	10549	0.958185	0.694964	1.3211	-0.260666	1	0.79435							Basic adjustment	Interaction (Smoking - Never smoker reference)
Benign neoplasm or Carcinoma in situ	Benign neoplasm of ovary	YingDamAge	154	10549	0.955724	0.692284	1.31941	-0.27525	1	0.783124							Full adjustment	Interaction (Smoking - Never smoker reference)
Benign neoplasm or Carcinoma in situ	Benign neoplasm of ovary	Zhang_10	154	10549	1.08779	0.765514	1.54575	0.469421	1	0.638768							Basic adjustment	Interaction (Smoking - Never smoker reference)
Benign neoplasm or Carcinoma in situ	Benign neoplasm of ovary	Zhang_10	154	10549	1.09575	0.77018	1.55894	0.508318	1	0.61123							Full adjustment	Interaction (Smoking - Never smoker reference)
Benign neoplasm or Carcinoma in situ	Benign neoplasm of ovary	DNAmTL	156	10753	1.09991	0.932414	1.29748	1.12976	1	0.258577	0.209179	1	0.647412	3.63905	7	0.820285	Full adjustment
Benign neoplasm or Carcinoma in situ	Benign neoplasm of ovary	DNAmTL	156	10753	1.06371	0.90461	1.25079	0.747191	1	0.454948	0.211193	1	0.645834	0.272737	2	0.872521	Basic adjustment
Benign neoplasm or Carcinoma in situ	Benign neoplasm of ovary	DunedinPACE	156	10753	0.858867	0.720655	1.02359	-1.69958	1	0.0892109	0.0169963	1	0.896274	3.53976	7	0.830996	Full adjustment
Benign neoplasm or Carcinoma in situ	Benign neoplasm of ovary	DunedinPACE	156	10753	0.942698	0.800723	1.10985	-0.708556	1	0.4786	0.0161872	1	0.898759	0.077083	2	0.962192	Basic adjustment
Benign neoplasm or Carcinoma in situ	Benign neoplasm of ovary	DunedinPoAm38	156	10753	0.907604	0.760229	1.08355	-1.0724	1	0.283539	0.256236	1	0.612718	3.54154	7	0.830807	Full adjustment
Benign neoplasm or Carcinoma in situ	Benign neoplasm of ovary	DunedinPoAm38	156	10753	1.0029	0.855176	1.17614	0.0356136	1	0.97159	0.265212	1	0.606562	0.329055	2	0.848295	Basic adjustment
Benign neoplasm or Carcinoma in situ	Benign neoplasm of ovary	GrimAgeV1	156	10753	1.04525	0.891396	1.22566	0.544802	1	0.58589	0.14626	1	0.702136	0.214367	2	0.898361	Basic adjustment
Benign neoplasm or Carcinoma in situ	Benign neoplasm of ovary	GrimAgeV1	156	10753	0.947429	0.791361	1.13428	-0.588037	1	0.556507	0.147237	1	0.70119	3.52247	7	0.83284	Full adjustment
Benign neoplasm or Carcinoma in situ	Benign neoplasm of ovary	GrimAgeV2	156	10753	0.937297	0.781803	1.12372	-0.699687	1	0.484123	0.243632	1	0.621595	3.52389	7	0.832688	Full adjustment
Benign neoplasm or Carcinoma in situ	Benign neoplasm of ovary	GrimAgeV2	156	10753	1.04173	0.887776	1.22238	0.501067	1	0.616324	0.241205	1	0.623337	0.30175	2	0.859955	Basic adjustment
Benign neoplasm or Carcinoma in situ	Benign neoplasm of ovary	Hannum	156	10753	0.938681	0.795058	1.10825	-0.746879	1	0.455137	0.134505	1	0.713806	3.69088	7	0.814613	Full adjustment
Benign neoplasm or Carcinoma in situ	Benign neoplasm of ovary	Hannum	156	10753	0.945614	0.80152	1.11561	-0.662972	1	0.507349	0.134573	1	0.713737	0.219834	2	0.895909	Basic adjustment
Benign neoplasm or Carcinoma in situ	Benign neoplasm of ovary	Horvath	156	10753	0.991179	0.843584	1.1646	-0.107701	1	0.914233	0.000365848	1	0.98474	0.0704534	2	0.965387	Basic adjustment
Benign neoplasm or Carcinoma in situ	Benign neoplasm of ovary	Horvath	156	10753	0.977992	0.831903	1.14974	-0.269598	1	0.787469	0.000319834	1	0.985731	3.53498	7	0.831507	Full adjustment
Benign neoplasm or Carcinoma in situ	Benign neoplasm of ovary	Horvath_SkinBlood	156	10753	1.07183	0.911282	1.26066	0.837844	1	0.402118	2.2881	1	0.13037	5.54622	7	0.593615	Full adjustment
Benign neoplasm or Carcinoma in situ	Benign neoplasm of ovary	Horvath_SkinBlood	156	10753	1.08998	0.927841	1.28046	1.04857	1	0.294378	2.27964	1	0.131082	2.39783	2	0.301521	Basic adjustment
Benign neoplasm or Carcinoma in situ	Benign neoplasm of ovary	Lin	156	10753	1.01097	0.860369	1.18793	0.132574	1	0.894531	0.00161369	1	0.967957	0.0717313	2	0.96477	Basic adjustment
Benign neoplasm or Carcinoma in situ	Benign neoplasm of ovary	Lin	156	10753	1.00802	0.857358	1.18516	0.0967265	1	0.922944	0.00147005	1	0.969416	3.53026	7	0.83201	Full adjustment
Benign neoplasm or Carcinoma in situ	Benign neoplasm of ovary	PhenoAge	156	10753	0.965562	0.820151	1.13675	-0.420832	1	0.673878	0.0167319	1	0.897079	3.52353	7	0.832727	Full adjustment
Benign neoplasm or Carcinoma in situ	Benign neoplasm of ovary	PhenoAge	156	10753	0.993061	0.84469	1.16749	-0.0843402	1	0.932786	0.0166839	1	0.897226	0.0839465	2	0.958895	Basic adjustment
Benign neoplasm or Carcinoma in situ	Benign neoplasm of ovary	YingAdaptAge	156	10753	0.923861	0.782448	1.09083	-0.93431	1	0.350144	0.0247416	1	0.875013	3.5413	7	0.830832	Full adjustment
Benign neoplasm or Carcinoma in situ	Benign neoplasm of ovary	YingAdaptAge	156	10753	0.932745	0.791023	1.09986	-0.828025	1	0.407657	0.0265336	1	0.870604	0.100709	2	0.950892	Basic adjustment
Benign neoplasm or Carcinoma in situ	Benign neoplasm of ovary	YingCausAge	156	10753	1.08402	0.926229	1.26868	1.00517	1	0.314817	0.0171095	1	0.895931	0.0898249	2	0.956081	Basic adjustment
Benign neoplasm or Carcinoma in situ	Benign neoplasm of ovary	YingCausAge	156	10753	1.06944	0.912861	1.25289	0.831237	1	0.40584	0.0165635	1	0.897596	3.52959	7	0.832081	Full adjustment
Benign neoplasm or Carcinoma in situ	Benign neoplasm of ovary	YingDamAge	156	10753	1.03474	0.882349	1.21345	0.420151	1	0.674375	0.00349351	1	0.952868	0.0719352	2	0.964672	Basic adjustment
Benign neoplasm or Carcinoma in situ	Benign neoplasm of ovary	YingDamAge	156	10753	1.01131	0.860916	1.18798	0.136948	1	0.891072	0.00346629	1	0.953052	3.56701	7	0.828078	Full adjustment
Benign neoplasm or Carcinoma in situ	Benign neoplasm of ovary	Zhang_10	156	10753	0.877805	0.742158	1.03824	-1.52178	1	0.128065	0.0179715	1	0.893357	0.0806097	2	0.960497	Basic adjustment
Benign neoplasm or Carcinoma in situ	Benign neoplasm of ovary	Zhang_10	156	10753	0.816942	0.68542	0.973702	-2.25757	1	0.0239726	0.0171299	1	0.895869	3.52723	7	0.832333	Full adjustment
Benign neoplasm or Carcinoma in situ	Benign neoplasm of stomach and duodenum	DNAmTL	47	7409	1.00961	0.762368	1.33703	0.0667242	1	0.946801	3.19257	1	0.0739738	4.1541	3	0.245298	Basic adjustment	Ever Smoker
Benign neoplasm or Carcinoma in situ	Benign neoplasm of stomach and duodenum	DNAmTL	47	7409	1.00887	0.757116	1.34435	0.0603155	1	0.951904	3.30861	1	0.0689177	6.57776	7	0.474124	Full adjustment	Ever Smoker
Benign neoplasm or Carcinoma in situ	Benign neoplasm of stomach and duodenum	DunedinPACE	47	7409	1.06168	0.794015	1.41958	0.403822	1	0.686344	1.16048	1	0.281366	4.17249	7	0.759709	Full adjustment	Ever Smoker
Benign neoplasm or Carcinoma in situ	Benign neoplasm of stomach and duodenum	DunedinPACE	47	7409	1.14707	0.869618	1.51305	0.971197	1	0.33145	1.05512	1	0.304332	1.96621	3	0.579449	Basic adjustment	Ever Smoker
Benign neoplasm or Carcinoma in situ	Benign neoplasm of stomach and duodenum	DunedinPoAm38	47	7409	1.04146	0.773584	1.40209	0.267773	1	0.788874	2.81763	1	0.0932342	5.661	7	0.579842	Full adjustment	Ever Smoker
Benign neoplasm or Carcinoma in situ	Benign neoplasm of stomach and duodenum	DunedinPoAm38	47	7409	1.07297	0.804001	1.43193	0.478359	1	0.632394	2.65416	1	0.10328	3.43705	3	0.329019	Basic adjustment	Ever Smoker
Benign neoplasm or Carcinoma in situ	Benign neoplasm of stomach and duodenum	GrimAgeV1	47	7409	1.23953	0.945359	1.62524	1.55349	1	0.120307	0.101314	1	0.750258	0.906938	3	0.823753	Basic adjustment	Ever Smoker
Benign neoplasm or Carcinoma in situ	Benign neoplasm of stomach and duodenum	GrimAgeV1	47	7409	1.20116	0.910455	1.58469	1.29645	1	0.194821	0.121599	1	0.727306	3.24337	7	0.861613	Full adjustment	Ever Smoker
Benign neoplasm or Carcinoma in situ	Benign neoplasm of stomach and duodenum	GrimAgeV2	47	7409	1.17625	0.884425	1.56436	1.1158	1	0.264509	0.0201771	1	0.887044	3.17413	7	0.86844	Full adjustment	Ever Smoker
Benign neoplasm or Carcinoma in situ	Benign neoplasm of stomach and duodenum	GrimAgeV2	47	7409	1.22785	0.93108	1.6192	1.45412	1	0.145914	0.0114634	1	0.914736	0.813688	3	0.84619	Basic adjustment	Ever Smoker
Benign neoplasm or Carcinoma in situ	Benign neoplasm of stomach and duodenum	Hannum	47	7409	1.08919	0.864652	1.37204	0.725327	1	0.468251	0.00210073	1	0.963443	3.2039	7	0.86552	Full adjustment	Ever Smoker
Benign neoplasm or Carcinoma in situ	Benign neoplasm of stomach and duodenum	Hannum	47	7409	1.10043	0.867401	1.39605	0.788255	1	0.430547	0.00308331	1	0.955718	0.780988	3	0.854009	Basic adjustment	Ever Smoker
Benign neoplasm or Carcinoma in situ	Benign neoplasm of stomach and duodenum	Horvath	47	7409	1.03552	0.794333	1.34995	0.258026	1	0.796387	9.62002e-05	1	0.992174	0.782567	3	0.853632	Basic adjustment	Ever Smoker
Benign neoplasm or Carcinoma in situ	Benign neoplasm of stomach and duodenum	Horvath	47	7409	1.01055	0.778455	1.31183	0.078807	1	0.937186	0.00137152	1	0.970458	3.21766	7	0.864163	Full adjustment	Ever Smoker
Benign neoplasm or Carcinoma in situ	Benign neoplasm of stomach and duodenum	Horvath_SkinBlood	47	7409	1.12828	0.885761	1.4372	0.977508	1	0.328318	0.182686	1	0.669075	3.37558	7	0.848223	Full adjustment	Ever Smoker
Benign neoplasm or Carcinoma in situ	Benign neoplasm of stomach and duodenum	Horvath_SkinBlood	47	7409	1.16	0.906629	1.48418	1.18041	1	0.237838	0.185761	1	0.666468	0.913069	3	0.822273	Basic adjustment	Ever Smoker
Benign neoplasm or Carcinoma in situ	Benign neoplasm of stomach and duodenum	Lin	47	7409	0.854766	0.645408	1.13204	-1.0948	1	0.273606	0.262181	1	0.608626	1.01459	3	0.797723	Basic adjustment	Ever Smoker
Benign neoplasm or Carcinoma in situ	Benign neoplasm of stomach and duodenum	Lin	47	7409	0.834823	0.625765	1.11372	-1.2276	1	0.219598	0.273766	1	0.600817	3.53581	7	0.831418	Full adjustment	Ever Smoker
Benign neoplasm or Carcinoma in situ	Benign neoplasm of stomach and duodenum	PhenoAge	47	7409	1.04975	0.799114	1.37899	0.348818	1	0.727226	0.839196	1	0.359627	3.94114	7	0.786532	Full adjustment	Ever Smoker
Benign neoplasm or Carcinoma in situ	Benign neoplasm of stomach and duodenum	PhenoAge	47	7409	1.07955	0.82267	1.41664	0.552095	1	0.580883	0.807562	1	0.368842	1.52551	3	0.676396	Basic adjustment	Ever Smoker
Benign neoplasm or Carcinoma in situ	Benign neoplasm of stomach and duodenum	YingAdaptAge	47	7409	0.969176	0.745481	1.25999	-0.233852	1	0.8151	0.0465532	1	0.829173	3.29235	7	0.856705	Full adjustment	Ever Smoker
Benign neoplasm or Carcinoma in situ	Benign neoplasm of stomach and duodenum	YingAdaptAge	47	7409	0.999108	0.767093	1.3013	-0.00661879	1	0.994719	0.0517651	1	0.82002	0.846721	3	0.838262	Basic adjustment	Ever Smoker
Benign neoplasm or Carcinoma in situ	Benign neoplasm of stomach and duodenum	YingCausAge	47	7409	0.875448	0.658528	1.16382	-0.915674	1	0.359838	1.0442	1	0.306847	4.55741	7	0.713793	Full adjustment	Ever Smoker
Benign neoplasm or Carcinoma in situ	Benign neoplasm of stomach and duodenum	YingCausAge	47	7409	0.890601	0.670355	1.18321	-0.799337	1	0.424095	1.06093	1	0.303003	2.09579	3	0.552765	Basic adjustment	Ever Smoker
Benign neoplasm or Carcinoma in situ	Benign neoplasm of stomach and duodenum	YingDamAge	47	7409	0.960795	0.722047	1.27849	-0.274398	1	0.783779	0.641083	1	0.423319	4.14994	7	0.762354	Full adjustment	Ever Smoker
Benign neoplasm or Carcinoma in situ	Benign neoplasm of stomach and duodenum	YingDamAge	47	7409	0.964032	0.726622	1.27901	-0.253947	1	0.799537	0.649817	1	0.420178	1.69923	3	0.637104	Basic adjustment	Ever Smoker
Benign neoplasm or Carcinoma in situ	Benign neoplasm of stomach and duodenum	Zhang_10	47	7409	0.825088	0.612457	1.11154	-1.26451	1	0.206047	1.1543	1	0.282651	1.95613	3	0.581561	Basic adjustment	Ever Smoker
Benign neoplasm or Carcinoma in situ	Benign neoplasm of stomach and duodenum	Zhang_10	47	7409	0.799643	0.590122	1.08355	-1.44235	1	0.149204	1.21286	1	0.270766	4.30189	7	0.744423	Full adjustment	Ever Smoker
Benign neoplasm or Carcinoma in situ	Benign neoplasm of stomach and duodenum	DNAmTL	52	11003	1.07377	0.821949	1.40273	0.52198	1	0.601685	0.583219	1	0.445053	14.7942	7	0.0387295	Full adjustment	Never Smoker
Benign neoplasm or Carcinoma in situ	Benign neoplasm of stomach and duodenum	DNAmTL	52	11003	1.05147	0.810467	1.36414	0.377864	1	0.705531	0.572059	1	0.449442	1.04954	3	0.789267	Basic adjustment	Never Smoker
Benign neoplasm or Carcinoma in situ	Benign neoplasm of stomach and duodenum	DunedinPACE	52	11003	0.784174	0.59239	1.03805	-1.69904	1	0.0893121	0.584852	1	0.444417	14.3134	7	0.0458798	Full adjustment	Never Smoker
Benign neoplasm or Carcinoma in situ	Benign neoplasm of stomach and duodenum	DunedinPACE	52	11003	0.941172	0.720882	1.22878	-0.445649	1	0.655851	0.642232	1	0.422904	1.35854	3	0.715282	Basic adjustment	Never Smoker
Benign neoplasm or Carcinoma in situ	Benign neoplasm of stomach and duodenum	DunedinPoAm38	52	11003	0.805421	0.613343	1.05765	-1.55675	1	0.11953	0.157998	1	0.691007	0.839117	3	0.84009	Basic adjustment	Never Smoker
Benign neoplasm or Carcinoma in situ	Benign neoplasm of stomach and duodenum	DunedinPoAm38	52	11003	0.764909	0.58317	1.00328	-1.93632	1	0.0528289	0.158104	1	0.690908	14.2917	7	0.0462298	Full adjustment	Never Smoker
Benign neoplasm or Carcinoma in situ	Benign neoplasm of stomach and duodenum	GrimAgeV1	52	11003	0.959439	0.735977	1.25075	-0.306081	1	0.759543	0.052319	1	0.819076	14.4701	7	0.0434239	Full adjustment	Never Smoker
Benign neoplasm or Carcinoma in situ	Benign neoplasm of stomach and duodenum	GrimAgeV1	52	11003	1.01775	0.784933	1.31962	0.132756	1	0.894386	0.0478334	1	0.826877	0.661405	3	0.882242	Basic adjustment	Never Smoker
Benign neoplasm or Carcinoma in situ	Benign neoplasm of stomach and duodenum	GrimAgeV2	52	11003	1.04717	0.808912	1.3556	0.349921	1	0.726398	0.0198053	1	0.888082	0.655186	3	0.883691	Basic adjustment	Never Smoker
Benign neoplasm or Carcinoma in situ	Benign neoplasm of stomach and duodenum	GrimAgeV2	52	11003	0.960659	0.735922	1.25402	-0.295192	1	0.767847	0.0241867	1	0.876411	14.4959	7	0.043032	Full adjustment	Never Smoker
Benign neoplasm or Carcinoma in situ	Benign neoplasm of stomach and duodenum	Hannum	52	11003	1.11407	0.873203	1.42137	0.86908	1	0.384803	0.87626	1	0.349228	15.1607	7	0.0339942	Full adjustment	Never Smoker
Benign neoplasm or Carcinoma in situ	Benign neoplasm of stomach and duodenum	Hannum	52	11003	1.14508	0.89969	1.45739	1.10095	1	0.270918	0.879652	1	0.348297	1.35131	3	0.716986	Basic adjustment	Never Smoker
Benign neoplasm or Carcinoma in situ	Benign neoplasm of stomach and duodenum	Horvath	52	11003	1.13831	0.883377	1.46682	1.00143	1	0.316618	0.180018	1	0.671357	14.6476	7	0.0407919	Full adjustment	Never Smoker
Benign neoplasm or Carcinoma in situ	Benign neoplasm of stomach and duodenum	Horvath	52	11003	1.17673	0.916139	1.51145	1.27422	1	0.202586	0.168697	1	0.681272	0.93499	3	0.816977	Basic adjustment	Never Smoker
Benign neoplasm or Carcinoma in situ	Benign neoplasm of stomach and duodenum	Horvath_SkinBlood	52	11003	1.12074	0.861125	1.45862	0.847867	1	0.396512	0.0116796	1	0.913939	14.4365	7	0.0439406	Full adjustment	Never Smoker
Benign neoplasm or Carcinoma in situ	Benign neoplasm of stomach and duodenum	Horvath_SkinBlood	52	11003	1.1777	0.907318	1.52865	1.22911	1	0.219031	0.0111794	1	0.915794	0.756683	3	0.859797	Basic adjustment	Never Smoker
Benign neoplasm or Carcinoma in situ	Benign neoplasm of stomach and duodenum	Lin	52	11003	1.26154	1.00409	1.585	1.99504	1	0.0460388	0.810417	1	0.367997	15.0747	7	0.0350533	Full adjustment	Never Smoker
Benign neoplasm or Carcinoma in situ	Benign neoplasm of stomach and duodenum	Lin	52	11003	1.2937	1.03331	1.6197	2.24581	1	0.0247159	0.818363	1	0.365659	1.40313	3	0.704802	Basic adjustment	Never Smoker
Benign neoplasm or Carcinoma in situ	Benign neoplasm of stomach and duodenum	PhenoAge	52	11003	0.982389	0.755988	1.27659	-0.132942	1	0.894239	0.301251	1	0.583099	14.9572	7	0.0365521	Full adjustment	Never Smoker
Benign neoplasm or Carcinoma in situ	Benign neoplasm of stomach and duodenum	PhenoAge	52	11003	1.05259	0.813082	1.36264	0.389087	1	0.697212	0.302462	1	0.582343	0.89309	3	0.827095	Basic adjustment	Never Smoker
Benign neoplasm or Carcinoma in situ	Benign neoplasm of stomach and duodenum	YingAdaptAge	52	11003	1.19186	0.942046	1.50793	1.46253	1	0.143595	0.254268	1	0.614086	0.897117	3	0.826123	Basic adjustment	Never Smoker
Benign neoplasm or Carcinoma in situ	Benign neoplasm of stomach and duodenum	YingAdaptAge	52	11003	1.13997	0.8959	1.45054	1.06573	1	0.286544	0.269941	1	0.603371	14.7503	7	0.0393367	Full adjustment	Never Smoker
Benign neoplasm or Carcinoma in situ	Benign neoplasm of stomach and duodenum	YingCausAge	52	11003	1.11591	0.868739	1.43341	0.858508	1	0.390612	0.22819	1	0.632869	14.6171	7	0.041233	Full adjustment	Never Smoker
Benign neoplasm or Carcinoma in situ	Benign neoplasm of stomach and duodenum	YingCausAge	52	11003	1.15691	0.907833	1.47433	1.1783	1	0.238677	0.222742	1	0.636958	0.816492	3	0.845518	Basic adjustment	Never Smoker
Benign neoplasm or Carcinoma in situ	Benign neoplasm of stomach and duodenum	YingDamAge	52	11003	1.11815	0.861977	1.45046	0.841219	1	0.400225	1.06522	1	0.302028	15.3662	7	0.0315815	Full adjustment	Never Smoker
Benign neoplasm or Carcinoma in situ	Benign neoplasm of stomach and duodenum	YingDamAge	52	11003	1.14999	0.886759	1.49137	1.0538	1	0.291975	1.08564	1	0.29744	1.61252	3	0.656555	Basic adjustment	Never Smoker
Benign neoplasm or Carcinoma in situ	Benign neoplasm of stomach and duodenum	Zhang_10	52	11003	1.08357	0.84297	1.39285	0.626544	1	0.530958	0.728665	1	0.393316	1.42771	3	0.699053	Basic adjustment	Never Smoker
Benign neoplasm or Carcinoma in situ	Benign neoplasm of stomach and duodenum	Zhang_10	52	11003	1.07067	0.827085	1.38598	0.51847	1	0.60413	0.785565	1	0.375444	14.9626	7	0.0364822	Full adjustment	Never Smoker
Benign neoplasm or Carcinoma in situ	Benign neoplasm of stomach and duodenum	DNAmTL	73	11059	1.11643	0.890044	1.40039	0.952533	1	0.340827	2.49119	1	0.114485	5.30359	7	0.622968	Full adjustment	Female
Benign neoplasm or Carcinoma in situ	Benign neoplasm of stomach and duodenum	DNAmTL	73	11059	1.06969	0.858268	1.33319	0.599629	1	0.548754	2.41134	1	0.120459	2.59649	2	0.27301	Basic adjustment	Female
Benign neoplasm or Carcinoma in situ	Benign neoplasm of stomach and duodenum	DunedinPACE	73	11059	0.973356	0.766599	1.23588	-0.221668	1	0.824572	0.507209	1	0.47635	3.85332	7	0.796509	Full adjustment	Female
Benign neoplasm or Carcinoma in situ	Benign neoplasm of stomach and duodenum	DunedinPACE	73	11059	1.15302	0.926784	1.43448	1.27769	1	0.201359	0.456429	1	0.499298	0.825159	2	0.661941	Basic adjustment	Female
Benign neoplasm or Carcinoma in situ	Benign neoplasm of stomach and duodenum	DunedinPoAm38	73	11059	1.11879	0.895061	1.39845	0.986087	1	0.32409	1.40668	1	0.235609	1.74395	2	0.418124	Basic adjustment	Female
Benign neoplasm or Carcinoma in situ	Benign neoplasm of stomach and duodenum	DunedinPoAm38	73	11059	0.974905	0.76091	1.24908	-0.201007	1	0.840693	1.41386	1	0.234416	4.48507	7	0.722514	Full adjustment	Female
Benign neoplasm or Carcinoma in situ	Benign neoplasm of stomach and duodenum	GrimAgeV1	73	11059	1.2637	1.02476	1.55835	2.1887	1	0.0286187	1.4231	1	0.232894	1.66034	2	0.435976	Basic adjustment	Female
Benign neoplasm or Carcinoma in situ	Benign neoplasm of stomach and duodenum	GrimAgeV1	73	11059	1.13373	0.891098	1.44242	1.02154	1	0.306997	1.51664	1	0.218128	4.34662	7	0.7391	Full adjustment	Female
Benign neoplasm or Carcinoma in situ	Benign neoplasm of stomach and duodenum	GrimAgeV2	73	11059	1.10005	0.861459	1.40472	0.764456	1	0.444595	1.22526	1	0.268332	4.12309	7	0.765496	Full adjustment	Female
Benign neoplasm or Carcinoma in situ	Benign neoplasm of stomach and duodenum	GrimAgeV2	73	11059	1.25561	1.01507	1.55314	2.09788	1	0.0359154	1.13597	1	0.286505	1.37412	2	0.503052	Basic adjustment	Female
Benign neoplasm or Carcinoma in situ	Benign neoplasm of stomach and duodenum	Hannum	73	11059	1.0608	0.870983	1.29199	0.586784	1	0.557349	0.0734589	1	0.786366	3.37731	7	0.848045	Full adjustment	Female
Benign neoplasm or Carcinoma in situ	Benign neoplasm of stomach and duodenum	Hannum	73	11059	1.07612	0.883254	1.31111	0.728059	1	0.466578	0.0717612	1	0.788789	0.410197	2	0.814567	Basic adjustment	Female
Benign neoplasm or Carcinoma in situ	Benign neoplasm of stomach and duodenum	Horvath	73	11059	1.00668	0.812855	1.24673	0.0610526	1	0.951317	0.319562	1	0.571871	3.55914	7	0.828922	Full adjustment	Female
Benign neoplasm or Carcinoma in situ	Benign neoplasm of stomach and duodenum	Horvath	73	11059	1.04001	0.839509	1.2884	0.359029	1	0.719573	0.311568	1	0.57672	0.583821	2	0.746835	Basic adjustment	Female
Benign neoplasm or Carcinoma in situ	Benign neoplasm of stomach and duodenum	Horvath_SkinBlood	73	11059	1.13034	0.912389	1.40036	1.12106	1	0.262262	0.460318	1	0.497475	0.615032	2	0.735271	Basic adjustment	Female
Benign neoplasm or Carcinoma in situ	Benign neoplasm of stomach and duodenum	Horvath_SkinBlood	73	11059	1.08764	0.879458	1.34511	0.775038	1	0.438317	0.458991	1	0.498096	3.56789	7	0.827984	Full adjustment	Female
Benign neoplasm or Carcinoma in situ	Benign neoplasm of stomach and duodenum	Lin	73	11059	0.963822	0.773461	1.20103	-0.328245	1	0.742726	2.50782	1	0.113282	5.74464	7	0.569862	Full adjustment	Female
Benign neoplasm or Carcinoma in situ	Benign neoplasm of stomach and duodenum	Lin	73	11059	0.98392	0.790417	1.2248	-0.145091	1	0.884639	2.49244	1	0.114394	2.59531	2	0.273172	Basic adjustment	Female
Benign neoplasm or Carcinoma in situ	Benign neoplasm of stomach and duodenum	PhenoAge	73	11059	0.967632	0.776853	1.20526	-0.293677	1	0.769005	5.00225	1	0.0253144	5.04967	2	0.0800715	Basic adjustment	Female
Benign neoplasm or Carcinoma in situ	Benign neoplasm of stomach and duodenum	PhenoAge	73	11059	0.912809	0.733176	1.13645	-0.815946	1	0.414531	4.87191	1	0.0272972	7.72591	7	0.357383	Full adjustment	Female
Benign neoplasm or Carcinoma in situ	Benign neoplasm of stomach and duodenum	YingAdaptAge	73	11059	1.09194	0.892905	1.33534	0.85669	1	0.391616	0.0697209	1	0.791744	0.414024	2	0.81301	Basic adjustment	Female
Benign neoplasm or Carcinoma in situ	Benign neoplasm of stomach and duodenum	YingAdaptAge	73	11059	1.06014	0.865201	1.29899	0.563306	1	0.573226	0.0843768	1	0.771451	3.39303	7	0.846422	Full adjustment	Female
Benign neoplasm or Carcinoma in situ	Benign neoplasm of stomach and duodenum	YingCausAge	73	11059	0.936853	0.754792	1.16283	-0.591656	1	0.554081	0.102592	1	0.748741	3.54037	7	0.830931	Full adjustment	Female
Benign neoplasm or Carcinoma in situ	Benign neoplasm of stomach and duodenum	YingCausAge	73	11059	0.969725	0.784036	1.19939	-0.283484	1	0.776806	0.104398	1	0.746615	0.576355	2	0.749629	Basic adjustment	Female
Benign neoplasm or Carcinoma in situ	Benign neoplasm of stomach and duodenum	YingDamAge	73	11059	0.93006	0.74102	1.16732	-0.625441	1	0.531682	0.0825615	1	0.773856	3.34997	7	0.850852	Full adjustment	Female
Benign neoplasm or Carcinoma in situ	Benign neoplasm of stomach and duodenum	YingDamAge	73	11059	0.961366	0.767727	1.20385	-0.343334	1	0.731347	0.0759072	1	0.782922	0.380146	2	0.826899	Basic adjustment	Female
Benign neoplasm or Carcinoma in situ	Benign neoplasm of stomach and duodenum	Zhang_10	73	11059	0.94102	0.745125	1.18842	-0.510466	1	0.609725	0.301946	1	0.582665	3.48261	7	0.837064	Full adjustment	Female
Benign neoplasm or Carcinoma in situ	Benign neoplasm of stomach and duodenum	Zhang_10	73	11059	1.02427	0.821565	1.277	0.213167	1	0.831197	0.281173	1	0.595933	0.659312	2	0.719171	Basic adjustment	Female
Benign neoplasm or Carcinoma in situ	Benign neoplasm of stomach and duodenum	DNAmTL	99	18807	1.01873	0.841883	1.23273	0.190752	1	0.84872	3.19804	1	0.0737264	3.46012	3	0.325972	Basic adjustment
Benign neoplasm or Carcinoma in situ	Benign neoplasm of stomach and duodenum	DNAmTL	99	18807	1.04294	0.85689	1.2694	0.41942	1	0.674909	3.30012	1	0.069275	7.01722	8	0.534775	Full adjustment
Benign neoplasm or Carcinoma in situ	Benign neoplasm of stomach and duodenum	DNAmTL	99	18807	1.20694	0.792887	1.83721	0.877405	1	0.380266							Basic adjustment	Interaction (Sex - Male reference)
Benign neoplasm or Carcinoma in situ	Benign neoplasm of stomach and duodenum	DNAmTL	99	18412	1.05807	0.7241	1.54606	0.291685	1	0.770528							Basic adjustment	Interaction (Smoking - Never smoker reference)
Benign neoplasm or Carcinoma in situ	Benign neoplasm of stomach and duodenum	DNAmTL	99	18807	1.21374	0.790896	1.86266	0.88646	1	0.37537							Full adjustment	Interaction (Sex - Male reference)
Benign neoplasm or Carcinoma in situ	Benign neoplasm of stomach and duodenum	DNAmTL	99	18412	1.04615	0.711579	1.53802	0.229437	1	0.818529							Full adjustment	Interaction (Smoking - Never smoker reference)
Benign neoplasm or Carcinoma in situ	Benign neoplasm of stomach and duodenum	DunedinPACE	99	18807	1.0588	0.875358	1.28068	0.588592	1	0.556135	0.0613577	1	0.804363	0.480958	3	0.923054	Basic adjustment
Benign neoplasm or Carcinoma in situ	Benign neoplasm of stomach and duodenum	DunedinPACE	99	18807	0.912143	0.741727	1.12171	-0.871499	1	0.383482	0.0846349	1	0.771112	4.1306	8	0.845152	Full adjustment
Benign neoplasm or Carcinoma in situ	Benign neoplasm of stomach and duodenum	DunedinPACE	99	18412	1.20384	0.812825	1.78296	0.925799	1	0.35455							Full adjustment	Interaction (Smoking - Never smoker reference)
Benign neoplasm or Carcinoma in situ	Benign neoplasm of stomach and duodenum	DunedinPACE	99	18807	1.34073	0.858015	2.09502	1.28756	1	0.197899							Full adjustment	Interaction (Sex - Male reference)
Benign neoplasm or Carcinoma in situ	Benign neoplasm of stomach and duodenum	DunedinPACE	99	18412	1.15615	0.782564	1.70809	0.72869	1	0.466191							Basic adjustment	Interaction (Smoking - Never smoker reference)
Benign neoplasm or Carcinoma in situ	Benign neoplasm of stomach and duodenum	DunedinPACE	99	18807	1.39668	0.896303	2.17641	1.47626	1	0.139873							Basic adjustment	Interaction (Sex - Male reference)
Benign neoplasm or Carcinoma in situ	Benign neoplasm of stomach and duodenum	DunedinPoAm38	99	18807	0.980426	0.803427	1.19642	-0.194599	1	0.845707	0.861098	1	0.353432	1.24544	3	0.742128	Basic adjustment
Benign neoplasm or Carcinoma in situ	Benign neoplasm of stomach and duodenum	DunedinPoAm38	99	18807	0.894076	0.718385	1.11274	-1.00304	1	0.315843	0.884228	1	0.347046	5.09719	8	0.747139	Full adjustment
Benign neoplasm or Carcinoma in situ	Benign neoplasm of stomach and duodenum	DunedinPoAm38	99	18807	1.66049	1.03108	2.67413	2.08588	1	0.0369892							Full adjustment	Interaction (Sex - Male reference)
Benign neoplasm or Carcinoma in situ	Benign neoplasm of stomach and duodenum	DunedinPoAm38	99	18412	1.37013	0.88808	2.11384	1.42347	1	0.1546							Full adjustment	Interaction (Smoking - Never smoker reference)
Benign neoplasm or Carcinoma in situ	Benign neoplasm of stomach and duodenum	DunedinPoAm38	99	18807	1.70059	1.05869	2.73169	2.19586	1	0.0281019							Basic adjustment	Interaction (Sex - Male reference)
Benign neoplasm or Carcinoma in situ	Benign neoplasm of stomach and duodenum	DunedinPoAm38	99	18412	1.33659	0.867858	2.05849	1.31676	1	0.187921							Basic adjustment	Interaction (Smoking - Never smoker reference)
Benign neoplasm or Carcinoma in situ	Benign neoplasm of stomach and duodenum	GrimAgeV1	99	18807	1.16058	0.964355	1.39672	1.5759	1	0.115048	0.045373	1	0.83132	0.457273	3	0.928173	Basic adjustment
Benign neoplasm or Carcinoma in situ	Benign neoplasm of stomach and duodenum	GrimAgeV1	99	18807	1.09101	0.884132	1.3463	0.811994	1	0.416795	0.0575622	1	0.810391	3.8295	8	0.87217	Full adjustment
Benign neoplasm or Carcinoma in situ	Benign neoplasm of stomach and duodenum	GrimAgeV1	99	18807	1.37548	0.884776	2.13832	1.41618	1	0.156723							Full adjustment	Interaction (Sex - Male reference)
Benign neoplasm or Carcinoma in situ	Benign neoplasm of stomach and duodenum	GrimAgeV1	99	18807	1.38724	0.89853	2.14175	1.47714	1	0.139638							Basic adjustment	Interaction (Sex - Male reference)
Benign neoplasm or Carcinoma in situ	Benign neoplasm of stomach and duodenum	GrimAgeV1	99	18412	1.09674	0.732942	1.64112	0.449087	1	0.653369							Basic adjustment	Interaction (Smoking - Never smoker reference)
Benign neoplasm or Carcinoma in situ	Benign neoplasm of stomach and duodenum	GrimAgeV1	99	18412	1.12915	0.751682	1.69616	0.585062	1	0.558506							Full adjustment	Interaction (Smoking - Never smoker reference)
Benign neoplasm or Carcinoma in situ	Benign neoplasm of stomach and duodenum	GrimAgeV2	99	18807	1.16703	0.968781	1.40586	1.6261	1	0.103927	0.000166581	1	0.989702	0.447031	3	0.930364	Basic adjustment
Benign neoplasm or Carcinoma in situ	Benign neoplasm of stomach and duodenum	GrimAgeV2	99	18807	1.07504	0.869153	1.3297	0.667105	1	0.504705	0.00199241	1	0.964397	3.73839	8	0.879922	Full adjustment
Benign neoplasm or Carcinoma in situ	Benign neoplasm of stomach and duodenum	GrimAgeV2	99	18807	1.30847	0.853356	2.0063	1.23284	1	0.217635							Basic adjustment	Interaction (Sex - Male reference)
Benign neoplasm or Carcinoma in situ	Benign neoplasm of stomach and duodenum	GrimAgeV2	99	18807	1.28524	0.831854	1.98573	1.13058	1	0.258231							Full adjustment	Interaction (Sex - Male reference)
Benign neoplasm or Carcinoma in situ	Benign neoplasm of stomach and duodenum	GrimAgeV2	99	18412	1.09449	0.727381	1.64687	0.433096	1	0.664945							Full adjustment	Interaction (Smoking - Never smoker reference)
Benign neoplasm or Carcinoma in situ	Benign neoplasm of stomach and duodenum	GrimAgeV2	99	18412	1.05417	0.703871	1.57879	0.255971	1	0.797973							Basic adjustment	Interaction (Smoking - Never smoker reference)
Benign neoplasm or Carcinoma in situ	Benign neoplasm of stomach and duodenum	Hannum	99	18807	1.0992	0.930226	1.29887	1.11067	1	0.266709	0.278591	1	0.597626	3.97226	8	0.859618	Full adjustment
Benign neoplasm or Carcinoma in situ	Benign neoplasm of stomach and duodenum	Hannum	99	18807	1.11824	0.946654	1.32093	1.31495	1	0.188526	0.306762	1	0.579674	0.68887	3	0.875819	Basic adjustment
Benign neoplasm or Carcinoma in situ	Benign neoplasm of stomach and duodenum	Hannum	99	18412	0.876141	0.623582	1.23099	-0.762149	1	0.445971							Basic adjustment	Interaction (Smoking - Never smoker reference)
Benign neoplasm or Carcinoma in situ	Benign neoplasm of stomach and duodenum	Hannum	99	18412	0.885064	0.627895	1.24756	-0.697107	1	0.485736							Full adjustment	Interaction (Smoking - Never smoker reference)
Benign neoplasm or Carcinoma in situ	Benign neoplasm of stomach and duodenum	Hannum	99	18807	0.906417	0.663147	1.23893	-0.616258	1	0.537724							Full adjustment	Interaction (Sex - Male reference)
Benign neoplasm or Carcinoma in situ	Benign neoplasm of stomach and duodenum	Hannum	99	18807	0.89476	0.652928	1.22616	-0.69172	1	0.489113							Basic adjustment	Interaction (Sex - Male reference)
Benign neoplasm or Carcinoma in situ	Benign neoplasm of stomach and duodenum	Horvath	99	18807	1.10631	0.925741	1.32209	1.11126	1	0.266456	0.0808101	1	0.776203	0.553572	3	0.906974	Basic adjustment
Benign neoplasm or Carcinoma in situ	Benign neoplasm of stomach and duodenum	Horvath	99	18807	1.0726	0.896245	1.28365	0.764721	1	0.444438	0.0810695	1	0.775853	3.81537	8	0.873385	Full adjustment
Benign neoplasm or Carcinoma in situ	Benign neoplasm of stomach and duodenum	Horvath	99	18807	0.838936	0.615236	1.14397	-1.10991	1	0.267036							Full adjustment	Interaction (Sex - Male reference)
Benign neoplasm or Carcinoma in situ	Benign neoplasm of stomach and duodenum	Horvath	99	18807	0.835067	0.612739	1.13806	-1.14118	1	0.253795							Basic adjustment	Interaction (Sex - Male reference)
Benign neoplasm or Carcinoma in situ	Benign neoplasm of stomach and duodenum	Horvath	99	18412	0.827245	0.575778	1.18854	-1.02578	1	0.304994							Full adjustment	Interaction (Smoking - Never smoker reference)
Benign neoplasm or Carcinoma in situ	Benign neoplasm of stomach and duodenum	Horvath	99	18412	0.830507	0.578665	1.19195	-1.00746	1	0.313712							Basic adjustment	Interaction (Smoking - Never smoker reference)
Benign neoplasm or Carcinoma in situ	Benign neoplasm of stomach and duodenum	Horvath_SkinBlood	99	18807	1.12592	0.939567	1.34925	1.28475	1	0.198878	0.0306349	1	0.861057	3.71297	8	0.882048	Full adjustment
Benign neoplasm or Carcinoma in situ	Benign neoplasm of stomach and duodenum	Horvath_SkinBlood	99	18807	1.16742	0.975595	1.39697	1.69022	1	0.0909857	0.0304434	1	0.861488	0.401338	3	0.939966	Basic adjustment
Benign neoplasm or Carcinoma in situ	Benign neoplasm of stomach and duodenum	Horvath_SkinBlood	99	18807	0.887117	0.62631	1.25653	-0.674357	1	0.500084							Full adjustment	Interaction (Sex - Male reference)
Benign neoplasm or Carcinoma in situ	Benign neoplasm of stomach and duodenum	Horvath_SkinBlood	99	18412	0.906127	0.637935	1.28707	-0.550541	1	0.581948							Full adjustment	Interaction (Smoking - Never smoker reference)
Benign neoplasm or Carcinoma in situ	Benign neoplasm of stomach and duodenum	Horvath_SkinBlood	99	18807	0.885384	0.624659	1.25493	-0.684024	1	0.49396							Basic adjustment	Interaction (Sex - Male reference)
Benign neoplasm or Carcinoma in situ	Benign neoplasm of stomach and duodenum	Horvath_SkinBlood	99	18412	0.900574	0.634923	1.27737	-0.587237	1	0.557045							Basic adjustment	Interaction (Smoking - Never smoker reference)
Benign neoplasm or Carcinoma in situ	Benign neoplasm of stomach and duodenum	Lin	99	18807	1.07093	0.893606	1.28345	0.742018	1	0.458077	1.37815	1	0.240416	1.62129	3	0.654571	Basic adjustment
Benign neoplasm or Carcinoma in situ	Benign neoplasm of stomach and duodenum	Lin	99	18807	1.04863	0.873175	1.25934	0.508297	1	0.611245	1.38046	1	0.240022	5.03336	8	0.754004	Full adjustment
Benign neoplasm or Carcinoma in situ	Benign neoplasm of stomach and duodenum	Lin	99	18412	0.642093	0.452074	0.911983	-2.47465	1	0.0133368							Basic adjustment	Interaction (Smoking - Never smoker reference)
Benign neoplasm or Carcinoma in situ	Benign neoplasm of stomach and duodenum	Lin	99	18807	0.749482	0.532096	1.05568	-1.64997	1	0.0989498							Full adjustment	Interaction (Sex - Male reference)
Benign neoplasm or Carcinoma in situ	Benign neoplasm of stomach and duodenum	Lin	99	18412	0.63573	0.446567	0.905021	-2.51382	1	0.011943							Full adjustment	Interaction (Smoking - Never smoker reference)
Benign neoplasm or Carcinoma in situ	Benign neoplasm of stomach and duodenum	Lin	99	18807	0.744612	0.524943	1.05621	-1.6534	1	0.0982486							Basic adjustment	Interaction (Sex - Male reference)
Benign neoplasm or Carcinoma in situ	Benign neoplasm of stomach and duodenum	PhenoAge	99	18807	1.06825	0.886436	1.28735	0.69359	1	0.487939	1.0225	1	0.311927	1.30226	3	0.728596	Basic adjustment
Benign neoplasm or Carcinoma in situ	Benign neoplasm of stomach and duodenum	PhenoAge	99	18807	1.0145	0.839257	1.22634	0.148818	1	0.881697	1.03749	1	0.308407	4.88691	8	0.769592	Full adjustment
Benign neoplasm or Carcinoma in situ	Benign neoplasm of stomach and duodenum	PhenoAge	99	18807	0.733427	0.528693	1.01744	-1.85645	1	0.0633901							Full adjustment	Interaction (Sex - Male reference)
Benign neoplasm or Carcinoma in situ	Benign neoplasm of stomach and duodenum	PhenoAge	99	18807	0.740669	0.533956	1.02741	-1.79804	1	0.0721702							Basic adjustment	Interaction (Sex - Male reference)
Benign neoplasm or Carcinoma in situ	Benign neoplasm of stomach and duodenum	PhenoAge	99	18412	0.987735	0.68181	1.43092	-0.0652587	1	0.947968							Basic adjustment	Interaction (Smoking - Never smoker reference)
Benign neoplasm or Carcinoma in situ	Benign neoplasm of stomach and duodenum	PhenoAge	99	18412	1.0018	0.691974	1.45035	0.00953349	1	0.992393							Full adjustment	Interaction (Smoking - Never smoker reference)
Benign neoplasm or Carcinoma in situ	Benign neoplasm of stomach and duodenum	YingAdaptAge	99	18807	1.05878	0.888369	1.26188	0.637936	1	0.523516	0.0450841	1	0.831849	3.74659	8	0.879233	Full adjustment
Benign neoplasm or Carcinoma in situ	Benign neoplasm of stomach and duodenum	YingAdaptAge	99	18807	1.09295	0.920535	1.29765	1.01469	1	0.310256	0.0404131	1	0.840675	0.441019	3	0.931644	Basic adjustment
Benign neoplasm or Carcinoma in situ	Benign neoplasm of stomach and duodenum	YingAdaptAge	99	18807	0.99137	0.677295	1.45109	-0.0445894	1	0.964435							Basic adjustment	Interaction (Sex - Male reference)
Benign neoplasm or Carcinoma in situ	Benign neoplasm of stomach and duodenum	YingAdaptAge	99	18807	0.987748	0.66647	1.4639	-0.0614157	1	0.951028							Full adjustment	Interaction (Sex - Male reference)
Benign neoplasm or Carcinoma in situ	Benign neoplasm of stomach and duodenum	YingAdaptAge	99	18412	0.82456	0.577977	1.17634	-1.0641	1	0.287282							Full adjustment	Interaction (Smoking - Never smoker reference)
Benign neoplasm or Carcinoma in situ	Benign neoplasm of stomach and duodenum	YingAdaptAge	99	18412	0.820013	0.577259	1.16485	-1.10798	1	0.267869							Basic adjustment	Interaction (Smoking - Never smoker reference)
Benign neoplasm or Carcinoma in situ	Benign neoplasm of stomach and duodenum	YingCausAge	99	18807	1.02938	0.860172	1.23188	0.316084	1	0.751939	0.16827	1	0.681654	0.677508	3	0.878481	Basic adjustment
Benign neoplasm or Carcinoma in situ	Benign neoplasm of stomach and duodenum	YingCausAge	99	18807	1.00032	0.832962	1.2013	0.00341355	1	0.997276	0.175671	1	0.67512	3.91305	8	0.864882	Full adjustment
Benign neoplasm or Carcinoma in situ	Benign neoplasm of stomach and duodenum	YingCausAge	99	18412	0.749938	0.518565	1.08455	-1.52881	1	0.12631							Full adjustment	Interaction (Smoking - Never smoker reference)
Benign neoplasm or Carcinoma in situ	Benign neoplasm of stomach and duodenum	YingCausAge	99	18807	0.814791	0.586111	1.13269	-1.21866	1	0.222972							Full adjustment	Interaction (Sex - Male reference)
Benign neoplasm or Carcinoma in situ	Benign neoplasm of stomach and duodenum	YingCausAge	99	18807	0.814579	0.586073	1.13218	-1.22093	1	0.222111							Basic adjustment	Interaction (Sex - Male reference)
Benign neoplasm or Carcinoma in situ	Benign neoplasm of stomach and duodenum	YingCausAge	99	18412	0.752326	0.523173	1.08185	-1.53552	1	0.124656							Basic adjustment	Interaction (Smoking - Never smoker reference)
Benign neoplasm or Carcinoma in situ	Benign neoplasm of stomach and duodenum	YingDamAge	99	18807	1.06872	0.883605	1.2926	0.68483	1	0.493451	0.00694867	1	0.933566	0.416415	3	0.936831	Basic adjustment
Benign neoplasm or Carcinoma in situ	Benign neoplasm of stomach and duodenum	YingDamAge	99	18807	1.04593	0.863255	1.26726	0.458516	1	0.646582	0.00638195	1	0.936327	3.70638	8	0.882596	Full adjustment
Benign neoplasm or Carcinoma in situ	Benign neoplasm of stomach and duodenum	YingDamAge	99	18807	0.679627	0.451987	1.02192	-1.85582	1	0.0634789							Full adjustment	Interaction (Sex - Male reference)
Benign neoplasm or Carcinoma in situ	Benign neoplasm of stomach and duodenum	YingDamAge	99	18412	0.83356	0.574275	1.20991	-0.957652	1	0.338238							Basic adjustment	Interaction (Smoking - Never smoker reference)
Benign neoplasm or Carcinoma in situ	Benign neoplasm of stomach and duodenum	YingDamAge	99	18412	0.838778	0.577361	1.21856	-0.922639	1	0.356195							Full adjustment	Interaction (Smoking - Never smoker reference)
Benign neoplasm or Carcinoma in situ	Benign neoplasm of stomach and duodenum	YingDamAge	99	18807	0.679536	0.450905	1.0241	-1.84622	1	0.0648602							Basic adjustment	Interaction (Sex - Male reference)
Benign neoplasm or Carcinoma in situ	Benign neoplasm of stomach and duodenum	Zhang_10	99	18807	0.924529	0.75218	1.13637	-0.745499	1	0.45597	0.0405093	1	0.840488	3.76555	8	0.877632	Full adjustment
Benign neoplasm or Carcinoma in situ	Benign neoplasm of stomach and duodenum	Zhang_10	99	18807	0.970316	0.797593	1.18044	-0.301298	1	0.763188	0.0386752	1	0.844093	0.447356	3	0.930295	Basic adjustment
Benign neoplasm or Carcinoma in situ	Benign neoplasm of stomach and duodenum	Zhang_10	99	18412	0.725772	0.486089	1.08364	-1.56724	1	0.117059							Full adjustment	Interaction (Smoking - Never smoker reference)
Benign neoplasm or Carcinoma in situ	Benign neoplasm of stomach and duodenum	Zhang_10	99	18412	0.726093	0.488623	1.07897	-1.58388	1	0.113222							Basic adjustment	Interaction (Smoking - Never smoker reference)
Benign neoplasm or Carcinoma in situ	Benign neoplasm of stomach and duodenum	Zhang_10	99	18807	1.22097	0.783053	1.90378	0.880918	1	0.378362							Basic adjustment	Interaction (Sex - Male reference)
Benign neoplasm or Carcinoma in situ	Benign neoplasm of stomach and duodenum	Zhang_10	99	18807	1.20433	0.770014	1.88362	0.814741	1	0.41522							Full adjustment	Interaction (Sex - Male reference)
Benign neoplasm or Carcinoma in situ	Haemangioma, any site	DNAmTL	32	10973	0.758201	0.551539	1.0423	-1.70484	1	0.0882246	0.00951183	1	0.922307	0.752237	3	0.860854	Basic adjustment	Never Smoker
Benign neoplasm or Carcinoma in situ	Haemangioma, any site	DNAmTL	32	10973	0.758139	0.549038	1.04688	-1.68175	1	0.0926171	0.0100291	1	0.920229	4.07432	7	0.771179	Full adjustment	Never Smoker
Benign neoplasm or Carcinoma in situ	Haemangioma, any site	DunedinPACE	32	10973	1.18395	0.838659	1.6714	0.959832	1	0.33714	1.74598	1	0.186382	5.33921	7	0.618642	Full adjustment	Never Smoker
Benign neoplasm or Carcinoma in situ	Haemangioma, any site	DunedinPACE	32	10973	1.25231	0.903326	1.73611	1.34996	1	0.17703	1.73417	1	0.187879	2.42794	3	0.488455	Basic adjustment	Never Smoker
Benign neoplasm or Carcinoma in situ	Haemangioma, any site	DunedinPoAm38	32	10973	1.13088	0.809832	1.5792	0.721931	1	0.470337	0.200125	1	0.65462	4.24158	7	0.75157	Full adjustment	Never Smoker
Benign neoplasm or Carcinoma in situ	Haemangioma, any site	DunedinPoAm38	32	10973	1.15401	0.829863	1.60476	0.851443	1	0.394524	0.199494	1	0.65513	0.928112	3	0.818639	Basic adjustment	Never Smoker
Benign neoplasm or Carcinoma in situ	Haemangioma, any site	GrimAgeV1	32	10973	1.2526	0.911096	1.72212	1.38673	1	0.165525	1.54889	1	0.2133	5.29251	7	0.624315	Full adjustment	Never Smoker
Benign neoplasm or Carcinoma in situ	Haemangioma, any site	GrimAgeV1	32	10973	1.28067	0.936208	1.75186	1.54762	1	0.121714	1.5278	1	0.216443	2.28631	3	0.515148	Basic adjustment	Never Smoker
Benign neoplasm or Carcinoma in situ	Haemangioma, any site	GrimAgeV2	32	10973	1.29903	0.949145	1.77791	1.63401	1	0.102256	0.95457	1	0.328559	1.72267	3	0.631905	Basic adjustment	Never Smoker
Benign neoplasm or Carcinoma in situ	Haemangioma, any site	GrimAgeV2	32	10973	1.25966	0.913736	1.73654	1.40926	1	0.158759	0.96387	1	0.326214	4.72182	7	0.693868	Full adjustment	Never Smoker
Benign neoplasm or Carcinoma in situ	Haemangioma, any site	Hannum	32	10973	1.11967	0.808479	1.55064	0.680349	1	0.496284	0.265153	1	0.606602	1.08377	3	0.780993	Basic adjustment	Never Smoker
Benign neoplasm or Carcinoma in situ	Haemangioma, any site	Hannum	32	10973	1.10255	0.796482	1.52624	0.588456	1	0.556226	0.258999	1	0.610809	4.53016	7	0.717083	Full adjustment	Never Smoker
Benign neoplasm or Carcinoma in situ	Haemangioma, any site	Horvath	32	10973	1.19989	0.867904	1.65887	1.10271	1	0.270154	0.0304015	1	0.861582	0.809877	3	0.847103	Basic adjustment	Never Smoker
Benign neoplasm or Carcinoma in situ	Haemangioma, any site	Horvath	32	10973	1.1796	0.853837	1.62964	1.0017	1	0.316486	0.0324551	1	0.857032	4.13936	7	0.763593	Full adjustment	Never Smoker
Benign neoplasm or Carcinoma in situ	Haemangioma, any site	Horvath_SkinBlood	32	10973	1.43263	1.0537	1.94783	2.29376	1	0.0218043	0.541867	1	0.46166	4.66082	7	0.701275	Full adjustment	Never Smoker
Benign neoplasm or Carcinoma in situ	Haemangioma, any site	Horvath_SkinBlood	32	10973	1.45241	1.07474	1.96279	2.42912	1	0.0151356	0.523264	1	0.469453	1.26554	3	0.737331	Basic adjustment	Never Smoker
Benign neoplasm or Carcinoma in situ	Haemangioma, any site	Lin	32	10973	1.06406	0.760122	1.48952	0.361797	1	0.717504	0.241245	1	0.623308	1.039	3	0.791815	Basic adjustment	Never Smoker
Benign neoplasm or Carcinoma in situ	Haemangioma, any site	Lin	32	10973	1.04959	0.749256	1.47031	0.281421	1	0.778388	0.242049	1	0.62273	4.36677	7	0.736695	Full adjustment	Never Smoker
Benign neoplasm or Carcinoma in situ	Haemangioma, any site	PhenoAge	32	10973	1.21753	0.875293	1.69358	1.16894	1	0.242427	0.739329	1	0.389876	4.66683	7	0.700546	Full adjustment	Never Smoker
Benign neoplasm or Carcinoma in situ	Haemangioma, any site	PhenoAge	32	10973	1.24512	0.899552	1.72345	1.32177	1	0.186243	0.723489	1	0.395002	1.52559	3	0.676377	Basic adjustment	Never Smoker
Benign neoplasm or Carcinoma in situ	Haemangioma, any site	YingAdaptAge	32	10973	0.941442	0.67176	1.31939	-0.350421	1	0.726023	0.00692617	1	0.933674	0.766234	3	0.857525	Basic adjustment	Never Smoker
Benign neoplasm or Carcinoma in situ	Haemangioma, any site	YingAdaptAge	32	10973	0.913537	0.649324	1.28526	-0.51918	1	0.603635	0.00705606	1	0.933056	4.11956	7	0.765909	Full adjustment	Never Smoker
Benign neoplasm or Carcinoma in situ	Haemangioma, any site	YingCausAge	32	10973	1.33037	0.980295	1.80547	1.83226	1	0.0669127	0.230912	1	0.630849	0.999	3	0.801494	Basic adjustment	Never Smoker
Benign neoplasm or Carcinoma in situ	Haemangioma, any site	YingCausAge	32	10973	1.31817	0.967181	1.79653	1.74875	1	0.0803335	0.231533	1	0.63039	4.36135	7	0.737342	Full adjustment	Never Smoker
Benign neoplasm or Carcinoma in situ	Haemangioma, any site	YingDamAge	32	10973	1.23708	0.887503	1.72436	1.25565	1	0.209241	0.0194314	1	0.889137	0.788111	3	0.852309	Basic adjustment	Never Smoker
Benign neoplasm or Carcinoma in situ	Haemangioma, any site	YingDamAge	32	10973	1.2284	0.880407	1.71393	1.21049	1	0.226092	0.0184289	1	0.892017	4.1371	7	0.763858	Full adjustment	Never Smoker
Benign neoplasm or Carcinoma in situ	Haemangioma, any site	Zhang_10	32	10973	0.998698	0.709546	1.40569	-0.00746795	1	0.994041	0.719167	1	0.396417	4.67531	7	0.699517	Full adjustment	Never Smoker
Benign neoplasm or Carcinoma in situ	Haemangioma, any site	Zhang_10	32	10973	1.00738	0.716989	1.41538	0.0423642	1	0.966208	0.711477	1	0.398954	1.4093	3	0.703356	Basic adjustment	Never Smoker
Benign neoplasm or Carcinoma in situ	Haemangioma, any site	DNAmTL	33	11009	0.765565	0.549354	1.06687	-1.57771	1	0.114632	0.387374	1	0.533683	1.29994	7	0.988441	Full adjustment	Female
Benign neoplasm or Carcinoma in situ	Haemangioma, any site	DNAmTL	33	11009	0.754506	0.54825	1.03836	-1.72897	1	0.0838137	0.365224	1	0.545619	0.800588	2	0.670123	Basic adjustment	Female
Benign neoplasm or Carcinoma in situ	Haemangioma, any site	DunedinPACE	33	11009	1.07051	0.744228	1.53985	0.36736	1	0.71335	0.412385	1	0.520762	1.18248	7	0.991325	Full adjustment	Female
Benign neoplasm or Carcinoma in situ	Haemangioma, any site	DunedinPACE	33	11009	1.23819	0.89153	1.71965	1.27488	1	0.202352	0.416858	1	0.518509	0.781239	2	0.676638	Basic adjustment	Female
Benign neoplasm or Carcinoma in situ	Haemangioma, any site	DunedinPoAm38	33	11009	1.10768	0.762803	1.60849	0.537359	1	0.59102	0.114913	1	0.734619	1.43278	7	0.984546	Full adjustment	Female
Benign neoplasm or Carcinoma in situ	Haemangioma, any site	DunedinPoAm38	33	11009	1.19022	0.860343	1.64657	1.05159	1	0.292986	0.112524	1	0.737288	0.547641	2	0.760469	Basic adjustment	Female
Benign neoplasm or Carcinoma in situ	Haemangioma, any site	GrimAgeV1	33	11009	1.35072	0.987447	1.84764	1.88097	1	0.0599766	0.180045	1	0.671335	0.599544	2	0.740987	Basic adjustment	Female
Benign neoplasm or Carcinoma in situ	Haemangioma, any site	GrimAgeV1	33	11009	1.30092	0.902932	1.87433	1.41196	1	0.157961	0.18362	1	0.66828	1.06009	7	0.9938	Full adjustment	Female
Benign neoplasm or Carcinoma in situ	Haemangioma, any site	GrimAgeV2	33	11009	1.30372	0.900971	1.8865	1.40684	1	0.159474	0.0499227	1	0.823198	1.02481	7	0.994418	Full adjustment	Female
Benign neoplasm or Carcinoma in situ	Haemangioma, any site	GrimAgeV2	33	11009	1.37425	1.00324	1.88246	1.98018	1	0.0476839	0.0499879	1	0.823084	0.470377	2	0.790422	Basic adjustment	Female
Benign neoplasm or Carcinoma in situ	Haemangioma, any site	Hannum	33	11009	1.13155	0.821032	1.5595	0.755125	1	0.450174	0.14056	1	0.707725	0.598084	2	0.741528	Basic adjustment	Female
Benign neoplasm or Carcinoma in situ	Haemangioma, any site	Hannum	33	11009	1.10866	0.800256	1.53592	0.620235	1	0.535103	0.144204	1	0.704137	1.21894	7	0.990484	Full adjustment	Female
Benign neoplasm or Carcinoma in situ	Haemangioma, any site	Horvath	33	11009	1.43091	1.11968	1.82865	2.86332	1	0.00419232	0.523742	1	0.46925	1.61706	7	0.977978	Full adjustment	Female
Benign neoplasm or Carcinoma in situ	Haemangioma, any site	Horvath	33	11009	1.46535	1.15176	1.86432	3.11001	1	0.00187079	0.490072	1	0.483895	1.04236	2	0.593821	Basic adjustment	Female
Benign neoplasm or Carcinoma in situ	Haemangioma, any site	Horvath_SkinBlood	33	11009	1.57119	1.2307	2.00586	3.62584	1	0.000288028	0.0337779	1	0.85418	0.59038	2	0.74439	Basic adjustment	Female
Benign neoplasm or Carcinoma in situ	Haemangioma, any site	Horvath_SkinBlood	33	11009	1.54946	1.19537	2.00844	3.30817	1	0.000939063	0.0367562	1	0.847962	1.19181	7	0.991114	Full adjustment	Female
Benign neoplasm or Carcinoma in situ	Haemangioma, any site	Lin	33	11009	1.03065	0.734663	1.44588	0.174772	1	0.861259	0.142527	1	0.705782	0.552795	2	0.758511	Basic adjustment	Female
Benign neoplasm or Carcinoma in situ	Haemangioma, any site	Lin	33	11009	1.01219	0.719473	1.42401	0.0695958	1	0.944515	0.144259	1	0.704083	1.13886	7	0.992267	Full adjustment	Female
Benign neoplasm or Carcinoma in situ	Haemangioma, any site	PhenoAge	33	11009	1.18425	0.852826	1.64448	1.00959	1	0.312693	0.912842	1	0.339361	1.71046	7	0.974118	Full adjustment	Female
Benign neoplasm or Carcinoma in situ	Haemangioma, any site	PhenoAge	33	11009	1.24863	0.906655	1.7196	1.35987	1	0.173871	0.898359	1	0.343222	1.28175	2	0.526832	Basic adjustment	Female
Benign neoplasm or Carcinoma in situ	Haemangioma, any site	YingAdaptAge	33	11009	1.07531	0.771735	1.4983	0.429015	1	0.667912	3.11873e-05	1	0.995544	1.02299	7	0.994449	Full adjustment	Female
Benign neoplasm or Carcinoma in situ	Haemangioma, any site	YingAdaptAge	33	11009	1.11262	0.803221	1.54119	0.641908	1	0.520933	6.33152e-05	1	0.993651	0.439634	2	0.802666	Basic adjustment	Female
Benign neoplasm or Carcinoma in situ	Haemangioma, any site	YingCausAge	33	11009	1.35939	1.06367	1.73731	2.4532	1	0.0141592	0.286225	1	0.59265	1.31563	7	0.988017	Full adjustment	Female
Benign neoplasm or Carcinoma in situ	Haemangioma, any site	YingCausAge	33	11009	1.37641	1.08813	1.74108	2.66433	1	0.0077143	0.270798	1	0.602797	0.684976	2	0.710002	Basic adjustment	Female
Benign neoplasm or Carcinoma in situ	Haemangioma, any site	YingDamAge	33	11009	1.32989	0.962493	1.83752	1.72825	1	0.0839427	0.0761544	1	0.782578	0.57253	2	0.751064	Basic adjustment	Female
Benign neoplasm or Carcinoma in situ	Haemangioma, any site	YingDamAge	33	11009	1.30346	0.938378	1.81057	1.58066	1	0.113956	0.0752905	1	0.783784	1.18364	7	0.991299	Full adjustment	Female
Benign neoplasm or Carcinoma in situ	Haemangioma, any site	Zhang_10	33	11009	1.03453	0.730763	1.46458	0.191431	1	0.848188	0.64146	1	0.423183	1.47817	7	0.983056	Full adjustment	Female
Benign neoplasm or Carcinoma in situ	Haemangioma, any site	Zhang_10	33	11009	1.09064	0.786881	1.51166	0.520941	1	0.602408	0.631955	1	0.426639	1.05177	2	0.591033	Basic adjustment	Female
Benign neoplasm or Carcinoma in situ	Haemangioma, any site	DNAmTL	56	18336	1.16866	0.709703	1.92443	0.612478	1	0.540221							Basic adjustment	Interaction (Smoking - Never smoker reference)
Benign neoplasm or Carcinoma in situ	Haemangioma, any site	DNAmTL	56	18336	1.16232	0.700274	1.92923	0.581844	1	0.560672							Full adjustment	Interaction (Smoking - Never smoker reference)
Benign neoplasm or Carcinoma in situ	Haemangioma, any site	DunedinPACE	56	18336	0.652698	0.385109	1.10622	-1.58497	1	0.112973							Basic adjustment	Interaction (Smoking - Never smoker reference)
Benign neoplasm or Carcinoma in situ	Haemangioma, any site	DunedinPACE	56	18336	0.67111	0.394754	1.14094	-1.47303	1	0.140744							Full adjustment	Interaction (Smoking - Never smoker reference)
Benign neoplasm or Carcinoma in situ	Haemangioma, any site	DunedinPoAm38	56	18336	0.806641	0.462359	1.40728	-0.756745	1	0.449203							Basic adjustment	Interaction (Smoking - Never smoker reference)
Benign neoplasm or Carcinoma in situ	Haemangioma, any site	DunedinPoAm38	56	18336	0.81778	0.465579	1.43642	-0.699925	1	0.483974							Full adjustment	Interaction (Smoking - Never smoker reference)
Benign neoplasm or Carcinoma in situ	Haemangioma, any site	GrimAgeV1	56	18336	0.831464	0.489674	1.41182	-0.683261	1	0.494442							Basic adjustment	Interaction (Smoking - Never smoker reference)
Benign neoplasm or Carcinoma in situ	Haemangioma, any site	GrimAgeV1	56	18336	0.847139	0.494953	1.44993	-0.60503	1	0.545159							Full adjustment	Interaction (Smoking - Never smoker reference)
Benign neoplasm or Carcinoma in situ	Haemangioma, any site	GrimAgeV2	56	18336	0.774124	0.453806	1.32054	-0.939597	1	0.347424							Basic adjustment	Interaction (Smoking - Never smoker reference)
Benign neoplasm or Carcinoma in situ	Haemangioma, any site	GrimAgeV2	56	18336	0.791433	0.460043	1.36154	-0.845051	1	0.398082							Full adjustment	Interaction (Smoking - Never smoker reference)
Benign neoplasm or Carcinoma in situ	Haemangioma, any site	Hannum	56	18336	0.940177	0.575598	1.53568	-0.246417	1	0.805359							Basic adjustment	Interaction (Smoking - Never smoker reference)
Benign neoplasm or Carcinoma in situ	Haemangioma, any site	Hannum	56	18336	0.949579	0.57838	1.55901	-0.20453	1	0.837939							Full adjustment	Interaction (Smoking - Never smoker reference)
Benign neoplasm or Carcinoma in situ	Haemangioma, any site	Horvath	56	18336	1.02977	0.684946	1.54819	0.141006	1	0.887866							Full adjustment	Interaction (Smoking - Never smoker reference)
Benign neoplasm or Carcinoma in situ	Haemangioma, any site	Horvath	56	18336	1.02418	0.683317	1.53509	0.115735	1	0.907862							Basic adjustment	Interaction (Smoking - Never smoker reference)
Benign neoplasm or Carcinoma in situ	Haemangioma, any site	Horvath_SkinBlood	56	18336	0.895181	0.604313	1.32605	-0.552328	1	0.580724							Basic adjustment	Interaction (Smoking - Never smoker reference)
Benign neoplasm or Carcinoma in situ	Haemangioma, any site	Horvath_SkinBlood	56	18336	0.897135	0.600237	1.34089	-0.529401	1	0.596527							Full adjustment	Interaction (Smoking - Never smoker reference)
Benign neoplasm or Carcinoma in situ	Haemangioma, any site	Lin	56	18336	0.757152	0.447485	1.28111	-1.03676	1	0.299846							Full adjustment	Interaction (Smoking - Never smoker reference)
Benign neoplasm or Carcinoma in situ	Haemangioma, any site	Lin	56	18336	0.764366	0.45355	1.28818	-1.00906	1	0.312946							Basic adjustment	Interaction (Smoking - Never smoker reference)
Benign neoplasm or Carcinoma in situ	Haemangioma, any site	PhenoAge	56	18336	0.94714	0.593483	1.51154	-0.227718	1	0.819866							Basic adjustment	Interaction (Smoking - Never smoker reference)
Benign neoplasm or Carcinoma in situ	Haemangioma, any site	PhenoAge	56	18336	0.958436	0.595456	1.54268	-0.174815	1	0.861225							Full adjustment	Interaction (Smoking - Never smoker reference)
Benign neoplasm or Carcinoma in situ	Haemangioma, any site	YingAdaptAge	56	18336	0.889624	0.522281	1.51534	-0.430413	1	0.666895							Full adjustment	Interaction (Smoking - Never smoker reference)
Benign neoplasm or Carcinoma in situ	Haemangioma, any site	YingAdaptAge	56	18336	0.884023	0.520442	1.5016	-0.456043	1	0.648359							Basic adjustment	Interaction (Smoking - Never smoker reference)
Benign neoplasm or Carcinoma in situ	Haemangioma, any site	YingCausAge	56	18336	0.823294	0.518959	1.3061	-0.825818	1	0.408908							Full adjustment	Interaction (Smoking - Never smoker reference)
Benign neoplasm or Carcinoma in situ	Haemangioma, any site	YingCausAge	56	18336	0.824741	0.524738	1.29626	-0.835228	1	0.40359							Basic adjustment	Interaction (Smoking - Never smoker reference)
Benign neoplasm or Carcinoma in situ	Haemangioma, any site	YingDamAge	56	18336	1.00744	0.607726	1.67004	0.028726	1	0.977083							Full adjustment	Interaction (Smoking - Never smoker reference)
Benign neoplasm or Carcinoma in situ	Haemangioma, any site	YingDamAge	56	18336	1.00057	0.604678	1.65567	0.00223694	1	0.998215							Basic adjustment	Interaction (Smoking - Never smoker reference)
Benign neoplasm or Carcinoma in situ	Haemangioma, any site	Zhang_10	56	18336	1.1926	0.711894	1.9979	0.66909	1	0.503438							Full adjustment	Interaction (Smoking - Never smoker reference)
Benign neoplasm or Carcinoma in situ	Haemangioma, any site	Zhang_10	56	18336	1.18655	0.70794	1.98872	0.649156	1	0.516237							Basic adjustment	Interaction (Smoking - Never smoker reference)
Benign neoplasm or Carcinoma in situ	Haemangioma, any site	DNAmTL	58	18730	0.814067	0.638081	1.03859	-1.65531	1	0.0978613	0.0276607	1	0.867909	2.56694	3	0.463315	Basic adjustment
Benign neoplasm or Carcinoma in situ	Haemangioma, any site	DNAmTL	58	18730	0.832522	0.647013	1.07122	-1.42511	1	0.154126	0.0264398	1	0.870831	6.84615	8	0.553319	Full adjustment
Benign neoplasm or Carcinoma in situ	Haemangioma, any site	DNAmTL	58	18730	0.822604	0.501791	1.34852	-0.77434	1	0.43873							Basic adjustment	Interaction (Sex - Male reference)
Benign neoplasm or Carcinoma in situ	Haemangioma, any site	DNAmTL	58	18730	0.820411	0.495637	1.358	-0.769862	1	0.441382							Full adjustment	Interaction (Sex - Male reference)
Benign neoplasm or Carcinoma in situ	Haemangioma, any site	DunedinPACE	58	18730	0.927397	0.704618	1.22061	-0.537745	1	0.590753	0.343468	1	0.557834	6.79966	8	0.558394	Full adjustment
Benign neoplasm or Carcinoma in situ	Haemangioma, any site	DunedinPACE	58	18730	1.06546	0.827768	1.3714	0.492311	1	0.6225	0.356535	1	0.550437	2.70366	3	0.439605	Basic adjustment
Benign neoplasm or Carcinoma in situ	Haemangioma, any site	DunedinPACE	58	18730	1.47219	0.878211	2.46789	1.46729	1	0.142297							Basic adjustment	Interaction (Sex - Male reference)
Benign neoplasm or Carcinoma in situ	Haemangioma, any site	DunedinPACE	58	18730	1.41275	0.840271	2.37527	1.3035	1	0.192405							Full adjustment	Interaction (Sex - Male reference)
Benign neoplasm or Carcinoma in situ	Haemangioma, any site	DunedinPoAm38	58	18730	0.949938	0.715261	1.26161	-0.35476	1	0.72277	0.443641	1	0.50537	7.57381	8	0.476168	Full adjustment
Benign neoplasm or Carcinoma in situ	Haemangioma, any site	DunedinPoAm38	58	18730	1.02942	0.797667	1.32851	0.222834	1	0.823664	0.438088	1	0.508047	2.99313	3	0.392686	Basic adjustment
Benign neoplasm or Carcinoma in situ	Haemangioma, any site	DunedinPoAm38	58	18730	1.38937	0.821937	2.34853	1.22784	1	0.219506							Full adjustment	Interaction (Sex - Male reference)
Benign neoplasm or Carcinoma in situ	Haemangioma, any site	DunedinPoAm38	58	18730	1.43357	0.850893	2.41527	1.3533	1	0.175961							Basic adjustment	Interaction (Sex - Male reference)
Benign neoplasm or Carcinoma in situ	Haemangioma, any site	GrimAgeV1	58	18730	1.18385	0.931392	1.50474	1.37918	1	0.16784	0.269048	1	0.603971	2.66759	3	0.445764	Basic adjustment
Benign neoplasm or Carcinoma in situ	Haemangioma, any site	GrimAgeV1	58	18730	1.12016	0.850951	1.47455	0.809132	1	0.418439	0.26881	1	0.604131	6.80853	8	0.557425	Full adjustment
Benign neoplasm or Carcinoma in situ	Haemangioma, any site	GrimAgeV1	58	18730	1.40133	0.851146	2.30716	1.32642	1	0.184699							Basic adjustment	Interaction (Sex - Male reference)
Benign neoplasm or Carcinoma in situ	Haemangioma, any site	GrimAgeV1	58	18730	1.37591	0.828673	2.28454	1.23355	1	0.21737							Full adjustment	Interaction (Sex - Male reference)
Benign neoplasm or Carcinoma in situ	Haemangioma, any site	GrimAgeV2	58	18730	1.08521	0.820674	1.43501	0.573621	1	0.566224	0.0240606	1	0.876731	6.70702	8	0.568547	Full adjustment
Benign neoplasm or Carcinoma in situ	Haemangioma, any site	GrimAgeV2	58	18730	1.1719	0.919489	1.4936	1.28176	1	0.199926	0.0272864	1	0.868798	2.48764	3	0.477529	Basic adjustment
Benign neoplasm or Carcinoma in situ	Haemangioma, any site	GrimAgeV2	58	18730	1.47564	0.885743	2.4584	1.4941	1	0.135149							Full adjustment	Interaction (Sex - Male reference)
Benign neoplasm or Carcinoma in situ	Haemangioma, any site	GrimAgeV2	58	18730	1.50615	0.911733	2.48812	1.59918	1	0.109781							Basic adjustment	Interaction (Sex - Male reference)
Benign neoplasm or Carcinoma in situ	Haemangioma, any site	Hannum	58	18730	1.08942	0.857812	1.38357	0.702329	1	0.482474	2.87126	1	0.0901743	6.042	3	0.109584	Basic adjustment
Benign neoplasm or Carcinoma in situ	Haemangioma, any site	Hannum	58	18730	1.0651	0.835328	1.35808	0.508725	1	0.610945	2.93956	1	0.0864342	10.5294	8	0.229813	Full adjustment
Benign neoplasm or Carcinoma in situ	Haemangioma, any site	Hannum	58	18730	1.11394	0.680841	1.82255	0.429576	1	0.667504							Basic adjustment	Interaction (Sex - Male reference)
Benign neoplasm or Carcinoma in situ	Haemangioma, any site	Hannum	58	18730	1.11509	0.676016	1.83934	0.426616	1	0.669659							Full adjustment	Interaction (Sex - Male reference)
Benign neoplasm or Carcinoma in situ	Haemangioma, any site	Horvath	58	18730	1.2237	1.01136	1.48061	2.07617	1	0.0378784	0.190684	1	0.662348	2.65801	3	0.447411	Basic adjustment
Benign neoplasm or Carcinoma in situ	Haemangioma, any site	Horvath	58	18730	1.19529	0.983187	1.45314	1.78987	1	0.073475	0.191966	1	0.661286	6.87205	8	0.550499	Full adjustment
Benign neoplasm or Carcinoma in situ	Haemangioma, any site	Horvath	58	18730	1.57989	0.99828	2.50036	1.95265	1	0.0508612							Basic adjustment	Interaction (Sex - Male reference)
Benign neoplasm or Carcinoma in situ	Haemangioma, any site	Horvath	58	18730	1.60023	1.00322	2.55253	1.9735	1	0.0484391							Full adjustment	Interaction (Sex - Male reference)
Benign neoplasm or Carcinoma in situ	Haemangioma, any site	Horvath_SkinBlood	58	18730	1.3169	1.09959	1.57716	2.9918	1	0.00277335	0.209967	1	0.646793	7.38506	8	0.495713	Full adjustment
Benign neoplasm or Carcinoma in situ	Haemangioma, any site	Horvath_SkinBlood	58	18730	1.34812	1.13215	1.6053	3.35332	1	0.000798495	0.2054	1	0.650397	2.96451	3	0.397129	Basic adjustment
Benign neoplasm or Carcinoma in situ	Haemangioma, any site	Horvath_SkinBlood	58	18730	1.40201	0.908871	2.16272	1.52794	1	0.126528							Basic adjustment	Interaction (Sex - Male reference)
Benign neoplasm or Carcinoma in situ	Haemangioma, any site	Horvath_SkinBlood	58	18730	1.43556	0.915008	2.25227	1.57345	1	0.115614							Full adjustment	Interaction (Sex - Male reference)
Benign neoplasm or Carcinoma in situ	Haemangioma, any site	Lin	58	18730	0.914195	0.705626	1.18441	-0.679002	1	0.497137	0.0347306	1	0.852161	6.7491	8	0.563929	Full adjustment
Benign neoplasm or Carcinoma in situ	Haemangioma, any site	Lin	58	18730	0.937409	0.724983	1.21208	-0.492995	1	0.622016	0.0336413	1	0.854472	2.49789	3	0.475673	Basic adjustment
Benign neoplasm or Carcinoma in situ	Haemangioma, any site	Lin	58	18730	1.30436	0.772242	2.20312	0.993557	1	0.320439							Basic adjustment	Interaction (Sex - Male reference)
Benign neoplasm or Carcinoma in situ	Haemangioma, any site	Lin	58	18730	1.31563	0.777066	2.22745	1.0211	1	0.307206							Full adjustment	Interaction (Sex - Male reference)
Benign neoplasm or Carcinoma in situ	Haemangioma, any site	PhenoAge	58	18730	1.18041	0.935122	1.49005	1.3956	1	0.162836	0.476342	1	0.490084	2.92489	3	0.403352	Basic adjustment
Benign neoplasm or Carcinoma in situ	Haemangioma, any site	PhenoAge	58	18730	1.11562	0.873581	1.42473	0.876852	1	0.380567	0.468084	1	0.49387	7.04268	8	0.532034	Full adjustment
Benign neoplasm or Carcinoma in situ	Haemangioma, any site	PhenoAge	58	18730	1.1531	0.702011	1.89406	0.562639	1	0.57368							Full adjustment	Interaction (Sex - Male reference)
Benign neoplasm or Carcinoma in situ	Haemangioma, any site	PhenoAge	58	18730	1.16066	0.712975	1.88947	0.599272	1	0.548992							Basic adjustment	Interaction (Sex - Male reference)
Benign neoplasm or Carcinoma in situ	Haemangioma, any site	YingAdaptAge	58	18730	0.856649	0.659324	1.11303	-1.15833	1	0.246728	4.77638e-05	1	0.994486	6.70448	8	0.568827	Full adjustment
Benign neoplasm or Carcinoma in situ	Haemangioma, any site	YingAdaptAge	58	18730	0.886846	0.684861	1.1484	-0.910665	1	0.362472	4.95347e-05	1	0.994384	2.45848	3	0.482841	Basic adjustment
Benign neoplasm or Carcinoma in situ	Haemangioma, any site	YingAdaptAge	58	18730	1.76014	1.06871	2.8989	2.22105	1	0.0263475							Basic adjustment	Interaction (Sex - Male reference)
Benign neoplasm or Carcinoma in situ	Haemangioma, any site	YingAdaptAge	58	18730	1.76706	1.06625	2.92849	2.20887	1	0.0271839							Full adjustment	Interaction (Sex - Male reference)
Benign neoplasm or Carcinoma in situ	Haemangioma, any site	YingCausAge	58	18730	1.20716	1.00972	1.4432	2.06614	1	0.038815	0.721708	1	0.395584	3.3715	3	0.337814	Basic adjustment
Benign neoplasm or Carcinoma in situ	Haemangioma, any site	YingCausAge	58	18730	1.18254	0.983958	1.4212	1.78758	1	0.0738443	0.758585	1	0.383772	7.79306	8	0.453942	Full adjustment
Benign neoplasm or Carcinoma in situ	Haemangioma, any site	YingCausAge	58	18730	1.40736	0.887309	2.23222	1.45198	1	0.146509							Full adjustment	Interaction (Sex - Male reference)
Benign neoplasm or Carcinoma in situ	Haemangioma, any site	YingCausAge	58	18730	1.37287	0.876328	2.15075	1.38361	1	0.166477							Basic adjustment	Interaction (Sex - Male reference)
Benign neoplasm or Carcinoma in situ	Haemangioma, any site	YingDamAge	58	18730	1.18944	0.926063	1.52772	1.3585	1	0.174307	0.0659868	1	0.797272	6.75091	8	0.563731	Full adjustment
Benign neoplasm or Carcinoma in situ	Haemangioma, any site	YingDamAge	58	18730	1.22364	0.955609	1.56685	1.60004	1	0.10959	0.0672217	1	0.795426	2.52329	3	0.471097	Basic adjustment
Benign neoplasm or Carcinoma in situ	Haemangioma, any site	YingDamAge	58	18730	1.24355	0.75268	2.05453	0.850886	1	0.394833							Full adjustment	Interaction (Sex - Male reference)
Benign neoplasm or Carcinoma in situ	Haemangioma, any site	YingDamAge	58	18730	1.24381	0.754507	2.05042	0.855479	1	0.392286							Basic adjustment	Interaction (Sex - Male reference)
Benign neoplasm or Carcinoma in situ	Haemangioma, any site	Zhang_10	58	18730	1.05466	0.811787	1.37019	0.398515	1	0.690251	0.64742	1	0.421037	7.0508	8	0.531162	Full adjustment
Benign neoplasm or Carcinoma in situ	Haemangioma, any site	Zhang_10	58	18730	1.09386	0.8551	1.39928	0.71405	1	0.475196	0.634714	1	0.425632	2.92841	3	0.402795	Basic adjustment
Benign neoplasm or Carcinoma in situ	Haemangioma, any site	Zhang_10	58	18730	0.98299	0.595984	1.6213	-0.0672021	1	0.946421							Full adjustment	Interaction (Sex - Male reference)
Benign neoplasm or Carcinoma in situ	Haemangioma, any site	Zhang_10	58	18730	1.00208	0.611134	1.64313	0.00824951	1	0.993418							Basic adjustment	Interaction (Sex - Male reference)
Benign neoplasm or Carcinoma in situ	Leiomyoma of uterus	DNAmTL	64	4107	1.04279	0.807303	1.34698	0.320881	1	0.748301	0.609991	1	0.434791	8.16208	6	0.226468	Full adjustment	Ever Smoker
Benign neoplasm or Carcinoma in situ	Leiomyoma of uterus	DNAmTL	64	4107	1.04313	0.809401	1.34436	0.326247	1	0.744238	0.616215	1	0.432457	4.55641	2	0.102468	Basic adjustment	Ever Smoker
Benign neoplasm or Carcinoma in situ	Leiomyoma of uterus	DunedinPACE	64	4107	0.92149	0.714215	1.18892	-0.628928	1	0.529396	0.819706	1	0.365266	4.37274	2	0.112324	Basic adjustment	Ever Smoker
Benign neoplasm or Carcinoma in situ	Leiomyoma of uterus	DunedinPACE	64	4107	0.866039	0.662756	1.13167	-1.05374	1	0.292004	0.808135	1	0.368672	7.64122	6	0.265584	Full adjustment	Ever Smoker
Benign neoplasm or Carcinoma in situ	Leiomyoma of uterus	DunedinPoAm38	64	4107	0.898262	0.698484	1.15518	-0.836003	1	0.403153	1.3441	1	0.246312	4.88539	2	0.0869264	Basic adjustment	Ever Smoker
Benign neoplasm or Carcinoma in situ	Leiomyoma of uterus	DunedinPoAm38	64	4107	0.896323	0.691473	1.16186	-0.826781	1	0.408361	1.35879	1	0.243747	8.36181	6	0.212776	Full adjustment	Ever Smoker
Benign neoplasm or Carcinoma in situ	Leiomyoma of uterus	GrimAgeV1	64	4107	1.15869	0.904205	1.48479	1.16411	1	0.244379	0.422971	1	0.515458	4.32813	2	0.114857	Basic adjustment	Ever Smoker
Benign neoplasm or Carcinoma in situ	Leiomyoma of uterus	GrimAgeV1	64	4107	1.16597	0.9022	1.50685	1.17347	1	0.240607	0.428387	1	0.512782	7.82323	6	0.251342	Full adjustment	Ever Smoker
Benign neoplasm or Carcinoma in situ	Leiomyoma of uterus	GrimAgeV2	64	4107	1.15876	0.894386	1.50129	1.11523	1	0.264751	0.157384	1	0.691577	7.54569	6	0.273311	Full adjustment	Ever Smoker
Benign neoplasm or Carcinoma in situ	Leiomyoma of uterus	GrimAgeV2	64	4107	1.16061	0.904715	1.48888	1.17204	1	0.241182	0.156694	1	0.692219	4.01015	2	0.13465	Basic adjustment	Ever Smoker
Benign neoplasm or Carcinoma in situ	Leiomyoma of uterus	Hannum	64	4107	1.07108	0.827876	1.38574	0.522569	1	0.601274	0.496263	1	0.481147	7.73657	6	0.258045	Full adjustment	Ever Smoker
Benign neoplasm or Carcinoma in situ	Leiomyoma of uterus	Hannum	64	4107	1.09043	0.848275	1.4017	0.675676	1	0.499247	0.47068	1	0.492675	4.25637	2	0.119053	Basic adjustment	Ever Smoker
Benign neoplasm or Carcinoma in situ	Leiomyoma of uterus	Horvath	64	4107	1.21712	0.957964	1.54637	1.60844	1	0.107738	0.375665	1	0.539932	4.54811	2	0.102894	Basic adjustment	Ever Smoker
Benign neoplasm or Carcinoma in situ	Leiomyoma of uterus	Horvath	64	4107	1.1901	0.931525	1.52045	1.39247	1	0.163779	0.390607	1	0.531981	7.97924	6	0.239628	Full adjustment	Ever Smoker
Benign neoplasm or Carcinoma in situ	Leiomyoma of uterus	Horvath_SkinBlood	64	4107	1.42205	1.11644	1.81133	2.85225	1	0.00434106	0.424898	1	0.514503	8.3511	6	0.213492	Full adjustment	Ever Smoker
Benign neoplasm or Carcinoma in situ	Leiomyoma of uterus	Horvath_SkinBlood	64	4107	1.42696	1.13249	1.79802	3.01504	1	0.00256947	0.3948	1	0.529787	4.54718	2	0.102942	Basic adjustment	Ever Smoker
Benign neoplasm or Carcinoma in situ	Leiomyoma of uterus	Lin	64	4107	1.28979	1.04767	1.58785	2.39902	1	0.0164392	0.0956973	1	0.757055	3.95435	2	0.13846	Basic adjustment	Ever Smoker
Benign neoplasm or Carcinoma in situ	Leiomyoma of uterus	Lin	64	4107	1.27747	1.02235	1.59624	2.1545	1	0.0312008	0.109893	1	0.740266	7.64233	6	0.265495	Full adjustment	Ever Smoker
Benign neoplasm or Carcinoma in situ	Leiomyoma of uterus	PhenoAge	64	4107	1.0456	0.811008	1.34804	0.343976	1	0.730864	0.258234	1	0.611336	7.61831	6	0.267421	Full adjustment	Ever Smoker
Benign neoplasm or Carcinoma in situ	Leiomyoma of uterus	PhenoAge	64	4107	1.0838	0.843126	1.39318	0.628126	1	0.529922	0.253811	1	0.614404	4.09987	2	0.128743	Basic adjustment	Ever Smoker
Benign neoplasm or Carcinoma in situ	Leiomyoma of uterus	YingAdaptAge	64	4107	1.22379	0.961345	1.55789	1.63989	1	0.101027	0.0628724	1	0.802012	7.62813	6	0.266632	Full adjustment	Ever Smoker
Benign neoplasm or Carcinoma in situ	Leiomyoma of uterus	YingAdaptAge	64	4107	1.22833	0.971303	1.55336	1.71691	1	0.0859952	0.0562186	1	0.812576	3.91208	2	0.141417	Basic adjustment	Ever Smoker
Benign neoplasm or Carcinoma in situ	Leiomyoma of uterus	YingCausAge	64	4107	1.16215	0.91468	1.47658	1.23004	1	0.218683	2.13273	1	0.144184	9.72583	6	0.136683	Full adjustment	Ever Smoker
Benign neoplasm or Carcinoma in situ	Leiomyoma of uterus	YingCausAge	64	4107	1.18465	0.942363	1.48922	1.45148	1	0.146647	1.96036	1	0.161474	6.39688	2	0.0408258	Basic adjustment	Ever Smoker
Benign neoplasm or Carcinoma in situ	Leiomyoma of uterus	YingDamAge	64	4107	1.08497	0.845448	1.39235	0.640811	1	0.521645	1.19644	1	0.274035	5.32071	2	0.0699234	Basic adjustment	Ever Smoker
Benign neoplasm or Carcinoma in situ	Leiomyoma of uterus	YingDamAge	64	4107	1.05381	0.818895	1.35612	0.407328	1	0.683767	1.21498	1	0.270349	8.79885	6	0.185211	Full adjustment	Ever Smoker
Benign neoplasm or Carcinoma in situ	Leiomyoma of uterus	Zhang_10	64	4107	0.944146	0.729293	1.2223	-0.436277	1	0.662636	2.02377	1	0.154854	9.07751	6	0.169265	Full adjustment	Ever Smoker
Benign neoplasm or Carcinoma in situ	Leiomyoma of uterus	Zhang_10	64	4107	0.928567	0.72032	1.19702	-0.572011	1	0.567315	2.01016	1	0.156249	5.54398	2	0.0625375	Basic adjustment	Ever Smoker
Benign neoplasm or Carcinoma in situ	Leiomyoma of uterus	DNAmTL	97	6532	1.03393	0.84529	1.26466	0.324636	1	0.745457	8.11612	1	0.00438733	11.271	6	0.080354	Full adjustment	Never Smoker
Benign neoplasm or Carcinoma in situ	Leiomyoma of uterus	DNAmTL	97	6532	1.02612	0.83976	1.25384	0.252166	1	0.800913	8.10366	1	0.00441759	8.41548	2	0.0148799	Basic adjustment	Never Smoker
Benign neoplasm or Carcinoma in situ	Leiomyoma of uterus	DunedinPACE	97	6532	1.00843	0.817117	1.24453	0.0781779	1	0.937687	0.0257569	1	0.872495	3.4274	6	0.753602	Full adjustment	Never Smoker
Benign neoplasm or Carcinoma in situ	Leiomyoma of uterus	DunedinPACE	97	6532	1.05003	0.859721	1.28246	0.478502	1	0.632293	0.0268266	1	0.869898	0.156869	2	0.924562	Basic adjustment	Never Smoker
Benign neoplasm or Carcinoma in situ	Leiomyoma of uterus	DunedinPoAm38	97	6532	0.946236	0.773747	1.15718	-0.53823	1	0.590419	0.0445201	1	0.832889	0.202291	2	0.903802	Basic adjustment	Never Smoker
Benign neoplasm or Carcinoma in situ	Leiomyoma of uterus	DunedinPoAm38	97	6532	0.935765	0.762566	1.1483	-0.635765	1	0.52493	0.0451165	1	0.83179	3.46962	6	0.748007	Full adjustment	Never Smoker
Benign neoplasm or Carcinoma in situ	Leiomyoma of uterus	GrimAgeV1	97	6532	1.00915	0.825935	1.23301	0.0891257	1	0.928982	0.0576726	1	0.810213	0.22747	2	0.892494	Basic adjustment	Never Smoker
Benign neoplasm or Carcinoma in situ	Leiomyoma of uterus	GrimAgeV1	97	6532	0.985036	0.80244	1.20918	-0.144134	1	0.885395	0.059581	1	0.807159	3.4682	6	0.748196	Full adjustment	Never Smoker
Benign neoplasm or Carcinoma in situ	Leiomyoma of uterus	GrimAgeV2	97	6532	1.06755	0.875052	1.30238	0.644304	1	0.519378	0.188069	1	0.664529	0.38128	2	0.82643	Basic adjustment	Never Smoker
Benign neoplasm or Carcinoma in situ	Leiomyoma of uterus	GrimAgeV2	97	6532	1.03801	0.845256	1.27471	0.355915	1	0.721904	0.196015	1	0.657957	3.62177	6	0.727704	Full adjustment	Never Smoker
Benign neoplasm or Carcinoma in situ	Leiomyoma of uterus	Hannum	97	6532	1.08519	0.890932	1.3218	0.812394	1	0.416566	0.110795	1	0.739241	0.275497	2	0.871318	Basic adjustment	Never Smoker
Benign neoplasm or Carcinoma in situ	Leiomyoma of uterus	Hannum	97	6532	1.07093	0.877796	1.30656	0.675408	1	0.499417	0.110804	1	0.739231	3.51541	6	0.741919	Full adjustment	Never Smoker
Benign neoplasm or Carcinoma in situ	Leiomyoma of uterus	Horvath	97	6532	1.09456	0.896361	1.33657	0.886477	1	0.37536	0.210829	1	0.646119	3.62397	6	0.72741	Full adjustment	Never Smoker
Benign neoplasm or Carcinoma in situ	Leiomyoma of uterus	Horvath	97	6532	1.11121	0.911812	1.3542	1.04504	1	0.296006	0.208865	1	0.647659	0.351777	2	0.838711	Basic adjustment	Never Smoker
Benign neoplasm or Carcinoma in situ	Leiomyoma of uterus	Horvath_SkinBlood	97	6532	1.34623	1.12382	1.61266	3.22711	1	0.00125048	0.791996	1	0.373497	1.00851	2	0.603955	Basic adjustment	Never Smoker
Benign neoplasm or Carcinoma in situ	Leiomyoma of uterus	Horvath_SkinBlood	97	6532	1.3248	1.10178	1.59297	2.99059	1	0.00278443	0.812346	1	0.367427	4.20974	6	0.648316	Full adjustment	Never Smoker
Benign neoplasm or Carcinoma in situ	Leiomyoma of uterus	Lin	97	6532	1.19218	0.985286	1.44252	1.80757	1	0.0706737	2.48535	1	0.114911	2.66509	2	0.263805	Basic adjustment	Never Smoker
Benign neoplasm or Carcinoma in situ	Leiomyoma of uterus	Lin	97	6532	1.17756	0.969769	1.42988	1.65009	1	0.0989235	2.61405	1	0.105921	6.11599	6	0.410324	Full adjustment	Never Smoker
Benign neoplasm or Carcinoma in situ	Leiomyoma of uterus	PhenoAge	97	6532	1.11721	0.916633	1.36167	1.09778	1	0.272298	0.0255322	1	0.873048	0.181672	2	0.913167	Basic adjustment	Never Smoker
Benign neoplasm or Carcinoma in situ	Leiomyoma of uterus	PhenoAge	97	6532	1.09217	0.894032	1.33422	0.863247	1	0.388002	0.0281306	1	0.866802	3.42487	6	0.753937	Full adjustment	Never Smoker
Benign neoplasm or Carcinoma in situ	Leiomyoma of uterus	YingAdaptAge	97	6532	1.19472	0.990712	1.44074	1.86232	1	0.0625577	2.5034	1	0.1136	2.64522	2	0.266439	Basic adjustment	Never Smoker
Benign neoplasm or Carcinoma in situ	Leiomyoma of uterus	YingAdaptAge	97	6532	1.18964	0.984744	1.43718	1.8006	1	0.0717665	2.53839	1	0.111108	5.97134	6	0.426408	Full adjustment	Never Smoker
Benign neoplasm or Carcinoma in situ	Leiomyoma of uterus	YingCausAge	97	6532	1.20647	0.998801	1.45732	1.94755	1	0.0514684	0.830917	1	0.362008	0.972846	2	0.614822	Basic adjustment	Never Smoker
Benign neoplasm or Carcinoma in situ	Leiomyoma of uterus	YingCausAge	97	6532	1.19344	0.984963	1.44605	1.80532	1	0.0710241	0.863219	1	0.352839	4.22473	6	0.646294	Full adjustment	Never Smoker
Benign neoplasm or Carcinoma in situ	Leiomyoma of uterus	YingDamAge	97	6532	1.13293	0.930495	1.37941	1.24272	1	0.213972	0.248733	1	0.617969	3.6202	6	0.727914	Full adjustment	Never Smoker
Benign neoplasm or Carcinoma in situ	Leiomyoma of uterus	YingDamAge	97	6532	1.15431	0.949103	1.40389	1.43693	1	0.150738	0.248432	1	0.618181	0.412656	2	0.813566	Basic adjustment	Never Smoker
Benign neoplasm or Carcinoma in situ	Leiomyoma of uterus	Zhang_10	97	6532	0.988788	0.804805	1.21483	-0.107338	1	0.914521	0.0492864	1	0.82431	3.46297	6	0.748889	Full adjustment	Never Smoker
Benign neoplasm or Carcinoma in situ	Leiomyoma of uterus	Zhang_10	97	6532	0.985736	0.805027	1.20701	-0.139051	1	0.88941	0.0479483	1	0.826673	0.189794	2	0.909467	Basic adjustment	Never Smoker
Benign neoplasm or Carcinoma in situ	Leiomyoma of uterus	DNAmTL	161	10639	0.997984	0.723854	1.37593	-0.0123151	1	0.990174							Basic adjustment	Interaction (Smoking - Never smoker reference)
Benign neoplasm or Carcinoma in situ	Leiomyoma of uterus	DNAmTL	161	10639	0.987396	0.715601	1.36242	-0.0772174	1	0.938451							Full adjustment	Interaction (Smoking - Never smoker reference)
Benign neoplasm or Carcinoma in situ	Leiomyoma of uterus	DunedinPACE	161	10639	0.90425	0.654947	1.24845	-0.611602	1	0.540801							Basic adjustment	Interaction (Smoking - Never smoker reference)
Benign neoplasm or Carcinoma in situ	Leiomyoma of uterus	DunedinPACE	161	10639	0.935333	0.677739	1.29083	-0.406749	1	0.684192							Full adjustment	Interaction (Smoking - Never smoker reference)
Benign neoplasm or Carcinoma in situ	Leiomyoma of uterus	DunedinPoAm38	161	10639	0.989715	0.703247	1.39288	-0.0592966	1	0.952716							Basic adjustment	Interaction (Smoking - Never smoker reference)
Benign neoplasm or Carcinoma in situ	Leiomyoma of uterus	DunedinPoAm38	161	10639	1.02209	0.724354	1.44221	0.124372	1	0.901021							Full adjustment	Interaction (Smoking - Never smoker reference)
Benign neoplasm or Carcinoma in situ	Leiomyoma of uterus	GrimAgeV1	161	10639	1.15378	0.824747	1.61408	0.835106	1	0.403658							Basic adjustment	Interaction (Smoking - Never smoker reference)
Benign neoplasm or Carcinoma in situ	Leiomyoma of uterus	GrimAgeV1	161	10639	1.21208	0.862477	1.70339	1.10784	1	0.267931							Full adjustment	Interaction (Smoking - Never smoker reference)
Benign neoplasm or Carcinoma in situ	Leiomyoma of uterus	GrimAgeV2	161	10639	1.0867	0.778235	1.51743	0.488109	1	0.625472							Basic adjustment	Interaction (Smoking - Never smoker reference)
Benign neoplasm or Carcinoma in situ	Leiomyoma of uterus	GrimAgeV2	161	10639	1.14416	0.815714	1.60484	0.78008	1	0.435344							Full adjustment	Interaction (Smoking - Never smoker reference)
Benign neoplasm or Carcinoma in situ	Leiomyoma of uterus	Hannum	161	10639	1.01846	0.741703	1.39848	0.11305	1	0.909991							Full adjustment	Interaction (Smoking - Never smoker reference)
Benign neoplasm or Carcinoma in situ	Leiomyoma of uterus	Hannum	161	10639	1.01472	0.742844	1.38611	0.0918568	1	0.926812							Basic adjustment	Interaction (Smoking - Never smoker reference)
Benign neoplasm or Carcinoma in situ	Leiomyoma of uterus	Horvath	161	10639	1.08068	0.796553	1.46616	0.498541	1	0.618103							Basic adjustment	Interaction (Smoking - Never smoker reference)
Benign neoplasm or Carcinoma in situ	Leiomyoma of uterus	Horvath	161	10639	1.08425	0.79528	1.47822	0.511504	1	0.608998							Full adjustment	Interaction (Smoking - Never smoker reference)
Benign neoplasm or Carcinoma in situ	Leiomyoma of uterus	Horvath_SkinBlood	161	10639	1.04164	0.785478	1.38133	0.283263	1	0.776975							Basic adjustment	Interaction (Smoking - Never smoker reference)
Benign neoplasm or Carcinoma in situ	Leiomyoma of uterus	Horvath_SkinBlood	161	10639	1.06212	0.792023	1.42432	0.402548	1	0.687281							Full adjustment	Interaction (Smoking - Never smoker reference)
Benign neoplasm or Carcinoma in situ	Leiomyoma of uterus	Lin	161	10639	1.07374	0.804796	1.43255	0.483659	1	0.628628							Full adjustment	Interaction (Smoking - Never smoker reference)
Benign neoplasm or Carcinoma in situ	Leiomyoma of uterus	Lin	161	10639	1.06425	0.807782	1.40215	0.442653	1	0.658017							Basic adjustment	Interaction (Smoking - Never smoker reference)
Benign neoplasm or Carcinoma in situ	Leiomyoma of uterus	PhenoAge	161	10639	0.976953	0.714292	1.3362	-0.145943	1	0.883966							Full adjustment	Interaction (Smoking - Never smoker reference)
Benign neoplasm or Carcinoma in situ	Leiomyoma of uterus	PhenoAge	161	10639	0.975854	0.713463	1.33474	-0.152971	1	0.878421							Basic adjustment	Interaction (Smoking - Never smoker reference)
Benign neoplasm or Carcinoma in situ	Leiomyoma of uterus	YingAdaptAge	161	10639	1.02564	0.762738	1.37915	0.167528	1	0.866955							Basic adjustment	Interaction (Smoking - Never smoker reference)
Benign neoplasm or Carcinoma in situ	Leiomyoma of uterus	YingAdaptAge	161	10639	1.03439	0.765482	1.39776	0.220115	1	0.825782							Full adjustment	Interaction (Smoking - Never smoker reference)
Benign neoplasm or Carcinoma in situ	Leiomyoma of uterus	YingCausAge	161	10639	0.967464	0.717464	1.30458	-0.216859	1	0.828318							Full adjustment	Interaction (Smoking - Never smoker reference)
Benign neoplasm or Carcinoma in situ	Leiomyoma of uterus	YingCausAge	161	10639	0.968446	0.724941	1.29374	-0.216998	1	0.82821							Basic adjustment	Interaction (Smoking - Never smoker reference)
Benign neoplasm or Carcinoma in situ	Leiomyoma of uterus	YingDamAge	161	10639	0.929707	0.677993	1.27487	-0.452456	1	0.65094							Full adjustment	Interaction (Smoking - Never smoker reference)
Benign neoplasm or Carcinoma in situ	Leiomyoma of uterus	YingDamAge	161	10639	0.936323	0.683576	1.28252	-0.40988	1	0.681894							Basic adjustment	Interaction (Smoking - Never smoker reference)
Benign neoplasm or Carcinoma in situ	Leiomyoma of uterus	Zhang_10	161	10639	0.960492	0.692096	1.33297	-0.241082	1	0.809491							Basic adjustment	Interaction (Smoking - Never smoker reference)
Benign neoplasm or Carcinoma in situ	Leiomyoma of uterus	Zhang_10	161	10639	0.981628	0.705566	1.3657	-0.110063	1	0.912359							Full adjustment	Interaction (Smoking - Never smoker reference)
Benign neoplasm or Carcinoma in situ	Leiomyoma of uterus	DNAmTL	165	10845	1.02589	0.878852	1.19753	0.323838	1	0.746061	6.40887	1	0.0113551	9.18112	2	0.0101472	Basic adjustment
Benign neoplasm or Carcinoma in situ	Leiomyoma of uterus	DNAmTL	165	10845	1.03518	0.88426	1.21185	0.43002	1	0.667181	6.40492	1	0.0113805	16.6621	7	0.0197102	Full adjustment
Benign neoplasm or Carcinoma in situ	Leiomyoma of uterus	DunedinPACE	165	10845	0.928361	0.784063	1.09922	-0.862457	1	0.388436	0.763447	1	0.382252	8.58989	7	0.283456	Full adjustment
Benign neoplasm or Carcinoma in situ	Leiomyoma of uterus	DunedinPACE	165	10845	0.983378	0.84168	1.14893	-0.211143	1	0.832775	0.774578	1	0.378805	2.91924	2	0.232325	Basic adjustment
Benign neoplasm or Carcinoma in situ	Leiomyoma of uterus	DunedinPoAm38	165	10845	0.906385	0.760862	1.07974	-1.10079	1	0.27099	1.07419	1	0.3	8.68575	7	0.276012	Full adjustment
Benign neoplasm or Carcinoma in situ	Leiomyoma of uterus	DunedinPoAm38	165	10845	0.932695	0.797229	1.09118	-0.870211	1	0.384185	1.07105	1	0.300708	3.37502	2	0.18498	Basic adjustment
Benign neoplasm or Carcinoma in situ	Leiomyoma of uterus	GrimAgeV1	165	10845	1.05327	0.884508	1.25422	0.582509	1	0.560224	0.500245	1	0.479393	8.52234	7	0.288792	Full adjustment
Benign neoplasm or Carcinoma in situ	Leiomyoma of uterus	GrimAgeV1	165	10845	1.06002	0.910196	1.23451	0.749722	1	0.453422	0.493477	1	0.48238	2.80544	2	0.245928	Basic adjustment
Benign neoplasm or Carcinoma in situ	Leiomyoma of uterus	GrimAgeV2	165	10845	1.0853	0.932265	1.26345	1.05553	1	0.291181	0.110565	1	0.739502	2.45501	2	0.293022	Basic adjustment
Benign neoplasm or Carcinoma in situ	Leiomyoma of uterus	GrimAgeV2	165	10845	1.07724	0.903673	1.28414	0.83003	1	0.406522	0.108714	1	0.741613	8.89988	7	0.259924	Full adjustment
Benign neoplasm or Carcinoma in situ	Leiomyoma of uterus	Hannum	165	10845	1.0656	0.914458	1.24173	0.814173	1	0.415546	0.0103217	1	0.919077	2.43365	2	0.29617	Basic adjustment
Benign neoplasm or Carcinoma in situ	Leiomyoma of uterus	Hannum	165	10845	1.04974	0.899101	1.22562	0.61422	1	0.53907	0.00972683	1	0.921436	8.56871	7	0.285121	Full adjustment
Benign neoplasm or Carcinoma in situ	Leiomyoma of uterus	Horvath	165	10845	1.14489	0.985107	1.33058	1.76433	1	0.0776758	0.482397	1	0.487338	2.97349	2	0.226107	Basic adjustment
Benign neoplasm or Carcinoma in situ	Leiomyoma of uterus	Horvath	165	10845	1.12526	0.966096	1.31066	1.51672	1	0.129337	0.491192	1	0.483396	8.9883	7	0.253497	Full adjustment
Benign neoplasm or Carcinoma in situ	Leiomyoma of uterus	Horvath_SkinBlood	165	10845	1.34116	1.16302	1.54659	4.03697	1	5.41454e-05	1.42726	1	0.232212	10.5434	7	0.15981	Full adjustment
Benign neoplasm or Carcinoma in situ	Leiomyoma of uterus	Horvath_SkinBlood	165	10845	1.35693	1.18195	1.55781	4.33326	1	1.46914e-05	1.36211	1	0.243171	4.1135	2	0.127869	Basic adjustment
Benign neoplasm or Carcinoma in situ	Leiomyoma of uterus	Lin	165	10845	1.21589	1.05642	1.39943	2.72519	1	0.00642644	1.68426	1	0.194359	4.09105	2	0.129312	Basic adjustment
Benign neoplasm or Carcinoma in situ	Leiomyoma of uterus	Lin	165	10845	1.20044	1.03788	1.38847	2.46077	1	0.0138641	1.83197	1	0.175895	10.4644	7	0.163746	Full adjustment
Benign neoplasm or Carcinoma in situ	Leiomyoma of uterus	PhenoAge	165	10845	1.05394	0.902142	1.23128	0.662098	1	0.507908	4.89409e-06	1	0.998235	8.57491	7	0.284632	Full adjustment
Benign neoplasm or Carcinoma in situ	Leiomyoma of uterus	PhenoAge	165	10845	1.08513	0.930998	1.26478	1.04527	1	0.295896	2.90039e-06	1	0.998641	2.41641	2	0.298733	Basic adjustment
Benign neoplasm or Carcinoma in situ	Leiomyoma of uterus	YingAdaptAge	165	10845	1.1958	1.03471	1.38198	2.42213	1	0.0154296	2.1341	1	0.144055	4.53677	2	0.103479	Basic adjustment
Benign neoplasm or Carcinoma in situ	Leiomyoma of uterus	YingAdaptAge	165	10845	1.18957	1.02691	1.37798	2.31398	1	0.0206689	2.20745	1	0.137346	10.9689	7	0.13998	Full adjustment
Benign neoplasm or Carcinoma in situ	Leiomyoma of uterus	YingCausAge	165	10845	1.18576	1.02915	1.36622	2.35751	1	0.0183982	2.26398	1	0.132414	4.88208	2	0.0870702	Basic adjustment
Benign neoplasm or Carcinoma in situ	Leiomyoma of uterus	YingCausAge	165	10845	1.16911	1.01011	1.35313	2.0949	1	0.0361799	2.40617	1	0.120857	10.7763	7	0.14868	Full adjustment
Benign neoplasm or Carcinoma in situ	Leiomyoma of uterus	YingDamAge	165	10845	1.09533	0.93979	1.27662	1.16531	1	0.243893	0.158017	1	0.690989	8.67239	7	0.277041	Full adjustment
Benign neoplasm or Carcinoma in situ	Leiomyoma of uterus	YingDamAge	165	10845	1.12163	0.963769	1.30536	1.48316	1	0.138031	0.15615	1	0.692727	2.66859	2	0.263344	Basic adjustment
Benign neoplasm or Carcinoma in situ	Leiomyoma of uterus	Zhang_10	165	10845	0.969793	0.821605	1.14471	-0.362543	1	0.716946	2.04512	1	0.152695	9.45522	7	0.221604	Full adjustment
Benign neoplasm or Carcinoma in situ	Leiomyoma of uterus	Zhang_10	165	10845	0.96824	0.828099	1.1321	-0.404608	1	0.685766	2.01293	1	0.155964	4.29375	2	0.116849	Basic adjustment
Cancers	Non-Hodgkin Lymphoma	DNAmTL	30	11069	0.717218	0.522616	0.984283	-2.0581	1	0.0395809	0.0117696	1	0.913609	0.913528	2	0.63333	Basic adjustment	Female
Cancers	Non-Hodgkin Lymphoma	DNAmTL	30	11069	0.709696	0.513256	0.981321	-2.07404	1	0.0380752	0.0132501	1	0.908359	7.51927	7	0.376883	Full adjustment	Female
Cancers	Non-Hodgkin Lymphoma	DunedinPACE	30	11069	1.74271	1.24312	2.44309	3.22261	1	0.00127028	1.18721	1	0.275893	9.168	7	0.240818	Full adjustment	Female
Cancers	Non-Hodgkin Lymphoma	DunedinPACE	30	11069	1.6792	1.22848	2.29529	3.25044	1	0.00115227	1.14469	1	0.284663	1.82342	2	0.401837	Basic adjustment	Female
Cancers	Non-Hodgkin Lymphoma	DunedinPoAm38	30	11069	1.14419	0.773821	1.69182	0.675011	1	0.499669	1.21214	1	0.270909	9.92542	7	0.19284	Full adjustment	Female
Cancers	Non-Hodgkin Lymphoma	DunedinPoAm38	30	11069	1.10941	0.781809	1.57428	0.581476	1	0.56092	1.15907	1	0.281658	2.07548	2	0.354254	Basic adjustment	Female
Cancers	Non-Hodgkin Lymphoma	GrimAgeV1	30	11069	1.19694	0.858406	1.66897	1.05985	1	0.289213	0.0428364	1	0.836034	0.979572	2	0.612757	Basic adjustment	Female
Cancers	Non-Hodgkin Lymphoma	GrimAgeV1	30	11069	1.25413	0.862401	1.8238	1.18519	1	0.235943	0.0470625	1	0.828256	8.12746	7	0.321489	Full adjustment	Female
Cancers	Non-Hodgkin Lymphoma	GrimAgeV2	30	11069	1.21045	0.866116	1.69169	1.11836	1	0.263412	0.00484644	1	0.944499	0.861654	2	0.649971	Basic adjustment	Female
Cancers	Non-Hodgkin Lymphoma	GrimAgeV2	30	11069	1.26047	0.862013	1.84312	1.19408	1	0.232449	0.00399766	1	0.949586	7.74804	7	0.355335	Full adjustment	Female
Cancers	Non-Hodgkin Lymphoma	Hannum	30	11069	1.34765	1.11604	1.62731	3.10118	1	0.00192748	1.06691	1	0.301644	1.73153	2	0.42073	Basic adjustment	Female
Cancers	Non-Hodgkin Lymphoma	Hannum	30	11069	1.35689	1.11025	1.65832	2.98187	1	0.00286493	1.11083	1	0.291902	9.04703	7	0.249297	Full adjustment	Female
Cancers	Non-Hodgkin Lymphoma	Horvath	30	11069	1.39178	1.11054	1.74423	2.87041	1	0.00409945	0.208396	1	0.648027	8.02999	7	0.329957	Full adjustment	Female
Cancers	Non-Hodgkin Lymphoma	Horvath	30	11069	1.39212	1.12017	1.73009	2.98335	1	0.00285116	0.230789	1	0.63094	1.1217	2	0.570724	Basic adjustment	Female
Cancers	Non-Hodgkin Lymphoma	Horvath_SkinBlood	30	11069	1.22724	0.893076	1.68644	1.26269	1	0.206702	0.110944	1	0.739072	7.71355	7	0.358529	Full adjustment	Female
Cancers	Non-Hodgkin Lymphoma	Horvath_SkinBlood	30	11069	1.24081	0.911637	1.68884	1.3718	1	0.170124	0.101318	1	0.750254	1.01613	2	0.601658	Basic adjustment	Female
Cancers	Non-Hodgkin Lymphoma	Lin	30	11069	1.19435	0.906687	1.57327	1.26324	1	0.206505	0.273379	1	0.601074	7.99184	7	0.333314	Full adjustment	Female
Cancers	Non-Hodgkin Lymphoma	Lin	30	11069	1.19921	0.917677	1.56711	1.3307	1	0.183286	0.275859	1	0.599428	1.29394	2	0.52363	Basic adjustment	Female
Cancers	Non-Hodgkin Lymphoma	PhenoAge	30	11069	1.24885	0.907657	1.71829	1.3649	1	0.172285	0.185317	1	0.666843	8.09875	7	0.323967	Full adjustment	Female
Cancers	Non-Hodgkin Lymphoma	PhenoAge	30	11069	1.27546	0.930002	1.74923	1.50971	1	0.131118	0.187972	1	0.66461	1.20674	2	0.546964	Basic adjustment	Female
Cancers	Non-Hodgkin Lymphoma	YingAdaptAge	30	11069	1.16361	0.864658	1.56593	1.00016	1	0.317235	5.74551	1	0.0165309	6.4092	2	0.0405752	Basic adjustment	Female
Cancers	Non-Hodgkin Lymphoma	YingAdaptAge	30	11069	1.14683	0.850872	1.54572	0.899581	1	0.368343	5.75605	1	0.0164319	12.6376	7	0.0814456	Full adjustment	Female
Cancers	Non-Hodgkin Lymphoma	YingCausAge	30	11069	1.23084	0.967765	1.56543	1.69293	1	0.0904697	0.0341409	1	0.853407	0.968012	2	0.61631	Basic adjustment	Female
Cancers	Non-Hodgkin Lymphoma	YingCausAge	30	11069	1.23181	0.958226	1.5835	1.627	1	0.103738	0.0331657	1	0.855493	7.71589	7	0.358312	Full adjustment	Female
Cancers	Non-Hodgkin Lymphoma	YingDamAge	30	11069	1.19082	0.850884	1.66656	1.01837	1	0.3085	2.32441	1	0.127359	4.13223	2	0.126677	Basic adjustment	Female
Cancers	Non-Hodgkin Lymphoma	YingDamAge	30	11069	1.18154	0.843258	1.65552	0.969344	1	0.332374	2.28997	1	0.130213	10.768	7	0.149062	Full adjustment	Female
Cancers	Non-Hodgkin Lymphoma	Zhang_10	30	11069	1.51192	1.25794	1.81719	4.40558	1	1.05499e-05	0.122047	1	0.726825	7.90504	7	0.341042	Full adjustment	Female
Cancers	Non-Hodgkin Lymphoma	Zhang_10	30	11069	1.51128	1.2492	1.82835	4.24987	1	2.1389e-05	0.203845	1	0.651635	0.927452	2	0.628936	Basic adjustment	Female
Cancers	Non-Hodgkin Lymphoma	DNAmTL	35	11018	0.708335	0.531568	0.943882	-2.3543	1	0.0185576	0.000240901	1	0.987617	2.1106	7	0.953466	Full adjustment	Never Smoker
Cancers	Non-Hodgkin Lymphoma	DNAmTL	35	11018	0.706768	0.52954	0.943311	-2.35621	1	0.0184623	0.000170983	1	0.989567	0.626402	3	0.890362	Basic adjustment	Never Smoker
Cancers	Non-Hodgkin Lymphoma	DunedinPACE	35	11018	1.51615	1.11979	2.05281	2.6918	1	0.00710684	2.24792	1	0.133794	4.63713	7	0.704148	Full adjustment	Never Smoker
Cancers	Non-Hodgkin Lymphoma	DunedinPACE	35	11018	1.52258	1.13368	2.04488	2.79383	1	0.00520881	2.32222	1	0.127538	3.04302	3	0.385039	Basic adjustment	Never Smoker
Cancers	Non-Hodgkin Lymphoma	DunedinPoAm38	35	11018	1.19026	0.874223	1.62056	1.10625	1	0.268618	6.63392	1	0.0100055	7.22602	3	0.0650323	Basic adjustment	Never Smoker
Cancers	Non-Hodgkin Lymphoma	DunedinPoAm38	35	11018	1.16824	0.858023	1.5906	0.98753	1	0.323383	6.50121	1	0.0107801	8.95881	7	0.255627	Full adjustment	Never Smoker
Cancers	Non-Hodgkin Lymphoma	GrimAgeV1	35	11018	1.1973	0.88754	1.61517	1.17893	1	0.238427	3.02905	1	0.0817857	4.95411	7	0.665563	Full adjustment	Never Smoker
Cancers	Non-Hodgkin Lymphoma	GrimAgeV1	35	11018	1.20979	0.897247	1.6312	1.24895	1	0.211683	3.08901	1	0.0788228	3.4442	3	0.328072	Basic adjustment	Never Smoker
Cancers	Non-Hodgkin Lymphoma	GrimAgeV2	35	11018	1.10409	0.80974	1.50544	0.625949	1	0.531349	1.57667	1	0.209242	3.48907	7	0.836382	Full adjustment	Never Smoker
Cancers	Non-Hodgkin Lymphoma	GrimAgeV2	35	11018	1.11914	0.822495	1.52278	0.716362	1	0.473768	1.61004	1	0.204485	2.02531	3	0.567171	Basic adjustment	Never Smoker
Cancers	Non-Hodgkin Lymphoma	Hannum	35	11018	1.38198	1.07275	1.78035	2.50343	1	0.0122997	2.54027	1	0.110976	3.1043	3	0.375822	Basic adjustment	Never Smoker
Cancers	Non-Hodgkin Lymphoma	Hannum	35	11018	1.37298	1.0666	1.76736	2.46052	1	0.0138737	2.51307	1	0.112906	4.45946	7	0.725593	Full adjustment	Never Smoker
Cancers	Non-Hodgkin Lymphoma	Horvath	35	11018	1.33107	1.01092	1.7526	2.03735	1	0.0416154	2.30932	1	0.1286	4.03699	7	0.775507	Full adjustment	Never Smoker
Cancers	Non-Hodgkin Lymphoma	Horvath	35	11018	1.33535	1.01338	1.75962	2.05441	1	0.0399363	2.33597	1	0.126416	2.77611	3	0.427447	Basic adjustment	Never Smoker
Cancers	Non-Hodgkin Lymphoma	Horvath_SkinBlood	35	11018	0.922153	0.680221	1.25013	-0.522018	1	0.601658	0.694649	1	0.404588	1.03993	3	0.791592	Basic adjustment	Never Smoker
Cancers	Non-Hodgkin Lymphoma	Horvath_SkinBlood	35	11018	0.920094	0.677324	1.24988	-0.532861	1	0.59413	0.712938	1	0.39847	2.50497	7	0.926722	Full adjustment	Never Smoker
Cancers	Non-Hodgkin Lymphoma	Lin	35	11018	1.16173	0.858792	1.57154	0.972488	1	0.330808	1.7562	1	0.185099	2.18345	3	0.535216	Basic adjustment	Never Smoker
Cancers	Non-Hodgkin Lymphoma	Lin	35	11018	1.1612	0.859864	1.56814	0.975025	1	0.329548	1.74848	1	0.186067	3.56641	7	0.828142	Full adjustment	Never Smoker
Cancers	Non-Hodgkin Lymphoma	PhenoAge	35	11018	0.948648	0.69079	1.30276	-0.325743	1	0.744619	3.721	1	0.0537323	4.09973	3	0.250894	Basic adjustment	Never Smoker
Cancers	Non-Hodgkin Lymphoma	PhenoAge	35	11018	0.941396	0.683136	1.29729	-0.369126	1	0.712034	3.69986	1	0.054417	5.55705	7	0.592312	Full adjustment	Never Smoker
Cancers	Non-Hodgkin Lymphoma	YingAdaptAge	35	11018	0.946153	0.692135	1.2934	-0.347022	1	0.728575	13.784	1	0.000205073	16.9178	7	0.0179341	Full adjustment	Never Smoker
Cancers	Non-Hodgkin Lymphoma	YingAdaptAge	35	11018	0.957959	0.702258	1.30676	-0.271115	1	0.786302	13.7393	1	0.000210014	14.8932	3	0.0019102	Basic adjustment	Never Smoker
Cancers	Non-Hodgkin Lymphoma	YingCausAge	35	11018	1.22165	0.914787	1.63144	1.35652	1	0.174935	0.41542	1	0.519231	0.968263	3	0.808931	Basic adjustment	Never Smoker
Cancers	Non-Hodgkin Lymphoma	YingCausAge	35	11018	1.22331	0.917908	1.63032	1.37546	1	0.168988	0.412473	1	0.520717	2.401	7	0.934366	Full adjustment	Never Smoker
Cancers	Non-Hodgkin Lymphoma	YingDamAge	35	11018	1.03765	0.751726	1.43234	0.224751	1	0.822173	8.05093	1	0.00454803	8.36817	3	0.0389851	Basic adjustment	Never Smoker
Cancers	Non-Hodgkin Lymphoma	YingDamAge	35	11018	1.04862	0.759838	1.44715	0.288851	1	0.772695	7.98426	1	0.00471857	9.57078	7	0.214229	Full adjustment	Never Smoker
Cancers	Non-Hodgkin Lymphoma	Zhang_10	35	11018	1.54855	1.31067	1.8296	5.13942	1	2.75586e-07	0.0518955	1	0.819797	0.88375	3	0.829347	Basic adjustment	Never Smoker
Cancers	Non-Hodgkin Lymphoma	Zhang_10	35	11018	1.53496	1.29655	1.8172	4.97562	1	6.504e-07	0.0570214	1	0.811267	2.20986	7	0.947318	Full adjustment	Never Smoker
Cancers	Non-Hodgkin Lymphoma	DNAmTL	49	18426	1.30854	0.742996	2.30457	0.931258	1	0.35172							Basic adjustment	Interaction (Smoking - Never smoker reference)
Cancers	Non-Hodgkin Lymphoma	DNAmTL	49	18426	1.31289	0.743714	2.31765	0.938837	1	0.347814							Full adjustment	Interaction (Smoking - Never smoker reference)
Cancers	Non-Hodgkin Lymphoma	DunedinPACE	49	18426	0.812413	0.459096	1.43764	-0.713417	1	0.475588							Full adjustment	Interaction (Smoking - Never smoker reference)
Cancers	Non-Hodgkin Lymphoma	DunedinPACE	49	18426	0.820441	0.464855	1.44803	-0.682799	1	0.494734							Basic adjustment	Interaction (Smoking - Never smoker reference)
Cancers	Non-Hodgkin Lymphoma	DunedinPoAm38	49	18426	0.821634	0.44226	1.52644	-0.621675	1	0.534156							Full adjustment	Interaction (Smoking - Never smoker reference)
Cancers	Non-Hodgkin Lymphoma	DunedinPoAm38	49	18426	0.82639	0.444651	1.53586	-0.603039	1	0.546483							Basic adjustment	Interaction (Smoking - Never smoker reference)
Cancers	Non-Hodgkin Lymphoma	GrimAgeV1	49	18426	0.81479	0.447731	1.48277	-0.670507	1	0.502535							Basic adjustment	Interaction (Smoking - Never smoker reference)
Cancers	Non-Hodgkin Lymphoma	GrimAgeV1	49	18426	0.808184	0.443455	1.47289	-0.695462	1	0.486766							Full adjustment	Interaction (Smoking - Never smoker reference)
Cancers	Non-Hodgkin Lymphoma	GrimAgeV2	49	18426	0.861658	0.469256	1.58219	-0.480227	1	0.631066							Full adjustment	Interaction (Smoking - Never smoker reference)
Cancers	Non-Hodgkin Lymphoma	GrimAgeV2	49	18426	0.869183	0.473671	1.59494	-0.452682	1	0.650778							Basic adjustment	Interaction (Smoking - Never smoker reference)
Cancers	Non-Hodgkin Lymphoma	Hannum	49	18426	0.848701	0.572535	1.25808	-0.816838	1	0.414021							Basic adjustment	Interaction (Smoking - Never smoker reference)
Cancers	Non-Hodgkin Lymphoma	Hannum	49	18426	0.857681	0.578615	1.27134	-0.764505	1	0.444566							Full adjustment	Interaction (Smoking - Never smoker reference)
Cancers	Non-Hodgkin Lymphoma	Horvath	49	18426	0.950907	0.672238	1.34509	-0.284497	1	0.776029							Basic adjustment	Interaction (Smoking - Never smoker reference)
Cancers	Non-Hodgkin Lymphoma	Horvath	49	18426	0.956902	0.676709	1.35311	-0.249224	1	0.803187							Full adjustment	Interaction (Smoking - Never smoker reference)
Cancers	Non-Hodgkin Lymphoma	Horvath_SkinBlood	49	18426	1.35718	0.867779	2.12259	1.33847	1	0.180742							Full adjustment	Interaction (Smoking - Never smoker reference)
Cancers	Non-Hodgkin Lymphoma	Horvath_SkinBlood	49	18426	1.35926	0.872592	2.11735	1.35732	1	0.174678							Basic adjustment	Interaction (Smoking - Never smoker reference)
Cancers	Non-Hodgkin Lymphoma	Lin	49	18426	0.765408	0.426789	1.37269	-0.897072	1	0.36968							Full adjustment	Interaction (Smoking - Never smoker reference)
Cancers	Non-Hodgkin Lymphoma	Lin	49	18426	0.763582	0.426111	1.36832	-0.90633	1	0.364761							Basic adjustment	Interaction (Smoking - Never smoker reference)
Cancers	Non-Hodgkin Lymphoma	PhenoAge	49	18426	1.41221	0.933254	2.13697	1.63315	1	0.102437							Basic adjustment	Interaction (Smoking - Never smoker reference)
Cancers	Non-Hodgkin Lymphoma	PhenoAge	49	18426	1.42391	0.93809	2.16132	1.65984	1	0.0969471							Full adjustment	Interaction (Smoking - Never smoker reference)
Cancers	Non-Hodgkin Lymphoma	YingAdaptAge	49	18426	1.02531	0.581369	1.80825	0.0863437	1	0.931193							Basic adjustment	Interaction (Smoking - Never smoker reference)
Cancers	Non-Hodgkin Lymphoma	YingAdaptAge	49	18426	1.02476	0.579712	1.81149	0.0841604	1	0.932929							Full adjustment	Interaction (Smoking - Never smoker reference)
Cancers	Non-Hodgkin Lymphoma	YingCausAge	49	18426	0.738293	0.41811	1.30367	-1.04589	1	0.29561							Full adjustment	Interaction (Smoking - Never smoker reference)
Cancers	Non-Hodgkin Lymphoma	YingCausAge	49	18426	0.739367	0.418696	1.30563	-1.04079	1	0.297973							Basic adjustment	Interaction (Smoking - Never smoker reference)
Cancers	Non-Hodgkin Lymphoma	YingDamAge	49	18426	0.853602	0.474015	1.53716	-0.527432	1	0.597893							Full adjustment	Interaction (Smoking - Never smoker reference)
Cancers	Non-Hodgkin Lymphoma	YingDamAge	49	18426	0.856537	0.476547	1.53952	-0.517663	1	0.604694							Basic adjustment	Interaction (Smoking - Never smoker reference)
Cancers	Non-Hodgkin Lymphoma	Zhang_10	49	18426	0.93348	0.650739	1.33907	-0.373927	1	0.708458							Full adjustment	Interaction (Smoking - Never smoker reference)
Cancers	Non-Hodgkin Lymphoma	Zhang_10	49	18426	0.937542	0.653006	1.34606	-0.349508	1	0.726708							Basic adjustment	Interaction (Smoking - Never smoker reference)
Cancers	Non-Hodgkin Lymphoma	DNAmTL	50	18821	0.696516	0.545534	0.889284	-2.9013	1	0.00371613	1.52776	1	0.216449	1.6733	3	0.642887	Basic adjustment
Cancers	Non-Hodgkin Lymphoma	DNAmTL	50	18821	0.682464	0.534431	0.871499	-3.06255	1	0.00219463	1.51385	1	0.218553	6.60347	8	0.579955	Full adjustment
Cancers	Non-Hodgkin Lymphoma	DNAmTL	50	18821	1.06719	0.654931	1.73895	0.261044	1	0.794059							Full adjustment	Interaction (Sex - Male reference)
Cancers	Non-Hodgkin Lymphoma	DNAmTL	50	18821	1.06964	0.653945	1.74959	0.26817	1	0.788568							Basic adjustment	Interaction (Sex - Male reference)
Cancers	Non-Hodgkin Lymphoma	DunedinPACE	50	18821	1.49954	1.14204	1.96894	2.9159	1	0.0035467	2.72894	1	0.0985448	9.57411	8	0.296199	Full adjustment
Cancers	Non-Hodgkin Lymphoma	DunedinPACE	50	18821	1.39739	1.08474	1.80017	2.58944	1	0.00961329	2.72128	1	0.0990187	2.90276	3	0.406862	Basic adjustment
Cancers	Non-Hodgkin Lymphoma	DunedinPACE	50	18821	1.60632	0.945908	2.72783	1.75418	1	0.0793999							Full adjustment	Interaction (Sex - Male reference)
Cancers	Non-Hodgkin Lymphoma	DunedinPACE	50	18821	1.62565	0.960114	2.75254	1.80851	1	0.0705275							Basic adjustment	Interaction (Sex - Male reference)
Cancers	Non-Hodgkin Lymphoma	DunedinPoAm38	50	18821	1.07822	0.795372	1.46165	0.48514	1	0.627577	2.69198	1	0.100855	11.1869	8	0.19133	Full adjustment
Cancers	Non-Hodgkin Lymphoma	DunedinPoAm38	50	18821	1.02163	0.775333	1.34617	0.152059	1	0.87914	2.63864	1	0.104293	2.73716	3	0.433949	Basic adjustment
Cancers	Non-Hodgkin Lymphoma	DunedinPoAm38	50	18821	1.22061	0.693233	2.1492	0.690653	1	0.489783							Basic adjustment	Interaction (Sex - Male reference)
Cancers	Non-Hodgkin Lymphoma	DunedinPoAm38	50	18821	1.21898	0.689057	2.15644	0.680358	1	0.496278							Full adjustment	Interaction (Sex - Male reference)
Cancers	Non-Hodgkin Lymphoma	GrimAgeV1	50	18821	1.17577	0.880267	1.57047	1.09644	1	0.272888	1.66493	1	0.196939	9.36009	8	0.312836	Full adjustment
Cancers	Non-Hodgkin Lymphoma	GrimAgeV1	50	18821	1.09569	0.841872	1.42604	0.679736	1	0.496672	1.69877	1	0.192449	1.79409	3	0.616223	Basic adjustment
Cancers	Non-Hodgkin Lymphoma	GrimAgeV1	50	18821	1.20815	0.701795	2.07986	0.682286	1	0.495058							Full adjustment	Interaction (Sex - Male reference)
Cancers	Non-Hodgkin Lymphoma	GrimAgeV1	50	18821	1.20379	0.70053	2.06858	0.671468	1	0.501922							Basic adjustment	Interaction (Sex - Male reference)
Cancers	Non-Hodgkin Lymphoma	GrimAgeV2	50	18821	1.08249	0.80314	1.45901	0.520486	1	0.602725	0.948929	1	0.329992	7.8241	8	0.450839	Full adjustment
Cancers	Non-Hodgkin Lymphoma	GrimAgeV2	50	18821	1.02495	0.782858	1.3419	0.179253	1	0.857739	0.945359	1	0.330903	1.01217	3	0.798307	Basic adjustment
Cancers	Non-Hodgkin Lymphoma	GrimAgeV2	50	18821	1.46529	0.836621	2.56635	1.33614	1	0.181503							Full adjustment	Interaction (Sex - Male reference)
Cancers	Non-Hodgkin Lymphoma	GrimAgeV2	50	18821	1.45801	0.836578	2.54104	1.33042	1	0.183379							Basic adjustment	Interaction (Sex - Male reference)
Cancers	Non-Hodgkin Lymphoma	Hannum	50	18821	1.29294	1.13482	1.47309	3.86027	1	0.000113261	1.22348	1	0.268678	1.46447	3	0.690494	Basic adjustment
Cancers	Non-Hodgkin Lymphoma	Hannum	50	18821	1.30952	1.14104	1.50287	3.83767	1	0.000124209	1.42109	1	0.233225	7.0586	8	0.530323	Full adjustment
Cancers	Non-Hodgkin Lymphoma	Hannum	50	18821	1.1031	0.826794	1.47174	0.66703	1	0.504753							Basic adjustment	Interaction (Sex - Male reference)
Cancers	Non-Hodgkin Lymphoma	Hannum	50	18821	1.09789	0.815073	1.47884	0.614519	1	0.538872							Full adjustment	Interaction (Sex - Male reference)
Cancers	Non-Hodgkin Lymphoma	Horvath	50	18821	1.32189	1.14061	1.53197	3.70824	1	0.000208706	0.47421	1	0.491057	5.60873	8	0.690967	Full adjustment
Cancers	Non-Hodgkin Lymphoma	Horvath	50	18821	1.30312	1.13272	1.49916	3.70297	1	0.000213091	0.38893	1	0.532862	0.510199	3	0.916645	Basic adjustment
Cancers	Non-Hodgkin Lymphoma	Horvath	50	18821	1.11268	0.80226	1.54321	0.639793	1	0.522307							Full adjustment	Interaction (Sex - Male reference)
Cancers	Non-Hodgkin Lymphoma	Horvath	50	18821	1.11963	0.812649	1.54257	0.691132	1	0.489483							Basic adjustment	Interaction (Sex - Male reference)
Cancers	Non-Hodgkin Lymphoma	Horvath_SkinBlood	50	18821	1.14809	0.888149	1.48411	1.05437	1	0.291712	1.86139	1	0.172465	6.45809	8	0.59606	Full adjustment
Cancers	Non-Hodgkin Lymphoma	Horvath_SkinBlood	50	18821	1.1409	0.884994	1.47081	1.01721	1	0.309053	1.80851	1	0.178687	1.90299	3	0.592784	Basic adjustment
Cancers	Non-Hodgkin Lymphoma	Horvath_SkinBlood	50	18821	1.13064	0.674926	1.89407	0.466457	1	0.640888							Full adjustment	Interaction (Sex - Male reference)
Cancers	Non-Hodgkin Lymphoma	Horvath_SkinBlood	50	18821	1.1189	0.670195	1.86803	0.429634	1	0.667462							Basic adjustment	Interaction (Sex - Male reference)
Cancers	Non-Hodgkin Lymphoma	Lin	50	18821	1.0545	0.814684	1.36491	0.403114	1	0.686865	3.73797	1	0.053189	3.77841	3	0.286408	Basic adjustment
Cancers	Non-Hodgkin Lymphoma	Lin	50	18821	1.05613	0.81446	1.36952	0.411961	1	0.680368	3.7945	1	0.0514212	7.94002	8	0.439351	Full adjustment
Cancers	Non-Hodgkin Lymphoma	Lin	50	18821	1.43128	0.846618	2.41972	1.33847	1	0.180743							Basic adjustment	Interaction (Sex - Male reference)
Cancers	Non-Hodgkin Lymphoma	Lin	50	18821	1.4446	0.850344	2.45415	1.36042	1	0.173696							Full adjustment	Interaction (Sex - Male reference)
Cancers	Non-Hodgkin Lymphoma	PhenoAge	50	18821	1.17344	0.910929	1.51161	1.23794	1	0.215738	6.64533	1	0.00994162	11.8011	8	0.1603	Full adjustment
Cancers	Non-Hodgkin Lymphoma	PhenoAge	50	18821	1.15512	0.901176	1.48062	1.13849	1	0.254917	6.58778	1	0.0102681	6.6414	3	0.0842497	Basic adjustment
Cancers	Non-Hodgkin Lymphoma	PhenoAge	50	18821	1.23626	0.733744	2.08292	0.796829	1	0.42555							Basic adjustment	Interaction (Sex - Male reference)
Cancers	Non-Hodgkin Lymphoma	PhenoAge	50	18821	1.22258	0.724862	2.06205	0.753511	1	0.451143							Full adjustment	Interaction (Sex - Male reference)
Cancers	Non-Hodgkin Lymphoma	YingAdaptAge	50	18821	0.94983	0.731873	1.2327	-0.387011	1	0.698748	6.4037	1	0.0113883	6.57165	3	0.0868792	Basic adjustment
Cancers	Non-Hodgkin Lymphoma	YingAdaptAge	50	18821	0.942619	0.72523	1.22517	-0.441781	1	0.658647	6.46485	1	0.0110029	11.1226	8	0.194851	Full adjustment
Cancers	Non-Hodgkin Lymphoma	YingAdaptAge	50	18821	1.70053	1.02602	2.81847	2.05966	1	0.0394311							Basic adjustment	Interaction (Sex - Male reference)
Cancers	Non-Hodgkin Lymphoma	YingAdaptAge	50	18821	1.70453	1.02605	2.83165	2.05932	1	0.0394636							Full adjustment	Interaction (Sex - Male reference)
Cancers	Non-Hodgkin Lymphoma	YingCausAge	50	18821	1.15402	0.935132	1.42414	1.33498	1	0.181882	2.09516	1	0.147766	2.13559	3	0.544746	Basic adjustment
Cancers	Non-Hodgkin Lymphoma	YingCausAge	50	18821	1.16559	0.941217	1.44344	1.40464	1	0.160129	2.18358	1	0.139489	6.88593	8	0.548988	Full adjustment
Cancers	Non-Hodgkin Lymphoma	YingCausAge	50	18821	1.18898	0.737244	1.91752	0.709875	1	0.477782							Basic adjustment	Interaction (Sex - Male reference)
Cancers	Non-Hodgkin Lymphoma	YingCausAge	50	18821	1.19227	0.735307	1.93323	0.713156	1	0.475749							Full adjustment	Interaction (Sex - Male reference)
Cancers	Non-Hodgkin Lymphoma	YingDamAge	50	18821	0.986631	0.753335	1.29217	-0.0977815	1	0.922106	7.99085	1	0.00470144	8.14274	3	0.0431519	Basic adjustment
Cancers	Non-Hodgkin Lymphoma	YingDamAge	50	18821	1.00278	0.763941	1.3163	0.0200342	1	0.984016	8.00725	1	0.00465904	12.7518	8	0.12068	Full adjustment
Cancers	Non-Hodgkin Lymphoma	YingDamAge	50	18821	1.5025	0.876638	2.5752	1.48105	1	0.138594							Full adjustment	Interaction (Sex - Male reference)
Cancers	Non-Hodgkin Lymphoma	YingDamAge	50	18821	1.49019	0.871254	2.54883	1.45671	1	0.145197							Basic adjustment	Interaction (Sex - Male reference)
Cancers	Non-Hodgkin Lymphoma	Zhang_10	50	18821	1.59398	1.36695	1.8587	5.94749	1	2.7229e-09	0.51028	1	0.475018	5.75706	8	0.674423	Full adjustment
Cancers	Non-Hodgkin Lymphoma	Zhang_10	50	18821	1.5655	1.33232	1.83951	5.44665	1	5.13277e-08	0.797994	1	0.371694	0.925692	3	0.819224	Basic adjustment
Cancers	Non-Hodgkin Lymphoma	Zhang_10	50	18821	0.882297	0.612232	1.27149	-0.67168	1	0.501787							Full adjustment	Interaction (Sex - Male reference)
Cancers	Non-Hodgkin Lymphoma	Zhang_10	50	18821	0.923911	0.634028	1.34633	-0.41196	1	0.680369							Basic adjustment	Interaction (Sex - Male reference)
Cancers	Primary Malignancy_Bladder	DNAmTL	35	7392	0.952183	0.695097	1.30435	-0.305166	1	0.76024	0.104633	1	0.74634	5.04689	7	0.654241	Full adjustment	Ever Smoker
Cancers	Primary Malignancy_Bladder	DNAmTL	35	7392	0.945387	0.693801	1.2882	-0.355761	1	0.72202	0.0965006	1	0.75607	0.376942	3	0.944964	Basic adjustment	Ever Smoker
Cancers	Primary Malignancy_Bladder	DunedinPACE	35	7392	1.44485	1.06418	1.96171	2.35866	1	0.0183411	1.28844	1	0.256336	1.6899	3	0.639182	Basic adjustment	Ever Smoker
Cancers	Primary Malignancy_Bladder	DunedinPACE	35	7392	1.40282	1.02283	1.92397	2.10005	1	0.0357243	1.34303	1	0.2465	5.85582	7	0.556683	Full adjustment	Ever Smoker
Cancers	Primary Malignancy_Bladder	DunedinPoAm38	35	7392	1.24596	0.888173	1.74788	1.27334	1	0.202898	0.0629596	1	0.801878	5.03299	7	0.655938	Full adjustment	Ever Smoker
Cancers	Primary Malignancy_Bladder	DunedinPoAm38	35	7392	1.27428	0.917139	1.77049	1.44451	1	0.148596	0.0639877	1	0.800301	0.422434	3	0.93557	Basic adjustment	Ever Smoker
Cancers	Primary Malignancy_Bladder	GrimAgeV1	35	7392	1.21588	0.884365	1.67167	1.20343	1	0.22881	0.417812	1	0.518031	5.34139	7	0.618377	Full adjustment	Ever Smoker
Cancers	Primary Malignancy_Bladder	GrimAgeV1	35	7392	1.25253	0.917064	1.71072	1.41567	1	0.156872	0.402483	1	0.52581	0.619457	3	0.891964	Basic adjustment	Ever Smoker
Cancers	Primary Malignancy_Bladder	GrimAgeV2	35	7392	1.34834	0.990001	1.83638	1.89624	1	0.0579284	0.782895	1	0.376257	0.958529	3	0.811285	Basic adjustment	Ever Smoker
Cancers	Primary Malignancy_Bladder	GrimAgeV2	35	7392	1.30649	0.952809	1.79146	1.65987	1	0.0969414	0.801404	1	0.370674	5.80079	7	0.563193	Full adjustment	Ever Smoker
Cancers	Primary Malignancy_Bladder	Hannum	35	7392	0.948282	0.703978	1.27737	-0.349384	1	0.726801	0.238475	1	0.62531	0.700571	3	0.87307	Basic adjustment	Ever Smoker
Cancers	Primary Malignancy_Bladder	Hannum	35	7392	0.948904	0.702982	1.28086	-0.342681	1	0.731838	0.212761	1	0.644612	5.26588	7	0.627552	Full adjustment	Ever Smoker
Cancers	Primary Malignancy_Bladder	Horvath	35	7392	0.910498	0.665102	1.24644	-0.585179	1	0.558427	1.36271	1	0.243068	6.31657	7	0.503309	Full adjustment	Ever Smoker
Cancers	Primary Malignancy_Bladder	Horvath	35	7392	0.91625	0.669007	1.25487	-0.54511	1	0.585678	1.35704	1	0.244052	1.47432	3	0.68821	Basic adjustment	Ever Smoker
Cancers	Primary Malignancy_Bladder	Horvath_SkinBlood	35	7392	0.970874	0.712737	1.3225	-0.187439	1	0.851316	0.255389	1	0.613306	5.15445	7	0.641121	Full adjustment	Ever Smoker
Cancers	Primary Malignancy_Bladder	Horvath_SkinBlood	35	7392	0.973972	0.713849	1.32888	-0.166365	1	0.86787	0.265739	1	0.606205	0.430154	3	0.933945	Basic adjustment	Ever Smoker
Cancers	Primary Malignancy_Bladder	Lin	35	7392	0.782482	0.568358	1.07727	-1.50369	1	0.132662	1.05153	1	0.305155	1.20379	3	0.752096	Basic adjustment	Ever Smoker
Cancers	Primary Malignancy_Bladder	Lin	35	7392	0.780362	0.563748	1.08021	-1.49492	1	0.134935	1.09636	1	0.295065	6.2854	7	0.506848	Full adjustment	Ever Smoker
Cancers	Primary Malignancy_Bladder	PhenoAge	35	7392	0.967909	0.705628	1.32768	-0.202277	1	0.8397	0.704704	1	0.401207	5.52797	7	0.595812	Full adjustment	Ever Smoker
Cancers	Primary Malignancy_Bladder	PhenoAge	35	7392	0.973971	0.714428	1.3278	-0.166802	1	0.867526	0.681768	1	0.408979	1.20572	3	0.751633	Basic adjustment	Ever Smoker
Cancers	Primary Malignancy_Bladder	YingAdaptAge	35	7392	0.903749	0.666475	1.2255	-0.65132	1	0.51484	0.486565	1	0.485464	0.719562	3	0.868593	Basic adjustment	Ever Smoker
Cancers	Primary Malignancy_Bladder	YingAdaptAge	35	7392	0.890175	0.655308	1.20922	-0.744411	1	0.456628	0.504187	1	0.477666	5.58599	7	0.588834	Full adjustment	Ever Smoker
Cancers	Primary Malignancy_Bladder	YingCausAge	35	7392	0.831859	0.606846	1.1403	-1.14406	1	0.252601	0.0128343	1	0.909802	5.04141	7	0.654909	Full adjustment	Ever Smoker
Cancers	Primary Malignancy_Bladder	YingCausAge	35	7392	0.832179	0.607407	1.14013	-1.14362	1	0.252782	0.011818	1	0.913432	0.344574	3	0.951438	Basic adjustment	Ever Smoker
Cancers	Primary Malignancy_Bladder	YingDamAge	35	7392	0.889886	0.648319	1.22146	-0.721975	1	0.47031	1.74797	1	0.186132	1.93795	3	0.585385	Basic adjustment	Ever Smoker
Cancers	Primary Malignancy_Bladder	YingDamAge	35	7392	0.891304	0.645925	1.2299	-0.700418	1	0.483666	1.79635	1	0.180155	6.71028	7	0.459656	Full adjustment	Ever Smoker
Cancers	Primary Malignancy_Bladder	Zhang_10	35	7392	1.43521	1.11729	1.8436	2.82812	1	0.00468221	3.14424	1	0.0761953	8.83455	7	0.264754	Full adjustment	Ever Smoker
Cancers	Primary Malignancy_Bladder	Zhang_10	35	7392	1.46505	1.13739	1.88711	2.95675	1	0.00310897	3.26786	1	0.0706496	3.51401	3	0.31895	Basic adjustment	Ever Smoker
Cancers	Primary Malignancy_Bladder	DNAmTL	41	7739	0.892584	0.681522	1.16901	-0.825537	1	0.409067	0.659936	1	0.416582	1.65498	2	0.437145	Basic adjustment	Male
Cancers	Primary Malignancy_Bladder	DNAmTL	41	7739	0.904261	0.688159	1.18823	-0.722263	1	0.470133	0.667575	1	0.413898	8.81967	7	0.265864	Full adjustment	Male
Cancers	Primary Malignancy_Bladder	DunedinPACE	41	7739	1.14086	0.845474	1.53944	0.862011	1	0.388681	0.373558	1	0.541071	8.1834	7	0.3167	Full adjustment	Male
Cancers	Primary Malignancy_Bladder	DunedinPACE	41	7739	1.1459	0.863203	1.52119	0.942258	1	0.346061	0.369046	1	0.543525	1.31425	2	0.518338	Basic adjustment	Male
Cancers	Primary Malignancy_Bladder	DunedinPoAm38	41	7739	1.38225	1.04012	1.83692	2.23114	1	0.0256718	0.000135278	1	0.99072	1.06351	2	0.587573	Basic adjustment	Male
Cancers	Primary Malignancy_Bladder	DunedinPoAm38	41	7739	1.37615	1.0113	1.87263	2.03152	1	0.0422027	0.000273603	1	0.986803	8.30989	7	0.306062	Full adjustment	Male
Cancers	Primary Malignancy_Bladder	GrimAgeV1	41	7739	1.28119	0.956389	1.71629	1.66108	1	0.0966972	0.156219	1	0.692661	8.55536	7	0.286174	Full adjustment	Male
Cancers	Primary Malignancy_Bladder	GrimAgeV1	41	7739	1.29452	0.985363	1.70068	1.8541	1	0.0637255	0.160796	1	0.688425	1.18948	2	0.551706	Basic adjustment	Male
Cancers	Primary Malignancy_Bladder	GrimAgeV2	41	7739	1.34275	1.00345	1.79678	1.98321	1	0.0473445	0.0797152	1	0.777684	8.45131	7	0.294483	Full adjustment	Male
Cancers	Primary Malignancy_Bladder	GrimAgeV2	41	7739	1.3449	1.02517	1.76434	2.13952	1	0.0323939	0.0825951	1	0.773811	1.1444	2	0.564284	Basic adjustment	Male
Cancers	Primary Malignancy_Bladder	Hannum	41	7739	1.10602	0.858286	1.42525	0.778834	1	0.436077	0.53338	1	0.465189	8.85557	7	0.263192	Full adjustment	Male
Cancers	Primary Malignancy_Bladder	Hannum	41	7739	1.10416	0.855722	1.42473	0.761916	1	0.44611	0.488967	1	0.484389	1.5667	2	0.456874	Basic adjustment	Male
Cancers	Primary Malignancy_Bladder	Horvath	41	7739	0.868331	0.654682	1.1517	-0.979799	1	0.327185	1.5373	1	0.21502	2.13757	2	0.343426	Basic adjustment	Male
Cancers	Primary Malignancy_Bladder	Horvath	41	7739	0.878576	0.661724	1.16649	-0.895129	1	0.370718	1.54566	1	0.213778	9.41292	7	0.224353	Full adjustment	Male
Cancers	Primary Malignancy_Bladder	Horvath_SkinBlood	41	7739	0.961386	0.720512	1.28279	-0.267612	1	0.788998	0.855716	1	0.35494	8.52737	7	0.288392	Full adjustment	Male
Cancers	Primary Malignancy_Bladder	Horvath_SkinBlood	41	7739	0.949832	0.712398	1.2664	-0.35071	1	0.725806	0.773495	1	0.379138	1.26687	2	0.530765	Basic adjustment	Male
Cancers	Primary Malignancy_Bladder	Lin	41	7739	0.780712	0.57851	1.05359	-1.61867	1	0.105519	1.50596	1	0.219757	2.03384	2	0.361707	Basic adjustment	Male
Cancers	Primary Malignancy_Bladder	Lin	41	7739	0.785822	0.582893	1.0594	-1.5814	1	0.113786	1.52398	1	0.217017	9.53733	7	0.216343	Full adjustment	Male
Cancers	Primary Malignancy_Bladder	PhenoAge	41	7739	0.945748	0.713827	1.25302	-0.388602	1	0.69757	1.20086	1	0.27315	2.59161	2	0.273678	Basic adjustment	Male
Cancers	Primary Malignancy_Bladder	PhenoAge	41	7739	0.933323	0.701391	1.24195	-0.473417	1	0.635915	1.16348	1	0.280746	9.12536	7	0.243781	Full adjustment	Male
Cancers	Primary Malignancy_Bladder	YingAdaptAge	41	7739	0.967838	0.742852	1.26096	-0.242182	1	0.808639	0.0369279	1	0.847612	8.17484	7	0.31743	Full adjustment	Male
Cancers	Primary Malignancy_Bladder	YingAdaptAge	41	7739	0.968866	0.739895	1.26869	-0.229929	1	0.818147	0.0271024	1	0.869237	1.01679	2	0.60146	Basic adjustment	Male
Cancers	Primary Malignancy_Bladder	YingCausAge	41	7739	1.06165	0.812789	1.38672	0.439002	1	0.66066	0.0999073	1	0.751941	8.25501	7	0.310645	Full adjustment	Male
Cancers	Primary Malignancy_Bladder	YingCausAge	41	7739	1.05193	0.805885	1.37308	0.372396	1	0.709598	0.076208	1	0.782504	1.09346	2	0.578839	Basic adjustment	Male
Cancers	Primary Malignancy_Bladder	YingDamAge	41	7739	1.17621	0.890718	1.5532	1.14414	1	0.252565	2.49238	1	0.114399	10.5233	7	0.160806	Full adjustment	Male
Cancers	Primary Malignancy_Bladder	YingDamAge	41	7739	1.17512	0.888013	1.55505	1.12903	1	0.258887	2.49358	1	0.114312	2.93739	2	0.230226	Basic adjustment	Male
Cancers	Primary Malignancy_Bladder	Zhang_10	41	7739	1.29899	0.995881	1.69436	1.92955	1	0.0536624	0.346809	1	0.555925	8.76066	7	0.2703	Full adjustment	Male
Cancers	Primary Malignancy_Bladder	Zhang_10	41	7739	1.32994	1.02608	1.7238	2.15451	1	0.0312003	0.374935	1	0.540326	1.42769	2	0.489756	Basic adjustment	Male
Cancers	Primary Malignancy_Bladder	DNAmTL	61	18418	0.954045	0.605603	1.50297	-0.20288	1	0.839228							Basic adjustment	Interaction (Smoking - Never smoker reference)
Cancers	Primary Malignancy_Bladder	DNAmTL	61	18418	0.961105	0.609833	1.51471	-0.170933	1	0.864277							Full adjustment	Interaction (Smoking - Never smoker reference)
Cancers	Primary Malignancy_Bladder	DunedinPACE	61	18418	1.34218	0.823594	2.18731	1.18111	1	0.237561							Basic adjustment	Interaction (Smoking - Never smoker reference)
Cancers	Primary Malignancy_Bladder	DunedinPACE	61	18418	1.32268	0.809495	2.16121	1.11635	1	0.26427							Full adjustment	Interaction (Smoking - Never smoker reference)
Cancers	Primary Malignancy_Bladder	DunedinPoAm38	61	18418	0.990549	0.580153	1.69125	-0.0347927	1	0.972245							Basic adjustment	Interaction (Smoking - Never smoker reference)
Cancers	Primary Malignancy_Bladder	DunedinPoAm38	61	18418	0.97374	0.573168	1.65426	-0.0984164	1	0.921602							Full adjustment	Interaction (Smoking - Never smoker reference)
Cancers	Primary Malignancy_Bladder	GrimAgeV1	61	18418	1.02194	0.62434	1.67274	0.0863175	1	0.931214							Full adjustment	Interaction (Smoking - Never smoker reference)
Cancers	Primary Malignancy_Bladder	GrimAgeV1	61	18418	1.02599	0.626094	1.68129	0.101806	1	0.918911							Basic adjustment	Interaction (Smoking - Never smoker reference)
Cancers	Primary Malignancy_Bladder	GrimAgeV2	61	18418	1.01963	0.627397	1.65706	0.0784451	1	0.937474							Full adjustment	Interaction (Smoking - Never smoker reference)
Cancers	Primary Malignancy_Bladder	GrimAgeV2	61	18418	1.02497	0.62961	1.6686	0.0992067	1	0.920974							Basic adjustment	Interaction (Smoking - Never smoker reference)
Cancers	Primary Malignancy_Bladder	Hannum	61	18418	0.844448	0.555647	1.28335	-0.79174	1	0.428512							Basic adjustment	Interaction (Smoking - Never smoker reference)
Cancers	Primary Malignancy_Bladder	Hannum	61	18418	0.854447	0.563582	1.29543	-0.740879	1	0.458767							Full adjustment	Interaction (Smoking - Never smoker reference)
Cancers	Primary Malignancy_Bladder	Horvath	61	18418	1.12568	0.717103	1.76706	0.5146	1	0.606832							Full adjustment	Interaction (Smoking - Never smoker reference)
Cancers	Primary Malignancy_Bladder	Horvath	61	18418	1.11358	0.710418	1.74554	0.469111	1	0.63899							Basic adjustment	Interaction (Smoking - Never smoker reference)
Cancers	Primary Malignancy_Bladder	Horvath_SkinBlood	61	18418	1.26935	0.871541	1.84874	1.24328	1	0.213763							Basic adjustment	Interaction (Smoking - Never smoker reference)
Cancers	Primary Malignancy_Bladder	Horvath_SkinBlood	61	18418	1.27502	0.869613	1.86943	1.24443	1	0.213341							Full adjustment	Interaction (Smoking - Never smoker reference)
Cancers	Primary Malignancy_Bladder	Lin	61	18418	0.986419	0.614076	1.58453	-0.0565464	1	0.954907							Full adjustment	Interaction (Smoking - Never smoker reference)
Cancers	Primary Malignancy_Bladder	Lin	61	18418	0.986059	0.613988	1.5836	-0.0580829	1	0.953683							Basic adjustment	Interaction (Smoking - Never smoker reference)
Cancers	Primary Malignancy_Bladder	PhenoAge	61	18418	1.24044	0.784096	1.96239	0.920701	1	0.357207							Basic adjustment	Interaction (Smoking - Never smoker reference)
Cancers	Primary Malignancy_Bladder	PhenoAge	61	18418	1.23865	0.780891	1.96476	0.909274	1	0.363205							Full adjustment	Interaction (Smoking - Never smoker reference)
Cancers	Primary Malignancy_Bladder	YingAdaptAge	61	18418	0.752316	0.491293	1.15202	-1.30906	1	0.190513							Full adjustment	Interaction (Smoking - Never smoker reference)
Cancers	Primary Malignancy_Bladder	YingAdaptAge	61	18418	0.756444	0.492702	1.16137	-1.27608	1	0.201926							Basic adjustment	Interaction (Smoking - Never smoker reference)
Cancers	Primary Malignancy_Bladder	YingCausAge	61	18418	0.752762	0.491805	1.15219	-1.30772	1	0.190969							Full adjustment	Interaction (Smoking - Never smoker reference)
Cancers	Primary Malignancy_Bladder	YingCausAge	61	18418	0.754927	0.491737	1.15898	-1.28541	1	0.19865							Basic adjustment	Interaction (Smoking - Never smoker reference)
Cancers	Primary Malignancy_Bladder	YingDamAge	61	18418	0.860271	0.545008	1.3579	-0.646286	1	0.518094							Full adjustment	Interaction (Smoking - Never smoker reference)
Cancers	Primary Malignancy_Bladder	YingDamAge	61	18418	0.86477	0.547531	1.36582	-0.623073	1	0.533237							Basic adjustment	Interaction (Smoking - Never smoker reference)
Cancers	Primary Malignancy_Bladder	Zhang_10	61	18418	1.1599	0.759225	1.77203	0.686035	1	0.492691							Basic adjustment	Interaction (Smoking - Never smoker reference)
Cancers	Primary Malignancy_Bladder	Zhang_10	61	18418	1.16193	0.759247	1.77817	0.691302	1	0.489376							Full adjustment	Interaction (Smoking - Never smoker reference)
Cancers	Primary Malignancy_Bladder	DNAmTL	63	18812	0.936016	0.747009	1.17285	-0.574583	1	0.565573	1.00984	1	0.314941	15.5883	8	0.0486665	Full adjustment
Cancers	Primary Malignancy_Bladder	DNAmTL	63	18812	0.904689	0.725109	1.12874	-0.887249	1	0.374945	1.00283	1	0.316627	1.95408	3	0.581991	Basic adjustment
Cancers	Primary Malignancy_Bladder	DNAmTL	63	18812	1.01875	0.638595	1.62521	0.0779493	1	0.937868							Basic adjustment	Interaction (Sex - Male reference)
Cancers	Primary Malignancy_Bladder	DNAmTL	63	18812	1.01902	0.636607	1.63115	0.0784935	1	0.937436							Full adjustment	Interaction (Sex - Male reference)
Cancers	Primary Malignancy_Bladder	DunedinPACE	63	18812	1.27589	1.00492	1.61992	2.00032	1	0.0454662	3.54465	1	0.0597378	14.4178	8	0.0715045	Full adjustment
Cancers	Primary Malignancy_Bladder	DunedinPACE	63	18812	1.34504	1.07537	1.68233	2.59653	1	0.00941704	3.50743	1	0.0610943	3.82692	3	0.280771	Basic adjustment
Cancers	Primary Malignancy_Bladder	DunedinPACE	63	18812	1.51483	0.961797	2.38585	1.79193	1	0.0731441							Full adjustment	Interaction (Sex - Male reference)
Cancers	Primary Malignancy_Bladder	DunedinPACE	63	18812	1.48915	0.951023	2.33177	1.74051	1	0.0817696							Basic adjustment	Interaction (Sex - Male reference)
Cancers	Primary Malignancy_Bladder	DunedinPoAm38	63	18812	1.30832	1.01886	1.68001	2.10648	1	0.0351624	1.14622	1	0.284342	13.6666	8	0.0908788	Full adjustment
Cancers	Primary Malignancy_Bladder	DunedinPoAm38	63	18812	1.4112	1.1235	1.77259	2.96103	1	0.00306607	1.19278	1	0.27477	1.77284	3	0.620864	Basic adjustment
Cancers	Primary Malignancy_Bladder	DunedinPoAm38	63	18812	1.07075	0.663227	1.72868	0.27972	1	0.779692							Full adjustment	Interaction (Sex - Male reference)
Cancers	Primary Malignancy_Bladder	DunedinPoAm38	63	18812	1.07507	0.663554	1.7418	0.294032	1	0.768734							Basic adjustment	Interaction (Sex - Male reference)
Cancers	Primary Malignancy_Bladder	GrimAgeV1	63	18812	1.22567	0.964919	1.55689	1.66739	1	0.0954375	0.0879004	1	0.766864	14.3053	8	0.0741464	Full adjustment
Cancers	Primary Malignancy_Bladder	GrimAgeV1	63	18812	1.32558	1.06619	1.64808	2.53687	1	0.0111848	0.0900004	1	0.764177	0.736077	3	0.864687	Basic adjustment
Cancers	Primary Malignancy_Bladder	GrimAgeV1	63	18812	1.08197	0.688363	1.70065	0.341466	1	0.732752							Basic adjustment	Interaction (Sex - Male reference)
Cancers	Primary Malignancy_Bladder	GrimAgeV1	63	18812	1.07186	0.680461	1.68839	0.29934	1	0.76468							Full adjustment	Interaction (Sex - Male reference)
Cancers	Primary Malignancy_Bladder	GrimAgeV2	63	18812	1.40159	1.1298	1.73875	3.06963	1	0.00214323	0.069079	1	0.792683	0.723352	3	0.867698	Basic adjustment
Cancers	Primary Malignancy_Bladder	GrimAgeV2	63	18812	1.31127	1.03458	1.66195	2.24118	1	0.0250143	0.0683841	1	0.793704	14.4768	8	0.0701526	Full adjustment
Cancers	Primary Malignancy_Bladder	GrimAgeV2	63	18812	1.15179	0.736592	1.80102	0.619585	1	0.535531							Basic adjustment	Interaction (Sex - Male reference)
Cancers	Primary Malignancy_Bladder	GrimAgeV2	63	18812	1.13971	0.728162	1.78386	0.57213	1	0.567234							Full adjustment	Interaction (Sex - Male reference)
Cancers	Primary Malignancy_Bladder	Hannum	63	18812	1.05209	0.856604	1.29219	0.484195	1	0.628248	0.113982	1	0.735656	0.925957	3	0.81916	Basic adjustment
Cancers	Primary Malignancy_Bladder	Hannum	63	18812	1.04461	0.852605	1.27986	0.421185	1	0.67362	0.131676	1	0.7167	13.9453	8	0.0832031	Full adjustment
Cancers	Primary Malignancy_Bladder	Hannum	63	18812	0.882127	0.571738	1.36102	-0.566863	1	0.570807							Basic adjustment	Interaction (Sex - Male reference)
Cancers	Primary Malignancy_Bladder	Hannum	63	18812	0.87108	0.564487	1.34419	-0.623588	1	0.532898							Full adjustment	Interaction (Sex - Male reference)
Cancers	Primary Malignancy_Bladder	Horvath	63	18812	0.89383	0.710357	1.12469	-0.957527	1	0.338301	1.3619	1	0.243209	15.418	8	0.05151	Full adjustment
Cancers	Primary Malignancy_Bladder	Horvath	63	18812	0.899527	0.715131	1.13147	-0.904675	1	0.365638	1.34161	1	0.246751	2.08341	3	0.555276	Basic adjustment
Cancers	Primary Malignancy_Bladder	Horvath	63	18812	1.12784	0.711362	1.78815	0.511626	1	0.608913							Full adjustment	Interaction (Sex - Male reference)
Cancers	Primary Malignancy_Bladder	Horvath	63	18812	1.14447	0.721331	1.81582	0.572973	1	0.566663							Basic adjustment	Interaction (Sex - Male reference)
Cancers	Primary Malignancy_Bladder	Horvath_SkinBlood	63	18812	0.923097	0.733638	1.16148	-0.682752	1	0.494764	0.0417344	1	0.838127	0.698137	3	0.873642	Basic adjustment
Cancers	Primary Malignancy_Bladder	Horvath_SkinBlood	63	18812	0.920119	0.731389	1.15755	-0.710822	1	0.477195	0.0346686	1	0.852292	13.6239	8	0.0921114	Full adjustment
Cancers	Primary Malignancy_Bladder	Horvath_SkinBlood	63	18812	0.987559	0.643644	1.51524	-0.0573201	1	0.95429							Full adjustment	Interaction (Sex - Male reference)
Cancers	Primary Malignancy_Bladder	Horvath_SkinBlood	63	18812	1.01033	0.658223	1.55078	0.0469959	1	0.962517							Basic adjustment	Interaction (Sex - Male reference)
Cancers	Primary Malignancy_Bladder	Lin	63	18812	0.76679	0.605432	0.971153	-2.20282	1	0.0276072	1.67758	1	0.195247	2.38626	3	0.496197	Basic adjustment
Cancers	Primary Malignancy_Bladder	Lin	63	18812	0.773667	0.610704	0.980117	-2.12642	1	0.0334684	1.67178	1	0.196021	15.6246	8	0.0480801	Full adjustment
Cancers	Primary Malignancy_Bladder	Lin	63	18812	0.986889	0.616227	1.58051	-0.0549261	1	0.956197							Full adjustment	Interaction (Sex - Male reference)
Cancers	Primary Malignancy_Bladder	Lin	63	18812	1.00957	0.631016	1.61521	0.0397035	1	0.968329							Basic adjustment	Interaction (Sex - Male reference)
Cancers	Primary Malignancy_Bladder	PhenoAge	63	18812	0.868996	0.68991	1.09457	-1.19256	1	0.233043	1.31091	1	0.25223	14.2025	8	0.0766385	Full adjustment
Cancers	Primary Malignancy_Bladder	PhenoAge	63	18812	0.900276	0.716913	1.13054	-0.904098	1	0.365944	1.27711	1	0.258437	2.09824	3	0.552269	Basic adjustment
Cancers	Primary Malignancy_Bladder	PhenoAge	63	18812	0.900264	0.564369	1.43608	-0.440984	1	0.659225							Basic adjustment	Interaction (Sex - Male reference)
Cancers	Primary Malignancy_Bladder	PhenoAge	63	18812	0.892123	0.560714	1.41941	-0.481785	1	0.629959							Full adjustment	Interaction (Sex - Male reference)
Cancers	Primary Malignancy_Bladder	YingAdaptAge	63	18812	1.0196	0.825261	1.25971	0.179939	1	0.857201	0.627964	1	0.428103	1.32693	3	0.722748	Basic adjustment
Cancers	Primary Malignancy_Bladder	YingAdaptAge	63	18812	1.01125	0.820667	1.2461	0.105033	1	0.91635	0.623818	1	0.429632	14.4903	8	0.0698482	Full adjustment
Cancers	Primary Malignancy_Bladder	YingAdaptAge	63	18812	1.15452	0.757684	1.75919	0.668651	1	0.503718							Full adjustment	Interaction (Sex - Male reference)
Cancers	Primary Malignancy_Bladder	YingAdaptAge	63	18812	1.15967	0.757544	1.77526	0.681874	1	0.495319							Basic adjustment	Interaction (Sex - Male reference)
Cancers	Primary Malignancy_Bladder	YingCausAge	63	18812	1.01354	0.821429	1.25058	0.125443	1	0.900173	1.16798	1	0.279816	15.2073	8	0.055237	Full adjustment
Cancers	Primary Malignancy_Bladder	YingCausAge	63	18812	1.02016	0.825507	1.2607	0.18474	1	0.853433	1.16703	1	0.280012	1.81742	3	0.611151	Basic adjustment
Cancers	Primary Malignancy_Bladder	YingCausAge	63	18812	0.94623	0.618749	1.44704	-0.255017	1	0.79871							Full adjustment	Interaction (Sex - Male reference)
Cancers	Primary Malignancy_Bladder	YingCausAge	63	18812	0.958813	0.626278	1.46791	-0.193558	1	0.846522							Basic adjustment	Interaction (Sex - Male reference)
Cancers	Primary Malignancy_Bladder	YingDamAge	63	18812	1.06007	0.842161	1.33436	0.496848	1	0.619297	4.51563	1	0.0335865	19.2039	8	0.0138064	Full adjustment
Cancers	Primary Malignancy_Bladder	YingDamAge	63	18812	1.07667	0.85498	1.35584	0.628013	1	0.529995	4.59297	1	0.0321033	5.13805	3	0.161963	Basic adjustment
Cancers	Primary Malignancy_Bladder	YingDamAge	63	18812	0.838079	0.526174	1.33487	-0.743794	1	0.457001							Basic adjustment	Interaction (Sex - Male reference)
Cancers	Primary Malignancy_Bladder	YingDamAge	63	18812	0.828714	0.520647	1.31906	-0.792259	1	0.42821							Full adjustment	Interaction (Sex - Male reference)
Cancers	Primary Malignancy_Bladder	Zhang_10	63	18812	1.34459	1.09785	1.64677	2.86258	1	0.00420201	0.730642	1	0.392675	15.9331	8	0.0433474	Full adjustment
Cancers	Primary Malignancy_Bladder	Zhang_10	63	18812	1.4098	1.16712	1.70292	3.5635	1	0.000365947	0.704586	1	0.401247	1.49607	3	0.683178	Basic adjustment
Cancers	Primary Malignancy_Bladder	Zhang_10	63	18812	1.16782	0.805299	1.69353	0.818092	1	0.413305							Full adjustment	Interaction (Sex - Male reference)
Cancers	Primary Malignancy_Bladder	Zhang_10	63	18812	1.1378	0.798607	1.62106	0.71481	1	0.474726							Basic adjustment	Interaction (Sex - Male reference)
Cancers	Primary Malignancy_Breast	DNAmTL	112	4116	1.01693	0.850191	1.21636	0.183695	1	0.854252	0.399467	1	0.527365	0.404107	2	0.817051	Basic adjustment	Ever Smoker
Cancers	Primary Malignancy_Breast	DNAmTL	112	4116	1.03116	0.860755	1.23531	0.332991	1	0.739141	0.418474	1	0.5177	8.71542	6	0.190227	Full adjustment	Ever Smoker
Cancers	Primary Malignancy_Breast	DunedinPACE	112	4116	1.02776	0.856547	1.23319	0.294489	1	0.768384	0.571984	1	0.449472	0.575587	2	0.749916	Basic adjustment	Ever Smoker
Cancers	Primary Malignancy_Breast	DunedinPACE	112	4116	0.993849	0.821489	1.20237	-0.0634899	1	0.949376	0.583662	1	0.444881	10.5814	6	0.102208	Full adjustment	Ever Smoker
Cancers	Primary Malignancy_Breast	DunedinPoAm38	112	4116	1.00536	0.830428	1.21714	0.0547945	1	0.956302	0.104461	1	0.74654	9.37118	6	0.153754	Full adjustment	Ever Smoker
Cancers	Primary Malignancy_Breast	DunedinPoAm38	112	4116	1.02355	0.848867	1.23417	0.243768	1	0.80741	0.104329	1	0.746696	0.10745	2	0.947692	Basic adjustment	Ever Smoker
Cancers	Primary Malignancy_Breast	GrimAgeV1	112	4116	1.06396	0.88752	1.27547	0.670146	1	0.502765	0.00777193	1	0.929751	0.00923752	2	0.995392	Basic adjustment	Ever Smoker
Cancers	Primary Malignancy_Breast	GrimAgeV1	112	4116	1.04988	0.871682	1.2645	0.512888	1	0.60803	0.00734468	1	0.931704	9.04431	6	0.171101	Full adjustment	Ever Smoker
Cancers	Primary Malignancy_Breast	GrimAgeV2	112	4116	1.0256	0.849745	1.23786	0.263433	1	0.792217	0.00751771	1	0.930906	8.85346	6	0.181988	Full adjustment	Ever Smoker
Cancers	Primary Malignancy_Breast	GrimAgeV2	112	4116	1.04418	0.869592	1.25383	0.463144	1	0.643261	0.00729106	1	0.931953	0.0073426	2	0.996335	Basic adjustment	Ever Smoker
Cancers	Primary Malignancy_Breast	Hannum	112	4116	1.07291	0.917407	1.25478	0.88094	1	0.37835	0.301088	1	0.583201	0.301091	2	0.860239	Basic adjustment	Ever Smoker
Cancers	Primary Malignancy_Breast	Hannum	112	4116	1.0637	0.906279	1.24846	0.755708	1	0.449824	0.324926	1	0.568662	8.80829	6	0.18465	Full adjustment	Ever Smoker
Cancers	Primary Malignancy_Breast	Horvath	112	4116	1.07532	0.911086	1.26915	0.858757	1	0.390475	0.786015	1	0.375308	0.801687	2	0.669755	Basic adjustment	Ever Smoker
Cancers	Primary Malignancy_Breast	Horvath	112	4116	1.06832	0.903481	1.26323	0.772904	1	0.439579	0.797128	1	0.371954	9.47245	6	0.148699	Full adjustment	Ever Smoker
Cancers	Primary Malignancy_Breast	Horvath_SkinBlood	112	4116	1.0256	0.858875	1.22468	0.279245	1	0.780057	0.364892	1	0.545802	8.87736	6	0.180594	Full adjustment	Ever Smoker
Cancers	Primary Malignancy_Breast	Horvath_SkinBlood	112	4116	1.03762	0.87126	1.23574	0.414182	1	0.678741	0.337489	1	0.561282	0.363862	2	0.833659	Basic adjustment	Ever Smoker
Cancers	Primary Malignancy_Breast	Lin	112	4116	1.0581	0.89554	1.25017	0.663599	1	0.506947	0.579046	1	0.446687	9.19896	6	0.162694	Full adjustment	Ever Smoker
Cancers	Primary Malignancy_Breast	Lin	112	4116	1.0683	0.907603	1.25745	0.794378	1	0.426976	0.553623	1	0.456841	0.554303	2	0.75794	Basic adjustment	Ever Smoker
Cancers	Primary Malignancy_Breast	PhenoAge	112	4116	1.1505	0.968792	1.36629	1.5985	1	0.109931	1.45478	1	0.227763	9.42075	6	0.151261	Full adjustment	Ever Smoker
Cancers	Primary Malignancy_Breast	PhenoAge	112	4116	1.18025	0.996102	1.39845	1.91487	1	0.0555085	1.45572	1	0.227612	1.47546	2	0.478199	Basic adjustment	Ever Smoker
Cancers	Primary Malignancy_Breast	YingAdaptAge	112	4116	0.982116	0.825824	1.16799	-0.204057	1	0.838309	0.191173	1	0.661942	8.9574	6	0.175988	Full adjustment	Ever Smoker
Cancers	Primary Malignancy_Breast	YingAdaptAge	112	4116	0.99191	0.835214	1.178	-0.0925923	1	0.926227	0.188535	1	0.664138	0.193559	2	0.907756	Basic adjustment	Ever Smoker
Cancers	Primary Malignancy_Breast	YingCausAge	112	4116	0.996448	0.840902	1.18077	-0.0410911	1	0.967223	1.04837	1	0.305883	9.6073	6	0.142193	Full adjustment	Ever Smoker
Cancers	Primary Malignancy_Breast	YingCausAge	112	4116	1.00552	0.849662	1.18998	0.0641094	1	0.948883	1.02808	1	0.31061	1.044	2	0.593334	Basic adjustment	Ever Smoker
Cancers	Primary Malignancy_Breast	YingDamAge	112	4116	0.975989	0.814123	1.17004	-0.262687	1	0.792792	0.0993514	1	0.752609	0.101096	2	0.950708	Basic adjustment	Ever Smoker
Cancers	Primary Malignancy_Breast	YingDamAge	112	4116	0.959172	0.799691	1.15046	-0.449292	1	0.653221	0.100186	1	0.751607	8.6327	6	0.195312	Full adjustment	Ever Smoker
Cancers	Primary Malignancy_Breast	Zhang_10	112	4116	1.03613	0.864385	1.24199	0.383833	1	0.701102	0.641561	1	0.423146	10.3217	6	0.111741	Full adjustment	Ever Smoker
Cancers	Primary Malignancy_Breast	Zhang_10	112	4116	1.0469	0.87617	1.25089	0.50458	1	0.613854	0.63466	1	0.425651	0.64011	2	0.726109	Basic adjustment	Ever Smoker
Cancers	Primary Malignancy_Breast	DNAmTL	138	6557	0.941946	0.801758	1.10665	-0.727451	1	0.466949	0.865699	1	0.352149	1.74892	6	0.941282	Full adjustment	Never Smoker
Cancers	Primary Malignancy_Breast	DNAmTL	138	6557	0.937245	0.798302	1.10037	-0.791662	1	0.428558	0.86748	1	0.351654	1.12169	2	0.570727	Basic adjustment	Never Smoker
Cancers	Primary Malignancy_Breast	DunedinPACE	138	6557	0.885432	0.74365	1.05425	-1.36667	1	0.171728	0.850269	1	0.356476	2.14897	6	0.9055	Full adjustment	Never Smoker
Cancers	Primary Malignancy_Breast	DunedinPACE	138	6557	0.897506	0.759527	1.06055	-1.2697	1	0.20419	0.856148	1	0.354819	1.00956	2	0.603638	Basic adjustment	Never Smoker
Cancers	Primary Malignancy_Breast	DunedinPoAm38	138	6557	0.877606	0.744299	1.03479	-1.55318	1	0.120381	1.5097	1	0.219185	1.70605	2	0.426125	Basic adjustment	Never Smoker
Cancers	Primary Malignancy_Breast	DunedinPoAm38	138	6557	0.876521	0.742029	1.03539	-1.55078	1	0.120955	1.52938	1	0.216206	2.58396	6	0.858956	Full adjustment	Never Smoker
Cancers	Primary Malignancy_Breast	GrimAgeV1	138	6557	1.06608	0.908114	1.25152	0.782007	1	0.43421	0.3959	1	0.529214	0.51741	2	0.772051	Basic adjustment	Never Smoker
Cancers	Primary Malignancy_Breast	GrimAgeV1	138	6557	1.063	0.903054	1.25126	0.734302	1	0.462765	0.399566	1	0.527313	1.25806	6	0.97392	Full adjustment	Never Smoker
Cancers	Primary Malignancy_Breast	GrimAgeV2	138	6557	1.06191	0.903846	1.24763	0.730558	1	0.465049	1.21861	1	0.269634	1.2883	2	0.525109	Basic adjustment	Never Smoker
Cancers	Primary Malignancy_Breast	GrimAgeV2	138	6557	1.05868	0.897754	1.24846	0.677878	1	0.497849	1.23043	1	0.267323	2.19615	6	0.900804	Full adjustment	Never Smoker
Cancers	Primary Malignancy_Breast	Hannum	138	6557	1.02509	0.876776	1.19849	0.310746	1	0.755994	0.0041775	1	0.948466	0.845381	6	0.990801	Full adjustment	Never Smoker
Cancers	Primary Malignancy_Breast	Hannum	138	6557	1.02661	0.879041	1.19894	0.331653	1	0.740151	0.0044429	1	0.946856	0.198561	2	0.905489	Basic adjustment	Never Smoker
Cancers	Primary Malignancy_Breast	Horvath	138	6557	1.09565	0.933167	1.28642	1.11538	1	0.264689	1.01161	1	0.314518	1.81253	6	0.936108	Full adjustment	Never Smoker
Cancers	Primary Malignancy_Breast	Horvath	138	6557	1.09992	0.937961	1.28985	1.1719	1	0.241236	1.00147	1	0.316956	1.09821	2	0.577466	Basic adjustment	Never Smoker
Cancers	Primary Malignancy_Breast	Horvath_SkinBlood	138	6557	1.25189	1.06424	1.47263	2.71141	1	0.00669977	0.0349692	1	0.85166	0.250571	2	0.882245	Basic adjustment	Never Smoker
Cancers	Primary Malignancy_Breast	Horvath_SkinBlood	138	6557	1.24353	1.05557	1.46497	2.60677	1	0.00914011	0.0395373	1	0.842388	0.901377	6	0.989076	Full adjustment	Never Smoker
Cancers	Primary Malignancy_Breast	Lin	138	6557	1.02367	0.869317	1.20542	0.280507	1	0.779089	0.575289	1	0.448165	1.36853	6	0.967745	Full adjustment	Never Smoker
Cancers	Primary Malignancy_Breast	Lin	138	6557	1.02752	0.873252	1.20905	0.32711	1	0.743585	0.564355	1	0.452511	0.663218	2	0.717768	Basic adjustment	Never Smoker
Cancers	Primary Malignancy_Breast	PhenoAge	138	6557	1.06603	0.907633	1.25206	0.779092	1	0.435926	0.273145	1	0.60123	0.406098	2	0.816238	Basic adjustment	Never Smoker
Cancers	Primary Malignancy_Breast	PhenoAge	138	6557	1.0558	0.897694	1.24176	0.656048	1	0.511793	0.255632	1	0.613137	1.12595	6	0.980384	Full adjustment	Never Smoker
Cancers	Primary Malignancy_Breast	YingAdaptAge	138	6557	1.08086	0.928213	1.25862	1.00103	1	0.316815	0.00516792	1	0.942691	0.194562	2	0.907301	Basic adjustment	Never Smoker
Cancers	Primary Malignancy_Breast	YingAdaptAge	138	6557	1.08529	0.93154	1.26441	1.05011	1	0.293669	0.00640141	1	0.93623	0.841808	6	0.990906	Full adjustment	Never Smoker
Cancers	Primary Malignancy_Breast	YingCausAge	138	6557	1.12146	0.960193	1.30981	1.44718	1	0.147848	0.572407	1	0.449304	1.50481	6	0.959174	Full adjustment	Never Smoker
Cancers	Primary Malignancy_Breast	YingCausAge	138	6557	1.12632	0.965874	1.31341	1.51715	1	0.12923	0.573723	1	0.448783	0.885526	2	0.642259	Basic adjustment	Never Smoker
Cancers	Primary Malignancy_Breast	YingDamAge	138	6557	1.07003	0.909097	1.25944	0.813922	1	0.41569	0.0411063	1	0.839333	0.866664	6	0.990166	Full adjustment	Never Smoker
Cancers	Primary Malignancy_Breast	YingDamAge	138	6557	1.08089	0.918953	1.27137	0.939345	1	0.347554	0.0392919	1	0.842871	0.20687	2	0.901735	Basic adjustment	Never Smoker
Cancers	Primary Malignancy_Breast	Zhang_10	138	6557	0.96839	0.82133	1.14178	-0.382218	1	0.7023	0.0450527	1	0.831907	0.230112	2	0.891316	Basic adjustment	Never Smoker
Cancers	Primary Malignancy_Breast	Zhang_10	138	6557	0.973212	0.823702	1.14986	-0.319082	1	0.749664	0.0502269	1	0.822669	0.875927	6	0.989882	Full adjustment	Never Smoker
Cancers	Primary Malignancy_Breast	DNAmTL	250	10673	1.09607	0.861861	1.39393	0.747916	1	0.454511							Full adjustment	Interaction (Smoking - Never smoker reference)
Cancers	Primary Malignancy_Breast	DNAmTL	250	10673	1.09629	0.86236	1.39368	0.750737	1	0.452811							Basic adjustment	Interaction (Smoking - Never smoker reference)
Cancers	Primary Malignancy_Breast	DunedinPACE	250	10673	1.16323	0.905796	1.49383	1.18475	1	0.236118							Full adjustment	Interaction (Smoking - Never smoker reference)
Cancers	Primary Malignancy_Breast	DunedinPACE	250	10673	1.14752	0.893705	1.47342	1.07888	1	0.28064							Basic adjustment	Interaction (Smoking - Never smoker reference)
Cancers	Primary Malignancy_Breast	DunedinPoAm38	250	10673	1.1997	0.917554	1.56861	1.33099	1	0.183192							Basic adjustment	Interaction (Smoking - Never smoker reference)
Cancers	Primary Malignancy_Breast	DunedinPoAm38	250	10673	1.20884	0.923893	1.58167	1.38284	1	0.166714							Full adjustment	Interaction (Smoking - Never smoker reference)
Cancers	Primary Malignancy_Breast	GrimAgeV1	250	10673	0.98469	0.761353	1.27354	-0.117555	1	0.90642							Full adjustment	Interaction (Smoking - Never smoker reference)
Cancers	Primary Malignancy_Breast	GrimAgeV1	250	10673	0.967837	0.749528	1.24973	-0.250669	1	0.80207							Basic adjustment	Interaction (Smoking - Never smoker reference)
Cancers	Primary Malignancy_Breast	GrimAgeV2	250	10673	0.972559	0.751881	1.258	-0.211915	1	0.832173							Full adjustment	Interaction (Smoking - Never smoker reference)
Cancers	Primary Malignancy_Breast	GrimAgeV2	250	10673	0.954824	0.739312	1.23316	-0.354202	1	0.723187							Basic adjustment	Interaction (Smoking - Never smoker reference)
Cancers	Primary Malignancy_Breast	Hannum	250	10673	1.03703	0.832156	1.29235	0.323813	1	0.74608							Basic adjustment	Interaction (Smoking - Never smoker reference)
Cancers	Primary Malignancy_Breast	Hannum	250	10673	1.035	0.828436	1.29308	0.302914	1	0.761955							Full adjustment	Interaction (Smoking - Never smoker reference)
Cancers	Primary Malignancy_Breast	Horvath	250	10673	0.965912	0.768621	1.21384	-0.297528	1	0.766064							Basic adjustment	Interaction (Smoking - Never smoker reference)
Cancers	Primary Malignancy_Breast	Horvath	250	10673	0.967612	0.768446	1.2184	-0.280005	1	0.779474							Full adjustment	Interaction (Smoking - Never smoker reference)
Cancers	Primary Malignancy_Breast	Horvath_SkinBlood	250	10673	0.820013	0.653959	1.02823	-1.71884	1	0.085644							Basic adjustment	Interaction (Smoking - Never smoker reference)
Cancers	Primary Malignancy_Breast	Horvath_SkinBlood	250	10673	0.820219	0.652762	1.03063	-1.70101	1	0.0889408							Full adjustment	Interaction (Smoking - Never smoker reference)
Cancers	Primary Malignancy_Breast	Lin	250	10673	1.02806	0.817404	1.29301	0.236554	1	0.813003							Basic adjustment	Interaction (Smoking - Never smoker reference)
Cancers	Primary Malignancy_Breast	Lin	250	10673	1.0224	0.810683	1.28941	0.187123	1	0.851564							Full adjustment	Interaction (Smoking - Never smoker reference)
Cancers	Primary Malignancy_Breast	PhenoAge	250	10673	1.08088	0.858349	1.36111	0.66131	1	0.508414							Full adjustment	Interaction (Smoking - Never smoker reference)
Cancers	Primary Malignancy_Breast	PhenoAge	250	10673	1.08374	0.860554	1.36482	0.683541	1	0.494265							Basic adjustment	Interaction (Smoking - Never smoker reference)
Cancers	Primary Malignancy_Breast	YingAdaptAge	250	10673	0.911897	0.725143	1.14675	-0.788835	1	0.430209							Basic adjustment	Interaction (Smoking - Never smoker reference)
Cancers	Primary Malignancy_Breast	YingAdaptAge	250	10673	0.911271	0.724179	1.1467	-0.792483	1	0.428079							Full adjustment	Interaction (Smoking - Never smoker reference)
Cancers	Primary Malignancy_Breast	YingCausAge	250	10673	0.880216	0.701584	1.10433	-1.10248	1	0.270251							Full adjustment	Interaction (Smoking - Never smoker reference)
Cancers	Primary Malignancy_Breast	YingCausAge	250	10673	0.882332	0.704546	1.10498	-1.09045	1	0.275515							Basic adjustment	Interaction (Smoking - Never smoker reference)
Cancers	Primary Malignancy_Breast	YingDamAge	250	10673	0.89113	0.701966	1.13127	-0.946824	1	0.343728							Basic adjustment	Interaction (Smoking - Never smoker reference)
Cancers	Primary Malignancy_Breast	YingDamAge	250	10673	0.885191	0.697418	1.12352	-1.00254	1	0.316081							Full adjustment	Interaction (Smoking - Never smoker reference)
Cancers	Primary Malignancy_Breast	Zhang_10	250	10673	1.08871	0.84845	1.39699	0.668097	1	0.504072							Full adjustment	Interaction (Smoking - Never smoker reference)
Cancers	Primary Malignancy_Breast	Zhang_10	250	10673	1.08107	0.843299	1.38587	0.615088	1	0.538497							Basic adjustment	Interaction (Smoking - Never smoker reference)
Cancers	Primary Malignancy_Breast	DNAmTL	256	10877	0.97142	0.863378	1.09298	-0.482026	1	0.629787	0.12592	1	0.722701	0.33892	2	0.84412	Basic adjustment
Cancers	Primary Malignancy_Breast	DNAmTL	256	10877	1.00065	0.887667	1.12802	0.0106771	1	0.991481	0.120913	1	0.728047	3.57191	7	0.827551	Full adjustment
Cancers	Primary Malignancy_Breast	DunedinPACE	256	10877	0.921417	0.808864	1.04963	-1.23126	1	0.218225	0.06615	1	0.797027	3.39105	7	0.846627	Full adjustment
Cancers	Primary Malignancy_Breast	DunedinPACE	256	10877	0.979315	0.867766	1.1052	-0.33876	1	0.73479	0.0675242	1	0.794976	0.239379	2	0.887196	Basic adjustment
Cancers	Primary Malignancy_Breast	DunedinPoAm38	256	10877	0.994199	0.879594	1.12374	-0.0931073	1	0.925818	0.361106	1	0.547892	0.525424	2	0.768963	Basic adjustment
Cancers	Primary Malignancy_Breast	DunedinPoAm38	256	10877	0.920114	0.804492	1.05235	-1.2152	1	0.224289	0.360996	1	0.547954	3.67238	7	0.816644	Full adjustment
Cancers	Primary Malignancy_Breast	GrimAgeV1	256	10877	1.04015	0.910966	1.18766	0.581838	1	0.560676	0.118186	1	0.73101	3.42044	7	0.84358	Full adjustment
Cancers	Primary Malignancy_Breast	GrimAgeV1	256	10877	1.1019	0.97991	1.23908	1.62099	1	0.10502	0.120835	1	0.728131	0.255984	2	0.87986	Basic adjustment
Cancers	Primary Malignancy_Breast	GrimAgeV2	256	10877	1.08798	0.966571	1.22464	1.39679	1	0.162477	0.542149	1	0.461543	0.634349	2	0.728204	Basic adjustment
Cancers	Primary Malignancy_Breast	GrimAgeV2	256	10877	1.02133	0.893407	1.16758	0.309184	1	0.757181	0.528086	1	0.467413	3.80611	7	0.80182	Full adjustment
Cancers	Primary Malignancy_Breast	Hannum	256	10877	1.0432	0.933473	1.16582	0.745868	1	0.455747	0.0872773	1	0.767668	0.248692	2	0.883074	Basic adjustment
Cancers	Primary Malignancy_Breast	Hannum	256	10877	1.0349	0.925505	1.15723	0.601872	1	0.547259	0.0942712	1	0.758816	3.41932	7	0.843695	Full adjustment
Cancers	Primary Malignancy_Breast	Horvath	256	10877	1.07118	0.954798	1.20176	1.17178	1	0.241286	0.000229898	1	0.987903	3.36146	7	0.849674	Full adjustment
Cancers	Primary Malignancy_Breast	Horvath	256	10877	1.08137	0.964526	1.21236	1.34089	1	0.179957	6.89556e-05	1	0.993374	0.186034	2	0.911178	Basic adjustment
Cancers	Primary Malignancy_Breast	Horvath_SkinBlood	256	10877	1.12749	1.00366	1.26659	2.0216	1	0.0432178	0.24508	1	0.620561	0.365205	2	0.833099	Basic adjustment
Cancers	Primary Malignancy_Breast	Horvath_SkinBlood	256	10877	1.11223	0.989282	1.25046	1.7797	1	0.0751252	0.253316	1	0.61475	3.58773	7	0.825848	Full adjustment
Cancers	Primary Malignancy_Breast	Lin	256	10877	1.03849	0.924585	1.16642	0.637142	1	0.524032	0.78445	1	0.375784	0.879847	2	0.644086	Basic adjustment
Cancers	Primary Malignancy_Breast	Lin	256	10877	1.03331	0.919789	1.16085	0.551891	1	0.581023	0.786747	1	0.375085	4.16016	7	0.761156	Full adjustment
Cancers	Primary Malignancy_Breast	PhenoAge	256	10877	1.08801	0.967558	1.22345	1.40906	1	0.158818	1.05489	1	0.304383	4.24604	7	0.751042	Full adjustment
Cancers	Primary Malignancy_Breast	PhenoAge	256	10877	1.11824	0.995952	1.25554	1.89135	1	0.0585772	1.08506	1	0.297568	1.16999	2	0.557109	Basic adjustment
Cancers	Primary Malignancy_Breast	YingAdaptAge	256	10877	1.03003	0.919993	1.15322	0.513272	1	0.607761	0.107991	1	0.742443	0.311971	2	0.855572	Basic adjustment
Cancers	Primary Malignancy_Breast	YingAdaptAge	256	10877	1.02938	0.918781	1.1533	0.499344	1	0.617537	0.120045	1	0.728985	3.56914	7	0.827849	Full adjustment
Cancers	Primary Malignancy_Breast	YingCausAge	256	10877	1.0609	0.949669	1.18515	1.04612	1	0.295505	0.0306749	1	0.860968	0.1984	2	0.905562	Basic adjustment
Cancers	Primary Malignancy_Breast	YingCausAge	256	10877	1.04805	0.937353	1.17183	0.824084	1	0.409892	0.0331962	1	0.855427	3.39178	7	0.846552	Full adjustment
Cancers	Primary Malignancy_Breast	YingDamAge	256	10877	1.0043	0.890657	1.13243	0.0699579	1	0.944227	0.151163	1	0.697427	3.49571	7	0.83568	Full adjustment
Cancers	Primary Malignancy_Breast	YingDamAge	256	10877	1.02963	0.913694	1.16027	0.47904	1	0.63191	0.155665	1	0.693179	0.283556	2	0.867814	Basic adjustment
Cancers	Primary Malignancy_Breast	Zhang_10	256	10877	1.04941	0.933161	1.18015	0.805156	1	0.42073	0.235147	1	0.627733	0.400804	2	0.818402	Basic adjustment
Cancers	Primary Malignancy_Breast	Zhang_10	256	10877	1.01146	0.892984	1.14565	0.179268	1	0.857727	0.256554	1	0.612497	3.83333	7	0.798763	Full adjustment
Cancers	Primary Malignancy_colorectal and anus	DNAmTL	66	7382	0.914621	0.728478	1.14833	-0.768713	1	0.442064	0.0614956	1	0.804147	1.81723	7	0.96926	Full adjustment	Ever Smoker
Cancers	Primary Malignancy_colorectal and anus	DNAmTL	66	7382	0.906695	0.72326	1.13665	-0.849329	1	0.395698	0.0701541	1	0.791113	0.679265	3	0.87807	Basic adjustment	Ever Smoker
Cancers	Primary Malignancy_colorectal and anus	DunedinPACE	66	7382	1.13114	0.898306	1.42431	1.04794	1	0.294666	0.00752461	1	0.930875	0.626472	3	0.890346	Basic adjustment	Ever Smoker
Cancers	Primary Malignancy_colorectal and anus	DunedinPACE	66	7382	1.1259	0.888006	1.42752	0.979187	1	0.327487	0.00855672	1	0.926299	1.82034	7	0.969112	Full adjustment	Ever Smoker
Cancers	Primary Malignancy_colorectal and anus	DunedinPoAm38	66	7382	0.909568	0.705318	1.17297	-0.730488	1	0.465092	0.791895	1	0.373528	2.52121	7	0.925491	Full adjustment	Ever Smoker
Cancers	Primary Malignancy_colorectal and anus	DunedinPoAm38	66	7382	0.903387	0.704368	1.15864	-0.80026	1	0.42356	0.787224	1	0.374941	1.38532	3	0.708979	Basic adjustment	Ever Smoker
Cancers	Primary Malignancy_colorectal and anus	GrimAgeV1	66	7382	1.03384	0.811327	1.31739	0.269154	1	0.787811	2.61674	1	0.105742	4.28894	7	0.74596	Full adjustment	Ever Smoker
Cancers	Primary Malignancy_colorectal and anus	GrimAgeV1	66	7382	1.02343	0.807983	1.29632	0.192017	1	0.847729	2.57729	1	0.108407	3.09947	3	0.376541	Basic adjustment	Ever Smoker
Cancers	Primary Malignancy_colorectal and anus	GrimAgeV2	66	7382	1.05707	0.830836	1.34491	0.451723	1	0.651469	1.92072	1	0.165777	3.55953	7	0.828881	Full adjustment	Ever Smoker
Cancers	Primary Malignancy_colorectal and anus	GrimAgeV2	66	7382	1.05038	0.831115	1.32749	0.411445	1	0.680746	1.89153	1	0.169029	2.40722	3	0.492293	Basic adjustment	Ever Smoker
Cancers	Primary Malignancy_colorectal and anus	Hannum	66	7382	1.03027	0.833703	1.27318	0.276088	1	0.78248	0.00551214	1	0.940816	0.63569	3	0.888216	Basic adjustment	Ever Smoker
Cancers	Primary Malignancy_colorectal and anus	Hannum	66	7382	1.01852	0.819916	1.26522	0.1658	1	0.868315	0.00530438	1	0.94194	1.84044	7	0.968142	Full adjustment	Ever Smoker
Cancers	Primary Malignancy_colorectal and anus	Horvath	66	7382	1.10631	0.895778	1.36632	0.938062	1	0.348213	0.744379	1	0.388262	1.48437	3	0.685883	Basic adjustment	Ever Smoker
Cancers	Primary Malignancy_colorectal and anus	Horvath	66	7382	1.10103	0.885434	1.36912	0.86563	1	0.386693	0.801261	1	0.370717	2.754	7	0.906788	Full adjustment	Ever Smoker
Cancers	Primary Malignancy_colorectal and anus	Horvath_SkinBlood	66	7382	1.1135	0.890237	1.39276	0.941646	1	0.346374	3.45922	1	0.0629	6.51794	7	0.480732	Full adjustment	Ever Smoker
Cancers	Primary Malignancy_colorectal and anus	Horvath_SkinBlood	66	7382	1.11633	0.899228	1.38586	0.997364	1	0.318588	3.22679	1	0.0724424	4.99652	3	0.172052	Basic adjustment	Ever Smoker
Cancers	Primary Malignancy_colorectal and anus	Lin	66	7382	0.957308	0.761009	1.20424	-0.372651	1	0.709408	1.97717	1	0.159688	4.26436	7	0.748875	Full adjustment	Ever Smoker
Cancers	Primary Malignancy_colorectal and anus	Lin	66	7382	0.978859	0.780285	1.22797	-0.18472	1	0.853449	1.9506	1	0.162522	2.83474	3	0.417813	Basic adjustment	Ever Smoker
Cancers	Primary Malignancy_colorectal and anus	PhenoAge	66	7382	1.20195	0.967093	1.49384	1.65833	1	0.0972502	1.28912	1	0.25621	2.06972	3	0.558062	Basic adjustment	Ever Smoker
Cancers	Primary Malignancy_colorectal and anus	PhenoAge	66	7382	1.16926	0.936989	1.4591	1.38396	1	0.166371	1.31513	1	0.251467	3.78548	7	0.804128	Full adjustment	Ever Smoker
Cancers	Primary Malignancy_colorectal and anus	YingAdaptAge	66	7382	0.969677	0.778718	1.20746	-0.275192	1	0.783168	0.536525	1	0.463877	2.48078	7	0.928537	Full adjustment	Ever Smoker
Cancers	Primary Malignancy_colorectal and anus	YingAdaptAge	66	7382	0.971435	0.78117	1.20804	-0.260581	1	0.794416	0.530028	1	0.466595	1.2567	3	0.73944	Basic adjustment	Ever Smoker
Cancers	Primary Malignancy_colorectal and anus	YingCausAge	66	7382	1.06412	0.866983	1.30608	0.594526	1	0.55216	0.44775	1	0.503405	0.970664	3	0.80835	Basic adjustment	Ever Smoker
Cancers	Primary Malignancy_colorectal and anus	YingCausAge	66	7382	1.05324	0.85181	1.3023	0.478973	1	0.631958	0.442047	1	0.506136	2.12588	7	0.952546	Full adjustment	Ever Smoker
Cancers	Primary Malignancy_colorectal and anus	YingDamAge	66	7382	1.12423	0.895529	1.41134	1.00913	1	0.312912	0.0508417	1	0.821605	0.625074	3	0.890669	Basic adjustment	Ever Smoker
Cancers	Primary Malignancy_colorectal and anus	YingDamAge	66	7382	1.10232	0.876836	1.38578	0.834305	1	0.404109	0.0472071	1	0.827996	1.81107	7	0.969554	Full adjustment	Ever Smoker
Cancers	Primary Malignancy_colorectal and anus	Zhang_10	66	7382	1.23749	0.99692	1.53612	1.93203	1	0.0533556	0.00278062	1	0.957946	1.87973	7	0.966196	Full adjustment	Ever Smoker
Cancers	Primary Malignancy_colorectal and anus	Zhang_10	66	7382	1.21274	0.979581	1.5014	1.77062	1	0.0766238	0.00292662	1	0.956857	0.679856	3	0.877932	Basic adjustment	Ever Smoker
Cancers	Primary Malignancy_colorectal and anus	DNAmTL	72	7727	0.942209	0.762458	1.16434	-0.551193	1	0.581501	0.203214	1	0.652139	0.731564	2	0.693654	Basic adjustment	Male
Cancers	Primary Malignancy_colorectal and anus	DNAmTL	72	7727	0.971435	0.78292	1.20534	-0.263286	1	0.79233	0.207504	1	0.648731	5.39002	7	0.61248	Full adjustment	Male
Cancers	Primary Malignancy_colorectal and anus	DunedinPACE	72	7727	1.16524	0.927177	1.46444	1.31155	1	0.18967	0.000348047	1	0.985116	5.15503	7	0.64105	Full adjustment	Male
Cancers	Primary Malignancy_colorectal and anus	DunedinPACE	72	7727	1.20959	0.976552	1.49824	1.74269	1	0.0813873	0.000240374	1	0.98763	0.498252	2	0.779482	Basic adjustment	Male
Cancers	Primary Malignancy_colorectal and anus	DunedinPoAm38	72	7727	1.00064	0.79502	1.25943	0.0054235	1	0.995673	0.240174	1	0.62408	0.702524	2	0.703799	Basic adjustment	Male
Cancers	Primary Malignancy_colorectal and anus	DunedinPoAm38	72	7727	0.939115	0.734044	1.20148	-0.499742	1	0.617256	0.236644	1	0.626641	6.39378	7	0.494594	Full adjustment	Male
Cancers	Primary Malignancy_colorectal and anus	GrimAgeV1	72	7727	1.06585	0.857245	1.32521	0.57387	1	0.566056	0.7539	1	0.385244	1.26142	2	0.532213	Basic adjustment	Male
Cancers	Primary Malignancy_colorectal and anus	GrimAgeV1	72	7727	1.00908	0.794212	1.28209	0.0740288	1	0.940987	0.773422	1	0.37916	7.99414	7	0.333111	Full adjustment	Male
Cancers	Primary Malignancy_colorectal and anus	GrimAgeV2	72	7727	1.03154	0.812787	1.30918	0.25539	1	0.798422	0.379104	1	0.538083	7.11096	7	0.417419	Full adjustment	Male
Cancers	Primary Malignancy_colorectal and anus	GrimAgeV2	72	7727	1.08965	0.877896	1.35248	0.778758	1	0.436122	0.367421	1	0.544413	0.865467	2	0.648733	Basic adjustment	Male
Cancers	Primary Malignancy_colorectal and anus	Hannum	72	7727	1.1211	0.917557	1.36979	1.11827	1	0.263453	0.493232	1	0.482489	5.42081	7	0.608753	Full adjustment	Male
Cancers	Primary Malignancy_colorectal and anus	Hannum	72	7727	1.12911	0.925712	1.37721	1.19828	1	0.230809	0.505804	1	0.476961	1.06375	2	0.587502	Basic adjustment	Male
Cancers	Primary Malignancy_colorectal and anus	Horvath	72	7727	1.01464	0.817047	1.26002	0.131519	1	0.895365	0.102462	1	0.748895	0.538835	2	0.763824	Basic adjustment	Male
Cancers	Primary Malignancy_colorectal and anus	Horvath	72	7727	1.0064	0.808147	1.25329	0.0569878	1	0.954555	0.102675	1	0.748643	4.95476	7	0.665484	Full adjustment	Male
Cancers	Primary Malignancy_colorectal and anus	Horvath_SkinBlood	72	7727	1.09882	0.881832	1.36919	0.839583	1	0.401142	0.0562134	1	0.812584	4.99101	7	0.66106	Full adjustment	Male
Cancers	Primary Malignancy_colorectal and anus	Horvath_SkinBlood	72	7727	1.11101	0.893552	1.38139	0.947241	1	0.343516	0.0619936	1	0.803372	0.568601	2	0.752541	Basic adjustment	Male
Cancers	Primary Malignancy_colorectal and anus	Lin	72	7727	0.931333	0.745274	1.16384	-0.625629	1	0.531558	0.152306	1	0.696342	0.555579	2	0.757456	Basic adjustment	Male
Cancers	Primary Malignancy_colorectal and anus	Lin	72	7727	0.922283	0.738437	1.1519	-0.713269	1	0.475679	0.147019	1	0.7014	5.03375	7	0.655845	Full adjustment	Male
Cancers	Primary Malignancy_colorectal and anus	PhenoAge	72	7727	1.16218	0.942731	1.43272	1.40767	1	0.15923	0.0576635	1	0.810228	0.57026	2	0.751917	Basic adjustment	Male
Cancers	Primary Malignancy_colorectal and anus	PhenoAge	72	7727	1.12189	0.903499	1.39306	1.04126	1	0.297754	0.0521008	1	0.819447	4.95974	7	0.664876	Full adjustment	Male
Cancers	Primary Malignancy_colorectal and anus	YingAdaptAge	72	7727	1.0288	0.838658	1.26204	0.2723	1	0.785391	0.453161	1	0.500838	0.913328	2	0.633393	Basic adjustment	Male
Cancers	Primary Malignancy_colorectal and anus	YingAdaptAge	72	7727	1.0272	0.837181	1.26035	0.257158	1	0.797057	0.433835	1	0.510113	5.26795	7	0.6273	Full adjustment	Male
Cancers	Primary Malignancy_colorectal and anus	YingCausAge	72	7727	1.16823	0.95407	1.43045	1.50492	1	0.132345	1.21536	1	0.270273	1.9471	2	0.37774	Basic adjustment	Male
Cancers	Primary Malignancy_colorectal and anus	YingCausAge	72	7727	1.15611	0.942378	1.41832	1.39093	1	0.164247	1.20878	1	0.271574	6.70995	7	0.459691	Full adjustment	Male
Cancers	Primary Malignancy_colorectal and anus	YingDamAge	72	7727	1.02535	0.821783	1.27935	0.221732	1	0.824523	0.0339792	1	0.853751	4.96531	7	0.664196	Full adjustment	Male
Cancers	Primary Malignancy_colorectal and anus	YingDamAge	72	7727	1.04918	0.842422	1.30669	0.428734	1	0.668117	0.0322353	1	0.857512	0.504287	2	0.777133	Basic adjustment	Male
Cancers	Primary Malignancy_colorectal and anus	Zhang_10	72	7727	1.1395	0.915535	1.41826	1.16963	1	0.24215	0.129145	1	0.719321	4.92364	7	0.669282	Full adjustment	Male
Cancers	Primary Malignancy_colorectal and anus	Zhang_10	72	7727	1.16526	0.948216	1.43198	1.45437	1	0.145845	0.117063	1	0.732242	0.60054	2	0.740618	Basic adjustment	Male
Cancers	Primary Malignancy_colorectal and anus	DNAmTL	80	11046	1.0455	0.845038	1.29352	0.40971	1	0.682018	0.227356	1	0.633491	7.93609	7	0.338263	Full adjustment	Female
Cancers	Primary Malignancy_colorectal and anus	DNAmTL	80	11046	1.0468	0.849104	1.29052	0.42826	1	0.668462	0.21845	1	0.640224	0.312452	2	0.855366	Basic adjustment	Female
Cancers	Primary Malignancy_colorectal and anus	DunedinPACE	80	11046	1.04807	0.833842	1.31734	0.40246	1	0.687346	0.282363	1	0.595157	7.90326	7	0.341201	Full adjustment	Female
Cancers	Primary Malignancy_colorectal and anus	DunedinPACE	80	11046	1.06894	0.865128	1.32078	0.617712	1	0.536765	0.296858	1	0.585859	0.412421	2	0.813662	Basic adjustment	Female
Cancers	Primary Malignancy_colorectal and anus	DunedinPoAm38	80	11046	0.890959	0.695741	1.14095	-0.914984	1	0.3602	1.36448	1	0.242763	11.9855	7	0.101038	Full adjustment	Female
Cancers	Primary Malignancy_colorectal and anus	DunedinPoAm38	80	11046	0.887393	0.707964	1.1123	-1.03657	1	0.299935	1.31864	1	0.250837	1.48112	2	0.476848	Basic adjustment	Female
Cancers	Primary Malignancy_colorectal and anus	GrimAgeV1	80	11046	1.01242	0.794916	1.28945	0.100066	1	0.920292	0.0791988	1	0.778386	9.17099	7	0.240612	Full adjustment	Female
Cancers	Primary Malignancy_colorectal and anus	GrimAgeV1	80	11046	0.987879	0.796327	1.22551	-0.110889	1	0.911705	0.0712888	1	0.789469	0.237726	2	0.887929	Basic adjustment	Female
Cancers	Primary Malignancy_colorectal and anus	GrimAgeV2	80	11046	1.04419	0.819227	1.33094	0.349321	1	0.726849	0.0076	1	0.93053	8.32353	7	0.304931	Full adjustment	Female
Cancers	Primary Malignancy_colorectal and anus	GrimAgeV2	80	11046	1.02049	0.823429	1.26471	0.185288	1	0.853003	0.00929844	1	0.92318	0.130417	2	0.936872	Basic adjustment	Female
Cancers	Primary Malignancy_colorectal and anus	Hannum	80	11046	0.900867	0.737277	1.10075	-1.02109	1	0.307214	1.17738	1	0.277891	9.1495	7	0.2421	Full adjustment	Female
Cancers	Primary Malignancy_colorectal and anus	Hannum	80	11046	0.907311	0.742049	1.10938	-0.948177	1	0.343039	1.20577	1	0.272172	1.46861	2	0.479839	Basic adjustment	Female
Cancers	Primary Malignancy_colorectal and anus	Horvath	80	11046	1.01986	0.828784	1.25498	0.185755	1	0.852637	0.0443513	1	0.833201	7.87391	7	0.343844	Full adjustment	Female
Cancers	Primary Malignancy_colorectal and anus	Horvath	80	11046	1.0291	0.838529	1.26299	0.274569	1	0.783647	0.0434545	1	0.834872	0.153836	2	0.925966	Basic adjustment	Female
Cancers	Primary Malignancy_colorectal and anus	Horvath_SkinBlood	80	11046	1.19636	0.981901	1.45767	1.77879	1	0.0752742	2.10657	1	0.146667	2.10966	2	0.348252	Basic adjustment	Female
Cancers	Primary Malignancy_colorectal and anus	Horvath_SkinBlood	80	11046	1.18797	0.966828	1.45969	1.639	1	0.101213	2.29769	1	0.129566	9.99866	7	0.188649	Full adjustment	Female
Cancers	Primary Malignancy_colorectal and anus	Lin	80	11046	1.11706	0.923296	1.35148	1.13892	1	0.254737	1.18096	1	0.277161	1.23374	2	0.539632	Basic adjustment	Female
Cancers	Primary Malignancy_colorectal and anus	Lin	80	11046	1.10676	0.907025	1.35048	0.998971	1	0.317809	1.28755	1	0.256499	9.21551	7	0.237551	Full adjustment	Female
Cancers	Primary Malignancy_colorectal and anus	PhenoAge	80	11046	1.11273	0.905208	1.36782	1.01429	1	0.310442	0.148296	1	0.700169	8.09472	7	0.324315	Full adjustment	Female
Cancers	Primary Malignancy_colorectal and anus	PhenoAge	80	11046	1.13252	0.923725	1.3885	1.19689	1	0.23135	0.147511	1	0.700925	0.326601	2	0.849336	Basic adjustment	Female
Cancers	Primary Malignancy_colorectal and anus	YingAdaptAge	80	11046	1.09346	0.900988	1.32705	0.904495	1	0.365733	0.129192	1	0.719271	7.97537	7	0.334771	Full adjustment	Female
Cancers	Primary Malignancy_colorectal and anus	YingAdaptAge	80	11046	1.0996	0.908373	1.33108	0.974083	1	0.330015	0.13024	1	0.718184	0.245188	2	0.884623	Basic adjustment	Female
Cancers	Primary Malignancy_colorectal and anus	YingCausAge	80	11046	1.09006	0.898033	1.32316	0.872223	1	0.383087	0.338367	1	0.560773	8.11621	7	0.322458	Full adjustment	Female
Cancers	Primary Malignancy_colorectal and anus	YingCausAge	80	11046	1.09672	0.911181	1.32005	0.976375	1	0.328878	0.296609	1	0.586016	0.383081	2	0.825686	Basic adjustment	Female
Cancers	Primary Malignancy_colorectal and anus	YingDamAge	80	11046	1.18904	0.966752	1.46244	1.63977	1	0.101052	0.932998	1	0.334085	0.961675	2	0.618265	Basic adjustment	Female
Cancers	Primary Malignancy_colorectal and anus	YingDamAge	80	11046	1.17229	0.951994	1.44357	1.49677	1	0.134454	0.954624	1	0.328545	8.6582	7	0.278136	Full adjustment	Female
Cancers	Primary Malignancy_colorectal and anus	Zhang_10	80	11046	1.02418	0.83002	1.26376	0.222796	1	0.823694	0.382832	1	0.536091	0.518087	2	0.77179	Basic adjustment	Female
Cancers	Primary Malignancy_colorectal and anus	Zhang_10	80	11046	1.0572	0.848895	1.31662	0.496821	1	0.619316	0.382951	1	0.536028	7.82194	7	0.348557	Full adjustment	Female
Cancers	Primary Malignancy_colorectal and anus	DNAmTL	83	10998	1.07879	0.877861	1.32571	0.721211	1	0.47078	0.08336	1	0.772795	5.94979	7	0.545624	Full adjustment	Never Smoker
Cancers	Primary Malignancy_colorectal and anus	DNAmTL	83	10998	1.06496	0.868254	1.30623	0.604083	1	0.545788	0.0862179	1	0.769042	2.57576	3	0.461756	Basic adjustment	Never Smoker
Cancers	Primary Malignancy_colorectal and anus	DunedinPACE	83	10998	1.09776	0.888218	1.35674	0.863112	1	0.388076	0.0832183	1	0.772983	5.78	7	0.56566	Full adjustment	Never Smoker
Cancers	Primary Malignancy_colorectal and anus	DunedinPACE	83	10998	1.14448	0.934648	1.40143	1.30597	1	0.191564	0.0794474	1	0.778048	2.389	3	0.495685	Basic adjustment	Never Smoker
Cancers	Primary Malignancy_colorectal and anus	DunedinPoAm38	83	10998	0.961358	0.779167	1.18615	-0.367601	1	0.713171	5.20001	1	0.0225868	7.45473	3	0.0587332	Basic adjustment	Never Smoker
Cancers	Primary Malignancy_colorectal and anus	DunedinPoAm38	83	10998	0.944153	0.764403	1.16617	-0.533331	1	0.593804	5.18645	1	0.0227637	11.0583	7	0.136096	Full adjustment	Never Smoker
Cancers	Primary Malignancy_colorectal and anus	GrimAgeV1	83	10998	1.03428	0.844405	1.26685	0.325717	1	0.744638	1.25498	1	0.262603	4.01681	3	0.259655	Basic adjustment	Never Smoker
Cancers	Primary Malignancy_colorectal and anus	GrimAgeV1	83	10998	1.01513	0.826429	1.24691	0.143083	1	0.886224	1.26532	1	0.260647	7.59954	7	0.369225	Full adjustment	Never Smoker
Cancers	Primary Malignancy_colorectal and anus	GrimAgeV2	83	10998	1.07395	0.878196	1.31333	0.694876	1	0.487133	0.407663	1	0.523158	3.00519	3	0.390825	Basic adjustment	Never Smoker
Cancers	Primary Malignancy_colorectal and anus	GrimAgeV2	83	10998	1.047	0.852396	1.28603	0.437765	1	0.661556	0.414052	1	0.51992	6.49072	7	0.483755	Full adjustment	Never Smoker
Cancers	Primary Malignancy_colorectal and anus	Hannum	83	10998	0.983275	0.806983	1.19808	-0.167307	1	0.867129	0.267766	1	0.604834	6.20073	7	0.516516	Full adjustment	Never Smoker
Cancers	Primary Malignancy_colorectal and anus	Hannum	83	10998	0.992743	0.815539	1.20845	-0.0725991	1	0.942125	0.269134	1	0.603913	2.83502	3	0.417767	Basic adjustment	Never Smoker
Cancers	Primary Malignancy_colorectal and anus	Horvath	83	10998	0.951313	0.775531	1.16694	-0.47886	1	0.632038	0.533126	1	0.465295	3.42102	3	0.331151	Basic adjustment	Never Smoker
Cancers	Primary Malignancy_colorectal and anus	Horvath	83	10998	0.942158	0.767596	1.15642	-0.569915	1	0.568736	0.531034	1	0.466172	6.74999	7	0.455367	Full adjustment	Never Smoker
Cancers	Primary Malignancy_colorectal and anus	Horvath_SkinBlood	83	10998	1.20196	0.978515	1.47643	1.75302	1	0.0795981	0.000379046	1	0.984467	2.9736	3	0.395713	Basic adjustment	Never Smoker
Cancers	Primary Malignancy_colorectal and anus	Horvath_SkinBlood	83	10998	1.18934	0.966508	1.46355	1.63817	1	0.101385	0.000683327	1	0.979145	6.29544	7	0.505706	Full adjustment	Never Smoker
Cancers	Primary Malignancy_colorectal and anus	Lin	83	10998	1.07302	0.876124	1.31416	0.681371	1	0.495637	0.29973	1	0.584052	5.97534	7	0.542632	Full adjustment	Never Smoker
Cancers	Primary Malignancy_colorectal and anus	Lin	83	10998	1.08206	0.884644	1.32354	0.767397	1	0.442846	0.298298	1	0.584951	2.59833	3	0.457782	Basic adjustment	Never Smoker
Cancers	Primary Malignancy_colorectal and anus	PhenoAge	83	10998	1.10482	0.904182	1.34999	0.974918	1	0.329601	2.31034	1	0.128516	5.28281	3	0.152222	Basic adjustment	Never Smoker
Cancers	Primary Malignancy_colorectal and anus	PhenoAge	83	10998	1.07471	0.877231	1.31665	0.695558	1	0.486706	2.32787	1	0.127075	8.62862	7	0.28043	Full adjustment	Never Smoker
Cancers	Primary Malignancy_colorectal and anus	YingAdaptAge	83	10998	1.16953	0.970804	1.40893	1.64815	1	0.0993212	0.474764	1	0.490804	2.87709	3	0.410966	Basic adjustment	Never Smoker
Cancers	Primary Malignancy_colorectal and anus	YingAdaptAge	83	10998	1.16089	0.961792	1.40121	1.55417	1	0.120144	0.47966	1	0.488577	6.24941	7	0.510948	Full adjustment	Never Smoker
Cancers	Primary Malignancy_colorectal and anus	YingCausAge	83	10998	1.17084	0.968093	1.41604	1.62575	1	0.104004	0.0422252	1	0.837191	5.90432	7	0.550965	Full adjustment	Never Smoker
Cancers	Primary Malignancy_colorectal and anus	YingCausAge	83	10998	1.1788	0.976894	1.42243	1.71612	1	0.0861401	0.0387471	1	0.843951	2.54325	3	0.467525	Basic adjustment	Never Smoker
Cancers	Primary Malignancy_colorectal and anus	YingDamAge	83	10998	1.092	0.887909	1.343	0.833746	1	0.404424	0.40164	1	0.526243	6.0335	7	0.535844	Full adjustment	Never Smoker
Cancers	Primary Malignancy_colorectal and anus	YingDamAge	83	10998	1.10763	0.901304	1.36118	0.971951	1	0.331075	0.4017	1	0.526213	2.62177	3	0.453685	Basic adjustment	Never Smoker
Cancers	Primary Malignancy_colorectal and anus	Zhang_10	83	10998	0.981191	0.798227	1.20609	-0.180337	1	0.856888	0.0650989	1	0.798611	2.46938	3	0.48085	Basic adjustment	Never Smoker
Cancers	Primary Malignancy_colorectal and anus	Zhang_10	83	10998	0.972644	0.78893	1.19914	-0.259696	1	0.795098	0.0657479	1	0.797632	5.8812	7	0.553688	Full adjustment	Never Smoker
Cancers	Primary Malignancy_colorectal and anus	DNAmTL	149	18380	0.842291	0.623846	1.13723	-1.12049	1	0.262507							Basic adjustment	Interaction (Smoking - Never smoker reference)
Cancers	Primary Malignancy_colorectal and anus	DNAmTL	149	18380	0.838593	0.620369	1.13358	-1.14467	1	0.252346							Full adjustment	Interaction (Smoking - Never smoker reference)
Cancers	Primary Malignancy_colorectal and anus	DunedinPACE	149	18380	0.993096	0.728119	1.3545	-0.0437511	1	0.965103							Basic adjustment	Interaction (Smoking - Never smoker reference)
Cancers	Primary Malignancy_colorectal and anus	DunedinPACE	149	18380	1.02168	0.748003	1.39549	0.134834	1	0.892743							Full adjustment	Interaction (Smoking - Never smoker reference)
Cancers	Primary Malignancy_colorectal and anus	DunedinPoAm38	149	18380	0.96332	0.680064	1.36456	-0.21035	1	0.833395							Basic adjustment	Interaction (Smoking - Never smoker reference)
Cancers	Primary Malignancy_colorectal and anus	DunedinPoAm38	149	18380	0.984706	0.693766	1.39766	-0.0862543	1	0.931264							Full adjustment	Interaction (Smoking - Never smoker reference)
Cancers	Primary Malignancy_colorectal and anus	GrimAgeV1	149	18380	0.977522	0.703954	1.3574	-0.135722	1	0.892041							Basic adjustment	Interaction (Smoking - Never smoker reference)
Cancers	Primary Malignancy_colorectal and anus	GrimAgeV1	149	18380	0.998243	0.717028	1.38975	-0.0104144	1	0.991691							Full adjustment	Interaction (Smoking - Never smoker reference)
Cancers	Primary Malignancy_colorectal and anus	GrimAgeV2	149	18380	0.978367	0.704672	1.35836	-0.130631	1	0.896067							Full adjustment	Interaction (Smoking - Never smoker reference)
Cancers	Primary Malignancy_colorectal and anus	GrimAgeV2	149	18380	0.95419	0.689175	1.32111	-0.282481	1	0.777575							Basic adjustment	Interaction (Smoking - Never smoker reference)
Cancers	Primary Malignancy_colorectal and anus	Hannum	149	18380	1.06319	0.802862	1.40794	0.427649	1	0.668907							Basic adjustment	Interaction (Smoking - Never smoker reference)
Cancers	Primary Malignancy_colorectal and anus	Hannum	149	18380	1.06241	0.799229	1.41225	0.416849	1	0.676789							Full adjustment	Interaction (Smoking - Never smoker reference)
Cancers	Primary Malignancy_colorectal and anus	Horvath	149	18380	1.14518	0.852713	1.53797	0.901021	1	0.367577							Full adjustment	Interaction (Smoking - Never smoker reference)
Cancers	Primary Malignancy_colorectal and anus	Horvath	149	18380	1.1449	0.855721	1.5318	0.911007	1	0.362291							Basic adjustment	Interaction (Smoking - Never smoker reference)
Cancers	Primary Malignancy_colorectal and anus	Horvath_SkinBlood	149	18380	0.906107	0.679999	1.2074	-0.673198	1	0.500821							Full adjustment	Interaction (Smoking - Never smoker reference)
Cancers	Primary Malignancy_colorectal and anus	Horvath_SkinBlood	149	18380	0.904133	0.681402	1.19967	-0.69841	1	0.484921							Basic adjustment	Interaction (Smoking - Never smoker reference)
Cancers	Primary Malignancy_colorectal and anus	Lin	149	18380	0.886213	0.655448	1.19822	-0.78493	1	0.432495							Full adjustment	Interaction (Smoking - Never smoker reference)
Cancers	Primary Malignancy_colorectal and anus	Lin	149	18380	0.895386	0.663461	1.20839	-0.722453	1	0.470016							Basic adjustment	Interaction (Smoking - Never smoker reference)
Cancers	Primary Malignancy_colorectal and anus	PhenoAge	149	18380	1.06418	0.79358	1.42705	0.415533	1	0.677752							Full adjustment	Interaction (Smoking - Never smoker reference)
Cancers	Primary Malignancy_colorectal and anus	PhenoAge	149	18380	1.06033	0.791214	1.42097	0.392156	1	0.694943							Basic adjustment	Interaction (Smoking - Never smoker reference)
Cancers	Primary Malignancy_colorectal and anus	YingAdaptAge	149	18380	0.829182	0.621697	1.10591	-1.27485	1	0.202364							Full adjustment	Interaction (Smoking - Never smoker reference)
Cancers	Primary Malignancy_colorectal and anus	YingAdaptAge	149	18380	0.827752	0.621841	1.10185	-1.29539	1	0.195185							Basic adjustment	Interaction (Smoking - Never smoker reference)
Cancers	Primary Malignancy_colorectal and anus	YingCausAge	149	18380	0.886375	0.672949	1.16749	-0.858194	1	0.390785							Basic adjustment	Interaction (Smoking - Never smoker reference)
Cancers	Primary Malignancy_colorectal and anus	YingCausAge	149	18380	0.883598	0.667055	1.17044	-0.862792	1	0.388252							Full adjustment	Interaction (Smoking - Never smoker reference)
Cancers	Primary Malignancy_colorectal and anus	YingDamAge	149	18380	0.968022	0.717541	1.30594	-0.212747	1	0.831524							Basic adjustment	Interaction (Smoking - Never smoker reference)
Cancers	Primary Malignancy_colorectal and anus	YingDamAge	149	18380	0.967971	0.71702	1.30675	-0.212612	1	0.831629							Full adjustment	Interaction (Smoking - Never smoker reference)
Cancers	Primary Malignancy_colorectal and anus	Zhang_10	149	18380	1.26456	0.930019	1.71945	1.49723	1	0.134333							Full adjustment	Interaction (Smoking - Never smoker reference)
Cancers	Primary Malignancy_colorectal and anus	Zhang_10	149	18380	1.24395	0.91668	1.68807	1.40147	1	0.161074							Basic adjustment	Interaction (Smoking - Never smoker reference)
Cancers	Primary Malignancy_colorectal and anus	DNAmTL	152	18773	1.00386	0.861477	1.16976	0.049308	1	0.960674	0.0811631	1	0.775727	10.7408	8	0.216822	Full adjustment
Cancers	Primary Malignancy_colorectal and anus	DNAmTL	152	18773	0.98981	0.851667	1.15036	-0.133551	1	0.893757	0.0737331	1	0.785977	1.11809	3	0.772709	Basic adjustment
Cancers	Primary Malignancy_colorectal and anus	DNAmTL	152	18773	1.09372	0.81058	1.47577	0.586091	1	0.557814							Basic adjustment	Interaction (Sex - Male reference)
Cancers	Primary Malignancy_colorectal and anus	DNAmTL	152	18773	1.08455	0.802139	1.46639	0.527398	1	0.597917							Full adjustment	Interaction (Sex - Male reference)
Cancers	Primary Malignancy_colorectal and anus	DunedinPACE	152	18773	1.11299	0.946743	1.30844	1.29697	1	0.194641	0.300178	1	0.583771	10.6482	8	0.222443	Full adjustment
Cancers	Primary Malignancy_colorectal and anus	DunedinPACE	152	18773	1.14386	0.984377	1.32919	1.75446	1	0.0793521	0.307382	1	0.579291	1.35043	3	0.717195	Basic adjustment
Cancers	Primary Malignancy_colorectal and anus	DunedinPACE	152	18773	0.863603	0.637406	1.17007	-0.946374	1	0.343958							Full adjustment	Interaction (Sex - Male reference)
Cancers	Primary Malignancy_colorectal and anus	DunedinPACE	152	18773	0.872679	0.645957	1.17898	-0.887293	1	0.374921							Basic adjustment	Interaction (Sex - Male reference)
Cancers	Primary Malignancy_colorectal and anus	DunedinPoAm38	152	18773	0.915525	0.768389	1.09084	-0.987337	1	0.323478	0.998486	1	0.317677	16.0569	8	0.0415733	Full adjustment
Cancers	Primary Malignancy_colorectal and anus	DunedinPoAm38	152	18773	0.944009	0.80339	1.10924	-0.700169	1	0.483822	0.991415	1	0.319397	2.28021	3	0.516323	Basic adjustment
Cancers	Primary Malignancy_colorectal and anus	DunedinPoAm38	152	18773	0.886246	0.642139	1.22315	-0.734629	1	0.462566							Basic adjustment	Interaction (Sex - Male reference)
Cancers	Primary Malignancy_colorectal and anus	DunedinPoAm38	152	18773	0.878949	0.635959	1.21478	-0.781524	1	0.434494							Full adjustment	Interaction (Sex - Male reference)
Cancers	Primary Malignancy_colorectal and anus	GrimAgeV1	152	18773	1.03305	0.886449	1.20389	0.416392	1	0.677124	0.381064	1	0.537034	1.7732	3	0.620784	Basic adjustment
Cancers	Primary Malignancy_colorectal and anus	GrimAgeV1	152	18773	1.01675	0.857587	1.20544	0.191211	1	0.848361	0.393478	1	0.530477	15.2279	8	0.0548625	Full adjustment
Cancers	Primary Malignancy_colorectal and anus	GrimAgeV1	152	18773	0.947094	0.697653	1.28572	-0.348536	1	0.727438							Basic adjustment	Interaction (Sex - Male reference)
Cancers	Primary Malignancy_colorectal and anus	GrimAgeV1	152	18773	0.946194	0.694698	1.28874	-0.350856	1	0.725696							Full adjustment	Interaction (Sex - Male reference)
Cancers	Primary Malignancy_colorectal and anus	GrimAgeV2	152	18773	1.06289	0.913411	1.23683	0.788737	1	0.430266	0.0390987	1	0.843253	1.25861	3	0.738984	Basic adjustment
Cancers	Primary Malignancy_colorectal and anus	GrimAgeV2	152	18773	1.04525	0.882114	1.23856	0.511198	1	0.609213	0.0424938	1	0.836681	13.3604	8	0.100037	Full adjustment
Cancers	Primary Malignancy_colorectal and anus	GrimAgeV2	152	18773	0.958655	0.708078	1.29791	-0.273154	1	0.784735							Basic adjustment	Interaction (Sex - Male reference)
Cancers	Primary Malignancy_colorectal and anus	GrimAgeV2	152	18773	0.958364	0.705302	1.30222	-0.271867	1	0.785724							Full adjustment	Interaction (Sex - Male reference)
Cancers	Primary Malignancy_colorectal and anus	Hannum	152	18773	1.017	0.881625	1.17315	0.231256	1	0.817116	0.00230527	1	0.961706	1.17583	3	0.758806	Basic adjustment
Cancers	Primary Malignancy_colorectal and anus	Hannum	152	18773	1.00704	0.871198	1.16406	0.0948661	1	0.924421	0.00217322	1	0.962818	10.7664	8	0.215287	Full adjustment
Cancers	Primary Malignancy_colorectal and anus	Hannum	152	18773	0.814754	0.611891	1.08487	-1.40237	1	0.160805							Full adjustment	Interaction (Sex - Male reference)
Cancers	Primary Malignancy_colorectal and anus	Hannum	152	18773	0.810581	0.609925	1.07725	-1.4472	1	0.14784							Basic adjustment	Interaction (Sex - Male reference)
Cancers	Primary Malignancy_colorectal and anus	Horvath	152	18773	1.01531	0.873043	1.18075	0.19722	1	0.843656	0.184117	1	0.667859	10.725	8	0.217771	Full adjustment
Cancers	Primary Malignancy_colorectal and anus	Horvath	152	18773	1.02568	0.883721	1.19044	0.333615	1	0.73867	0.177287	1	0.673715	1.17625	3	0.758706	Basic adjustment
Cancers	Primary Malignancy_colorectal and anus	Horvath	152	18773	1.05157	0.780238	1.41725	0.330227	1	0.741228							Full adjustment	Interaction (Sex - Male reference)
Cancers	Primary Malignancy_colorectal and anus	Horvath	152	18773	1.04671	0.77893	1.40656	0.302842	1	0.76201							Basic adjustment	Interaction (Sex - Male reference)
Cancers	Primary Malignancy_colorectal and anus	Horvath_SkinBlood	152	18773	1.1644	1.00583	1.34798	2.0378	1	0.0415696	1.6942	1	0.193048	2.3258	3	0.507597	Basic adjustment
Cancers	Primary Malignancy_colorectal and anus	Horvath_SkinBlood	152	18773	1.15514	0.99422	1.34212	1.88426	1	0.0595296	1.78985	1	0.180945	11.6778	8	0.166167	Full adjustment
Cancers	Primary Malignancy_colorectal and anus	Horvath_SkinBlood	152	18773	1.12651	0.851278	1.49073	0.833448	1	0.404592							Basic adjustment	Interaction (Sex - Male reference)
Cancers	Primary Malignancy_colorectal and anus	Horvath_SkinBlood	152	18773	1.13617	0.853338	1.51274	0.874086	1	0.382071							Full adjustment	Interaction (Sex - Male reference)
Cancers	Primary Malignancy_colorectal and anus	Lin	152	18773	1.03711	0.894379	1.20262	0.482345	1	0.629561	1.10214	1	0.293797	1.98531	3	0.575461	Basic adjustment
Cancers	Primary Malignancy_colorectal and anus	Lin	152	18773	1.02367	0.88115	1.18925	0.305874	1	0.7597	1.13516	1	0.286678	11.7389	8	0.16324	Full adjustment
Cancers	Primary Malignancy_colorectal and anus	Lin	152	18773	1.22451	0.915746	1.63737	1.36626	1	0.171856							Basic adjustment	Interaction (Sex - Male reference)
Cancers	Primary Malignancy_colorectal and anus	Lin	152	18773	1.2439	0.92593	1.67107	1.44906	1	0.14732							Full adjustment	Interaction (Sex - Male reference)
Cancers	Primary Malignancy_colorectal and anus	PhenoAge	152	18773	1.12038	0.965597	1.29998	1.49848	1	0.134008	0.000162173	1	0.989839	10.7681	8	0.215187	Full adjustment
Cancers	Primary Malignancy_colorectal and anus	PhenoAge	152	18773	1.15277	0.996644	1.33336	1.91473	1	0.0555268	8.06068e-05	1	0.992837	1.15162	3	0.76463	Basic adjustment
Cancers	Primary Malignancy_colorectal and anus	PhenoAge	152	18773	0.995571	0.744468	1.33137	-0.0299364	1	0.976118							Basic adjustment	Interaction (Sex - Male reference)
Cancers	Primary Malignancy_colorectal and anus	PhenoAge	152	18773	1.00702	0.752345	1.34789	0.0470002	1	0.962513							Full adjustment	Interaction (Sex - Male reference)
Cancers	Primary Malignancy_colorectal and anus	YingAdaptAge	152	18773	1.06919	0.931496	1.22723	0.951093	1	0.341557	0.556859	1	0.455529	1.59204	3	0.661196	Basic adjustment
Cancers	Primary Malignancy_colorectal and anus	YingAdaptAge	152	18773	1.0637	0.925041	1.22314	0.866589	1	0.386167	0.561804	1	0.453534	11.1187	8	0.195062	Full adjustment
Cancers	Primary Malignancy_colorectal and anus	YingAdaptAge	152	18773	1.08293	0.816865	1.43565	0.553813	1	0.579707							Full adjustment	Interaction (Sex - Male reference)
Cancers	Primary Malignancy_colorectal and anus	YingAdaptAge	152	18773	1.07892	0.816069	1.42643	0.533207	1	0.593891							Basic adjustment	Interaction (Sex - Male reference)
Cancers	Primary Malignancy_colorectal and anus	YingCausAge	152	18773	1.12986	0.989317	1.29036	1.80152	1	0.0716215	0.0773099	1	0.780977	1.29217	3	0.730992	Basic adjustment
Cancers	Primary Malignancy_colorectal and anus	YingCausAge	152	18773	1.12162	0.977648	1.28679	1.63748	1	0.101531	0.0705603	1	0.790523	10.9346	8	0.205433	Full adjustment
Cancers	Primary Malignancy_colorectal and anus	YingCausAge	152	18773	0.969575	0.735333	1.27844	-0.218994	1	0.826655							Full adjustment	Interaction (Sex - Male reference)
Cancers	Primary Malignancy_colorectal and anus	YingCausAge	152	18773	0.95721	0.729716	1.25563	-0.315864	1	0.752106							Basic adjustment	Interaction (Sex - Male reference)
Cancers	Primary Malignancy_colorectal and anus	YingDamAge	152	18773	1.10141	0.945763	1.28267	1.24261	1	0.21401	0.599685	1	0.438698	10.984	8	0.202606	Full adjustment
Cancers	Primary Malignancy_colorectal and anus	YingDamAge	152	18773	1.12244	0.965203	1.30529	1.50004	1	0.133604	0.589302	1	0.442689	1.55838	3	0.668864	Basic adjustment
Cancers	Primary Malignancy_colorectal and anus	YingDamAge	152	18773	1.1797	0.878501	1.58417	1.09875	1	0.271875							Basic adjustment	Interaction (Sex - Male reference)
Cancers	Primary Malignancy_colorectal and anus	YingDamAge	152	18773	1.18483	0.881873	1.59186	1.12566	1	0.260311							Full adjustment	Interaction (Sex - Male reference)
Cancers	Primary Malignancy_colorectal and anus	Zhang_10	152	18773	1.09973	0.942538	1.28314	1.20801	1	0.227045	0.687475	1	0.407025	10.6369	8	0.223135	Full adjustment
Cancers	Primary Malignancy_colorectal and anus	Zhang_10	152	18773	1.09618	0.94669	1.26927	1.22763	1	0.219586	0.68212	1	0.408858	1.67509	3	0.642486	Basic adjustment
Cancers	Primary Malignancy_colorectal and anus	Zhang_10	152	18773	0.874643	0.649428	1.17796	-0.881765	1	0.377904							Full adjustment	Interaction (Sex - Male reference)
Cancers	Primary Malignancy_colorectal and anus	Zhang_10	152	18773	0.876539	0.652788	1.17698	-0.876324	1	0.380854							Basic adjustment	Interaction (Sex - Male reference)
Cancers	Primary Malignancy_Kidney and Ureter	DNAmTL	43	18451	1.26407	0.710675	2.2484	0.797572	1	0.425119							Basic adjustment	Interaction (Smoking - Never smoker reference)
Cancers	Primary Malignancy_Kidney and Ureter	DNAmTL	43	18451	1.26507	0.707898	2.26078	0.793773	1	0.427327							Full adjustment	Interaction (Smoking - Never smoker reference)
Cancers	Primary Malignancy_Kidney and Ureter	DunedinPACE	43	18451	1.4341	0.805972	2.55174	1.22631	1	0.220083							Basic adjustment	Interaction (Smoking - Never smoker reference)
Cancers	Primary Malignancy_Kidney and Ureter	DunedinPACE	43	18451	1.47943	0.825816	2.65035	1.31663	1	0.187964							Full adjustment	Interaction (Smoking - Never smoker reference)
Cancers	Primary Malignancy_Kidney and Ureter	DunedinPoAm38	43	18451	2.1723	1.13701	4.15027	2.34875	1	0.0188367							Basic adjustment	Interaction (Smoking - Never smoker reference)
Cancers	Primary Malignancy_Kidney and Ureter	DunedinPoAm38	43	18451	2.2366	1.16548	4.29209	2.42047	1	0.0155003							Full adjustment	Interaction (Smoking - Never smoker reference)
Cancers	Primary Malignancy_Kidney and Ureter	GrimAgeV1	43	18451	0.853657	0.522759	1.39401	-0.632375	1	0.527142							Basic adjustment	Interaction (Smoking - Never smoker reference)
Cancers	Primary Malignancy_Kidney and Ureter	GrimAgeV1	43	18451	0.860765	0.526185	1.40809	-0.597094	1	0.550444							Full adjustment	Interaction (Smoking - Never smoker reference)
Cancers	Primary Malignancy_Kidney and Ureter	GrimAgeV2	43	18451	0.839584	0.505635	1.39409	-0.675823	1	0.499153							Basic adjustment	Interaction (Smoking - Never smoker reference)
Cancers	Primary Malignancy_Kidney and Ureter	GrimAgeV2	43	18451	0.850168	0.510361	1.41622	-0.623438	1	0.532996							Full adjustment	Interaction (Smoking - Never smoker reference)
Cancers	Primary Malignancy_Kidney and Ureter	Hannum	43	18451	0.790482	0.502775	1.24283	-1.01839	1	0.308494							Basic adjustment	Interaction (Smoking - Never smoker reference)
Cancers	Primary Malignancy_Kidney and Ureter	Hannum	43	18451	0.796786	0.507145	1.25185	-0.985531	1	0.324363							Full adjustment	Interaction (Smoking - Never smoker reference)
Cancers	Primary Malignancy_Kidney and Ureter	Horvath	43	18451	0.892392	0.571233	1.39411	-0.500207	1	0.616929							Full adjustment	Interaction (Smoking - Never smoker reference)
Cancers	Primary Malignancy_Kidney and Ureter	Horvath	43	18451	0.888896	0.567316	1.39276	-0.514044	1	0.607221							Basic adjustment	Interaction (Smoking - Never smoker reference)
Cancers	Primary Malignancy_Kidney and Ureter	Horvath_SkinBlood	43	18451	0.709546	0.428489	1.17495	-1.33345	1	0.182385							Basic adjustment	Interaction (Smoking - Never smoker reference)
Cancers	Primary Malignancy_Kidney and Ureter	Horvath_SkinBlood	43	18451	0.707975	0.425592	1.17772	-1.33001	1	0.183516							Full adjustment	Interaction (Smoking - Never smoker reference)
Cancers	Primary Malignancy_Kidney and Ureter	Lin	43	18451	0.655588	0.37122	1.15779	-1.45507	1	0.145649							Full adjustment	Interaction (Smoking - Never smoker reference)
Cancers	Primary Malignancy_Kidney and Ureter	Lin	43	18451	0.661106	0.375774	1.1631	-1.43581	1	0.151057							Basic adjustment	Interaction (Smoking - Never smoker reference)
Cancers	Primary Malignancy_Kidney and Ureter	PhenoAge	43	18451	1.0259	0.631237	1.66733	0.103212	1	0.917795							Full adjustment	Interaction (Smoking - Never smoker reference)
Cancers	Primary Malignancy_Kidney and Ureter	PhenoAge	43	18451	1.01609	0.62724	1.64599	0.0648408	1	0.948301							Basic adjustment	Interaction (Smoking - Never smoker reference)
Cancers	Primary Malignancy_Kidney and Ureter	YingAdaptAge	43	18451	0.995057	0.617409	1.6037	-0.0203511	1	0.983763							Full adjustment	Interaction (Smoking - Never smoker reference)
Cancers	Primary Malignancy_Kidney and Ureter	YingAdaptAge	43	18451	0.986287	0.614963	1.58182	-0.0572897	1	0.954314							Basic adjustment	Interaction (Smoking - Never smoker reference)
Cancers	Primary Malignancy_Kidney and Ureter	YingCausAge	43	18451	0.769665	0.487021	1.21634	-1.12123	1	0.26219							Basic adjustment	Interaction (Smoking - Never smoker reference)
Cancers	Primary Malignancy_Kidney and Ureter	YingCausAge	43	18451	0.769159	0.486122	1.21699	-1.12113	1	0.262234							Full adjustment	Interaction (Smoking - Never smoker reference)
Cancers	Primary Malignancy_Kidney and Ureter	YingDamAge	43	18451	0.652322	0.371996	1.1439	-1.49085	1	0.136002							Basic adjustment	Interaction (Smoking - Never smoker reference)
Cancers	Primary Malignancy_Kidney and Ureter	YingDamAge	43	18451	0.659369	0.375897	1.15661	-1.45254	1	0.14635							Full adjustment	Interaction (Smoking - Never smoker reference)
Cancers	Primary Malignancy_Kidney and Ureter	Zhang_10	43	18451	1.13058	0.651329	1.96245	0.436191	1	0.662698							Basic adjustment	Interaction (Smoking - Never smoker reference)
Cancers	Primary Malignancy_Kidney and Ureter	Zhang_10	43	18451	1.13273	0.652857	1.96533	0.443311	1	0.657541							Full adjustment	Interaction (Smoking - Never smoker reference)
Cancers	Primary Malignancy_Kidney and Ureter	DNAmTL	44	18846	1.09315	0.820581	1.45625	0.608637	1	0.542765	2.04266	1	0.152942	7.66963	3	0.0533564	Basic adjustment
Cancers	Primary Malignancy_Kidney and Ureter	DNAmTL	44	18846	1.14826	0.855967	1.54037	0.922379	1	0.356331	2.08821	1	0.14844	13.1664	8	0.106251	Full adjustment
Cancers	Primary Malignancy_Kidney and Ureter	DNAmTL	44	18846	0.922169	0.514063	1.65426	-0.271761	1	0.785806							Basic adjustment	Interaction (Sex - Male reference)
Cancers	Primary Malignancy_Kidney and Ureter	DNAmTL	44	18846	0.922856	0.511312	1.66564	-0.266479	1	0.789871							Full adjustment	Interaction (Sex - Male reference)
Cancers	Primary Malignancy_Kidney and Ureter	DunedinPACE	44	18846	1.22313	0.908257	1.64717	1.32633	1	0.18473	0.505965	1	0.476891	10.8238	8	0.211883	Full adjustment
Cancers	Primary Malignancy_Kidney and Ureter	DunedinPACE	44	18846	1.34963	1.02861	1.77084	2.16352	1	0.0305014	0.507746	1	0.476116	5.6808	3	0.128216	Basic adjustment
Cancers	Primary Malignancy_Kidney and Ureter	DunedinPACE	44	18846	0.562674	0.317462	0.997289	-1.9693	1	0.0489192							Full adjustment	Interaction (Sex - Male reference)
Cancers	Primary Malignancy_Kidney and Ureter	DunedinPACE	44	18846	0.581869	0.329766	1.0267	-1.86904	1	0.0616175							Basic adjustment	Interaction (Sex - Male reference)
Cancers	Primary Malignancy_Kidney and Ureter	DunedinPoAm38	44	18846	1.28852	0.980299	1.69365	1.81735	1	0.0691634	3.44055	1	0.0636145	8.85553	3	0.0312746	Basic adjustment
Cancers	Primary Malignancy_Kidney and Ureter	DunedinPoAm38	44	18846	1.20872	0.888681	1.64403	1.20796	1	0.227062	3.5258	1	0.0604206	14.6487	8	0.0663467	Full adjustment
Cancers	Primary Malignancy_Kidney and Ureter	DunedinPoAm38	44	18846	0.762102	0.430388	1.34948	-0.931907	1	0.351385							Basic adjustment	Interaction (Sex - Male reference)
Cancers	Primary Malignancy_Kidney and Ureter	DunedinPoAm38	44	18846	0.735865	0.413619	1.30917	-1.04348	1	0.296728							Full adjustment	Interaction (Sex - Male reference)
Cancers	Primary Malignancy_Kidney and Ureter	GrimAgeV1	44	18846	1.42748	1.15731	1.76072	3.32479	1	0.000884865	3.05691	1	0.0803946	14.5401	8	0.0687285	Full adjustment
Cancers	Primary Malignancy_Kidney and Ureter	GrimAgeV1	44	18846	1.47548	1.2188	1.78622	3.98919	1	6.6299e-05	2.84958	1	0.0913976	8.39279	3	0.0385545	Basic adjustment
Cancers	Primary Malignancy_Kidney and Ureter	GrimAgeV1	44	18846	1.04538	0.659979	1.65582	0.189113	1	0.850004							Basic adjustment	Interaction (Sex - Male reference)
Cancers	Primary Malignancy_Kidney and Ureter	GrimAgeV1	44	18846	1.03743	0.647774	1.66148	0.152938	1	0.878447							Full adjustment	Interaction (Sex - Male reference)
Cancers	Primary Malignancy_Kidney and Ureter	GrimAgeV2	44	18846	1.50941	1.22628	1.8579	3.8847	1	0.000102455	2.1947	1	0.138486	7.62212	3	0.0545024	Basic adjustment
Cancers	Primary Malignancy_Kidney and Ureter	GrimAgeV2	44	18846	1.45564	1.15423	1.83576	3.17173	1	0.00151536	2.30545	1	0.128921	13.4411	8	0.0975483	Full adjustment
Cancers	Primary Malignancy_Kidney and Ureter	GrimAgeV2	44	18846	0.979401	0.600481	1.59743	-0.0833903	1	0.933541							Full adjustment	Interaction (Sex - Male reference)
Cancers	Primary Malignancy_Kidney and Ureter	GrimAgeV2	44	18846	0.994394	0.615896	1.6055	-0.0229997	1	0.98165							Basic adjustment	Interaction (Sex - Male reference)
Cancers	Primary Malignancy_Kidney and Ureter	Hannum	44	18846	1.2281	1.02878	1.46603	2.27399	1	0.0229664	1.02255	1	0.311915	6.63562	3	0.0844648	Basic adjustment
Cancers	Primary Malignancy_Kidney and Ureter	Hannum	44	18846	1.19696	1.00705	1.42269	2.03972	1	0.0413787	1.14653	1	0.284278	12.5439	8	0.128537	Full adjustment
Cancers	Primary Malignancy_Kidney and Ureter	Hannum	44	18846	1.34569	0.896477	2.01999	1.43267	1	0.151951							Full adjustment	Interaction (Sex - Male reference)
Cancers	Primary Malignancy_Kidney and Ureter	Hannum	44	18846	1.33323	0.88884	1.9998	1.39035	1	0.164424							Basic adjustment	Interaction (Sex - Male reference)
Cancers	Primary Malignancy_Kidney and Ureter	Horvath	44	18846	1.24858	1.04346	1.49403	2.4246	1	0.0153254	0.576357	1	0.447744	5.63995	3	0.130504	Basic adjustment
Cancers	Primary Malignancy_Kidney and Ureter	Horvath	44	18846	1.21207	1.01477	1.44773	2.12174	1	0.0338599	0.640825	1	0.423412	11.4161	8	0.179218	Full adjustment
Cancers	Primary Malignancy_Kidney and Ureter	Horvath	44	18846	1.13011	0.752097	1.69811	0.588733	1	0.55604							Full adjustment	Interaction (Sex - Male reference)
Cancers	Primary Malignancy_Kidney and Ureter	Horvath	44	18846	1.1247	0.74774	1.69171	0.564251	1	0.572583							Basic adjustment	Interaction (Sex - Male reference)
Cancers	Primary Malignancy_Kidney and Ureter	Horvath_SkinBlood	44	18846	1.28985	1.04228	1.59622	2.34081	1	0.0192417	1.55004	1	0.21313	6.70464	3	0.081932	Basic adjustment
Cancers	Primary Malignancy_Kidney and Ureter	Horvath_SkinBlood	44	18846	1.24807	1.01072	1.54115	2.05904	1	0.0394904	1.62803	1	0.201975	12.3601	8	0.135847	Full adjustment
Cancers	Primary Malignancy_Kidney and Ureter	Horvath_SkinBlood	44	18846	1.42652	0.907599	2.24213	1.53976	1	0.123618							Basic adjustment	Interaction (Sex - Male reference)
Cancers	Primary Malignancy_Kidney and Ureter	Horvath_SkinBlood	44	18846	1.42821	0.903834	2.25682	1.52686	1	0.126795							Full adjustment	Interaction (Sex - Male reference)
Cancers	Primary Malignancy_Kidney and Ureter	Lin	44	18846	0.967265	0.725472	1.28964	-0.226785	1	0.820591	1.64063	1	0.200239	6.41399	3	0.0931171	Basic adjustment
Cancers	Primary Malignancy_Kidney and Ureter	Lin	44	18846	0.949462	0.711503	1.26701	-0.3523	1	0.724613	1.65036	1	0.19891	12.0742	8	0.147922	Full adjustment
Cancers	Primary Malignancy_Kidney and Ureter	Lin	44	18846	1.4989	0.880432	2.55183	1.49091	1	0.135985							Full adjustment	Interaction (Sex - Male reference)
Cancers	Primary Malignancy_Kidney and Ureter	Lin	44	18846	1.49611	0.879082	2.54625	1.48496	1	0.137553							Basic adjustment	Interaction (Sex - Male reference)
Cancers	Primary Malignancy_Kidney and Ureter	PhenoAge	44	18846	1.21296	0.967854	1.52015	1.6763	1	0.0936785	4.94086	1	0.026229	15.7134	8	0.046671	Full adjustment
Cancers	Primary Malignancy_Kidney and Ureter	PhenoAge	44	18846	1.27498	1.02843	1.58064	2.21568	1	0.0267136	4.88292	1	0.0271237	10.1805	3	0.0170927	Basic adjustment
Cancers	Primary Malignancy_Kidney and Ureter	PhenoAge	44	18846	1.36332	0.839188	2.21481	1.25184	1	0.210627							Basic adjustment	Interaction (Sex - Male reference)
Cancers	Primary Malignancy_Kidney and Ureter	PhenoAge	44	18846	1.35972	0.830969	2.22492	1.22302	1	0.221323							Full adjustment	Interaction (Sex - Male reference)
Cancers	Primary Malignancy_Kidney and Ureter	YingAdaptAge	44	18846	1.12666	0.887727	1.4299	0.980684	1	0.326748	2.33899	1	0.126171	12.961	8	0.113199	Full adjustment
Cancers	Primary Malignancy_Kidney and Ureter	YingAdaptAge	44	18846	1.15399	0.912098	1.46002	1.19337	1	0.232726	2.27052	1	0.131856	7.41168	3	0.0598717	Basic adjustment
Cancers	Primary Malignancy_Kidney and Ureter	YingAdaptAge	44	18846	1.56432	0.967217	2.53005	1.82411	1	0.0681347							Full adjustment	Interaction (Sex - Male reference)
Cancers	Primary Malignancy_Kidney and Ureter	YingAdaptAge	44	18846	1.56281	0.965679	2.52917	1.81781	1	0.069093							Basic adjustment	Interaction (Sex - Male reference)
Cancers	Primary Malignancy_Kidney and Ureter	YingCausAge	44	18846	1.24635	1.07149	1.44973	2.85539	1	0.00429846	7.37621	1	0.00660924	12.7508	3	0.00520766	Basic adjustment
Cancers	Primary Malignancy_Kidney and Ureter	YingCausAge	44	18846	1.21274	1.04336	1.40961	2.51308	1	0.0119683	7.73636	1	0.00541197	19.1992	8	0.0138297	Full adjustment
Cancers	Primary Malignancy_Kidney and Ureter	YingCausAge	44	18846	1.35788	0.912922	2.0197	1.51024	1	0.130982							Full adjustment	Interaction (Sex - Male reference)
Cancers	Primary Malignancy_Kidney and Ureter	YingCausAge	44	18846	1.34435	0.905264	1.99642	1.46669	1	0.142461							Basic adjustment	Interaction (Sex - Male reference)
Cancers	Primary Malignancy_Kidney and Ureter	YingDamAge	44	18846	1.06558	0.802127	1.41556	0.438366	1	0.661121	2.78679	1	0.0950442	12.8105	8	0.118539	Full adjustment
Cancers	Primary Malignancy_Kidney and Ureter	YingDamAge	44	18846	1.10026	0.829294	1.45977	0.66238	1	0.507727	2.79865	1	0.0943437	7.06793	3	0.069764	Basic adjustment
Cancers	Primary Malignancy_Kidney and Ureter	YingDamAge	44	18846	1.21755	0.693726	2.13692	0.685863	1	0.4928							Basic adjustment	Interaction (Sex - Male reference)
Cancers	Primary Malignancy_Kidney and Ureter	YingDamAge	44	18846	1.21074	0.690523	2.12289	0.667485	1	0.504462							Full adjustment	Interaction (Sex - Male reference)
Cancers	Primary Malignancy_Kidney and Ureter	Zhang_10	44	18846	1.23716	0.95883	1.59628	1.63668	1	0.101698	0.919432	1	0.337624	6.22708	3	0.10107	Basic adjustment
Cancers	Primary Malignancy_Kidney and Ureter	Zhang_10	44	18846	1.17686	0.897595	1.54301	1.1783	1	0.238677	0.927776	1	0.335442	11.8395	8	0.158512	Full adjustment
Cancers	Primary Malignancy_Kidney and Ureter	Zhang_10	44	18846	1.23961	0.761562	2.01774	0.864161	1	0.3875							Full adjustment	Interaction (Sex - Male reference)
Cancers	Primary Malignancy_Kidney and Ureter	Zhang_10	44	18846	1.24046	0.769749	1.999	0.885091	1	0.376108							Basic adjustment	Interaction (Sex - Male reference)
Cancers	Primary Malignancy_Lung and trachea	DNAmTL	56	7763	0.851609	0.67702	1.07122	-1.37225	1	0.169986	0.208441	1	0.647992	0.273379	2	0.872241	Basic adjustment	Male
Cancers	Primary Malignancy_Lung and trachea	DNAmTL	56	7763	0.935848	0.738768	1.1855	-0.549556	1	0.582624	0.246643	1	0.619449	6.46447	7	0.486678	Full adjustment	Male
Cancers	Primary Malignancy_Lung and trachea	DunedinPACE	56	7763	1.55048	1.22644	1.96013	3.66646	1	0.000245935	1.0269	1	0.310889	6.2959	7	0.505655	Full adjustment	Male
Cancers	Primary Malignancy_Lung and trachea	DunedinPACE	56	7763	1.79186	1.43479	2.23779	5.144	1	2.68948e-07	1.09532	1	0.295296	1.10164	2	0.576476	Basic adjustment	Male
Cancers	Primary Malignancy_Lung and trachea	DunedinPoAm38	56	7763	2.41369	1.93285	3.01415	7.77394	1	7.60832e-15	1.43835	1	0.230407	1.49435	2	0.473704	Basic adjustment	Male
Cancers	Primary Malignancy_Lung and trachea	DunedinPoAm38	56	7763	2.01904	1.57281	2.59186	5.51389	1	3.5099e-08	1.38625	1	0.239039	9.97429	7	0.190035	Full adjustment	Male
Cancers	Primary Malignancy_Lung and trachea	GrimAgeV1	56	7763	1.50575	1.29219	1.75461	5.24481	1	1.56441e-07	0.833155	1	0.361362	7.43946	7	0.384599	Full adjustment	Male
Cancers	Primary Malignancy_Lung and trachea	GrimAgeV1	56	7763	1.61437	1.43459	1.81667	7.95098	1	1.85042e-15	3.42468	1	0.0642287	3.58035	2	0.166931	Basic adjustment	Male
Cancers	Primary Malignancy_Lung and trachea	GrimAgeV2	56	7763	1.56886	1.32602	1.85618	5.24879	1	1.53101e-07	0.676477	1	0.410802	7.22364	7	0.405972	Full adjustment	Male
Cancers	Primary Malignancy_Lung and trachea	GrimAgeV2	56	7763	1.69719	1.48969	1.93359	7.95047	1	1.85805e-15	2.76897	1	0.0961078	2.91605	2	0.232695	Basic adjustment	Male
Cancers	Primary Malignancy_Lung and trachea	Hannum	56	7763	0.9828	0.783618	1.23261	-0.150144	1	0.880651	0.375035	1	0.540273	6.44678	7	0.488653	Full adjustment	Male
Cancers	Primary Malignancy_Lung and trachea	Hannum	56	7763	0.984314	0.778158	1.24509	-0.131853	1	0.8951	0.376853	1	0.539292	0.493483	2	0.781343	Basic adjustment	Male
Cancers	Primary Malignancy_Lung and trachea	Horvath	56	7763	0.921428	0.718207	1.18215	-0.643703	1	0.519768	0.000768694	1	0.977881	5.99861	7	0.539912	Full adjustment	Male
Cancers	Primary Malignancy_Lung and trachea	Horvath	56	7763	0.922734	0.719387	1.18356	-0.633131	1	0.526648	0.0019144	1	0.965101	0.101853	2	0.950349	Basic adjustment	Male
Cancers	Primary Malignancy_Lung and trachea	Horvath_SkinBlood	56	7763	1.00306	0.788481	1.27603	0.0248725	1	0.980157	0.463434	1	0.496024	6.70214	7	0.460538	Full adjustment	Male
Cancers	Primary Malignancy_Lung and trachea	Horvath_SkinBlood	56	7763	1.00743	0.787792	1.28831	0.0590264	1	0.952931	0.544384	1	0.460622	0.908937	2	0.634785	Basic adjustment	Male
Cancers	Primary Malignancy_Lung and trachea	Lin	56	7763	0.911471	0.710276	1.16966	-0.728459	1	0.466333	0.174069	1	0.67652	6.3384	7	0.500838	Full adjustment	Male
Cancers	Primary Malignancy_Lung and trachea	Lin	56	7763	0.885656	0.685686	1.14394	-0.930003	1	0.352369	0.206935	1	0.649181	0.381544	2	0.826321	Basic adjustment	Male
Cancers	Primary Malignancy_Lung and trachea	PhenoAge	56	7763	1.05589	0.83151	1.34082	0.446182	1	0.655466	1.37618	1	0.240753	7.45404	7	0.383182	Full adjustment	Male
Cancers	Primary Malignancy_Lung and trachea	PhenoAge	56	7763	1.13187	0.903254	1.41834	1.07607	1	0.281898	1.45775	1	0.227288	1.63139	2	0.442332	Basic adjustment	Male
Cancers	Primary Malignancy_Lung and trachea	YingAdaptAge	56	7763	1.00893	0.802471	1.26852	0.0761414	1	0.939307	2.59995	1	0.106867	2.77477	2	0.249727	Basic adjustment	Male
Cancers	Primary Malignancy_Lung and trachea	YingAdaptAge	56	7763	0.995176	0.800469	1.23725	-0.0435279	1	0.965281	2.28078	1	0.130986	7.82984	7	0.347837	Full adjustment	Male
Cancers	Primary Malignancy_Lung and trachea	YingCausAge	56	7763	0.895203	0.699843	1.1451	-0.881339	1	0.378134	0.284986	1	0.593452	0.347476	2	0.840517	Basic adjustment	Male
Cancers	Primary Malignancy_Lung and trachea	YingCausAge	56	7763	0.876989	0.686848	1.11977	-1.05274	1	0.292462	0.254671	1	0.613805	6.16721	7	0.520366	Full adjustment	Male
Cancers	Primary Malignancy_Lung and trachea	YingDamAge	56	7763	0.87293	0.685472	1.11165	-1.10182	1	0.27054	0.000111037	1	0.991593	5.96946	7	0.543319	Full adjustment	Male
Cancers	Primary Malignancy_Lung and trachea	YingDamAge	56	7763	0.917047	0.71389	1.17802	-0.677758	1	0.497925	0.00140403	1	0.97011	0.112456	2	0.945323	Basic adjustment	Male
Cancers	Primary Malignancy_Lung and trachea	Zhang_10	56	7763	1.83747	1.51728	2.22523	6.22777	1	4.73122e-10	1.33749	1	0.247477	9.15351	7	0.241822	Full adjustment	Male
Cancers	Primary Malignancy_Lung and trachea	Zhang_10	56	7763	2.032	1.70735	2.41839	7.98298	1	1.42843e-15	1.22258	1	0.268855	1.546	2	0.461626	Basic adjustment	Male
Cancers	Primary Malignancy_Lung and trachea	DNAmTL	80	11084	0.743614	0.61586	0.897869	-3.08017	1	0.00206885	0.443092	1	0.505634	8.12867	7	0.321385	Full adjustment	Female
Cancers	Primary Malignancy_Lung and trachea	DNAmTL	80	11084	0.64725	0.539592	0.776389	-4.68689	1	2.77381e-06	0.40903	1	0.522462	0.564134	2	0.754223	Basic adjustment	Female
Cancers	Primary Malignancy_Lung and trachea	DunedinPACE	80	11084	1.6541	1.37304	1.9927	5.2966	1	1.17977e-07	0.0137321	1	0.906714	0.287874	2	0.865942	Basic adjustment	Female
Cancers	Primary Malignancy_Lung and trachea	DunedinPACE	80	11084	1.27192	1.02826	1.57331	2.21683	1	0.0266349	0.0347165	1	0.852191	8.51822	7	0.28912	Full adjustment	Female
Cancers	Primary Malignancy_Lung and trachea	DunedinPoAm38	80	11084	1.62698	1.31952	2.00607	4.55463	1	5.24786e-06	0.0933953	1	0.759904	8.14796	7	0.319728	Full adjustment	Female
Cancers	Primary Malignancy_Lung and trachea	DunedinPoAm38	80	11084	2.42605	2.03038	2.89881	9.75668	1	1.72715e-22	0.0451926	1	0.83165	0.505963	2	0.776482	Basic adjustment	Female
Cancers	Primary Malignancy_Lung and trachea	GrimAgeV1	80	11084	1.73706	1.46111	2.06514	6.25602	1	3.94922e-10	0.904084	1	0.341689	8.00807	7	0.331883	Full adjustment	Female
Cancers	Primary Malignancy_Lung and trachea	GrimAgeV1	80	11084	2.2627	1.98157	2.58372	12.0636	1	1.64506e-33	0.751741	1	0.385926	1.08132	2	0.582365	Basic adjustment	Female
Cancers	Primary Malignancy_Lung and trachea	GrimAgeV2	80	11084	1.79205	1.49072	2.15429	6.21073	1	5.27402e-10	0.996982	1	0.318042	8.0165	7	0.331141	Full adjustment	Female
Cancers	Primary Malignancy_Lung and trachea	GrimAgeV2	80	11084	2.38533	2.06442	2.75613	11.7925	1	4.26608e-32	0.815117	1	0.366612	1.14674	2	0.563622	Basic adjustment	Female
Cancers	Primary Malignancy_Lung and trachea	Hannum	80	11084	1.1532	1.00381	1.32481	2.01374	1	0.0440365	0.844789	1	0.358031	8.76829	7	0.269723	Full adjustment	Female
Cancers	Primary Malignancy_Lung and trachea	Hannum	80	11084	1.2043	1.04096	1.39326	2.49985	1	0.0124248	0.961341	1	0.326849	1.17078	2	0.556889	Basic adjustment	Female
Cancers	Primary Malignancy_Lung and trachea	Horvath	80	11084	1.31497	1.14003	1.51675	3.75924	1	0.000170427	1.32856	1	0.249061	1.5089	2	0.470269	Basic adjustment	Female
Cancers	Primary Malignancy_Lung and trachea	Horvath	80	11084	1.2505	1.08804	1.43722	3.14828	1	0.00164232	1.37662	1	0.240677	8.79688	7	0.26757	Full adjustment	Female
Cancers	Primary Malignancy_Lung and trachea	Horvath_SkinBlood	80	11084	1.17236	0.990991	1.38692	1.85446	1	0.0636727	0.645165	1	0.421846	8.34517	7	0.303143	Full adjustment	Female
Cancers	Primary Malignancy_Lung and trachea	Horvath_SkinBlood	80	11084	1.23441	1.02847	1.48161	2.26139	1	0.0237352	0.65775	1	0.417356	0.683282	2	0.710603	Basic adjustment	Female
Cancers	Primary Malignancy_Lung and trachea	Lin	80	11084	1.05814	0.871371	1.28495	0.570397	1	0.568408	0.617055	1	0.432144	1.007	2	0.604413	Basic adjustment	Female
Cancers	Primary Malignancy_Lung and trachea	Lin	80	11084	1.06123	0.892648	1.26165	0.673342	1	0.50073	0.472637	1	0.491777	9.00596	7	0.252229	Full adjustment	Female
Cancers	Primary Malignancy_Lung and trachea	PhenoAge	80	11084	1.2809	1.05313	1.55793	2.47825	1	0.013203	0.825839	1	0.363478	8.80704	7	0.266808	Full adjustment	Female
Cancers	Primary Malignancy_Lung and trachea	PhenoAge	80	11084	1.39186	1.16204	1.66713	3.59108	1	0.000329307	0.634235	1	0.425806	0.78694	2	0.674712	Basic adjustment	Female
Cancers	Primary Malignancy_Lung and trachea	YingAdaptAge	80	11084	1.07373	0.892629	1.29158	0.754839	1	0.450345	0.816003	1	0.366351	9.33042	7	0.229796	Full adjustment	Female
Cancers	Primary Malignancy_Lung and trachea	YingAdaptAge	80	11084	1.07425	0.893088	1.29215	0.760053	1	0.447223	0.946875	1	0.330516	1.26564	2	0.531092	Basic adjustment	Female
Cancers	Primary Malignancy_Lung and trachea	YingCausAge	80	11084	1.04692	0.884721	1.23885	0.533865	1	0.593435	2.36252	1	0.124281	10.0471	7	0.18592	Full adjustment	Female
Cancers	Primary Malignancy_Lung and trachea	YingCausAge	80	11084	1.07931	0.905516	1.28647	0.85205	1	0.394186	2.3735	1	0.12341	2.41068	2	0.299591	Basic adjustment	Female
Cancers	Primary Malignancy_Lung and trachea	YingDamAge	80	11084	1.15991	0.945884	1.42236	1.42541	1	0.15404	0.0465763	1	0.829132	0.229677	2	0.89151	Basic adjustment	Female
Cancers	Primary Malignancy_Lung and trachea	YingDamAge	80	11084	1.06946	0.868065	1.31759	0.630865	1	0.528129	0.0987896	1	0.753287	8.29424	7	0.307365	Full adjustment	Female
Cancers	Primary Malignancy_Lung and trachea	Zhang_10	80	11084	1.56771	1.40954	1.74363	8.28614	1	1.16986e-16	0.192884	1	0.660527	0.475293	2	0.788481	Basic adjustment	Female
Cancers	Primary Malignancy_Lung and trachea	Zhang_10	80	11084	1.38744	1.15915	1.66068	3.57019	1	0.000356721	0.0126846	1	0.910327	8.32626	7	0.304705	Full adjustment	Female
Cancers	Primary Malignancy_Lung and trachea	DNAmTL	111	7415	0.75199	0.636219	0.888827	-3.34169	1	0.000832691	0.29843	1	0.584868	0.473882	3	0.924591	Basic adjustment	Ever Smoker
Cancers	Primary Malignancy_Lung and trachea	DNAmTL	111	7415	0.775403	0.65541	0.917364	-2.96554	1	0.00302152	0.31264	1	0.576065	4.17059	7	0.759932	Full adjustment	Ever Smoker
Cancers	Primary Malignancy_Lung and trachea	DunedinPACE	111	7415	1.51957	1.27445	1.81184	4.66201	1	3.13138e-06	1.42061	1	0.233303	4.72117	7	0.693946	Full adjustment	Ever Smoker
Cancers	Primary Malignancy_Lung and trachea	DunedinPACE	111	7415	1.56171	1.31857	1.84968	5.16286	1	2.43202e-07	1.37052	1	0.241723	1.44628	3	0.694723	Basic adjustment	Ever Smoker
Cancers	Primary Malignancy_Lung and trachea	DunedinPoAm38	111	7415	2.02192	1.68245	2.42988	7.50793	1	6.00713e-14	0.0389219	1	0.843603	4.355	7	0.7381	Full adjustment	Ever Smoker
Cancers	Primary Malignancy_Lung and trachea	DunedinPoAm38	111	7415	2.19217	1.83565	2.61793	8.66729	1	4.42523e-18	0.0322446	1	0.857492	0.262476	3	0.966924	Basic adjustment	Ever Smoker
Cancers	Primary Malignancy_Lung and trachea	GrimAgeV1	111	7415	1.66144	1.52262	1.81293	11.4039	1	3.99864e-30	5.53017	1	0.0186913	5.97824	3	0.112674	Basic adjustment	Ever Smoker
Cancers	Primary Malignancy_Lung and trachea	GrimAgeV1	111	7415	1.68656	1.52565	1.86443	10.2175	1	1.65549e-24	2.61254	1	0.106022	6.00045	7	0.539697	Full adjustment	Ever Smoker
Cancers	Primary Malignancy_Lung and trachea	GrimAgeV2	111	7415	1.7667	1.58017	1.97525	9.99672	1	1.57529e-23	1.88994	1	0.169209	5.36604	7	0.615387	Full adjustment	Ever Smoker
Cancers	Primary Malignancy_Lung and trachea	GrimAgeV2	111	7415	1.74317	1.58203	1.92072	11.2293	1	2.92933e-29	4.34735	1	0.0370666	4.78056	3	0.188589	Basic adjustment	Ever Smoker
Cancers	Primary Malignancy_Lung and trachea	Hannum	111	7415	1.11404	0.973101	1.2754	1.56489	1	0.117608	0.0842064	1	0.771676	0.27182	3	0.965238	Basic adjustment	Ever Smoker
Cancers	Primary Malignancy_Lung and trachea	Hannum	111	7415	1.12237	0.976357	1.29022	1.62351	1	0.104481	0.0830111	1	0.773258	3.76553	7	0.806353	Full adjustment	Ever Smoker
Cancers	Primary Malignancy_Lung and trachea	Horvath	111	7415	1.16916	1.03191	1.32466	2.45308	1	0.0141637	0.801938	1	0.370515	0.99662	3	0.80207	Basic adjustment	Ever Smoker
Cancers	Primary Malignancy_Lung and trachea	Horvath	111	7415	1.18863	1.04398	1.35333	2.61011	1	0.0090513	0.945772	1	0.330798	4.45929	7	0.725614	Full adjustment	Ever Smoker
Cancers	Primary Malignancy_Lung and trachea	Horvath_SkinBlood	111	7415	1.12581	0.959826	1.32051	1.45617	1	0.145346	0.167317	1	0.682507	3.71707	7	0.811728	Full adjustment	Ever Smoker
Cancers	Primary Malignancy_Lung and trachea	Horvath_SkinBlood	111	7415	1.10999	0.947467	1.30039	1.29192	1	0.196385	0.158079	1	0.690931	0.277439	3	0.964214	Basic adjustment	Ever Smoker
Cancers	Primary Malignancy_Lung and trachea	Lin	111	7415	1.03191	0.87585	1.21579	0.375512	1	0.70728	1.28888	1	0.256255	1.55163	3	0.670407	Basic adjustment	Ever Smoker
Cancers	Primary Malignancy_Lung and trachea	Lin	111	7415	1.0566	0.899568	1.24105	0.6707	1	0.502412	1.2287	1	0.26766	5.04469	7	0.65451	Full adjustment	Ever Smoker
Cancers	Primary Malignancy_Lung and trachea	PhenoAge	111	7415	1.18712	1.02002	1.38159	2.21604	1	0.0266889	0.00302228	1	0.956158	0.175727	3	0.981409	Basic adjustment	Ever Smoker
Cancers	Primary Malignancy_Lung and trachea	PhenoAge	111	7415	1.18603	1.00818	1.39526	2.05831	1	0.0395605	0.0015171	1	0.96893	3.62419	7	0.821901	Full adjustment	Ever Smoker
Cancers	Primary Malignancy_Lung and trachea	YingAdaptAge	111	7415	1.04092	0.892179	1.21445	0.509755	1	0.610223	3.68666	1	0.0548493	7.19373	7	0.408991	Full adjustment	Ever Smoker
Cancers	Primary Malignancy_Lung and trachea	YingAdaptAge	111	7415	1.05269	0.9031	1.22705	0.656601	1	0.511438	3.53797	1	0.059979	3.76447	3	0.288046	Basic adjustment	Ever Smoker
Cancers	Primary Malignancy_Lung and trachea	YingCausAge	111	7415	0.971094	0.821446	1.148	-0.343528	1	0.731201	3.29646	1	0.0694295	6.79574	7	0.450453	Full adjustment	Ever Smoker
Cancers	Primary Malignancy_Lung and trachea	YingCausAge	111	7415	0.963065	0.813573	1.14003	-0.437285	1	0.661904	3.24176	1	0.0717834	3.36527	3	0.338661	Basic adjustment	Ever Smoker
Cancers	Primary Malignancy_Lung and trachea	YingDamAge	111	7415	0.99394	0.831804	1.18768	-0.0668964	1	0.946664	0.108479	1	0.741883	0.229324	3	0.972722	Basic adjustment	Ever Smoker
Cancers	Primary Malignancy_Lung and trachea	YingDamAge	111	7415	0.998146	0.834939	1.19325	-0.020377	1	0.983743	0.0934767	1	0.759803	3.66436	7	0.817522	Full adjustment	Ever Smoker
Cancers	Primary Malignancy_Lung and trachea	Zhang_10	111	7415	1.647	1.46522	1.85135	8.36181	1	6.17637e-17	0.00585556	1	0.939004	3.79147	7	0.803458	Full adjustment	Ever Smoker
Cancers	Primary Malignancy_Lung and trachea	Zhang_10	111	7415	1.65243	1.49351	1.82826	9.73519	1	2.13419e-22	0.0119054	1	0.913114	0.276495	3	0.964387	Basic adjustment	Ever Smoker
Cancers	Primary Malignancy_Lung and trachea	DNAmTL	136	18847	0.722559	0.625374	0.834847	-4.40926	1	1.03726e-05	0.575555	1	0.44806	0.844285	3	0.838848	Basic adjustment
Cancers	Primary Malignancy_Lung and trachea	DNAmTL	136	18847	0.814995	0.701234	0.947211	-2.66705	1	0.00765208	0.697366	1	0.40367	4.89602	8	0.768629	Full adjustment
Cancers	Primary Malignancy_Lung and trachea	DNAmTL	136	18847	0.745758	0.555091	1.00192	-1.94729	1	0.0514995							Basic adjustment	Interaction (Sex - Male reference)
Cancers	Primary Malignancy_Lung and trachea	DNAmTL	136	18452	1.02592	0.703783	1.49551	0.133084	1	0.894127							Basic adjustment	Interaction (Smoking - Never smoker reference)
Cancers	Primary Malignancy_Lung and trachea	DNAmTL	136	18452	1.04016	0.716199	1.51067	0.206825	1	0.836147							Full adjustment	Interaction (Smoking - Never smoker reference)
Cancers	Primary Malignancy_Lung and trachea	DNAmTL	136	18847	0.748772	0.554629	1.01087	-1.88939	1	0.0588396							Full adjustment	Interaction (Sex - Male reference)
Cancers	Primary Malignancy_Lung and trachea	DunedinPACE	136	18847	1.38884	1.18658	1.62559	4.09034	1	4.3075e-05	0.47134	1	0.492371	4.94378	8	0.763568	Full adjustment
Cancers	Primary Malignancy_Lung and trachea	DunedinPACE	136	18847	1.7145	1.48744	1.97623	7.43782	1	1.02361e-13	0.432183	1	0.510919	0.913906	3	0.822071	Basic adjustment
Cancers	Primary Malignancy_Lung and trachea	DunedinPACE	136	18452	1.0931	0.728214	1.64081	0.42954	1	0.667531							Basic adjustment	Interaction (Smoking - Never smoker reference)
Cancers	Primary Malignancy_Lung and trachea	DunedinPACE	136	18847	0.939447	0.695149	1.2696	-0.406517	1	0.684362							Full adjustment	Interaction (Sex - Male reference)
Cancers	Primary Malignancy_Lung and trachea	DunedinPACE	136	18452	1.05743	0.705657	1.58458	0.270619	1	0.786684							Full adjustment	Interaction (Smoking - Never smoker reference)
Cancers	Primary Malignancy_Lung and trachea	DunedinPACE	136	18847	0.909737	0.681975	1.21357	-0.643437	1	0.51994							Basic adjustment	Interaction (Sex - Male reference)
Cancers	Primary Malignancy_Lung and trachea	DunedinPoAm38	136	18847	2.4325	2.11572	2.79672	12.4871	1	8.78171e-36	0.814538	1	0.366782	1.39648	3	0.706361	Basic adjustment
Cancers	Primary Malignancy_Lung and trachea	DunedinPoAm38	136	18847	1.78149	1.51824	2.09037	7.0784	1	1.45825e-12	0.894723	1	0.344201	6.11269	8	0.634611	Full adjustment
Cancers	Primary Malignancy_Lung and trachea	DunedinPoAm38	136	18452	0.884979	0.590911	1.32539	-0.592961	1	0.553207							Full adjustment	Interaction (Smoking - Never smoker reference)
Cancers	Primary Malignancy_Lung and trachea	DunedinPoAm38	136	18452	0.886567	0.581927	1.35069	-0.560511	1	0.575131							Basic adjustment	Interaction (Smoking - Never smoker reference)
Cancers	Primary Malignancy_Lung and trachea	DunedinPoAm38	136	18847	1.02225	0.765167	1.36572	0.148929	1	0.881609							Full adjustment	Interaction (Sex - Male reference)
Cancers	Primary Malignancy_Lung and trachea	DunedinPoAm38	136	18847	1.04127	0.784964	1.38126	0.280514	1	0.779083							Basic adjustment	Interaction (Sex - Male reference)
Cancers	Primary Malignancy_Lung and trachea	GrimAgeV1	136	18847	1.5609	1.4152	1.72161	8.90577	1	5.30161e-19	0.651838	1	0.419456	5.21009	8	0.734903	Full adjustment
Cancers	Primary Malignancy_Lung and trachea	GrimAgeV1	136	18847	1.73332	1.61778	1.85713	15.6271	1	4.76324e-55	8.9712	1	0.00274269	9.83783	3	0.0199962	Basic adjustment
Cancers	Primary Malignancy_Lung and trachea	GrimAgeV1	136	18452	0.941035	0.650239	1.36188	-0.322256	1	0.747259							Full adjustment	Interaction (Smoking - Never smoker reference)
Cancers	Primary Malignancy_Lung and trachea	GrimAgeV1	136	18847	1.46024	1.22914	1.73479	4.30707	1	1.65434e-05							Basic adjustment	Interaction (Sex - Male reference)
Cancers	Primary Malignancy_Lung and trachea	GrimAgeV1	136	18452	0.886119	0.609499	1.28828	-0.633255	1	0.526567							Basic adjustment	Interaction (Smoking - Never smoker reference)
Cancers	Primary Malignancy_Lung and trachea	GrimAgeV1	136	18847	1.29124	1.03957	1.60385	2.31085	1	0.0208414							Full adjustment	Interaction (Sex - Male reference)
Cancers	Primary Malignancy_Lung and trachea	GrimAgeV2	136	18847	1.83083	1.69658	1.97572	15.564	1	1.27869e-54	6.85162	1	0.00885608	7.78153	3	0.0507493	Basic adjustment
Cancers	Primary Malignancy_Lung and trachea	GrimAgeV2	136	18847	1.62619	1.45931	1.81214	8.80209	1	1.34292e-18	0.346432	1	0.55614	4.90598	8	0.767576	Full adjustment
Cancers	Primary Malignancy_Lung and trachea	GrimAgeV2	136	18452	0.930553	0.641578	1.34969	-0.379386	1	0.704401							Full adjustment	Interaction (Smoking - Never smoker reference)
Cancers	Primary Malignancy_Lung and trachea	GrimAgeV2	136	18452	0.879712	0.602283	1.28493	-0.663014	1	0.507322							Basic adjustment	Interaction (Smoking - Never smoker reference)
Cancers	Primary Malignancy_Lung and trachea	GrimAgeV2	136	18847	1.30042	1.03112	1.64004	2.2189	1	0.0264937							Full adjustment	Interaction (Sex - Male reference)
Cancers	Primary Malignancy_Lung and trachea	GrimAgeV2	136	18847	1.4804	1.22538	1.7885	4.06704	1	4.76142e-05							Basic adjustment	Interaction (Sex - Male reference)
Cancers	Primary Malignancy_Lung and trachea	Hannum	136	18847	1.12745	0.99323	1.2798	1.85496	1	0.0636024	0.194026	1	0.659586	0.55301	3	0.9071	Basic adjustment
Cancers	Primary Malignancy_Lung and trachea	Hannum	136	18847	1.0956	0.96799	1.24003	1.44507	1	0.148438	0.173863	1	0.676702	4.46163	8	0.81326	Full adjustment
Cancers	Primary Malignancy_Lung and trachea	Hannum	136	18452	0.904638	0.645779	1.26726	-0.582755	1	0.560058							Basic adjustment	Interaction (Smoking - Never smoker reference)
Cancers	Primary Malignancy_Lung and trachea	Hannum	136	18452	0.92533	0.665472	1.28666	-0.461407	1	0.644507							Full adjustment	Interaction (Smoking - Never smoker reference)
Cancers	Primary Malignancy_Lung and trachea	Hannum	136	18847	1.23284	0.935001	1.62555	1.48364	1	0.137904							Basic adjustment	Interaction (Sex - Male reference)
Cancers	Primary Malignancy_Lung and trachea	Hannum	136	18847	1.18902	0.91314	1.54825	1.28538	1	0.19866							Full adjustment	Interaction (Sex - Male reference)
Cancers	Primary Malignancy_Lung and trachea	Horvath	136	18847	1.14041	1.00565	1.29322	2.04781	1	0.0405782	0.736301	1	0.390848	4.77392	8	0.781444	Full adjustment
Cancers	Primary Malignancy_Lung and trachea	Horvath	136	18847	1.1718	1.03237	1.33007	2.45281	1	0.0141747	0.765779	1	0.381526	1.06706	3	0.78503	Basic adjustment
Cancers	Primary Malignancy_Lung and trachea	Horvath	136	18452	1.12351	0.766918	1.64592	0.597807	1	0.549969							Full adjustment	Interaction (Smoking - Never smoker reference)
Cancers	Primary Malignancy_Lung and trachea	Horvath	136	18847	1.3824	1.04266	1.83285	2.25031	1	0.0244293							Full adjustment	Interaction (Sex - Male reference)
Cancers	Primary Malignancy_Lung and trachea	Horvath	136	18847	1.45166	1.09196	1.92986	2.56559	1	0.0103001							Basic adjustment	Interaction (Sex - Male reference)
Cancers	Primary Malignancy_Lung and trachea	Horvath	136	18452	1.11736	0.764233	1.63366	0.572596	1	0.566918							Basic adjustment	Interaction (Smoking - Never smoker reference)
Cancers	Primary Malignancy_Lung and trachea	Horvath_SkinBlood	136	18847	1.14423	0.986377	1.32733	1.77889	1	0.0752578	0.0321904	1	0.85761	0.416733	3	0.936765	Basic adjustment
Cancers	Primary Malignancy_Lung and trachea	Horvath_SkinBlood	136	18847	1.10916	0.961384	1.27965	1.42017	1	0.155559	0.0615103	1	0.804125	4.34556	8	0.824678	Full adjustment
Cancers	Primary Malignancy_Lung and trachea	Horvath_SkinBlood	136	18452	0.803545	0.554615	1.1642	-1.15627	1	0.247572							Basic adjustment	Interaction (Smoking - Never smoker reference)
Cancers	Primary Malignancy_Lung and trachea	Horvath_SkinBlood	136	18452	0.797978	0.552843	1.15181	-1.20521	1	0.228122							Full adjustment	Interaction (Smoking - Never smoker reference)
Cancers	Primary Malignancy_Lung and trachea	Horvath_SkinBlood	136	18847	1.26984	0.956048	1.68663	1.64962	1	0.0990202							Basic adjustment	Interaction (Sex - Male reference)
Cancers	Primary Malignancy_Lung and trachea	Horvath_SkinBlood	136	18847	1.19337	0.910047	1.5649	1.27838	1	0.201116							Full adjustment	Interaction (Sex - Male reference)
Cancers	Primary Malignancy_Lung and trachea	Lin	136	18847	0.992851	0.849228	1.16076	-0.0900005	1	0.928287	0.847731	1	0.357195	1.59273	3	0.661039	Basic adjustment
Cancers	Primary Malignancy_Lung and trachea	Lin	136	18847	1.00704	0.867682	1.16878	0.0923159	1	0.926447	0.72558	1	0.39432	5.37287	8	0.717081	Full adjustment
Cancers	Primary Malignancy_Lung and trachea	Lin	136	18452	1.15149	0.775504	1.70976	0.699396	1	0.484305							Full adjustment	Interaction (Smoking - Never smoker reference)
Cancers	Primary Malignancy_Lung and trachea	Lin	136	18847	1.1677	0.863181	1.57964	1.00563	1	0.314592							Full adjustment	Interaction (Sex - Male reference)
Cancers	Primary Malignancy_Lung and trachea	Lin	136	18847	1.23321	0.898005	1.69355	1.29526	1	0.195231							Basic adjustment	Interaction (Sex - Male reference)
Cancers	Primary Malignancy_Lung and trachea	Lin	136	18452	1.15182	0.7758	1.7101	0.70099	1	0.483309							Basic adjustment	Interaction (Smoking - Never smoker reference)
Cancers	Primary Malignancy_Lung and trachea	PhenoAge	136	18847	1.17318	1.01864	1.35117	2.21627	1	0.0266732	0.0118484	1	0.913321	4.36238	8	0.823038	Full adjustment
Cancers	Primary Malignancy_Lung and trachea	PhenoAge	136	18847	1.262	1.11218	1.432	3.60907	1	0.000307296	0.110504	1	0.739571	0.614872	3	0.89302	Basic adjustment
Cancers	Primary Malignancy_Lung and trachea	PhenoAge	136	18847	1.26011	0.946614	1.67743	1.5841	1	0.113172							Basic adjustment	Interaction (Sex - Male reference)
Cancers	Primary Malignancy_Lung and trachea	PhenoAge	136	18452	0.803668	0.555295	1.16313	-1.15881	1	0.246534							Full adjustment	Interaction (Smoking - Never smoker reference)
Cancers	Primary Malignancy_Lung and trachea	PhenoAge	136	18847	1.25414	0.930759	1.68988	1.48838	1	0.136651							Full adjustment	Interaction (Sex - Male reference)
Cancers	Primary Malignancy_Lung and trachea	PhenoAge	136	18452	0.813415	0.564078	1.17297	-1.10577	1	0.268826							Basic adjustment	Interaction (Smoking - Never smoker reference)
Cancers	Primary Malignancy_Lung and trachea	YingAdaptAge	136	18847	1.04951	0.910099	1.21029	0.664576	1	0.506321	3.31247	1	0.0687562	4.02534	3	0.25874	Basic adjustment
Cancers	Primary Malignancy_Lung and trachea	YingAdaptAge	136	18847	1.03552	0.900734	1.19048	0.490597	1	0.623712	2.91217	1	0.0879137	7.39396	8	0.494783	Full adjustment
Cancers	Primary Malignancy_Lung and trachea	YingAdaptAge	136	18452	0.975638	0.673253	1.41384	-0.130308	1	0.896323							Full adjustment	Interaction (Smoking - Never smoker reference)
Cancers	Primary Malignancy_Lung and trachea	YingAdaptAge	136	18847	1.0939	0.823706	1.45273	0.620074	1	0.535209							Full adjustment	Interaction (Sex - Male reference)
Cancers	Primary Malignancy_Lung and trachea	YingAdaptAge	136	18452	0.987727	0.680625	1.43339	-0.0649961	1	0.948177							Basic adjustment	Interaction (Smoking - Never smoker reference)
Cancers	Primary Malignancy_Lung and trachea	YingAdaptAge	136	18847	1.08048	0.805127	1.45002	0.515774	1	0.606013							Basic adjustment	Interaction (Sex - Male reference)
Cancers	Primary Malignancy_Lung and trachea	YingCausAge	136	18847	1.01072	0.873602	1.16936	0.143327	1	0.886032	2.38003	1	0.122895	2.53093	3	0.469728	Basic adjustment
Cancers	Primary Malignancy_Lung and trachea	YingCausAge	136	18847	0.983168	0.850569	1.13644	-0.229655	1	0.81836	2.45102	1	0.117449	6.37181	8	0.605658	Full adjustment
Cancers	Primary Malignancy_Lung and trachea	YingCausAge	136	18452	0.818963	0.568664	1.17943	-1.07318	1	0.283189							Basic adjustment	Interaction (Smoking - Never smoker reference)
Cancers	Primary Malignancy_Lung and trachea	YingCausAge	136	18452	0.814879	0.572527	1.15982	-1.13673	1	0.25565							Full adjustment	Interaction (Smoking - Never smoker reference)
Cancers	Primary Malignancy_Lung and trachea	YingCausAge	136	18847	1.24234	0.923826	1.67066	1.43576	1	0.151071							Basic adjustment	Interaction (Sex - Male reference)
Cancers	Primary Malignancy_Lung and trachea	YingCausAge	136	18847	1.22053	0.91189	1.63364	1.33987	1	0.180288							Full adjustment	Interaction (Sex - Male reference)
Cancers	Primary Malignancy_Lung and trachea	YingDamAge	136	18847	0.975463	0.833197	1.14202	-0.308877	1	0.757415	0.0307626	1	0.860771	4.34607	8	0.824629	Full adjustment
Cancers	Primary Malignancy_Lung and trachea	YingDamAge	136	18847	1.05349	0.898732	1.23489	0.642821	1	0.52034	0.0216584	1	0.883	0.439355	3	0.931998	Basic adjustment
Cancers	Primary Malignancy_Lung and trachea	YingDamAge	136	18847	1.3111	0.96146	1.78788	1.71164	1	0.0869624							Basic adjustment	Interaction (Sex - Male reference)
Cancers	Primary Malignancy_Lung and trachea	YingDamAge	136	18452	0.871842	0.586941	1.29503	-0.679351	1	0.496915							Full adjustment	Interaction (Smoking - Never smoker reference)
Cancers	Primary Malignancy_Lung and trachea	YingDamAge	136	18847	1.26558	0.93343	1.71593	1.51646	1	0.129403							Full adjustment	Interaction (Sex - Male reference)
Cancers	Primary Malignancy_Lung and trachea	YingDamAge	136	18452	0.893902	0.600515	1.33063	-0.552605	1	0.580534							Basic adjustment	Interaction (Smoking - Never smoker reference)
Cancers	Primary Malignancy_Lung and trachea	Zhang_10	136	18847	1.55547	1.37896	1.75457	7.1889	1	6.53147e-13	0.455658	1	0.49966	5.04971	8	0.75225	Full adjustment
Cancers	Primary Malignancy_Lung and trachea	Zhang_10	136	18847	1.68288	1.55011	1.82703	12.4137	1	2.20149e-35	0.00323275	1	0.954659	0.626567	3	0.890324	Basic adjustment
Cancers	Primary Malignancy_Lung and trachea	Zhang_10	136	18452	1.09399	0.80773	1.48171	0.580409	1	0.561639							Basic adjustment	Interaction (Smoking - Never smoker reference)
Cancers	Primary Malignancy_Lung and trachea	Zhang_10	136	18847	0.863325	0.674593	1.10486	-1.1677	1	0.242929							Full adjustment	Interaction (Sex - Male reference)
Cancers	Primary Malignancy_Lung and trachea	Zhang_10	136	18452	1.14925	0.835184	1.58142	0.854147	1	0.393024							Full adjustment	Interaction (Smoking - Never smoker reference)
Cancers	Primary Malignancy_Lung and trachea	Zhang_10	136	18847	0.79462	0.650825	0.970186	-2.25718	1	0.0239966							Basic adjustment	Interaction (Sex - Male reference)
Cancers	Primary Malignancy_Malignant Melanoma	DNAmTL	44	18424	0.795785	0.448885	1.41077	-0.781951	1	0.434243							Basic adjustment	Interaction (Smoking - Never smoker reference)
Cancers	Primary Malignancy_Malignant Melanoma	DNAmTL	44	18424	0.786097	0.443049	1.39476	-0.822681	1	0.410689							Full adjustment	Interaction (Smoking - Never smoker reference)
Cancers	Primary Malignancy_Malignant Melanoma	DunedinPACE	44	18424	1.10363	0.620274	1.96366	0.335426	1	0.737304							Basic adjustment	Interaction (Smoking - Never smoker reference)
Cancers	Primary Malignancy_Malignant Melanoma	DunedinPACE	44	18424	1.13152	0.637182	2.00939	0.421736	1	0.673218							Full adjustment	Interaction (Smoking - Never smoker reference)
Cancers	Primary Malignancy_Malignant Melanoma	DunedinPoAm38	44	18424	1.37616	0.740315	2.55814	1.00943	1	0.312768							Basic adjustment	Interaction (Smoking - Never smoker reference)
Cancers	Primary Malignancy_Malignant Melanoma	DunedinPoAm38	44	18424	1.43165	0.762289	2.68875	1.11589	1	0.264468							Full adjustment	Interaction (Smoking - Never smoker reference)
Cancers	Primary Malignancy_Malignant Melanoma	GrimAgeV1	44	18424	1.11019	0.614905	2.0044	0.346766	1	0.728767							Full adjustment	Interaction (Smoking - Never smoker reference)
Cancers	Primary Malignancy_Malignant Melanoma	GrimAgeV1	44	18424	1.07739	0.593638	1.95534	0.245117	1	0.806366							Basic adjustment	Interaction (Smoking - Never smoker reference)
Cancers	Primary Malignancy_Malignant Melanoma	GrimAgeV2	44	18424	1.02743	0.567806	1.85912	0.0894457	1	0.928728							Basic adjustment	Interaction (Smoking - Never smoker reference)
Cancers	Primary Malignancy_Malignant Melanoma	GrimAgeV2	44	18424	1.05895	0.586785	1.91103	0.190147	1	0.849194							Full adjustment	Interaction (Smoking - Never smoker reference)
Cancers	Primary Malignancy_Malignant Melanoma	Hannum	44	18424	0.791103	0.498469	1.25553	-0.994362	1	0.320046							Basic adjustment	Interaction (Smoking - Never smoker reference)
Cancers	Primary Malignancy_Malignant Melanoma	Hannum	44	18424	0.779179	0.487361	1.24573	-1.04222	1	0.29731							Full adjustment	Interaction (Smoking - Never smoker reference)
Cancers	Primary Malignancy_Malignant Melanoma	Horvath	44	18424	0.817239	0.461016	1.44871	-0.690963	1	0.489589							Full adjustment	Interaction (Smoking - Never smoker reference)
Cancers	Primary Malignancy_Malignant Melanoma	Horvath	44	18424	0.822601	0.466432	1.45074	-0.674628	1	0.499912							Basic adjustment	Interaction (Smoking - Never smoker reference)
Cancers	Primary Malignancy_Malignant Melanoma	Horvath_SkinBlood	44	18424	0.795202	0.449925	1.40545	-0.788659	1	0.430311							Full adjustment	Interaction (Smoking - Never smoker reference)
Cancers	Primary Malignancy_Malignant Melanoma	Horvath_SkinBlood	44	18424	0.789052	0.450016	1.38351	-0.826941	1	0.40827							Basic adjustment	Interaction (Smoking - Never smoker reference)
Cancers	Primary Malignancy_Malignant Melanoma	Lin	44	18424	0.587017	0.338746	1.01725	-1.89903	1	0.0575599							Full adjustment	Interaction (Smoking - Never smoker reference)
Cancers	Primary Malignancy_Malignant Melanoma	Lin	44	18424	0.59716	0.344744	1.03439	-1.83936	1	0.0658619							Basic adjustment	Interaction (Smoking - Never smoker reference)
Cancers	Primary Malignancy_Malignant Melanoma	PhenoAge	44	18424	0.826005	0.479792	1.42204	-0.68967	1	0.490402							Full adjustment	Interaction (Smoking - Never smoker reference)
Cancers	Primary Malignancy_Malignant Melanoma	PhenoAge	44	18424	0.824481	0.478633	1.42023	-0.695599	1	0.48668							Basic adjustment	Interaction (Smoking - Never smoker reference)
Cancers	Primary Malignancy_Malignant Melanoma	YingAdaptAge	44	18424	0.674705	0.378857	1.20158	-1.33633	1	0.181441							Basic adjustment	Interaction (Smoking - Never smoker reference)
Cancers	Primary Malignancy_Malignant Melanoma	YingAdaptAge	44	18424	0.677518	0.379959	1.2081	-1.31933	1	0.187057							Full adjustment	Interaction (Smoking - Never smoker reference)
Cancers	Primary Malignancy_Malignant Melanoma	YingCausAge	44	18424	0.876262	0.486239	1.57913	-0.439578	1	0.660243							Full adjustment	Interaction (Smoking - Never smoker reference)
Cancers	Primary Malignancy_Malignant Melanoma	YingCausAge	44	18424	0.875564	0.486804	1.57479	-0.443708	1	0.657254							Basic adjustment	Interaction (Smoking - Never smoker reference)
Cancers	Primary Malignancy_Malignant Melanoma	YingDamAge	44	18424	0.761144	0.423748	1.36718	-0.913375	1	0.361045							Full adjustment	Interaction (Smoking - Never smoker reference)
Cancers	Primary Malignancy_Malignant Melanoma	YingDamAge	44	18424	0.759159	0.422334	1.36462	-0.920959	1	0.357072							Basic adjustment	Interaction (Smoking - Never smoker reference)
Cancers	Primary Malignancy_Malignant Melanoma	Zhang_10	44	18424	1.18433	0.660063	2.12501	0.567206	1	0.570575							Full adjustment	Interaction (Smoking - Never smoker reference)
Cancers	Primary Malignancy_Malignant Melanoma	Zhang_10	44	18424	1.15569	0.644063	2.07372	0.485074	1	0.627624							Basic adjustment	Interaction (Smoking - Never smoker reference)
Cancers	Primary Malignancy_Malignant Melanoma	DNAmTL	45	18819	0.953177	0.71827	1.26491	-0.332174	1	0.739758	1.00091	1	0.317091	2.3966	3	0.494268	Basic adjustment
Cancers	Primary Malignancy_Malignant Melanoma	DNAmTL	45	18819	0.948959	0.712329	1.26419	-0.358004	1	0.72034	0.998371	1	0.317705	10.4383	8	0.2356	Full adjustment
Cancers	Primary Malignancy_Malignant Melanoma	DNAmTL	45	18819	1.58256	0.906624	2.76245	1.6151	1	0.106289							Basic adjustment	Interaction (Sex - Male reference)
Cancers	Primary Malignancy_Malignant Melanoma	DNAmTL	45	18819	1.5867	0.908864	2.77006	1.62387	1	0.104403							Full adjustment	Interaction (Sex - Male reference)
Cancers	Primary Malignancy_Malignant Melanoma	DunedinPACE	45	18819	1.263	0.9381	1.70043	1.53886	1	0.123838	0.991195	1	0.31945	9.97967	8	0.266456	Full adjustment
Cancers	Primary Malignancy_Malignant Melanoma	DunedinPACE	45	18819	1.20795	0.915827	1.59326	1.33752	1	0.181054	0.987052	1	0.320464	2.29774	3	0.512954	Basic adjustment
Cancers	Primary Malignancy_Malignant Melanoma	DunedinPACE	45	18819	0.850515	0.480401	1.50578	-0.555563	1	0.578509							Full adjustment	Interaction (Sex - Male reference)
Cancers	Primary Malignancy_Malignant Melanoma	DunedinPACE	45	18819	0.840122	0.475808	1.48338	-0.600578	1	0.548121							Basic adjustment	Interaction (Sex - Male reference)
Cancers	Primary Malignancy_Malignant Melanoma	DunedinPoAm38	45	18819	1.21793	0.924008	1.60535	1.39913	1	0.161775	1.35538	1	0.244339	2.75067	3	0.431685	Basic adjustment
Cancers	Primary Malignancy_Malignant Melanoma	DunedinPoAm38	45	18819	1.30672	0.954434	1.78904	1.66904	1	0.0951096	1.42544	1	0.232511	10.0275	8	0.263101	Full adjustment
Cancers	Primary Malignancy_Malignant Melanoma	DunedinPoAm38	45	18819	1.28938	0.724897	2.29344	0.86503	1	0.387022							Basic adjustment	Interaction (Sex - Male reference)
Cancers	Primary Malignancy_Malignant Melanoma	DunedinPoAm38	45	18819	1.30416	0.724229	2.34849	0.884892	1	0.376215							Full adjustment	Interaction (Sex - Male reference)
Cancers	Primary Malignancy_Malignant Melanoma	GrimAgeV1	45	18819	1.15524	0.844165	1.58093	0.901581	1	0.36728	0.987375	1	0.320385	10.1219	8	0.256575	Full adjustment
Cancers	Primary Malignancy_Malignant Melanoma	GrimAgeV1	45	18819	1.11212	0.841089	1.47049	0.745673	1	0.455865	0.987739	1	0.320296	2.45522	3	0.483438	Basic adjustment
Cancers	Primary Malignancy_Malignant Melanoma	GrimAgeV1	45	18819	0.965799	0.547415	1.70395	-0.120135	1	0.904376							Basic adjustment	Interaction (Sex - Male reference)
Cancers	Primary Malignancy_Malignant Melanoma	GrimAgeV1	45	18819	0.973171	0.550512	1.72033	-0.0935602	1	0.925459							Full adjustment	Interaction (Sex - Male reference)
Cancers	Primary Malignancy_Malignant Melanoma	GrimAgeV2	45	18819	1.15091	0.872652	1.5179	0.995355	1	0.319564	1.07122	1	0.300671	2.53862	3	0.468353	Basic adjustment
Cancers	Primary Malignancy_Malignant Melanoma	GrimAgeV2	45	18819	1.20876	0.883863	1.65307	1.18705	1	0.235209	1.0647	1	0.302146	10.0576	8	0.261009	Full adjustment
Cancers	Primary Malignancy_Malignant Melanoma	GrimAgeV2	45	18819	0.987051	0.561966	1.73368	-0.0453513	1	0.963827							Basic adjustment	Interaction (Sex - Male reference)
Cancers	Primary Malignancy_Malignant Melanoma	GrimAgeV2	45	18819	0.999416	0.567012	1.76157	-0.002019	1	0.998389							Full adjustment	Interaction (Sex - Male reference)
Cancers	Primary Malignancy_Malignant Melanoma	Hannum	45	18819	1.26269	1.05387	1.51289	2.52893	1	0.0114411	0.180996	1	0.670519	1.8413	3	0.605989	Basic adjustment
Cancers	Primary Malignancy_Malignant Melanoma	Hannum	45	18819	1.25722	1.05088	1.50407	2.50252	1	0.0123311	0.218334	1	0.640312	10.5999	8	0.225417	Full adjustment
Cancers	Primary Malignancy_Malignant Melanoma	Hannum	45	18819	1.01832	0.703129	1.47481	0.0960921	1	0.923447							Basic adjustment	Interaction (Sex - Male reference)
Cancers	Primary Malignancy_Malignant Melanoma	Hannum	45	18819	1.03143	0.711434	1.49536	0.163308	1	0.870276							Full adjustment	Interaction (Sex - Male reference)
Cancers	Primary Malignancy_Malignant Melanoma	Horvath	45	18819	1.14326	0.881176	1.48331	1.00782	1	0.313543	0.026505	1	0.870673	10.2588	8	0.247332	Full adjustment
Cancers	Primary Malignancy_Malignant Melanoma	Horvath	45	18819	1.1515	0.888677	1.49204	1.06715	1	0.285903	0.0245415	1	0.875515	1.60101	3	0.65916	Basic adjustment
Cancers	Primary Malignancy_Malignant Melanoma	Horvath	45	18819	0.855712	0.542509	1.34973	-0.670157	1	0.502758							Full adjustment	Interaction (Sex - Male reference)
Cancers	Primary Malignancy_Malignant Melanoma	Horvath	45	18819	0.849551	0.539291	1.33831	-0.703203	1	0.481929							Basic adjustment	Interaction (Sex - Male reference)
Cancers	Primary Malignancy_Malignant Melanoma	Horvath_SkinBlood	45	18819	1.17212	0.894839	1.53533	1.1532	1	0.24883	0.305236	1	0.580619	2.03673	3	0.564818	Basic adjustment
Cancers	Primary Malignancy_Malignant Melanoma	Horvath_SkinBlood	45	18819	1.16357	0.885491	1.52897	1.08721	1	0.276942	0.294731	1	0.587204	10.5614	8	0.227808	Full adjustment
Cancers	Primary Malignancy_Malignant Melanoma	Horvath_SkinBlood	45	18819	1.04368	0.596453	1.82626	0.149781	1	0.880937							Full adjustment	Interaction (Sex - Male reference)
Cancers	Primary Malignancy_Malignant Melanoma	Horvath_SkinBlood	45	18819	1.05097	0.602809	1.8323	0.175279	1	0.860861							Basic adjustment	Interaction (Sex - Male reference)
Cancers	Primary Malignancy_Malignant Melanoma	Lin	45	18819	1.15358	0.889315	1.49638	1.07631	1	0.281787	0.237303	1	0.626161	1.80363	3	0.614145	Basic adjustment
Cancers	Primary Malignancy_Malignant Melanoma	Lin	45	18819	1.14227	0.876695	1.48828	0.98525	1	0.324501	0.245272	1	0.620424	10.3616	8	0.240561	Full adjustment
Cancers	Primary Malignancy_Malignant Melanoma	Lin	45	18819	0.852748	0.507962	1.43156	-0.602657	1	0.546737							Full adjustment	Interaction (Sex - Male reference)
Cancers	Primary Malignancy_Malignant Melanoma	Lin	45	18819	0.852075	0.508666	1.42733	-0.608194	1	0.543059							Basic adjustment	Interaction (Sex - Male reference)
Cancers	Primary Malignancy_Malignant Melanoma	PhenoAge	45	18819	1.24037	0.964439	1.59526	1.67796	1	0.0933557	0.00126948	1	0.971578	10.1527	8	0.254474	Full adjustment
Cancers	Primary Malignancy_Malignant Melanoma	PhenoAge	45	18819	1.24253	0.967652	1.5955	1.70224	1	0.0887111	0.00277351	1	0.957999	1.53232	3	0.674831	Basic adjustment
Cancers	Primary Malignancy_Malignant Melanoma	PhenoAge	45	18819	0.93428	0.578401	1.50912	-0.277868	1	0.781114							Basic adjustment	Interaction (Sex - Male reference)
Cancers	Primary Malignancy_Malignant Melanoma	PhenoAge	45	18819	0.949071	0.588076	1.53167	-0.214057	1	0.830503							Full adjustment	Interaction (Sex - Male reference)
Cancers	Primary Malignancy_Malignant Melanoma	YingAdaptAge	45	18819	1.04857	0.800566	1.37341	0.344476	1	0.730489	0.721478	1	0.39566	2.30701	3	0.511179	Basic adjustment
Cancers	Primary Malignancy_Malignant Melanoma	YingAdaptAge	45	18819	1.05471	0.803956	1.38367	0.38456	1	0.700564	0.728124	1	0.393492	10.9593	8	0.204014	Full adjustment
Cancers	Primary Malignancy_Malignant Melanoma	YingAdaptAge	45	18819	0.999645	0.572924	1.74419	-0.00125095	1	0.999002							Full adjustment	Interaction (Sex - Male reference)
Cancers	Primary Malignancy_Malignant Melanoma	YingAdaptAge	45	18819	0.992339	0.569925	1.72783	-0.0271815	1	0.978315							Basic adjustment	Interaction (Sex - Male reference)
Cancers	Primary Malignancy_Malignant Melanoma	YingCausAge	45	18819	0.969516	0.73052	1.2867	-0.214381	1	0.83025	7.83457e-05	1	0.992938	10.2142	8	0.25031	Full adjustment
Cancers	Primary Malignancy_Malignant Melanoma	YingCausAge	45	18819	0.983539	0.742429	1.30295	-0.115678	1	0.907908	1.57619e-05	1	0.996832	1.56143	3	0.668167	Basic adjustment
Cancers	Primary Malignancy_Malignant Melanoma	YingCausAge	45	18819	0.830599	0.478795	1.4409	-0.660389	1	0.509004							Basic adjustment	Interaction (Sex - Male reference)
Cancers	Primary Malignancy_Malignant Melanoma	YingCausAge	45	18819	0.832399	0.479907	1.4438	-0.652872	1	0.513839							Full adjustment	Interaction (Sex - Male reference)
Cancers	Primary Malignancy_Malignant Melanoma	YingDamAge	45	18819	1.02484	0.768895	1.36599	0.167395	1	0.867059	0.0443589	1	0.833187	10.2472	8	0.2481	Full adjustment
Cancers	Primary Malignancy_Malignant Melanoma	YingDamAge	45	18819	1.04485	0.785408	1.38999	0.301276	1	0.763204	0.0462904	1	0.829649	1.70338	3	0.636182	Basic adjustment
Cancers	Primary Malignancy_Malignant Melanoma	YingDamAge	45	18819	0.652458	0.36816	1.1563	-1.46259	1	0.143581							Basic adjustment	Interaction (Sex - Male reference)
Cancers	Primary Malignancy_Malignant Melanoma	YingDamAge	45	18819	0.653169	0.368801	1.1568	-1.46052	1	0.144147							Full adjustment	Interaction (Sex - Male reference)
Cancers	Primary Malignancy_Malignant Melanoma	Zhang_10	45	18819	1.07457	0.796986	1.44884	0.471722	1	0.637125	0.0622282	1	0.803008	10.5753	8	0.226941	Full adjustment
Cancers	Primary Malignancy_Malignant Melanoma	Zhang_10	45	18819	1.04528	0.787333	1.38775	0.306314	1	0.759365	0.0584557	1	0.808954	1.56597	3	0.667131	Basic adjustment
Cancers	Primary Malignancy_Malignant Melanoma	Zhang_10	45	18819	0.904924	0.509772	1.60638	-0.341202	1	0.732951							Basic adjustment	Interaction (Sex - Male reference)
Cancers	Primary Malignancy_Malignant Melanoma	Zhang_10	45	18819	0.911172	0.51115	1.62425	-0.315406	1	0.752453							Full adjustment	Interaction (Sex - Male reference)
Cancers	Primary Malignancy_Oesophageal	DNAmTL	33	18852	0.83856	0.620634	1.13301	-1.1467	1	0.251505	5.49314e-05	1	0.994086	2.44985	3	0.484422	Basic adjustment
Cancers	Primary Malignancy_Oesophageal	DNAmTL	33	18852	0.860454	0.632584	1.17041	-0.957525	1	0.338303	0.000125797	1	0.991051	8.67256	8	0.370667	Full adjustment
Cancers	Primary Malignancy_Oesophageal	DNAmTL	33	18457	0.775301	0.424176	1.41708	-0.827104	1	0.408178							Basic adjustment	Interaction (Smoking - Never smoker reference)
Cancers	Primary Malignancy_Oesophageal	DNAmTL	33	18457	0.776728	0.423205	1.42556	-0.815541	1	0.414763							Full adjustment	Interaction (Smoking - Never smoker reference)
Cancers	Primary Malignancy_Oesophageal	DNAmTL	33	18852	1.50364	0.815049	2.77399	1.30547	1	0.191734							Basic adjustment	Interaction (Sex - Male reference)
Cancers	Primary Malignancy_Oesophageal	DNAmTL	33	18852	1.51813	0.816731	2.82187	1.31993	1	0.186857							Full adjustment	Interaction (Sex - Male reference)
Cancers	Primary Malignancy_Oesophageal	DunedinPACE	33	18852	1.52678	1.11048	2.09912	2.60518	1	0.00918254	0.924953	1	0.336178	9.4679	8	0.304373	Full adjustment
Cancers	Primary Malignancy_Oesophageal	DunedinPACE	33	18852	1.57771	1.17437	2.11959	3.027	1	0.00246996	0.90134	1	0.342423	2.91695	3	0.404607	Basic adjustment
Cancers	Primary Malignancy_Oesophageal	DunedinPACE	33	18457	1.09949	0.587368	2.05813	0.296516	1	0.766836							Full adjustment	Interaction (Smoking - Never smoker reference)
Cancers	Primary Malignancy_Oesophageal	DunedinPACE	33	18457	1.11154	0.599669	2.06034	0.335856	1	0.736979							Basic adjustment	Interaction (Smoking - Never smoker reference)
Cancers	Primary Malignancy_Oesophageal	DunedinPACE	33	18852	0.797789	0.432228	1.47253	-0.722453	1	0.470016							Full adjustment	Interaction (Sex - Male reference)
Cancers	Primary Malignancy_Oesophageal	DunedinPACE	33	18852	0.802642	0.43899	1.46754	-0.714082	1	0.475177							Basic adjustment	Interaction (Sex - Male reference)
Cancers	Primary Malignancy_Oesophageal	DunedinPoAm38	33	18852	1.41051	1.02849	1.93442	2.13432	1	0.0328164	0.0178689	1	0.89366	2.37534	3	0.498242	Basic adjustment
Cancers	Primary Malignancy_Oesophageal	DunedinPoAm38	33	18852	1.31947	0.931747	1.86854	1.56176	1	0.118345	0.0203811	1	0.886478	8.74002	8	0.3647	Full adjustment
Cancers	Primary Malignancy_Oesophageal	DunedinPoAm38	33	18852	1.27268	0.672453	2.40868	0.740825	1	0.4588							Basic adjustment	Interaction (Sex - Male reference)
Cancers	Primary Malignancy_Oesophageal	DunedinPoAm38	33	18457	2.06163	0.98554	4.31266	1.92132	1	0.0546914							Full adjustment	Interaction (Smoking - Never smoker reference)
Cancers	Primary Malignancy_Oesophageal	DunedinPoAm38	33	18852	1.2597	0.666643	2.38034	0.711077	1	0.477037							Full adjustment	Interaction (Sex - Male reference)
Cancers	Primary Malignancy_Oesophageal	DunedinPoAm38	33	18457	2.08735	0.995043	4.37873	1.94685	1	0.0515524							Basic adjustment	Interaction (Smoking - Never smoker reference)
Cancers	Primary Malignancy_Oesophageal	GrimAgeV1	33	18852	1.38068	1.0653	1.78943	2.43812	1	0.0147639	0.0969906	1	0.755471	8.73974	8	0.364725	Full adjustment
Cancers	Primary Malignancy_Oesophageal	GrimAgeV1	33	18852	1.43269	1.1446	1.79329	3.13914	1	0.00169447	0.169755	1	0.680329	2.55546	3	0.465352	Basic adjustment
Cancers	Primary Malignancy_Oesophageal	GrimAgeV1	33	18852	1.10655	0.649919	1.88401	0.372907	1	0.709218							Full adjustment	Interaction (Sex - Male reference)
Cancers	Primary Malignancy_Oesophageal	GrimAgeV1	33	18852	1.13462	0.676451	1.90313	0.478637	1	0.632197							Basic adjustment	Interaction (Sex - Male reference)
Cancers	Primary Malignancy_Oesophageal	GrimAgeV1	33	18457	1.37624	0.758269	2.49783	1.0501	1	0.293674							Basic adjustment	Interaction (Smoking - Never smoker reference)
Cancers	Primary Malignancy_Oesophageal	GrimAgeV1	33	18457	1.40328	0.771517	2.55237	1.1101	1	0.266955							Full adjustment	Interaction (Smoking - Never smoker reference)
Cancers	Primary Malignancy_Oesophageal	GrimAgeV2	33	18852	1.5368	1.23594	1.9109	3.8657	1	0.000110772	0.0490074	1	0.8248	2.58573	3	0.459997	Basic adjustment
Cancers	Primary Malignancy_Oesophageal	GrimAgeV2	33	18852	1.49997	1.16935	1.92405	3.19155	1	0.00141514	0.0143579	1	0.904622	8.45288	8	0.390526	Full adjustment
Cancers	Primary Malignancy_Oesophageal	GrimAgeV2	33	18457	1.31356	0.732575	2.35531	0.915471	1	0.359944							Full adjustment	Interaction (Smoking - Never smoker reference)
Cancers	Primary Malignancy_Oesophageal	GrimAgeV2	33	18852	1.11443	0.661269	1.87813	0.406851	1	0.684117							Full adjustment	Interaction (Sex - Male reference)
Cancers	Primary Malignancy_Oesophageal	GrimAgeV2	33	18852	1.1425	0.684843	1.906	0.510197	1	0.609913							Basic adjustment	Interaction (Sex - Male reference)
Cancers	Primary Malignancy_Oesophageal	GrimAgeV2	33	18457	1.28755	0.720207	2.30181	0.852682	1	0.393836							Basic adjustment	Interaction (Smoking - Never smoker reference)
Cancers	Primary Malignancy_Oesophageal	Hannum	33	18852	1.06347	0.806659	1.40203	0.436375	1	0.662565	0.270856	1	0.602758	2.45065	3	0.484276	Basic adjustment
Cancers	Primary Malignancy_Oesophageal	Hannum	33	18852	1.05393	0.803609	1.38221	0.379631	1	0.70422	0.29475	1	0.587193	8.75604	8	0.363293	Full adjustment
Cancers	Primary Malignancy_Oesophageal	Hannum	33	18457	1.00494	0.581102	1.73792	0.0176442	1	0.985923							Basic adjustment	Interaction (Smoking - Never smoker reference)
Cancers	Primary Malignancy_Oesophageal	Hannum	33	18852	0.812446	0.47165	1.39949	-0.748613	1	0.454091							Full adjustment	Interaction (Sex - Male reference)
Cancers	Primary Malignancy_Oesophageal	Hannum	33	18457	1.02193	0.594774	1.75586	0.0785483	1	0.937392							Full adjustment	Interaction (Smoking - Never smoker reference)
Cancers	Primary Malignancy_Oesophageal	Hannum	33	18852	0.821215	0.476047	1.41665	-0.708024	1	0.47893							Basic adjustment	Interaction (Sex - Male reference)
Cancers	Primary Malignancy_Oesophageal	Horvath	33	18852	1.03971	0.771911	1.4004	0.256249	1	0.797759	0.34195	1	0.558706	8.93603	8	0.347721	Full adjustment
Cancers	Primary Malignancy_Oesophageal	Horvath	33	18852	1.0524	0.778804	1.42212	0.332515	1	0.7395	0.346989	1	0.555823	2.6061	3	0.456421	Basic adjustment
Cancers	Primary Malignancy_Oesophageal	Horvath	33	18852	0.825238	0.463172	1.47033	-0.651838	1	0.514505							Full adjustment	Interaction (Sex - Male reference)
Cancers	Primary Malignancy_Oesophageal	Horvath	33	18457	1.50952	0.899092	2.53439	1.55765	1	0.119317							Full adjustment	Interaction (Smoking - Never smoker reference)
Cancers	Primary Malignancy_Oesophageal	Horvath	33	18457	1.49527	0.89804	2.48969	1.54659	1	0.121963							Basic adjustment	Interaction (Smoking - Never smoker reference)
Cancers	Primary Malignancy_Oesophageal	Horvath	33	18852	0.829842	0.463008	1.48731	-0.626536	1	0.530963							Basic adjustment	Interaction (Sex - Male reference)
Cancers	Primary Malignancy_Oesophageal	Horvath_SkinBlood	33	18852	1.02029	0.747674	1.39231	0.126642	1	0.899224	0.342582	1	0.558343	9.27019	8	0.320019	Full adjustment
Cancers	Primary Malignancy_Oesophageal	Horvath_SkinBlood	33	18852	1.02861	0.749372	1.4119	0.174552	1	0.861431	0.334747	1	0.562877	3.0485	3	0.384208	Basic adjustment
Cancers	Primary Malignancy_Oesophageal	Horvath_SkinBlood	33	18457	1.30181	0.762894	2.22142	0.967382	1	0.333353							Full adjustment	Interaction (Smoking - Never smoker reference)
Cancers	Primary Malignancy_Oesophageal	Horvath_SkinBlood	33	18457	1.30442	0.767581	2.21671	0.982302	1	0.325951							Basic adjustment	Interaction (Smoking - Never smoker reference)
Cancers	Primary Malignancy_Oesophageal	Horvath_SkinBlood	33	18852	0.885538	0.501607	1.56333	-0.41919	1	0.675077							Full adjustment	Interaction (Sex - Male reference)
Cancers	Primary Malignancy_Oesophageal	Horvath_SkinBlood	33	18852	0.899668	0.50553	1.6011	-0.359513	1	0.719212							Basic adjustment	Interaction (Sex - Male reference)
Cancers	Primary Malignancy_Oesophageal	Lin	33	18852	0.911817	0.658222	1.26312	-0.555203	1	0.578756	0.833839	1	0.361165	3.10637	3	0.375514	Basic adjustment
Cancers	Primary Malignancy_Oesophageal	Lin	33	18852	0.919187	0.664647	1.27121	-0.509391	1	0.610478	0.813765	1	0.367009	9.38776	8	0.310648	Full adjustment
Cancers	Primary Malignancy_Oesophageal	Lin	33	18852	0.98795	0.522449	1.86821	-0.0372957	1	0.970249							Full adjustment	Interaction (Sex - Male reference)
Cancers	Primary Malignancy_Oesophageal	Lin	33	18457	1.3251	0.718317	2.44444	0.901003	1	0.367587							Basic adjustment	Interaction (Smoking - Never smoker reference)
Cancers	Primary Malignancy_Oesophageal	Lin	33	18852	1.01064	0.532542	1.91794	0.0323663	1	0.97418							Basic adjustment	Interaction (Sex - Male reference)
Cancers	Primary Malignancy_Oesophageal	Lin	33	18457	1.32273	0.719088	2.4331	0.899483	1	0.368396							Full adjustment	Interaction (Smoking - Never smoker reference)
Cancers	Primary Malignancy_Oesophageal	PhenoAge	33	18852	1.29443	1.04931	1.59682	2.40939	1	0.0159794	0.0176492	1	0.894312	8.49749	8	0.386441	Full adjustment
Cancers	Primary Malignancy_Oesophageal	PhenoAge	33	18852	1.3143	1.07142	1.61224	2.62175	1	0.00874784	0.0142263	1	0.905058	2.53508	3	0.468985	Basic adjustment
Cancers	Primary Malignancy_Oesophageal	PhenoAge	33	18852	0.962895	0.580968	1.5959	-0.146679	1	0.883385							Full adjustment	Interaction (Sex - Male reference)
Cancers	Primary Malignancy_Oesophageal	PhenoAge	33	18457	0.877209	0.529222	1.45401	-0.508136	1	0.611358							Basic adjustment	Interaction (Smoking - Never smoker reference)
Cancers	Primary Malignancy_Oesophageal	PhenoAge	33	18457	0.88348	0.534207	1.46111	-0.482657	1	0.62934							Full adjustment	Interaction (Smoking - Never smoker reference)
Cancers	Primary Malignancy_Oesophageal	PhenoAge	33	18852	0.979699	0.592114	1.62099	-0.0798319	1	0.936371							Basic adjustment	Interaction (Sex - Male reference)
Cancers	Primary Malignancy_Oesophageal	YingAdaptAge	33	18852	1.23602	1.00194	1.5248	1.9781	1	0.0479176	0.856899	1	0.354608	3.38199	3	0.336393	Basic adjustment
Cancers	Primary Malignancy_Oesophageal	YingAdaptAge	33	18852	1.21329	0.983601	1.49663	1.80558	1	0.0709832	0.820326	1	0.365085	9.27236	8	0.319843	Full adjustment
Cancers	Primary Malignancy_Oesophageal	YingAdaptAge	33	18457	0.822892	0.506543	1.33681	-0.787407	1	0.431044							Full adjustment	Interaction (Smoking - Never smoker reference)
Cancers	Primary Malignancy_Oesophageal	YingAdaptAge	33	18457	0.824683	0.508478	1.33752	-0.781267	1	0.434645							Basic adjustment	Interaction (Smoking - Never smoker reference)
Cancers	Primary Malignancy_Oesophageal	YingAdaptAge	33	18852	1.27798	0.801714	2.03718	1.03103	1	0.302528							Basic adjustment	Interaction (Sex - Male reference)
Cancers	Primary Malignancy_Oesophageal	YingAdaptAge	33	18852	1.26535	0.798731	2.00457	1.00262	1	0.316046							Full adjustment	Interaction (Sex - Male reference)
Cancers	Primary Malignancy_Oesophageal	YingCausAge	33	18852	1.05131	0.80031	1.38104	0.359525	1	0.719203	0.230198	1	0.631377	8.9343	8	0.347869	Full adjustment
Cancers	Primary Malignancy_Oesophageal	YingCausAge	33	18852	1.05944	0.802211	1.39915	0.406904	1	0.684078	0.233793	1	0.628725	2.57488	3	0.46191	Basic adjustment
Cancers	Primary Malignancy_Oesophageal	YingCausAge	33	18457	1.21014	0.712061	2.05661	0.70492	1	0.48086							Basic adjustment	Interaction (Smoking - Never smoker reference)
Cancers	Primary Malignancy_Oesophageal	YingCausAge	33	18457	1.20222	0.709379	2.03746	0.684261	1	0.49381							Full adjustment	Interaction (Smoking - Never smoker reference)
Cancers	Primary Malignancy_Oesophageal	YingCausAge	33	18852	0.884951	0.515335	1.51967	-0.443038	1	0.657738							Basic adjustment	Interaction (Sex - Male reference)
Cancers	Primary Malignancy_Oesophageal	YingCausAge	33	18852	0.875925	0.515183	1.48927	-0.489207	1	0.624695							Full adjustment	Interaction (Sex - Male reference)
Cancers	Primary Malignancy_Oesophageal	YingDamAge	33	18852	0.931626	0.671995	1.29157	-0.424925	1	0.670891	0.00255898	1	0.959655	8.69573	8	0.36861	Full adjustment
Cancers	Primary Malignancy_Oesophageal	YingDamAge	33	18852	0.938121	0.676467	1.30098	-0.382877	1	0.701811	0.00344821	1	0.953174	2.40981	3	0.491811	Basic adjustment
Cancers	Primary Malignancy_Oesophageal	YingDamAge	33	18852	0.547757	0.299788	1.00083	-1.9573	1	0.0503123							Basic adjustment	Interaction (Sex - Male reference)
Cancers	Primary Malignancy_Oesophageal	YingDamAge	33	18457	0.959947	0.513201	1.79559	-0.127944	1	0.898194							Basic adjustment	Interaction (Smoking - Never smoker reference)
Cancers	Primary Malignancy_Oesophageal	YingDamAge	33	18457	0.954174	0.510615	1.78304	-0.147055	1	0.883089							Full adjustment	Interaction (Smoking - Never smoker reference)
Cancers	Primary Malignancy_Oesophageal	YingDamAge	33	18852	0.53972	0.293381	0.992901	-1.98291	1	0.0473778							Full adjustment	Interaction (Sex - Male reference)
Cancers	Primary Malignancy_Oesophageal	Zhang_10	33	18852	1.44315	1.13205	1.83974	2.96129	1	0.00306354	0.613724	1	0.433389	9.72047	8	0.285196	Full adjustment
Cancers	Primary Malignancy_Oesophageal	Zhang_10	33	18852	1.5013	1.19346	1.88854	3.47059	1	0.000519319	0.611394	1	0.434264	2.84485	3	0.41617	Basic adjustment
Cancers	Primary Malignancy_Oesophageal	Zhang_10	33	18457	1.47617	0.855143	2.54819	1.39819	1	0.162057							Full adjustment	Interaction (Smoking - Never smoker reference)
Cancers	Primary Malignancy_Oesophageal	Zhang_10	33	18457	1.47052	0.851276	2.54021	1.38265	1	0.166771							Basic adjustment	Interaction (Smoking - Never smoker reference)
Cancers	Primary Malignancy_Oesophageal	Zhang_10	33	18852	0.942332	0.588002	1.51018	-0.246848	1	0.805026							Basic adjustment	Interaction (Sex - Male reference)
Cancers	Primary Malignancy_Oesophageal	Zhang_10	33	18852	0.939	0.577721	1.52621	-0.253973	1	0.799516							Full adjustment	Interaction (Sex - Male reference)
Cancers	Primary Malignancy_Oro-pharyngeal	DNAmTL	31	18834	1.0435	0.738261	1.47494	0.24118	1	0.809415	0.869001	1	0.351232	3.3048	3	0.346975	Basic adjustment
Cancers	Primary Malignancy_Oro-pharyngeal	DNAmTL	31	18834	1.12523	0.789902	1.6029	0.653561	1	0.513395	0.886759	1	0.346357	8.65487	8	0.372242	Full adjustment
Cancers	Primary Malignancy_Oro-pharyngeal	DNAmTL	31	18834	0.946376	0.439472	2.03796	-0.140829	1	0.888005							Basic adjustment	Interaction (Sex - Male reference)
Cancers	Primary Malignancy_Oro-pharyngeal	DNAmTL	31	18440	0.598604	0.296547	1.20833	-1.43194	1	0.152162							Full adjustment	Interaction (Smoking - Never smoker reference)
Cancers	Primary Malignancy_Oro-pharyngeal	DNAmTL	31	18440	0.59524	0.295597	1.19863	-1.45268	1	0.146313							Basic adjustment	Interaction (Smoking - Never smoker reference)
Cancers	Primary Malignancy_Oro-pharyngeal	DNAmTL	31	18834	0.95219	0.439593	2.06251	-0.124233	1	0.901131							Full adjustment	Interaction (Sex - Male reference)
Cancers	Primary Malignancy_Oro-pharyngeal	DunedinPACE	31	18834	1.19821	0.837626	1.71403	0.989989	1	0.32218	0.594771	1	0.44058	9.40772	8	0.309076	Full adjustment
Cancers	Primary Malignancy_Oro-pharyngeal	DunedinPACE	31	18834	1.3575	0.976961	1.88626	1.82112	1	0.0685884	0.580577	1	0.446086	3.54347	3	0.315168	Basic adjustment
Cancers	Primary Malignancy_Oro-pharyngeal	DunedinPACE	31	18440	1.22933	0.599275	2.5218	0.563228	1	0.57328							Full adjustment	Interaction (Smoking - Never smoker reference)
Cancers	Primary Malignancy_Oro-pharyngeal	DunedinPACE	31	18440	1.21968	0.596931	2.49209	0.544725	1	0.585942							Basic adjustment	Interaction (Smoking - Never smoker reference)
Cancers	Primary Malignancy_Oro-pharyngeal	DunedinPACE	31	18834	1.09499	0.531385	2.25638	0.246004	1	0.805679							Full adjustment	Interaction (Sex - Male reference)
Cancers	Primary Malignancy_Oro-pharyngeal	DunedinPACE	31	18834	1.09369	0.534813	2.23659	0.245364	1	0.806175							Basic adjustment	Interaction (Sex - Male reference)
Cancers	Primary Malignancy_Oro-pharyngeal	DunedinPoAm38	31	18834	1.51209	1.10873	2.06219	2.61201	1	0.0090012	0.25394	1	0.614315	3.21717	3	0.359338	Basic adjustment
Cancers	Primary Malignancy_Oro-pharyngeal	DunedinPoAm38	31	18834	1.38006	0.972645	1.95813	1.80462	1	0.0711345	0.246486	1	0.61956	8.60549	8	0.37666	Full adjustment
Cancers	Primary Malignancy_Oro-pharyngeal	DunedinPoAm38	31	18834	1.3383	0.684198	2.61775	0.851304	1	0.394601							Full adjustment	Interaction (Sex - Male reference)
Cancers	Primary Malignancy_Oro-pharyngeal	DunedinPoAm38	31	18440	1.53783	0.712893	3.31734	1.0972	1	0.272552							Full adjustment	Interaction (Smoking - Never smoker reference)
Cancers	Primary Malignancy_Oro-pharyngeal	DunedinPoAm38	31	18440	1.5601	0.715593	3.40127	1.11845	1	0.263375							Basic adjustment	Interaction (Smoking - Never smoker reference)
Cancers	Primary Malignancy_Oro-pharyngeal	DunedinPoAm38	31	18834	1.35709	0.693971	2.65384	0.89235	1	0.372206							Basic adjustment	Interaction (Sex - Male reference)
Cancers	Primary Malignancy_Oro-pharyngeal	GrimAgeV1	31	18834	1.39031	1.03281	1.87156	2.1729	1	0.029788	0.00239011	1	0.961008	8.41134	8	0.394355	Full adjustment
Cancers	Primary Malignancy_Oro-pharyngeal	GrimAgeV1	31	18834	1.47652	1.15822	1.88229	3.14569	1	0.00165695	0.0416521	1	0.838284	2.94254	3	0.40057	Basic adjustment
Cancers	Primary Malignancy_Oro-pharyngeal	GrimAgeV1	31	18834	1.54779	0.843926	2.83871	1.41164	1	0.158057							Basic adjustment	Interaction (Sex - Male reference)
Cancers	Primary Malignancy_Oro-pharyngeal	GrimAgeV1	31	18834	1.53172	0.812002	2.88936	1.31685	1	0.187891							Full adjustment	Interaction (Sex - Male reference)
Cancers	Primary Malignancy_Oro-pharyngeal	GrimAgeV1	31	18440	0.89872	0.469474	1.72043	-0.322313	1	0.747216							Basic adjustment	Interaction (Smoking - Never smoker reference)
Cancers	Primary Malignancy_Oro-pharyngeal	GrimAgeV1	31	18440	0.927276	0.4777	1.79996	-0.22312	1	0.823442							Full adjustment	Interaction (Smoking - Never smoker reference)
Cancers	Primary Malignancy_Oro-pharyngeal	GrimAgeV2	31	18834	1.48141	1.13231	1.93813	2.86629	1	0.00415308	0.158272	1	0.690753	2.99932	3	0.39173	Basic adjustment
Cancers	Primary Malignancy_Oro-pharyngeal	GrimAgeV2	31	18834	1.36891	0.989783	1.89324	1.89793	1	0.0577054	0.0954378	1	0.757375	8.23354	8	0.410996	Full adjustment
Cancers	Primary Malignancy_Oro-pharyngeal	GrimAgeV2	31	18834	1.52602	0.802365	2.90233	1.28866	1	0.197517							Basic adjustment	Interaction (Sex - Male reference)
Cancers	Primary Malignancy_Oro-pharyngeal	GrimAgeV2	31	18440	1.04937	0.524592	2.09911	0.13623	1	0.891639							Full adjustment	Interaction (Smoking - Never smoker reference)
Cancers	Primary Malignancy_Oro-pharyngeal	GrimAgeV2	31	18834	1.50553	0.776727	2.91815	1.21171	1	0.225624							Full adjustment	Interaction (Sex - Male reference)
Cancers	Primary Malignancy_Oro-pharyngeal	GrimAgeV2	31	18440	1.01774	0.514785	2.01208	0.0505564	1	0.959679							Basic adjustment	Interaction (Smoking - Never smoker reference)
Cancers	Primary Malignancy_Oro-pharyngeal	Hannum	31	18834	1.22668	0.969916	1.55141	1.70508	1	0.08818	0.604063	1	0.437032	3.29011	3	0.349022	Basic adjustment
Cancers	Primary Malignancy_Oro-pharyngeal	Hannum	31	18834	1.20942	0.956866	1.52864	1.59105	1	0.111598	0.62035	1	0.430917	8.62017	8	0.375343	Full adjustment
Cancers	Primary Malignancy_Oro-pharyngeal	Hannum	31	18440	1.08364	0.613951	1.91267	0.277109	1	0.781697							Basic adjustment	Interaction (Smoking - Never smoker reference)
Cancers	Primary Malignancy_Oro-pharyngeal	Hannum	31	18440	1.1058	0.628811	1.94463	0.349199	1	0.72694							Full adjustment	Interaction (Smoking - Never smoker reference)
Cancers	Primary Malignancy_Oro-pharyngeal	Hannum	31	18834	1.08944	0.626503	1.89447	0.303485	1	0.76152							Basic adjustment	Interaction (Sex - Male reference)
Cancers	Primary Malignancy_Oro-pharyngeal	Hannum	31	18834	1.08191	0.61924	1.89026	0.276536	1	0.782136							Full adjustment	Interaction (Sex - Male reference)
Cancers	Primary Malignancy_Oro-pharyngeal	Horvath	31	18834	1.03785	0.736929	1.46164	0.212633	1	0.831614	0.0610787	1	0.804799	8.16003	8	0.417997	Full adjustment
Cancers	Primary Malignancy_Oro-pharyngeal	Horvath	31	18834	1.04662	0.742755	1.47481	0.260431	1	0.794531	0.0585273	1	0.808839	2.8354	3	0.417706	Basic adjustment
Cancers	Primary Malignancy_Oro-pharyngeal	Horvath	31	18834	0.777933	0.37306	1.62221	-0.669729	1	0.503031							Basic adjustment	Interaction (Sex - Male reference)
Cancers	Primary Malignancy_Oro-pharyngeal	Horvath	31	18440	0.622758	0.322069	1.20418	-1.40773	1	0.15921							Full adjustment	Interaction (Smoking - Never smoker reference)
Cancers	Primary Malignancy_Oro-pharyngeal	Horvath	31	18440	0.605296	0.312734	1.17155	-1.49008	1	0.136204							Basic adjustment	Interaction (Smoking - Never smoker reference)
Cancers	Primary Malignancy_Oro-pharyngeal	Horvath	31	18834	0.766304	0.367618	1.59737	-0.710254	1	0.477546							Full adjustment	Interaction (Sex - Male reference)
Cancers	Primary Malignancy_Oro-pharyngeal	Horvath_SkinBlood	31	18834	1.02052	0.724331	1.43783	0.116144	1	0.907539	0.467112	1	0.494319	3.08876	3	0.378141	Basic adjustment
Cancers	Primary Malignancy_Oro-pharyngeal	Horvath_SkinBlood	31	18834	1.00313	0.711438	1.41441	0.0178187	1	0.985784	0.45301	1	0.500909	8.34031	8	0.400953	Full adjustment
Cancers	Primary Malignancy_Oro-pharyngeal	Horvath_SkinBlood	31	18440	0.968647	0.484771	1.93551	-0.0901956	1	0.928132							Full adjustment	Interaction (Smoking - Never smoker reference)
Cancers	Primary Malignancy_Oro-pharyngeal	Horvath_SkinBlood	31	18440	0.964647	0.481817	1.93132	-0.101623	1	0.919056							Basic adjustment	Interaction (Smoking - Never smoker reference)
Cancers	Primary Malignancy_Oro-pharyngeal	Horvath_SkinBlood	31	18834	1.43533	0.70839	2.90825	1.00309	1	0.31582							Basic adjustment	Interaction (Sex - Male reference)
Cancers	Primary Malignancy_Oro-pharyngeal	Horvath_SkinBlood	31	18834	1.4177	0.699209	2.87448	0.967839	1	0.333125							Full adjustment	Interaction (Sex - Male reference)
Cancers	Primary Malignancy_Oro-pharyngeal	Lin	31	18834	1.19554	0.875897	1.63183	1.12519	1	0.26051	0.121037	1	0.727912	2.99187	3	0.39288	Basic adjustment
Cancers	Primary Malignancy_Oro-pharyngeal	Lin	31	18834	1.19267	0.880246	1.616	1.13694	1	0.255563	0.102802	1	0.748493	8.41798	8	0.393741	Full adjustment
Cancers	Primary Malignancy_Oro-pharyngeal	Lin	31	18440	1.07434	0.565308	2.04175	0.218896	1	0.826731							Basic adjustment	Interaction (Smoking - Never smoker reference)
Cancers	Primary Malignancy_Oro-pharyngeal	Lin	31	18834	0.818053	0.399805	1.67384	-0.549792	1	0.582462							Basic adjustment	Interaction (Sex - Male reference)
Cancers	Primary Malignancy_Oro-pharyngeal	Lin	31	18440	1.08995	0.576141	2.06199	0.264802	1	0.791162							Full adjustment	Interaction (Smoking - Never smoker reference)
Cancers	Primary Malignancy_Oro-pharyngeal	Lin	31	18834	0.826354	0.408263	1.6726	-0.530177	1	0.595989							Full adjustment	Interaction (Sex - Male reference)
Cancers	Primary Malignancy_Oro-pharyngeal	PhenoAge	31	18834	1.10782	0.794931	1.54387	0.604693	1	0.545383	0.31381	1	0.575351	8.38455	8	0.396835	Full adjustment
Cancers	Primary Malignancy_Oro-pharyngeal	PhenoAge	31	18834	1.18048	0.861378	1.6178	1.03193	1	0.302105	0.320803	1	0.571126	3.15611	3	0.368177	Basic adjustment
Cancers	Primary Malignancy_Oro-pharyngeal	PhenoAge	31	18440	1.18249	0.608976	2.29612	0.495086	1	0.620539							Full adjustment	Interaction (Smoking - Never smoker reference)
Cancers	Primary Malignancy_Oro-pharyngeal	PhenoAge	31	18440	1.16781	0.607981	2.24311	0.465804	1	0.641356							Basic adjustment	Interaction (Smoking - Never smoker reference)
Cancers	Primary Malignancy_Oro-pharyngeal	PhenoAge	31	18834	0.939704	0.454643	1.94228	-0.167884	1	0.866675							Basic adjustment	Interaction (Sex - Male reference)
Cancers	Primary Malignancy_Oro-pharyngeal	PhenoAge	31	18834	0.927868	0.446363	1.92878	-0.200527	1	0.841068							Full adjustment	Interaction (Sex - Male reference)
Cancers	Primary Malignancy_Oro-pharyngeal	YingAdaptAge	31	18834	1.05253	0.759026	1.45954	0.306967	1	0.758869	0.262971	1	0.608087	3.10522	3	0.375685	Basic adjustment
Cancers	Primary Malignancy_Oro-pharyngeal	YingAdaptAge	31	18834	1.03145	0.745929	1.42626	0.187271	1	0.851448	0.254242	1	0.614104	8.53293	8	0.383214	Full adjustment
Cancers	Primary Malignancy_Oro-pharyngeal	YingAdaptAge	31	18834	1.267	0.633773	2.53291	0.669593	1	0.503117							Basic adjustment	Interaction (Sex - Male reference)
Cancers	Primary Malignancy_Oro-pharyngeal	YingAdaptAge	31	18440	0.749978	0.385444	1.45927	-0.847168	1	0.396902							Basic adjustment	Interaction (Smoking - Never smoker reference)
Cancers	Primary Malignancy_Oro-pharyngeal	YingAdaptAge	31	18834	1.25479	0.629199	2.50238	0.644463	1	0.519275							Full adjustment	Interaction (Sex - Male reference)
Cancers	Primary Malignancy_Oro-pharyngeal	YingAdaptAge	31	18440	0.756561	0.389854	1.4682	-0.8247	1	0.409542							Full adjustment	Interaction (Smoking - Never smoker reference)
Cancers	Primary Malignancy_Oro-pharyngeal	YingCausAge	31	18834	1.25993	1.04169	1.5239	2.38087	1	0.0172716	0.238252	1	0.625471	3.15442	3	0.368424	Basic adjustment
[truncated: 25,049 more rows]
