# Supplementary material for: An unbiased comparison of 14 epigenetic clocks in relation to 174 incident disease outcomes
Source: Nat Commun. 2025 Dec 16;16:11164. doi: 10.1038/s41467-025-66106-y (PMC12708718; doi:10.1038/s41467-025-66106-y)
Supplement: Supplementary file 4 — Supplementary Data 3 [file 41467_2025_66106_MOESM4_ESM.xlsx]

## Sheet: s3
Group	Disease	Clock	N_cases	N_total	HR	LCI	UCI	Z	df	P	chisq_local	df_local	P_local	chisq_global	df_global	P_global	AUC (null model)	AUC (full model)	AUC null - AUC full	Z (AUC difference)	P (AUC difference)
Respiratory	Chronic Obstructive Pulmonary Disease (COPD)	GrimAgeV1	427	18691	1.63965	1.54866	1.73598	16.9759	1	1.23878e-64	3.06723	1	0.0798854	5.06429	8	0.750683	0.850734	0.87246	0.021726	4.3674	1.25736e-05
Respiratory	Chronic Obstructive Pulmonary Disease (COPD)	GrimAgeV2	427	18691	1.71775	1.61354	1.82869	16.9435	1	2.14835e-64	1.33403	1	0.248089	3.56801	8	0.893848	0.850734	0.873734	0.0230009	4.53142	5.85892e-06
Respiratory	Chronic Obstructive Pulmonary Disease (COPD)	DunedinPoAm38	427	18691	1.90222	1.73714	2.083	13.8828	1	8.05343e-44	0.368812	1	0.543652	4.72333	8	0.786697	0.850734	0.875711	0.0249772	5.06265	4.13471e-07
Respiratory	Chronic Obstructive Pulmonary Disease (COPD)	Zhang_10	427	18691	1.53511	1.44155	1.63474	13.3598	1	1.03864e-40	0.267914	1	0.604735	2.95826	8	0.936949	0.850734	0.872309	0.0215753	4.90576	9.30648e-07
Respiratory	Chronic Obstructive Pulmonary Disease (COPD)	DunedinPACE	427	18691	1.72341	1.57899	1.88103	12.1899	1	3.5193e-34	1.0506	1	0.305369	4.71072	8	0.788	0.850734	0.869414	0.0186807	4.27915	1.8761e-05
Infections	Lower Respiratory Tract Infections	Zhang_10	757	18454	1.37114	1.29947	1.44675	11.5247	1	9.91042e-31	0.030677	1	0.860963	8.71196	8	0.367174	0.764595	0.778615	0.0140197	3.62497	0.000288996
Cardiovascular	Peripheral arterial disease	GrimAgeV2	140	18768	1.66401	1.52091	1.82057	11.0996	1	1.26021e-28	6.91843	1	0.00853118	18.833	8	0.0157785	0.839134	0.858866	0.0197322	1.82163	0.0685118
Infections	Lower Respiratory Tract Infections	GrimAgeV2	757	18454	1.41238	1.32627	1.50409	10.7577	1	5.4521e-27	0.341258	1	0.559104	9.63747	8	0.291398	0.764595	0.778293	0.0136979	3.98216	6.82918e-05
Cardiovascular	Peripheral arterial disease	GrimAgeV1	140	18768	1.56093	1.43391	1.6992	10.2828	1	8.42276e-25	7.16599	1	0.00742985	19.1943	8	0.0138545	0.839134	0.855337	0.0162033	1.59167	0.111458
Infections	Lower Respiratory Tract Infections	GrimAgeV1	757	18454	1.3686	1.28814	1.45409	10.1505	1	3.29543e-24	0.010952	1	0.916652	8.96269	8	0.345453	0.764595	0.776781	0.0121855	3.87574	0.0001063
Infections	Lower Respiratory Tract Infections	DunedinPoAm38	757	18454	1.4327	1.33332	1.5395	9.80297	1	1.09318e-22	6.73172	1	0.00947132	17.4688	8	0.0255811	0.764595	0.777251	0.0126553	3.68457	0.000229086
Infections	Lower Respiratory Tract Infections	DunedinPACE	757	18454	1.38669	1.29415	1.48584	9.27795	1	1.72771e-20	1.55897	1	0.211816	11.7528	8	0.16258	0.764595	0.775146	0.0105506	3.03613	0.00239638
Infections	Other or unspecified infectious organisms	DunedinPACE	1143	17459	1.30481	1.2314	1.3826	9.00518	1	2.15303e-19	4.39864	1	0.0359677	22.751	8	0.0036991	0.697855	0.708311	0.0104566	3.30428	0.00095221
Cardiovascular	Peripheral arterial disease	DunedinPoAm38	140	18768	2.06504	1.76245	2.41958	8.97027	1	2.958e-19	0.837964	1	0.35998	11.2869	8	0.185966	0.839134	0.864185	0.025051	2.30415	0.0212145
Cancers	Primary Malignancy_Lung and trachea	GrimAgeV1	136	18847	1.5609	1.4152	1.72161	8.90577	1	5.30161e-19	0.651838	1	0.419456	5.21009	8	0.734903	0.865083	0.874341	0.00925847	1.59481	0.110754
Endocrine	Diabetes	DunedinPACE	572	18575	1.44386	1.33093	1.56638	8.83973	1	9.59533e-19	1.59137	1	0.207131	4.50855	8	0.808577	0.83971	0.848279	0.00856967	2.69996	0.00693485
Cancers	Primary Malignancy_Lung and trachea	GrimAgeV2	136	18847	1.62619	1.45931	1.81214	8.80209	1	1.34292e-18	0.346432	1	0.55614	4.90598	8	0.767576	0.865083	0.874771	0.0096876	1.65043	0.0988556
Infections	Other or unspecified infectious organisms	Zhang_10	1143	17459	1.25065	1.18945	1.315	8.73734	1	2.38654e-18	0.708408	1	0.399973	17.9566	8	0.0215541	0.697855	0.706476	0.00862193	2.94325	0.00324784
Infections	Other or unspecified infectious organisms	GrimAgeV2	1143	17459	1.2905	1.21859	1.36665	8.71785	1	2.83529e-18	1.7686	1	0.183556	18.5177	8	0.0176628	0.697855	0.707333	0.00947827	3.3473	0.000816021
Infections	Other or unspecified infectious organisms	DunedinPoAm38	1143	17459	1.26779	1.19404	1.3461	7.75958	1	8.5212e-15	5.8496	1	0.0155806	23.8152	8	0.0024611	0.697855	0.705256	0.00740118	2.74921	0.00597392
Infections	Other or unspecified infectious organisms	GrimAgeV1	1143	17459	1.24434	1.17539	1.31734	7.51613	1	5.64231e-14	1.18278	1	0.276791	17.7024	8	0.0235715	0.697855	0.705272	0.00741764	3.11084	0.00186559
Genitourinary	Acute Kidney Injury	GrimAgeV2	249	18833	1.46735	1.32463	1.62545	7.3449	1	2.05911e-13	0.222654	1	0.637025	6.24011	8	0.620356	0.847907	0.857785	0.00987744	2.25378	0.0242098
Cardiovascular	Peripheral arterial disease	DunedinPACE	140	18768	1.74229	1.50146	2.02175	7.31499	1	2.57396e-13	0.875696	1	0.349383	10.9916	8	0.202178	0.839134	0.860505	0.0213714	2.13107	0.0330834
Cancers	Primary Malignancy_Lung and trachea	Zhang_10	136	18847	1.55547	1.37896	1.75457	7.1889	1	6.53147e-13	0.455658	1	0.49966	5.04971	8	0.75225	0.865083	0.877604	0.0125209	1.81258	0.0698968
Respiratory	Chronic Obstructive Pulmonary Disease (COPD)	PhenoAge	427	18691	1.29362	1.20564	1.38802	7.16402	1	7.83459e-13	0.00533059	1	0.941797	2.54093	8	0.959795	0.850734	0.854366	0.00363264	1.8204	0.0686986
Digestive	Liver fibrosis, sclerosis and cirrhosis	GrimAgeV2	43	18826	1.86436	1.5716	2.21167	7.14704	1	8.86667e-13	0.833349	1	0.361306	6.43063	8	0.599112	0.810932	0.842949	0.0320168	1.5712	0.116136
Cancers	Primary Malignancy_Lung and trachea	DunedinPoAm38	136	18847	1.78149	1.51824	2.09037	7.0784	1	1.45825e-12	0.894723	1	0.344201	6.11269	8	0.634611	0.865083	0.882191	0.0171081	2.56118	0.0104318
Digestive	Alcoholic liver disease	GrimAgeV2	30	18833	1.97663	1.63553	2.38888	7.05026	1	1.78578e-12	0.432956	1	0.510542	1.64953	8	0.989938	0.913152	0.934929	0.0217767	1.75778	0.0787845
Infections	Infections of Other or unspecified organs	DunedinPACE	581	18278	1.3359	1.23095	1.44979	6.93773	1	3.98443e-12	0.0803426	1	0.776834	16.5435	8	0.0352296	0.667223	0.67913	0.0119076	2.14847	0.0316766
Digestive	Alcoholic liver disease	GrimAgeV1	30	18833	1.84265	1.54919	2.1917	6.90582	1	4.99141e-12	0.701692	1	0.402216	2.01153	8	0.980656	0.913152	0.931919	0.0187665	1.5103	0.130967
Respiratory	Chronic Obstructive Pulmonary Disease (COPD)	DNAmTL	427	18691	0.750525	0.689583	0.816852	-6.64208	1	3.09286e-11	0.784091	1	0.375893	3.52462	8	0.89727	0.850734	0.853919	0.00318501	1.73969	0.0819136
Respiratory	Respiratory failure	GrimAgeV1	65	18844	1.61734	1.40326	1.86409	6.63684	1	3.20483e-11	1.62185	1	0.202834	5.97223	8	0.650343	0.78736	0.832481	0.0451208	2.70833	0.00676217
Digestive	Liver fibrosis, sclerosis and cirrhosis	GrimAgeV1	43	18826	1.72114	1.463	2.02483	6.54937	1	5.77819e-11	1.22092	1	0.26918	7.14819	8	0.520732	0.810932	0.83206	0.0211275	1.09466	0.273666
Genitourinary	Acute Kidney Injury	GrimAgeV1	249	18833	1.38959	1.25613	1.53723	6.38636	1	1.69876e-10	0.202246	1	0.652914	6.14456	8	0.631043	0.847907	0.855129	0.00722153	2.05885	0.0395088
Cardiovascular	Heart failure	GrimAgeV2	260	18765	1.37924	1.24894	1.52313	6.35042	1	2.14722e-10	5.65127e-07	1	0.9994	9.98621	8	0.265995	0.838615	0.846409	0.00779394	1.92698	0.0539825
Psychiatric	Other psychoactive substance misuse	GrimAgeV1	56	18779	1.79036	1.48501	2.15851	6.10459	1	1.03066e-09	1.41272	1	0.234605	12.9344	8	0.114127	0.773022	0.799878	0.0268558	1.47083	0.141336
Respiratory	Respiratory failure	GrimAgeV2	65	18844	1.65651	1.40597	1.95168	6.03267	1	1.61271e-09	0.92274	1	0.336756	5.25623	8	0.729872	0.78736	0.826056	0.0386963	2.41898	0.0155639
Cardiovascular	Heart failure	GrimAgeV1	260	18765	1.33684	1.21573	1.47002	5.99165	1	2.07726e-09	0.0187695	1	0.891029	9.94381	8	0.268992	0.838615	0.845842	0.00722674	1.91201	0.0558755
Haematological or immunological	Other anaemias	DunedinPACE	348	18420	1.36964	1.23551	1.51834	5.98158	1	2.2098e-09	0.874592	1	0.349687	14.3852	8	0.0722611	0.717327	0.730927	0.0135995	2.25997	0.0238232
Cancers	Non-Hodgkin Lymphoma	Zhang_10	50	18821	1.59398	1.36695	1.8587	5.94749	1	2.7229e-09	0.51028	1	0.475018	5.75706	8	0.674423	0.718163	0.753388	0.0352246	1.06378	0.287427
Cardiovascular	Atrial fibrillation	PhenoAge	458	18673	1.22273	1.14411	1.30675	5.93059	1	3.01841e-09	0.0685524	1	0.793456	8.98415	8	0.343635	0.848439	0.85168	0.00324065	1.76411	0.0777141
Infections	Bacterial Diseases (excl TB)	DunedinPACE	1003	17030	1.21051	1.13643	1.28941	5.92961	1	3.03651e-09	0.000241669	1	0.987597	17.1129	8	0.0289547	0.652323	0.657192	0.00486971	1.48109	0.138582
Psychiatric	Other psychoactive substance misuse	GrimAgeV2	56	18779	1.87245	1.52183	2.30385	5.92954	1	3.03785e-09	1.10993	1	0.292097	12.4219	8	0.133351	0.773022	0.800226	0.0272039	1.54609	0.122083
Respiratory	Respiratory failure	DunedinPoAm38	65	18844	2.01432	1.59676	2.54107	5.90837	1	3.45519e-09	0.245034	1	0.620594	4.75788	8	0.783113	0.78736	0.83447	0.0471099	2.74593	0.0060339
Cancers	Secondary Malignancy_Brain, Other CNS and Intracranial	GrimAgeV1	49	18855	1.62624	1.38373	1.91125	5.90197	1	3.59177e-09	6.1056	1	0.0134754	12.6843	8	0.123182	0.771738	0.789219	0.0174814	1.06469	0.287018
Genitourinary	Acute Kidney Injury	PhenoAge	249	18833	1.28966	1.18488	1.40371	5.88399	1	4.00495e-09	0.00446139	1	0.946746	6.16368	8	0.628903	0.847907	0.855289	0.00738122	2.53722	0.0111735
Infections	Lower Respiratory Tract Infections	PhenoAge	757	18454	1.19458	1.12492	1.26855	5.80021	1	6.6232e-09	1.27264	1	0.259272	9.60146	8	0.294119	0.764595	0.769679	0.00508322	2.9722	0.00295674
Cardiovascular	Peripheral arterial disease	Zhang_10	140	18768	1.43552	1.26929	1.62353	5.75746	1	8.53897e-09	0.076937	1	0.781492	11.021	8	0.20051	0.839134	0.85141	0.0122761	1.53309	0.125253
Cancers	Secondary Malignancy_Brain, Other CNS and Intracranial	GrimAgeV2	49	18855	1.69645	1.41608	2.03234	5.73457	1	9.77596e-09	6.23261	1	0.0125419	12.8535	8	0.116991	0.771738	0.788975	0.0172372	1.00022	0.317203
Psychiatric	Other psychoactive substance misuse	DunedinPoAm38	56	18779	2.04726	1.59099	2.63438	5.56953	1	2.5542e-08	0.600553	1	0.438367	11.5442	8	0.172729	0.773022	0.809146	0.0361244	1.71633	0.0861008
Digestive	Peritonitis	GrimAgeV2	91	18726	1.62582	1.36902	1.9308	5.54086	1	3.00988e-08	0.259887	1	0.610198	8.08814	8	0.424908	0.612124	0.66358	0.0514564	2.03308	0.0420445
Infections	Other or unspecified infectious organisms	PhenoAge	1143	17459	1.15866	1.09909	1.22145	5.46902	1	4.52543e-08	7.12377	1	0.00760687	23.1384	8	0.00319098	0.697855	0.702125	0.00427075	2.54771	0.0108433
Endocrine	Diabetes	GrimAgeV2	572	18575	1.2667	1.16345	1.37911	5.45004	1	5.03596e-08	5.6624	1	0.0173324	8.63314	8	0.374182	0.83971	0.842429	0.00271944	1.51682	0.129312
Cardiovascular	Coronary heart disease not otherwise specified	GrimAgeV2	551	18386	1.24003	1.14754	1.33998	5.43968	1	5.33757e-08	0.283795	1	0.594225	5.86823	8	0.661989	0.814487	0.81855	0.00406356	1.88548	0.0593649
Cardiovascular	Stroke NOS	GrimAgeV2	167	18753	1.41062	1.24481	1.59851	5.39254	1	6.94693e-08	0.159464	1	0.68965	11.9245	8	0.154605	0.794955	0.803353	0.0083976	1.35339	0.175932
Haematological or immunological	Folate deficiency anaemia	PhenoAge	37	18853	1.56731	1.3306	1.84613	5.3792	1	7.48179e-08	0.217776	1	0.64074	2.66658	8	0.95351	0.69087	0.760157	0.0692869	1.93446	0.053056
Digestive	Liver fibrosis, sclerosis and cirrhosis	DunedinPoAm38	43	18826	2.08639	1.58054	2.75413	5.19128	1	2.08858e-07	1.79968	1	0.179752	5.44469	8	0.70916	0.810932	0.832239	0.021307	1.24543	0.212974
Cardiovascular	Myocardial infarction	DunedinPACE	347	18626	1.30717	1.18119	1.44659	5.18043	1	2.21374e-07	1.89075	1	0.169117	7.10887	8	0.524933	0.842861	0.845865	0.00300387	0.832169	0.405313
Infections	Septicaemia	PhenoAge	186	18809	1.3105	1.18303	1.45169	5.17953	1	2.2244e-07	0.160632	1	0.688575	6.07881	8	0.638404	0.775845	0.787041	0.0111958	1.68728	0.0915492
Cardiovascular	Stroke NOS	GrimAgeV1	167	18753	1.36938	1.21556	1.54267	5.17085	1	2.3303e-07	0.177828	1	0.673247	12.1118	8	0.146285	0.794955	0.801802	0.00684728	1.16283	0.244898
Infections	Viral diseases (excl chronic hepatitis/HIV)	Zhang_10	277	18410	1.30277	1.17798	1.44079	5.1482	1	2.62997e-07	0.180993	1	0.670521	17.7439	8	0.0232305	0.624921	0.64254	0.0176189	1.66034	0.096847
Infections	Infections of Other or unspecified organs	GrimAgeV2	581	18278	1.24855	1.14718	1.35889	5.13786	1	2.77889e-07	0.0821211	1	0.774443	16.4862	8	0.0359269	0.667223	0.673517	0.00629462	1.50842	0.131448
Haematological or immunological	Folate deficiency anaemia	GrimAgeV1	37	18853	1.78147	1.42915	2.22065	5.13606	1	2.80564e-07	2.42559	1	0.119368	4.26679	8	0.832287	0.69087	0.742239	0.0513694	1.6535	0.0982286
Infections	Bacterial Diseases (excl TB)	GrimAgeV2	1003	17030	1.18488	1.11031	1.26446	5.11519	1	3.13426e-07	0.398303	1	0.527967	17.8731	8	0.0221983	0.652323	0.657107	0.00478405	1.91888	0.0549998
Musculoskeletal	Fracture of hip	DunedinPACE	110	18809	1.56679	1.31797	1.86258	5.08912	1	3.59735e-07	0.010997	1	0.916482	3.07095	8	0.929826	0.87116	0.885982	0.0148214	2.08037	0.0374912
Infections	Viral diseases (excl chronic hepatitis/HIV)	DunedinPACE	277	18410	1.36422	1.20995	1.53815	5.07287	1	3.91852e-07	0.240466	1	0.62387	17.3903	8	0.0262919	0.624921	0.645067	0.0201454	1.94026	0.0523487
Infections	Septicaemia	GrimAgeV2	186	18809	1.40595	1.23077	1.60607	5.01821	1	5.21565e-07	1.78845	1	0.181115	7.11086	8	0.52472	0.775845	0.779306	0.00346144	0.508478	0.611118
Endocrine	Diabetes	PhenoAge	572	18575	1.20949	1.12204	1.30376	4.96721	1	6.7923e-07	2.30128	1	0.129268	5.30095	8	0.724979	0.83971	0.841946	0.00223613	1.34251	0.179431
Cardiovascular	Coronary heart disease not otherwise specified	GrimAgeV1	551	18386	1.21218	1.12344	1.30791	4.96117	1	7.00712e-07	0.416121	1	0.518879	6.03068	8	0.643795	0.814487	0.817636	0.00314956	1.75446	0.0793522
Digestive	Alcoholic liver disease	Zhang_10	30	18833	1.8508	1.45014	2.36217	4.9459	1	7.57928e-07	0.0839311	1	0.772039	1.48926	8	0.992885	0.913152	0.910548	-0.00260419	-0.122892	0.902193
Respiratory	Bronchiectasis	PhenoAge	77	18837	1.4037	1.22658	1.60641	4.92754	1	8.3273e-07	0.327653	1	0.567044	9.6244	8	0.292384	0.787122	0.813932	0.0268103	2.36572	0.0179951
Digestive	Liver fibrosis, sclerosis and cirrhosis	Zhang_10	43	18826	1.6823	1.36719	2.07002	4.91567	1	8.84814e-07	0.104772	1	0.746176	4.86288	8	0.772126	0.810932	0.812444	0.00151176	0.0890263	0.929061
Infections	Infection of skin and subcutaneous tissues	PhenoAge	294	18319	1.24644	1.14104	1.36158	4.88705	1	1.02359e-06	3.55866	1	0.0592354	7.89638	8	0.443657	0.659678	0.667545	0.00786738	0.991312	0.321533
Genitourinary	Menorrhagia and polymenorrhoea	Horvath_SkinBlood	287	9842	1.3243	1.18272	1.48281	4.86932	1	1.1198e-06	1.07606	1	0.29958	20.5107	7	0.00456603	0.696394	0.701905	0.0055111	1.15987	0.246103
Benign neoplasm or Carcinoma in situ	Benign neoplasm of colon, rectum, anus and anal canal	Horvath_SkinBlood	555	18471	1.19123	1.11021	1.27817	4.86914	1	1.12085e-06	0.279666	1	0.59692	4.55932	8	0.803469	0.723916	0.72763	0.00371433	1.79283	0.0730005
Respiratory	Other interstitial pulmonary diseases with fibrosis	PhenoAge	42	18855	1.41013	1.22788	1.61942	4.86751	1	1.13013e-06	0.29564	1	0.586629	5.05771	8	0.751391	0.88681	0.90766	0.0208506	1.90486	0.0567988
Haematological or immunological	Iron deficiency anaemia	DunedinPACE	272	18552	1.33887	1.18994	1.50645	4.85022	1	1.23327e-06	0.359243	1	0.548927	6.54953	8	0.585919	0.696163	0.705197	0.0090343	1.29619	0.194909
Endocrine	Diabetes	DunedinPoAm38	572	18575	1.24001	1.13661	1.35281	4.8427	1	1.28085e-06	0.621618	1	0.430447	3.82434	8	0.872614	0.83971	0.842523	0.00281383	1.82	0.0687583
Musculoskeletal	Osteoporosis	Zhang_10	319	18756	1.26276	1.14827	1.38867	4.81108	1	1.50117e-06	0.114412	1	0.735175	8.53251	8	0.383252	0.848828	0.854673	0.0058452	1.82767	0.0675998
Eye	Diabetic ophthalmic complications	DunedinPACE	165	18822	1.4449	1.24268	1.68004	4.7844	1	1.71499e-06	0.00702991	1	0.93318	8.93315	8	0.347967	0.775034	0.788247	0.0132133	2.00328	0.045147
Infections	Infections of Other or unspecified organs	Zhang_10	581	18278	1.19905	1.11295	1.29182	4.77477	1	1.79914e-06	0.0790894	1	0.778535	16.5638	8	0.0349854	0.667223	0.673203	0.00598067	1.47951	0.139003
Digestive	Alcoholic liver disease	DunedinPoAm38	30	18833	2.22985	1.60122	3.10529	4.74615	1	2.07323e-06	0.482676	1	0.487213	1.64198	8	0.990092	0.913152	0.920656	0.00750412	0.580356	0.561674
Digestive	Barrett's oesophagus	Lin	71	18843	1.36637	1.20007	1.55571	4.71449	1	2.42315e-06	0.272653	1	0.601558	6.28908	8	0.614886	0.705484	0.744913	0.0394294	1.91854	0.0550424
Haematological or immunological	Folate deficiency anaemia	GrimAgeV2	37	18853	1.82993	1.42294	2.35333	4.7083	1	2.49789e-06	1.95268	1	0.162299	3.71749	8	0.881671	0.69087	0.734968	0.0440985	1.45197	0.14651
Respiratory	Aspiration pneumonitis	GrimAgeV2	77	18848	1.52611	1.2797	1.81997	4.70501	1	2.53855e-06	0.409856	1	0.522042	5.75805	8	0.674312	0.820346	0.844986	0.0246401	2.77027	0.00560094
Musculoskeletal	Fracture of hip	GrimAgeV2	110	18809	1.47962	1.25675	1.74201	4.70367	1	2.55527e-06	0.226544	1	0.634099	3.31587	8	0.913001	0.87116	0.885514	0.0143542	2.9157	0.00354888
Digestive	Liver fibrosis, sclerosis and cirrhosis	PhenoAge	43	18826	1.44679	1.24032	1.68764	4.70132	1	2.58484e-06	0.0911195	1	0.762759	4.91633	8	0.76648	0.810932	0.840587	0.0296545	1.66336	0.09624
Cardiovascular	Peripheral arterial disease	DNAmTL	140	18768	0.708968	0.613857	0.818814	-4.67995	1	2.86951e-06	0.181593	1	0.670008	11.3189	8	0.184274	0.839134	0.849044	0.00990981	1.92345	0.0544237
Infections	Infections of Other or unspecified organs	DunedinPoAm38	581	18278	1.22382	1.12386	1.33268	4.64579	1	3.38782e-06	1.93533	1	0.164176	18.8929	8	0.0154431	0.667223	0.673162	0.00593914	1.52093	0.128276
Digestive	Peritonitis	GrimAgeV1	91	18726	1.5058	1.26646	1.79038	4.63471	1	3.57443e-06	0.0857074	1	0.769707	8.05554	8	0.428064	0.612124	0.649029	0.0369056	1.63397	0.102265
Infections	Viral diseases (excl chronic hepatitis/HIV)	GrimAgeV2	277	18410	1.32887	1.17804	1.49901	4.62575	1	3.73239e-06	0.963406	1	0.32633	17.7561	8	0.0231313	0.624921	0.640534	0.0156125	1.59339	0.111074
Genitourinary	Acute Kidney Injury	DunedinPoAm38	249	18833	1.34802	1.18707	1.5308	4.60339	1	4.15676e-06	0.53802	1	0.463254	7.10488	8	0.52536	0.847907	0.854746	0.00683816	1.97794	0.0479349
Infections	Viral diseases (excl chronic hepatitis/HIV)	PhenoAge	277	18410	1.26561	1.14467	1.39932	4.59686	1	4.28904e-06	0.279557	1	0.596992	18.2769	8	0.0192434	0.624921	0.636797	0.0118753	1.2751	0.202274
Digestive	Peritonitis	DunedinPoAm38	91	18726	1.62298	1.31902	1.99699	4.57701	1	4.71674e-06	0.909219	1	0.340322	8.01182	8	0.432317	0.612124	0.664302	0.0521788	2.17668	0.0295046
Genitourinary	Acute Kidney Injury	Zhang_10	249	18833	1.26765	1.14427	1.40432	4.53974	1	5.63239e-06	0.0383206	1	0.844801	5.84124	8	0.665011	0.847907	0.852976	0.00506892	1.31076	0.189938
Cardiovascular	Atrial fibrillation	GrimAgeV2	458	18673	1.22585	1.12264	1.33855	4.53801	1	5.67868e-06	2.25249	1	0.1334	11.7369	8	0.163335	0.848439	0.850358	0.00191886	1.25922	0.207952
Benign neoplasm or Carcinoma in situ	Benign neoplasm of colon, rectum, anus and anal canal	PhenoAge	555	18471	1.17673	1.09637	1.26298	4.50932	1	6.50344e-06	2.83202	1	0.0924019	7.83113	8	0.450138	0.723916	0.727407	0.00349127	1.11176	0.26624
Psychiatric	Delirium, not induced by alcohol and other psychoactive substances	Zhang_10	84	18851	1.43602	1.22668	1.68109	4.50146	1	6.74884e-06	0.014272	1	0.904907	4.34745	8	0.824495	0.890254	0.894648	0.00439411	0.596514	0.550832
Cardiovascular	Hypertension	DunedinPoAm38	1527	17763	1.13033	1.07117	1.19276	4.46649	1	7.95127e-06	2.81283	1	0.093513	6.14715	8	0.630753	0.790548	0.791576	0.00102834	1.16194	0.24526
Cardiovascular	Heart failure	DunedinPoAm38	260	18765	1.32866	1.17212	1.50611	4.44313	1	8.86612e-06	0.679664	1	0.409702	11.3779	8	0.181192	0.838615	0.84576	0.00714505	2.16103	0.0306934
Respiratory	Pleural effusion	GrimAgeV2	198	18797	1.33907	1.17692	1.52356	4.43358	1	9.26808e-06	0.288727	1	0.591037	5.02615	8	0.754777	0.776092	0.786533	0.0104407	2.20234	0.0276414
Digestive	Peptic ulcer disease	GrimAgeV2	106	18422	1.46098	1.23489	1.72846	4.41958	1	9.88917e-06	0.691692	1	0.40559	10.1316	8	0.25591	0.728333	0.744764	0.0164311	1.1839	0.236454
Infections	Septicaemia	DunedinPACE	186	18809	1.37055	1.19147	1.57655	4.41216	1	1.02344e-05	0.98887	1	0.320019	6.39078	8	0.603546	0.775845	0.77889	0.00304514	0.435081	0.663504
Cardiovascular	Coronary heart disease not otherwise specified	DunedinPACE	551	18386	1.20366	1.10848	1.307	4.41071	1	1.03035e-05	0.851291	1	0.356187	6.24976	8	0.619277	0.814487	0.817567	0.00308016	1.12564	0.26032
Infections	Bacterial Diseases (excl TB)	PhenoAge	1003	17030	1.14301	1.07704	1.21301	4.40739	1	1.04626e-05	1.53699	1	0.215067	18.2049	8	0.0197416	0.652323	0.656968	0.00464508	2.0679	0.0386495
Digestive	Liver fibrosis, sclerosis and cirrhosis	DunedinPACE	43	18826	1.84927	1.4053	2.43351	4.38908	1	1.13831e-05	1.33436	1	0.248032	5.39166	8	0.715011	0.810932	0.82947	0.0185373	1.12609	0.260126
Cardiovascular	Atrial fibrillation	GrimAgeV1	458	18673	1.21171	1.11184	1.32055	4.37585	1	1.20962e-05	2.07164	1	0.150061	11.5628	8	0.171803	0.848439	0.849946	0.00150663	1.12543	0.260406
Genitourinary	Acute Kidney Injury	DunedinPACE	249	18833	1.30636	1.1583	1.47335	4.35445	1	1.33401e-05	0.438532	1	0.507832	7.2236	8	0.512711	0.847907	0.850471	0.0025632	0.562694	0.573644
Infections	Infections of Other or unspecified organs	PhenoAge	581	18278	1.18609	1.09794	1.28131	4.33136	1	1.48192e-05	1.49512	1	0.221424	17.3181	8	0.0269622	0.667223	0.669364	0.00214132	0.613643	0.539451
Cancers	Secondary Malignancy_Bone	GrimAgeV2	111	18853	1.4119	1.20707	1.65148	4.31339	1	1.60769e-05	1.36054	1	0.243444	2.00008	8	0.981009	0.76047	0.765002	0.00453286	0.488959	0.624871
Cardiovascular	Coronary heart disease not otherwise specified	DunedinPoAm38	551	18386	1.20631	1.10683	1.31473	4.27149	1	1.94173e-05	0.425012	1	0.514447	6.12796	8	0.632901	0.814487	0.818071	0.00358499	1.92787	0.0538714
Respiratory	Aspiration pneumonitis	GrimAgeV1	77	18848	1.44942	1.22226	1.71879	4.26772	1	1.97478e-05	0.405632	1	0.524195	5.78236	8	0.671596	0.820346	0.841052	0.0207062	2.62364	0.00869963
Infections	Septicaemia	DunedinPoAm38	186	18809	1.37874	1.18957	1.59799	4.26544	1	1.99509e-05	0.20004	1	0.654689	5.8757	8	0.661153	0.775845	0.781203	0.00535816	0.846481	0.397284
Infections	Urinary Tract Infections	DunedinPACE	530	18303	1.20373	1.10516	1.3111	4.25377	1	2.10204e-05	0.0366669	1	0.848145	15.3401	8	0.0528595	0.723896	0.7281	0.00420407	1.47027	0.141487
Infections	Mycoses	DNAmTL	73	18806	0.65021	0.533086	0.793067	-4.24797	1	2.15715e-05	0.0604817	1	0.805736	14.0845	8	0.0795889	0.744353	0.761593	0.0172394	1.06885	0.285136
Benign neoplasm or Carcinoma in situ	Benign neoplasm of colon, rectum, anus and anal canal	GrimAgeV2	555	18471	1.19849	1.10239	1.30295	4.24623	1	2.17401e-05	0.165482	1	0.684159	5.13958	8	0.742559	0.723916	0.726776	0.0028604	1.17408	0.240364
Digestive	Gastritis and duodenitis	DunedinPACE	715	17933	1.17534	1.09074	1.26651	4.23873	1	2.24792e-05	1.15669	1	0.282154	6.55604	8	0.585199	0.6465	0.649093	0.00259372	0.796018	0.426021
Cancers	Secondary Malignancy_Bone	GrimAgeV1	111	18853	1.37504	1.18583	1.59445	4.21654	1	2.48077e-05	1.69327	1	0.19317	2.34618	8	0.968518	0.76047	0.76581	0.00534042	0.598172	0.549725
Benign neoplasm or Carcinoma in situ	Benign neoplasm of colon, rectum, anus and anal canal	GrimAgeV1	555	18471	1.19324	1.09912	1.29541	4.21477	1	2.5003e-05	0.659781	1	0.416637	6.02062	8	0.644922	0.723916	0.7271	0.00318493	1.31987	0.186879
Cancers	Secondary Malignancy_Lymph Nodes	YingAdaptAge	174	18825	1.24831	1.12516	1.38493	4.18532	1	2.8476e-05	0.00323345	1	0.954654	5.42988	8	0.710796	0.719253	0.738459	0.0192058	2.48273	0.0130379
Cardiovascular	Ischaemic stroke	DunedinPACE	142	18802	1.39672	1.1944	1.6333	4.18514	1	2.84988e-05	0.606702	1	0.436032	6.55807	8	0.584974	0.808132	0.8182	0.0100686	1.33403	0.182193
Haematological or immunological	Folate deficiency anaemia	DNAmTL	37	18853	0.570303	0.438127	0.742353	-4.17478	1	2.9828e-05	0.168389	1	0.681548	2.28671	8	0.970936	0.69087	0.734131	0.0432611	1.35187	0.176418
Psychiatric	Other psychoactive substance misuse	Zhang_10	56	18779	1.51332	1.24427	1.84055	4.14818	1	3.35128e-05	0.000296594	1	0.98626	10.8594	8	0.209795	0.773022	0.784308	0.0112867	0.783372	0.433408
Infections	Septicaemia	GrimAgeV1	186	18809	1.32571	1.15998	1.51512	4.13795	1	3.50417e-05	1.89251	1	0.168919	7.20904	8	0.514257	0.775845	0.778355	0.00251019	0.468094	0.639718
Musculoskeletal	Rheumatoid Arthritis	Zhang_10	117	18759	1.34023	1.16621	1.54022	4.12677	1	3.67886e-05	2.75602	1	0.0968892	5.81392	8	0.668067	0.726279	0.740618	0.0143395	1.37887	0.167933
Cardiovascular	Stroke NOS	DunedinPACE	167	18753	1.35945	1.17495	1.57291	4.12669	1	3.68023e-05	0.275938	1	0.599376	11.5369	8	0.173094	0.794955	0.802476	0.00752128	1.21936	0.222707
Respiratory	Pleural effusion	Zhang_10	198	18797	1.2798	1.13758	1.43981	4.10458	1	4.05052e-05	0.341998	1	0.558678	4.67355	8	0.79183	0.776092	0.784834	0.00874192	1.80964	0.0703523
Infections	Bacterial Diseases (excl TB)	DunedinPoAm38	1003	17030	1.14697	1.07427	1.22459	4.10421	1	4.05699e-05	0.161339	1	0.687926	16.7066	8	0.0333137	0.652323	0.655249	0.00292583	1.33702	0.181215
Cancers	Primary Malignancy_Lung and trachea	DunedinPACE	136	18847	1.38884	1.18658	1.62559	4.09034	1	4.3075e-05	0.47134	1	0.492371	4.94378	8	0.763568	0.865083	0.871138	0.00605534	1.408	0.15913
Infections	Infections of Other or unspecified organs	GrimAgeV1	581	18278	1.19316	1.09618	1.29873	4.08323	1	4.4414e-05	0.180517	1	0.670929	16.6027	8	0.034523	0.667223	0.670992	0.00376932	1.1466	0.251548
Musculoskeletal	Osteoporosis	DunedinPACE	319	18756	1.25458	1.12506	1.399	4.07973	1	4.50881e-05	0.10522	1	0.745653	10.0712	8	0.260067	0.848828	0.851875	0.00304655	1.12762	0.259482
Digestive	Crohn's disease	PhenoAge	40	18758	1.39433	1.18815	1.6363	4.07155	1	4.67007e-05	0.709583	1	0.399582	8.317	8	0.403133	0.631196	0.694898	0.063702	1.90364	0.0569572
Digestive	Diverticular disease of intestine (acute and chronic)	DunedinPACE	775	18458	1.15931	1.07957	1.24495	4.06557	1	4.79154e-05	1.5611	1	0.211505	24.3467	8	0.00200414	0.749862	0.750831	0.000969329	0.42825	0.668469
Respiratory	Pleural effusion	GrimAgeV1	198	18797	1.29795	1.14377	1.47292	4.04204	1	5.29873e-05	0.372324	1	0.54174	5.13599	8	0.742948	0.776092	0.784889	0.00879731	2.1194	0.0340567
Musculoskeletal	Osteoporosis	DunedinPoAm38	319	18756	1.27403	1.13286	1.4328	4.04182	1	5.30386e-05	0.0332328	1	0.855348	9.80582	8	0.27892	0.848828	0.852747	0.00391845	1.40618	0.159671
Benign neoplasm or Carcinoma in situ	Leiomyoma of uterus	Horvath_SkinBlood	165	10845	1.34116	1.16302	1.54659	4.03697	1	5.41454e-05	1.42726	1	0.232212	10.5434	7	0.15981	0.601729	0.624113	0.0223839	1.41968	0.155702
Psychiatric	Alcohol Problems	DNAmTL	547	18477	0.844733	0.778179	0.916979	-4.03002	1	5.57711e-05	0.636538	1	0.424967	28.8609	8	0.000335422	0.654789	0.660423	0.00563424	1.50959	0.131147
Cardiovascular	Atrial fibrillation	DunedinPoAm38	458	18673	1.21991	1.10737	1.34389	4.02512	1	5.69466e-05	0.948259	1	0.330163	10.8968	8	0.207613	0.848439	0.851732	0.00329351	1.60697	0.108062
Psychiatric	Alcohol Problems	GrimAgeV2	547	18477	1.19305	1.09456	1.30039	4.01559	1	5.92961e-05	0.000310102	1	0.98595	29.6265	8	0.000246032	0.654789	0.659203	0.00441418	1.16845	0.242626
Psychiatric	Delirium, not induced by alcohol and other psychoactive substances	GrimAgeV2	84	18851	1.46935	1.21743	1.77341	4.01021	1	6.06647e-05	0.277748	1	0.598181	4.64894	8	0.794354	0.890254	0.897988	0.00773457	1.76384	0.0777596
Respiratory	Aspiration pneumonitis	DunedinPACE	77	18848	1.52413	1.24024	1.873	4.00732	1	6.1411e-05	8.9761	1	0.00273534	16.1405	8	0.0404127	0.820346	0.838438	0.0180923	1.61166	0.107036
Eye	Cataract	DunedinPACE	779	18558	1.15355	1.07555	1.23721	3.99876	1	6.36765e-05	5.48918	1	0.0191346	8.74751	8	0.364041	0.855642	0.855549	-9.31419e-05	-0.0615166	0.950948
Digestive	Peritonitis	DunedinPACE	91	18726	1.51248	1.23462	1.85287	3.99502	1	6.46884e-05	10.1166	1	0.00146937	19.5382	8	0.0122316	0.612124	0.633723	0.0215994	1.15213	0.249268
Cardiovascular	Peripheral arterial disease	PhenoAge	140	18768	1.24869	1.11883	1.39363	3.96405	1	7.36895e-05	0.453969	1	0.500456	11.6744	8	0.166335	0.839134	0.840964	0.00182981	0.483865	0.628482
Infections	Mycoses	GrimAgeV2	73	18806	1.46861	1.21348	1.77739	3.94745	1	7.89896e-05	0.069429	1	0.79217	14.3506	8	0.073072	0.744353	0.761955	0.0176014	1.1976	0.231072
Respiratory	Respiratory failure	Zhang_10	65	18844	1.42683	1.19577	1.70255	3.94346	1	8.03142e-05	1.75813	1	0.184858	6.9586	8	0.541106	0.78736	0.80061	0.0132505	1.06813	0.285462
Cardiovascular	Heart failure	DunedinPACE	260	18765	1.26427	1.12405	1.42198	3.9096	1	9.24476e-05	0.777795	1	0.377816	11.3441	8	0.182953	0.838615	0.842575	0.00395985	1.02036	0.307556
Cardiovascular	Heart failure	PhenoAge	260	18765	1.198	1.09384	1.31208	3.89261	1	9.91732e-05	0.361883	1	0.547462	9.89326	8	0.272598	0.838615	0.841555	0.00293995	1.46828	0.142029
Respiratory	Chronic Obstructive Pulmonary Disease (COPD)	YingDamAge	427	18691	1.19268	1.09131	1.30347	3.88806	1	0.000101049	2.23418	1	0.134988	5.26208	8	0.729233	0.850734	0.851035	0.000300947	0.490373	0.62387
Respiratory	Bronchiectasis	GrimAgeV2	77	18837	1.47688	1.21295	1.79824	3.88197	1	0.000103613	2.74445	1	0.0975928	10.5365	8	0.229369	0.787122	0.795609	0.00848725	0.786771	0.431416
Infections	Infections of the digestive system	DunedinPACE	343	18580	1.24051	1.11216	1.38367	3.86765	1	0.000109891	0.00110879	1	0.973437	10.2389	8	0.248656	0.620823	0.631414	0.0105909	1.39416	0.16327
Infections	Viral diseases (excl chronic hepatitis/HIV)	GrimAgeV1	277	18410	1.26794	1.12407	1.43024	3.86315	1	0.000111932	0.588158	1	0.443132	17.686	8	0.0237078	0.624921	0.635784	0.0108624	1.28205	0.199827
Digestive	Peptic ulcer disease	DunedinPACE	106	18422	1.44255	1.19747	1.73777	3.85706	1	0.000114759	0.101101	1	0.750512	8.78382	8	0.36086	0.728333	0.744749	0.0164167	1.2844	0.199002
Musculoskeletal	Osteoporosis	GrimAgeV2	319	18756	1.24659	1.1142	1.39471	3.84768	1	0.000119243	0.174938	1	0.67576	11.3111	8	0.184687	0.848828	0.851945	0.00311643	2.30806	0.0209957
Musculoskeletal	Enthesopathies & synovial disorders	YingDamAge	903	17879	1.13458	1.06386	1.20999	3.84541	1	0.00012035	0.174109	1	0.676486	7.66871	8	0.466482	0.594678	0.60238	0.00770223	1.97593	0.0481622
Respiratory	Pulmonary collapse (excl pneumothorax)	DunedinPACE	47	18846	1.69549	1.29488	2.22002	3.8391	1	0.000123489	3.58103	1	0.058443	14.4407	8	0.0709777	0.751251	0.764278	0.013027	0.713233	0.475701
Cancers	Non-Hodgkin Lymphoma	Hannum	50	18821	1.30952	1.14104	1.50287	3.83767	1	0.000124209	1.42109	1	0.233225	7.0586	8	0.530323	0.718163	0.723557	0.00539343	0.228427	0.819314
Infections	Bacterial Diseases (excl TB)	GrimAgeV1	1003	17030	1.13607	1.06436	1.21261	3.83484	1	0.000125646	0.659253	1	0.416824	18.0666	8	0.0207325	0.652323	0.655063	0.00274045	1.5411	0.123292
Musculoskeletal	Fracture of hip	Zhang_10	110	18809	1.3393	1.15322	1.5554	3.82786	1	0.00012926	0.561478	1	0.453666	3.45309	8	0.902799	0.87116	0.880771	0.00961063	1.19349	0.232677
Digestive	Gastritis and duodenitis	DunedinPoAm38	715	17933	1.16193	1.07554	1.25527	3.80727	1	0.000140508	0.30684	1	0.579626	4.89839	8	0.768379	0.6465	0.649242	0.00274237	0.897906	0.369236
Digestive	Peptic ulcer disease	GrimAgeV1	106	18422	1.38306	1.17031	1.63448	3.80546	1	0.000141542	0.281775	1	0.59554	9.33126	8	0.315127	0.728333	0.740624	0.0122916	0.984287	0.324975
Respiratory	Pulmonary collapse (excl pneumothorax)	GrimAgeV2	47	18846	1.60511	1.25698	2.04967	3.79352	1	0.000148525	0.0152159	1	0.901828	10.2686	8	0.246679	0.751251	0.758411	0.00715973	0.347928	0.727894
Psychiatric	Alcohol Problems	GrimAgeV1	547	18477	1.17935	1.08296	1.28432	3.79207	1	0.000149395	0.000164089	1	0.98978	29.8163	8	0.000227782	0.654789	0.658799	0.00401052	1.13156	0.257821
Haematological or immunological	Other anaemias	GrimAgeV2	348	18420	1.23197	1.10592	1.37238	3.78836	1	0.000151647	0.0119332	1	0.913013	14.5615	8	0.0682543	0.717327	0.722595	0.0052682	1.56561	0.11744
Respiratory	Aspiration pneumonitis	PhenoAge	77	18848	1.32385	1.14416	1.53177	3.76948	1	0.000163587	0.0117638	1	0.91363	5.63282	8	0.688284	0.820346	0.836049	0.0157026	2.25024	0.024434
Endocrine	Obesity	DunedinPACE	321	18273	1.24015	1.10831	1.38768	3.75323	1	0.000174569	0.0732969	1	0.786596	5.50827	8	0.702123	0.879336	0.879522	0.000186201	0.109849	0.912529
Endocrine	Obesity	GrimAgeV2	321	18273	1.23809	1.10685	1.38489	3.73578	1	0.000187131	1.50378	1	0.220091	6.06961	8	0.639434	0.879336	0.880625	0.00128935	0.754043	0.450823
Musculoskeletal	Fracture of hip	GrimAgeV1	110	18809	1.36922	1.16099	1.6148	3.73348	1	0.000188849	0.185725	1	0.666499	3.2252	8	0.91944	0.87116	0.88189	0.0107298	2.94192	0.00326184
Cancers	Non-Hodgkin Lymphoma	Horvath	50	18821	1.32189	1.14061	1.53197	3.70824	1	0.000208706	0.47421	1	0.491057	5.60873	8	0.690967	0.718163	0.74804	0.0298769	1.76231	0.0780175
Psychiatric	Other psychoactive substance misuse	DunedinPACE	56	18779	1.64243	1.26305	2.13576	3.7027	1	0.000213321	0.180808	1	0.67068	10.9769	8	0.203014	0.773022	0.78982	0.0167985	1.14186	0.253512
Respiratory	Bronchiectasis	Zhang_10	77	18837	1.39004	1.16741	1.65513	3.69809	1	0.000217228	0.647843	1	0.420885	8.94944	8	0.346579	0.787122	0.796217	0.00909506	0.89059	0.373149
Musculoskeletal	Osteoporosis	GrimAgeV1	319	18756	1.23058	1.10237	1.37369	3.6963	1	0.000218766	0.719801	1	0.396209	12.8478	8	0.117195	0.848828	0.852022	0.00319363	2.28527	0.0222972
Infections	Mycoses	PhenoAge	73	18806	1.31891	1.13737	1.52943	3.6636	1	0.000248696	0.617479	1	0.431986	15.1905	8	0.0555463	0.744353	0.756508	0.0121549	0.927247	0.353798
Infections	Infection of skin and subcutaneous tissues	GrimAgeV2	294	18319	1.23774	1.10373	1.38802	3.64801	1	0.000264279	2.7175	1	0.0992534	7.27549	8	0.507222	0.659678	0.665962	0.00628417	1.07172	0.283847
Cardiovascular	Hypertension	Zhang_10	1527	17763	1.09269	1.04169	1.14619	3.63482	1	0.000278173	0.593508	1	0.441066	4.60665	8	0.798671	0.790548	0.791098	0.000549685	0.684272	0.493803
Infections	Infection of bones and joints	PhenoAge	38	18820	1.36952	1.15558	1.62308	3.62853	1	0.00028504	0.0370964	1	0.847269	10.0726	8	0.259967	0.746098	0.778186	0.0320884	2.11593	0.0343511
Psychiatric	Delirium, not induced by alcohol and other psychoactive substances	GrimAgeV1	84	18851	1.40355	1.168	1.6866	3.61685	1	0.000298208	0.150712	1	0.697856	4.50745	8	0.808687	0.890254	0.897604	0.00735016	1.77354	0.0761393
Endocrine	Obesity	GrimAgeV1	321	18273	1.22318	1.09613	1.36496	3.6003	1	0.000317847	1.92641	1	0.165152	6.28576	8	0.615256	0.879336	0.880368	0.00103183	0.672541	0.501239
Cardiovascular	Stroke NOS	DunedinPoAm38	167	18753	1.3277	1.13774	1.54939	3.59799	1	0.000320691	0.0980821	1	0.754143	11.8264	8	0.15912	0.794955	0.804669	0.0097137	1.9783	0.0478948
Haematological or immunological	Folate deficiency anaemia	DunedinPoAm38	37	18853	1.77541	1.29674	2.43076	3.58112	1	0.000342121	2.00128	1	0.157166	3.96172	8	0.860561	0.69087	0.727647	0.0367772	1.31928	0.187075
Respiratory	Pulmonary collapse (excl pneumothorax)	DunedinPoAm38	47	18846	1.67271	1.26059	2.21958	3.5646	1	0.000364406	0.268554	1	0.604304	10.6034	8	0.2252	0.751251	0.767891	0.0166396	0.902084	0.367012
Haematological or immunological	Agranulocytosis	PhenoAge	80	18795	1.34862	1.1441	1.58971	3.56429	1	0.000364845	0.0586617	1	0.808624	2.29913	8	0.970441	0.693145	0.692885	-0.000259818	-0.0128049	0.989783
Infections	Urinary Tract Infections	GrimAgeV2	530	18303	1.17288	1.0741	1.28075	3.55238	1	0.000381764	1.08868	1	0.296763	16.9041	8	0.0311229	0.723896	0.727628	0.00373218	2.24297	0.0248984
Cardiovascular	Myocardial infarction	DunedinPoAm38	347	18626	1.21224	1.08988	1.34834	3.54533	1	0.000392117	7.0624	1	0.00787186	11.406	8	0.17974	0.842861	0.845124	0.00226288	1.21629	0.223873
Digestive	Gastritis and duodenitis	Zhang_10	715	17933	1.13509	1.05803	1.21776	3.5325	1	0.00041165	0.0198666	1	0.88791	4.68452	8	0.790701	0.6465	0.649058	0.00255871	0.95354	0.340317
Genitourinary	Menorrhagia and polymenorrhoea	YingDamAge	287	9842	1.23722	1.09933	1.39239	3.53089	1	0.000414162	0.219285	1	0.639585	19.7987	7	0.00602125	0.696394	0.697952	0.00155855	0.361057	0.718057
Psychiatric	Alcohol Problems	Zhang_10	547	18477	1.15619	1.06651	1.25342	3.52323	1	0.000426326	1.29248	1	0.255592	28.5336	8	0.000382738	0.654789	0.658941	0.00415224	1.25016	0.211241
Digestive	Oesophagitis and oesophageal ulcer	DunedinPACE	410	18223	1.19174	1.08076	1.31412	3.51732	1	0.000435924	0.00151028	1	0.969	9.11384	8	0.332784	0.666115	0.673766	0.00765062	1.74996	0.0801247
Infections	Septicaemia	Zhang_10	186	18809	1.25015	1.10389	1.4158	3.51688	1	0.00043665	0.128327	1	0.720173	6.33489	8	0.609774	0.775845	0.780165	0.00431972	0.783672	0.433233
Cancers	Secondary Malignancy_Bone	Zhang_10	111	18853	1.31968	1.13036	1.54072	3.51095	1	0.000446516	0.0523037	1	0.819102	1.14553	8	0.997151	0.76047	0.767845	0.00737564	0.850023	0.395312
Endocrine	Diabetes	GrimAgeV1	572	18575	1.16551	1.0699	1.26966	3.50711	1	0.000452995	4.98705	1	0.0255377	7.97241	8	0.43617	0.83971	0.840627	0.000917388	0.875459	0.381324
Genitourinary	Postmenopausal bleeding	Horvath_SkinBlood	210	10820	1.26502	1.10925	1.44266	3.50658	1	0.000453899	0.472305	1	0.491929	16.4237	7	0.0215149	0.651449	0.659041	0.00759167	0.896963	0.369739
Cardiovascular	Peripheral arterial disease	YingDamAge	140	18768	1.30495	1.12442	1.51445	3.5037	1	0.000458841	2.63669	1	0.104421	14.5868	8	0.0676949	0.839134	0.84134	0.00220636	0.868154	0.38531
Infections	Infection of skin and subcutaneous tissues	DunedinPACE	294	18319	1.23239	1.09633	1.38533	3.50091	1	0.000463673	2.35949	1	0.124523	6.5669	8	0.583997	0.659678	0.662889	0.00321077	0.523607	0.600552
Respiratory	Pleural effusion	DunedinPoAm38	198	18797	1.29132	1.11884	1.49039	3.4952	1	0.000473707	1.25872	1	0.261894	6.41693	8	0.600636	0.776092	0.78243	0.00633791	1.41424	0.157291
Neurological	Parkinson's disease	PhenoAge	43	18853	1.38886	1.15517	1.66982	3.49456	1	0.000474852	0.148598	1	0.699879	8.34511	8	0.400505	0.837201	0.849301	0.0121002	1.22443	0.220791
Cancers	Secondary Malignancy_Bone	DunedinPoAm38	111	18853	1.3898	1.15481	1.67261	3.48312	1	0.000495606	0.407092	1	0.523449	1.25542	8	0.996064	0.76047	0.764499	0.00402911	0.491829	0.62284
Digestive	Liver fibrosis, sclerosis and cirrhosis	DNAmTL	43	18826	0.625371	0.48016	0.814496	-3.48205	1	0.000497591	0.245561	1	0.620218	5.03411	8	0.753925	0.810932	0.82562	0.0146879	1.25845	0.20823
Genitourinary	Postcoital and contact bleeding	Hannum	35	10998	0.607973	0.45903	0.805245	-3.47078	1	0.00051894	0.0056397	1	0.940137	12.5952	7	0.0826068	0.770774	0.792956	0.0221811	1.15883	0.246527
Cardiovascular	Coronary heart disease not otherwise specified	PhenoAge	551	18386	1.13189	1.05536	1.21398	3.46848	1	0.000523419	0.106046	1	0.744692	6.11842	8	0.633969	0.814487	0.816089	0.00160231	1.22785	0.219504
Cardiovascular	Stable angina	GrimAgeV2	320	18382	1.19878	1.08176	1.32846	3.45967	1	0.000540836	0.150712	1	0.697856	6.36008	8	0.606966	0.830639	0.833263	0.00262412	1.30492	0.19192
Infections	Lower Respiratory Tract Infections	Hannum	757	18454	1.10644	1.04479	1.17173	3.458	1	0.000544207	1.32022	1	0.250552	9.74842	8	0.28313	0.764595	0.766013	0.00141789	1.19695	0.231327
Respiratory	Bronchiectasis	GrimAgeV1	77	18837	1.40605	1.1585	1.70648	3.44912	1	0.000562413	3.63773	1	0.0564838	11.349	8	0.182697	0.787122	0.793524	0.00640213	0.677862	0.497859
Cardiovascular	Hypertension	DunedinPACE	1527	17763	1.09435	1.03962	1.15198	3.44397	1	0.000573238	4.81413	1	0.0282274	7.36302	8	0.498019	0.790548	0.79033	-0.000217688	-0.209503	0.834055
Musculoskeletal	Fracture of hip	PhenoAge	110	18809	1.28836	1.11527	1.48831	3.44217	1	0.000577071	0.00707385	1	0.932972	3.09096	8	0.92852	0.87116	0.875663	0.00450243	2.21617	0.0266797
Benign neoplasm or Carcinoma in situ	Benign neoplasm of colon, rectum, anus and anal canal	DunedinPoAm38	555	18471	1.16459	1.06745	1.27056	3.42905	1	0.00060569	1.62809	1	0.201967	7.76856	8	0.456398	0.723916	0.725547	0.00163164	0.754698	0.45043
Infections	Mycoses	GrimAgeV1	73	18806	1.3884	1.14955	1.67687	3.40697	1	0.000656888	0.125222	1	0.723438	14.201	8	0.0766737	0.744353	0.758991	0.0146376	1.14049	0.254082
Respiratory	Respiratory failure	DunedinPACE	65	18844	1.48677	1.18314	1.86833	3.40289	1	0.000666778	2.58952	1	0.107573	6.78813	8	0.559655	0.78736	0.808084	0.0207245	1.68663	0.0916752
Respiratory	Pulmonary collapse (excl pneumothorax)	Zhang_10	47	18846	1.42577	1.16212	1.74925	3.4002	1	0.000673357	0.0809452	1	0.776021	9.75121	8	0.282923	0.751251	0.771842	0.0205907	0.991576	0.321404
Cardiovascular	Hypertension	GrimAgeV2	1527	17763	1.09525	1.03926	1.15427	3.3982	1	0.0006783	2.75937	1	0.0966864	5.88764	8	0.659817	0.790548	0.790942	0.000393871	0.92127	0.356909
Musculoskeletal	Fracture of wrist	DunedinPACE	205	18424	1.27067	1.10547	1.46056	3.37113	1	0.000748607	2.00266	1	0.157023	9.86693	8	0.274491	0.715148	0.723148	0.00800076	1.24578	0.212847
Benign neoplasm or Carcinoma in situ	Benign neoplasm of colon, rectum, anus and anal canal	Horvath	555	18471	1.12808	1.05165	1.21005	3.3672	1	0.000759358	3.17324	1	0.0748538	7.81748	8	0.451499	0.723916	0.726026	0.00211085	1.24392	0.21353
Haematological or immunological	Other anaemias	Zhang_10	348	18420	1.17835	1.07073	1.29679	3.35847	1	0.00078375	0.129774	1	0.718667	14.6413	8	0.0665067	0.717327	0.72	0.00267274	0.729422	0.465743
Cardiovascular	Heart failure	Zhang_10	260	18765	1.19729	1.07743	1.33048	3.34571	1	0.000820734	0.353522	1	0.552126	10.7688	8	0.215148	0.838615	0.843288	0.00467254	1.56397	0.117826
Infections	Mycoses	DunedinPACE	73	18806	1.4543	1.1678	1.8111	3.34569	1	0.000820786	2.04315	1	0.152893	14.2156	8	0.0763152	0.744353	0.759245	0.0148913	1.11967	0.262855
Cancers	Primary Malignancy_Kidney and Ureter	GrimAgeV1	44	18846	1.42748	1.15731	1.76072	3.32479	1	0.000884865	3.05691	1	0.0803946	14.5401	8	0.0687285	0.720367	0.753867	0.0334998	1.37291	0.169782
Cardiovascular	Pulmonary embolism	Zhang_10	126	18779	1.28456	1.1082	1.48898	3.32361	1	0.000888607	0.755632	1	0.384699	8.8083	8	0.358725	0.745066	0.756137	0.011071	1.49883	0.133917
Infections	Bacterial Diseases (excl TB)	Zhang_10	1003	17030	1.1072	1.04255	1.17585	3.3178	1	0.000907304	1.02121	1	0.312233	17.1504	8	0.0285809	0.652323	0.652986	0.000663325	0.389022	0.69726
Respiratory	Other interstitial pulmonary diseases with fibrosis	GrimAgeV2	42	18855	1.47494	1.17198	1.85621	3.31286	1	0.000923462	0.13881	1	0.709467	4.84948	8	0.773536	0.88681	0.896566	0.00975643	1.59064	0.11169
Respiratory	Aspiration pneumonitis	DunedinPoAm38	77	18848	1.46284	1.16769	1.83258	3.30836	1	0.000938438	9.00959	1	0.00268567	16.6398	8	0.0340856	0.820346	0.835173	0.0148267	1.94713	0.0515186
Respiratory	Aspiration pneumonitis	Zhang_10	77	18848	1.35358	1.13132	1.6195	3.30827	1	0.000938732	3.69321	1	0.0546343	9.46363	8	0.304705	0.820346	0.833114	0.0127677	1.51211	0.130506
Infections	Lower Respiratory Tract Infections	DNAmTL	757	18454	0.892514	0.834176	0.954932	-3.29712	1	0.000976822	0.00437334	1	0.947273	7.95561	8	0.437818	0.764595	0.766432	0.00183643	1.984	0.0472556
Digestive	Peritonitis	Zhang_10	91	18726	1.33592	1.12377	1.58811	3.2826	1	0.00102855	3.52364	1	0.0604994	10.7463	8	0.216495	0.612124	0.628116	0.0159926	0.854938	0.392586
Digestive	Fatty Liver	Lin	71	18837	1.33572	1.12196	1.5902	3.25332	1	0.00114066	1.65068	1	0.198867	18.3078	8	0.0190337	0.760882	0.787189	0.0263077	2.4093	0.015983
Cardiovascular	Myocardial infarction	GrimAgeV2	347	18626	1.17765	1.06703	1.29974	3.24907	1	0.00115782	1.65635	1	0.198098	6.93167	8	0.544023	0.842861	0.845561	0.00269943	1.75545	0.079182
Musculoskeletal	Fracture of hip	DunedinPoAm38	110	18809	1.38462	1.13756	1.68533	3.24531	1	0.00117323	0.149008	1	0.699485	3.33172	8	0.911851	0.87116	0.881161	0.010001	1.8351	0.0664914
Musculoskeletal	Osteoarthritis (excl spine)	DNAmTL	1132	18188	0.911787	0.862248	0.964172	-3.24015	1	0.00119468	0.00418868	1	0.948397	8.99311	8	0.342878	0.757728	0.758811	0.00108306	1.37788	0.16824
Infections	Ear and Upper Respiratory Tract Infections	Horvath_SkinBlood	161	17987	0.786653	0.680314	0.909615	-3.23848	1	0.00120169	0.803064	1	0.370179	17.8371	8	0.0224814	0.63384	0.652895	0.0190551	1.95663	0.0503909
Skin	Psoriasis	DNAmTL	145	18620	0.767038	0.652876	0.901162	-3.22577	1	0.00125632	0.0577414	1	0.810102	16.9811	8	0.030306	0.657872	0.675181	0.0173084	1.79888	0.0720381
Cardiovascular	Stable angina	DunedinPoAm38	320	18382	1.20701	1.0766	1.35321	3.22534	1	0.00125824	1.28575	1	0.256833	6.93375	8	0.543797	0.830639	0.832501	0.00186147	0.849623	0.395535
Cardiovascular	Nonrheumatic aortic valve disorders	GrimAgeV1	103	18811	1.32366	1.11623	1.56964	3.22449	1	0.00126199	0.411649	1	0.521134	11.3135	8	0.184559	0.844583	0.8506	0.00601632	1.22542	0.220415
Digestive	Liver fibrosis, sclerosis and cirrhosis	Hannum	43	18826	1.29512	1.10648	1.51592	3.21989	1	0.00128241	0.134843	1	0.713462	4.97531	8	0.760211	0.810932	0.829516	0.0185831	1.55761	0.119325
Digestive	Peptic ulcer disease	DunedinPoAm38	106	18422	1.38187	1.13473	1.68284	3.21721	1	0.00129445	0.444065	1	0.505167	9.45125	8	0.305669	0.728333	0.73993	0.0115978	1.0596	0.289329
Psychiatric	Delirium, not induced by alcohol and other psychoactive substances	PhenoAge	84	18851	1.30588	1.1098	1.53661	3.215	1	0.00130442	0.192434	1	0.660899	4.56505	8	0.80289	0.890254	0.89372	0.00346606	1.53752	0.124167
Cancers	Secondary Malignancy_Brain, Other CNS and Intracranial	Zhang_10	49	18855	1.44025	1.15283	1.79932	3.21228	1	0.00131685	0.830521	1	0.362122	8.1603	8	0.417971	0.771738	0.779244	0.00750629	0.501365	0.616114
Benign neoplasm or Carcinoma in situ	Benign neoplasm of colon, rectum, anus and anal canal	DunedinPACE	555	18471	1.14773	1.0548	1.24884	3.19858	1	0.00138107	0.0376812	1	0.846085	4.46333	8	0.813091	0.723916	0.726132	0.00221635	0.899741	0.368258
Eye	Cataract	PhenoAge	779	18558	1.11042	1.0413	1.18414	3.19392	1	0.00140357	0.412184	1	0.520863	5.9372	8	0.654266	0.855642	0.855108	-0.000534302	-3.2827	0.00102818
Cancers	Primary Malignancy_Oesophageal	GrimAgeV2	33	18852	1.49997	1.16935	1.92405	3.19155	1	0.00141514	0.0143579	1	0.904622	8.45288	8	0.390526	0.834427	0.847884	0.0134567	0.716574	0.473637
Infections	Septicaemia	Hannum	186	18809	1.18145	1.06637	1.30896	3.18892	1	0.00142805	0.0436772	1	0.834455	5.98634	8	0.648762	0.775845	0.782723	0.00687842	1.27743	0.201449
Digestive	Cholelithiasis	DunedinPACE	462	18320	1.16632	1.061	1.28209	3.18621	1	0.00144148	0.341548	1	0.558937	4.51989	8	0.80744	0.698502	0.70237	0.0038683	1.25541	0.209329
Respiratory	Chronic Obstructive Pulmonary Disease (COPD)	Hannum	427	18691	1.12143	1.04507	1.20337	3.18531	1	0.00144598	2.58155	1	0.108116	4.92418	8	0.765648	0.850734	0.850254	-0.00047995	-0.467438	0.640187
Genitourinary	Menorrhagia and polymenorrhoea	GrimAgeV2	287	9842	1.23854	1.08548	1.41318	3.17875	1	0.00147911	0.0916617	1	0.762075	20.1291	7	0.00529745	0.696394	0.698023	0.00162966	0.37907	0.704636
Eye	Diabetic ophthalmic complications	GrimAgeV2	165	18822	1.26956	1.09577	1.47091	3.17764	1	0.00148478	0.0286303	1	0.865635	9.43168	8	0.307198	0.775034	0.781163	0.0061285	1.4004	0.161392
Respiratory	Chronic Obstructive Pulmonary Disease (COPD)	Horvath_SkinBlood	427	18691	1.13986	1.05132	1.23587	3.17305	1	0.00150848	2.11361	1	0.145995	4.55287	8	0.80412	0.850734	0.850805	7.12937e-05	0.398478	0.690278
Cancers	Primary Malignancy_Kidney and Ureter	GrimAgeV2	44	18846	1.45564	1.15423	1.83576	3.17173	1	0.00151536	2.30545	1	0.128921	13.4411	8	0.0975483	0.720367	0.750895	0.0305275	1.27394	0.202683
Cancers	Secondary Malignancy_Lung	GrimAgeV2	89	18852	1.36191	1.1248	1.649	3.16503	1	0.00155067	0.00499883	1	0.943635	10.4466	8	0.235067	0.787871	0.791934	0.0040631	0.525197	0.599447
Cardiovascular	Coronary heart disease not otherwise specified	Zhang_10	551	18386	1.13016	1.04762	1.2192	3.16214	1	0.00156612	0.884874	1	0.34687	6.72049	8	0.567068	0.814487	0.816197	0.00171038	1.0693	0.284936
Cardiovascular	Stable angina	DunedinPACE	320	18382	1.18973	1.06797	1.32537	3.15369	1	0.0016122	1.62751	1	0.202048	6.85298	8	0.552576	0.830639	0.833635	0.00299593	0.954951	0.339602
Respiratory	Other interstitial pulmonary diseases with fibrosis	Horvath_SkinBlood	42	18855	1.31989	1.11023	1.56915	3.14485	1	0.00166171	0.00904501	1	0.924231	4.35032	8	0.824215	0.88681	0.891834	0.00502439	1.84664	0.0647994
Genitourinary	Urinary Incontinence	GrimAgeV2	219	10699	1.25347	1.08828	1.44374	3.13338	1	0.00172803	1.45852	1	0.227165	11.2071	7	0.129838	0.656813	0.664235	0.00742227	1.09379	0.274047
Haematological or immunological	Other anaemias	DNAmTL	348	18420	0.852328	0.771056	0.942166	-3.1252	1	0.00177687	3.40703	1	0.0649192	17.5224	8	0.0251064	0.717327	0.719854	0.00252661	0.874712	0.38173
Haematological or immunological	Folate deficiency anaemia	DunedinPACE	37	18853	1.64831	1.20417	2.25627	3.11983	1	0.00180954	0.81763	1	0.365874	2.57757	8	0.958016	0.69087	0.711246	0.0203766	0.667616	0.504379
Cardiovascular	Stroke NOS	Zhang_10	167	18753	1.23251	1.08069	1.40567	3.11692	1	0.0018275	0.583808	1	0.444823	12.5211	8	0.129423	0.794955	0.798535	0.00358006	0.776349	0.437543
Endocrine	Obesity	DNAmTL	321	18273	0.840525	0.753327	0.937816	-3.10889	1	0.00187792	0.488982	1	0.484382	5.60927	8	0.690906	0.879336	0.87973	0.000394441	0.297646	0.765973
Cancers	Secondary Malignancy_Other organs	GrimAgeV1	104	18849	1.31349	1.10589	1.56005	3.10674	1	0.00189162	0.0307275	1	0.86085	8.83509	8	0.356398	0.752412	0.755471	0.00305876	0.395859	0.692209
Endocrine	Diabetes	Zhang_10	572	18575	1.12713	1.04461	1.21616	3.08532	1	0.00203335	0.00680318	1	0.934264	3.71138	8	0.88218	0.83971	0.840629	0.000919233	0.840709	0.400511
Cardiovascular	Nonrheumatic aortic valve disorders	GrimAgeV2	103	18811	1.3262	1.10831	1.58694	3.083	1	0.00204928	0.246826	1	0.619319	11.2524	8	0.187803	0.844583	0.850827	0.00624415	1.25708	0.208726
Digestive	Barrett's oesophagus	PhenoAge	71	18843	1.32296	1.10714	1.58087	3.08005	1	0.00206963	2.00969e-05	1	0.996423	5.85761	8	0.663178	0.705484	0.719546	0.0140628	0.930117	0.352311
Cancers	Non-Hodgkin Lymphoma	DNAmTL	50	18821	0.682464	0.534431	0.871499	-3.06255	1	0.00219463	1.51385	1	0.218553	6.60347	8	0.579955	0.718163	0.71416	-0.00400298	-0.170822	0.864364
Infections	Mycoses	Zhang_10	73	18806	1.3399	1.11079	1.61627	3.05818	1	0.00222683	0.562524	1	0.453245	13.9896	8	0.0820361	0.744353	0.751122	0.00676851	0.564077	0.572702
Cardiovascular	Stable angina	GrimAgeV1	320	18382	1.17151	1.05847	1.29663	3.0576	1	0.00223116	0.28037	1	0.596459	6.38148	8	0.604582	0.830639	0.832491	0.00185144	1.22614	0.220147
Musculoskeletal	Enthesopathies & synovial disorders	Lin	903	17879	1.10162	1.03498	1.17255	3.04001	1	0.00236567	0.257038	1	0.612163	7.42084	8	0.49198	0.594678	0.598781	0.00410292	1.32334	0.185723
Skin	Psoriasis	PhenoAge	145	18620	1.24606	1.08121	1.43604	3.03839	1	0.00237848	0.133258	1	0.715078	17.1468	8	0.0286166	0.657872	0.670608	0.0127356	1.47102	0.141284
Digestive	Crohn's disease	DunedinPACE	40	18758	1.6012	1.18002	2.17271	3.023	1	0.00250283	3.96667e-05	1	0.994975	8.17258	8	0.416797	0.631196	0.649675	0.0184795	0.484795	0.627822
Digestive	Peritonitis	DNAmTL	91	18726	0.744718	0.615104	0.901644	-3.02126	1	0.00251723	12.3678	1	0.000436809	19.0705	8	0.014487	0.612124	0.630603	0.0184793	1.02555	0.305103
Cardiovascular	Hypertension	YingDamAge	1527	17763	1.07659	1.02616	1.1295	3.01488	1	0.0025708	3.63177	1	0.0566865	7.8473	8	0.448527	0.790548	0.790088	-0.0004599	-3.17226	0.0015126
Cancers	Secondary Malignancy_Lung	GrimAgeV1	89	18852	1.32769	1.10405	1.59663	3.01183	1	0.00259678	0.157229	1	0.69172	10.5782	8	0.226765	0.787871	0.79236	0.00448827	0.655686	0.512026
Musculoskeletal	Osteoporosis	DNAmTL	319	18756	0.857026	0.775117	0.947589	-3.01038	1	0.00260918	0.106567	1	0.744087	8.38852	8	0.396467	0.848828	0.849877	0.00104907	1.02081	0.307346
Infections	Infection of skin and subcutaneous tissues	GrimAgeV1	294	18319	1.19269	1.0634	1.3377	3.01002	1	0.00261232	2.63507	1	0.104528	7.40193	8	0.493952	0.659678	0.663688	0.0040103	0.86574	0.386633
Psychiatric	Delirium, not induced by alcohol and other psychoactive substances	DunedinPoAm38	84	18851	1.4069	1.12515	1.75921	2.99419	1	0.00275176	2.0385	1	0.153361	6.02755	8	0.644146	0.890254	0.89392	0.00366652	0.611846	0.54064
Benign neoplasm or Carcinoma in situ	Haemangioma, any site	Horvath_SkinBlood	58	18730	1.3169	1.09959	1.57716	2.9918	1	0.00277335	0.209967	1	0.646793	7.38506	8	0.495713	0.639538	0.681906	0.0423684	2.01588	0.0438126
Respiratory	Bronchiectasis	DunedinPACE	77	18837	1.38436	1.11852	1.71339	2.98951	1	0.00279422	0.553112	1	0.457049	8.76106	8	0.362852	0.787122	0.798312	0.0111906	1.13759	0.25529
Haematological or immunological	Folate deficiency anaemia	Zhang_10	37	18853	1.4362	1.13221	1.82181	2.98329	1	0.00285169	2.81465	1	0.0934073	4.565	8	0.802896	0.69087	0.688893	-0.00197647	-0.0765363	0.938992
Cardiovascular	Atrial fibrillation	DunedinPACE	458	18673	1.14735	1.04806	1.25605	2.97652	1	0.00291536	5.29355	1	0.0214046	15.9115	8	0.0436651	0.848439	0.846037	-0.00240169	-1.02737	0.304247
Endocrine	Obesity	PhenoAge	321	18273	1.15739	1.05092	1.27464	2.96874	1	0.00299028	1.20072	1	0.273177	6.33516	8	0.609744	0.879336	0.879643	0.000307327	0.245278	0.806242
Respiratory	Chronic Obstructive Pulmonary Disease (COPD)	Horvath	427	18691	1.12407	1.04044	1.21443	2.96488	1	0.00302803	1.00606	1	0.315848	3.53505	8	0.896452	0.850734	0.850601	-0.000132714	-0.230066	0.818041
Cancers	Primary Malignancy_Oesophageal	Zhang_10	33	18852	1.44315	1.13205	1.83974	2.96129	1	0.00306354	0.613724	1	0.433389	9.72047	8	0.285196	0.834427	0.835671	0.0012431	0.0625441	0.95013
Digestive	Diverticular disease of intestine (acute and chronic)	DNAmTL	775	18458	0.903571	0.844904	0.966312	-2.9605	1	0.00307136	1.3972	1	0.237194	25.1714	8	0.0014539	0.749862	0.750435	0.000572885	0.54005	0.589162
Digestive	Alcoholic liver disease	DNAmTL	30	18833	0.621149	0.453134	0.85146	-2.95934	1	0.00308303	0.0187063	1	0.891212	1.41391	8	0.994047	0.913152	0.922505	0.00935312	0.918441	0.358388
Digestive	Irritable bowel syndrome	GrimAgeV1	250	18386	0.801218	0.691804	0.927936	-2.95839	1	0.00309248	0.627106	1	0.428419	7.13805	8	0.521814	0.687844	0.695209	0.00736458	1.41126	0.158169
Cardiovascular	Hypertension	GrimAgeV1	1527	17763	1.08218	1.02697	1.14036	2.95586	1	0.00311801	2.85381	1	0.0911577	6.08038	8	0.638229	0.790548	0.790774	0.000225876	0.794192	0.427084
Cardiovascular	Myocardial infarction	Zhang_10	347	18626	1.15066	1.04819	1.26314	2.94902	1	0.00318785	2.19461	1	0.138494	7.54521	8	0.479105	0.842861	0.844191	0.00132954	0.663324	0.507123
Digestive	Oesophagitis and oesophageal ulcer	DNAmTL	410	18223	0.868283	0.790485	0.953737	-2.94901	1	0.00318789	1.66674	1	0.196696	10.2637	8	0.247003	0.666115	0.67246	0.0063445	1.80926	0.0704108
Genitourinary	Acute Kidney Injury	DNAmTL	249	18833	0.843936	0.753907	0.944717	-2.9481	1	0.00319733	0.893036	1	0.344656	7.00908	8	0.535653	0.847907	0.849616	0.00170894	1.07684	0.28155
Digestive	Gastritis and duodenitis	GrimAgeV2	715	17933	1.12328	1.03962	1.21367	2.94398	1	0.00324021	0.520426	1	0.47066	5.3452	8	0.720124	0.6465	0.645512	-0.00098807	-0.489725	0.624328
Cancers	Secondary malignancy_Liver and intrahepatic bile duct	YingAdaptAge	125	18851	1.19725	1.06153	1.35032	2.93281	1	0.00335912	0.081888	1	0.774755	9.62315	8	0.292478	0.770327	0.774887	0.00456008	0.793365	0.427565
Digestive	Oesophagitis and oesophageal ulcer	GrimAgeV2	410	18223	1.16418	1.05168	1.28872	2.93185	1	0.00336945	0.000406357	1	0.983917	8.84624	8	0.355433	0.666115	0.668137	0.00202195	0.650857	0.515139
Digestive	Diverticular disease of intestine (acute and chronic)	PhenoAge	775	18458	1.10207	1.03273	1.17607	2.93138	1	0.00337464	0.598392	1	0.439192	23.965	8	0.00232298	0.749862	0.750234	0.00037178	0.439761	0.66011
Haematological or immunological	Iron deficiency anaemia	GrimAgeV2	272	18552	1.20332	1.06317	1.36196	2.92943	1	0.00339587	2.43413	1	0.11872	8.31188	8	0.403613	0.696163	0.699385	0.00322194	0.899212	0.36854
Digestive	Diverticular disease of intestine (acute and chronic)	Horvath	775	18458	1.09855	1.03156	1.16988	2.92807	1	0.00341069	2.86857	1	0.090325	24.3054	8	0.00203651	0.749862	0.750459	0.000596381	1.05555	0.291174
Infections	Infection of skin and subcutaneous tissues	DunedinPoAm38	294	18319	1.19596	1.06064	1.34855	2.92099	1	0.00348922	2.4507	1	0.117473	7.54013	8	0.479628	0.659678	0.661572	0.00189401	0.418164	0.675827
Digestive	Diaphragmatic hernia	Hannum	529	18351	1.11319	1.03585	1.1963	2.91882	1	0.00351364	0.0124054	1	0.911315	8.92357	8	0.348785	0.706218	0.707912	0.00169318	0.893997	0.371323
Cancers	Non-Hodgkin Lymphoma	DunedinPACE	50	18821	1.49954	1.14204	1.96894	2.9159	1	0.0035467	2.72894	1	0.0985448	9.57411	8	0.296199	0.718163	0.711982	-0.00618081	-0.261078	0.794032
Respiratory	Other interstitial pulmonary diseases with fibrosis	GrimAgeV1	42	18855	1.39923	1.11626	1.75392	2.91415	1	0.00356663	0.00959537	1	0.921967	4.54687	8	0.804726	0.88681	0.89611	0.00930081	1.94957	0.0512275
Respiratory	Pleural effusion	DNAmTL	198	18797	0.82685	0.72759	0.939651	-2.91401	1	0.00356822	0.767283	1	0.381059	5.71653	8	0.67895	0.776092	0.779209	0.00311655	1.01631	0.309484
Endocrine	Obesity	DunedinPoAm38	321	18273	1.19313	1.05924	1.34394	2.9076	1	0.00364212	1.93568	1	0.164138	6.29981	8	0.613688	0.879336	0.879706	0.000369799	0.342732	0.7318
Digestive	Diaphragmatic hernia	DNAmTL	529	18351	0.885009	0.814911	0.961135	-2.90155	1	0.00371324	0.0492322	1	0.824405	8.90427	8	0.350436	0.706218	0.708729	0.00251044	1.24	0.214974
Respiratory	Nasal polyp	DunedinPoAm38	75	18712	0.675908	0.518732	0.880708	-2.90072	1	0.00372311	2.50643	1	0.113382	9.19709	8	0.325944	0.686962	0.702103	0.0151412	1.12537	0.260433
Respiratory	Pleural effusion	DunedinPACE	198	18797	1.22449	1.06772	1.40428	2.89742	1	0.00376249	3.1179	1	0.0774366	7.96921	8	0.436484	0.776092	0.779165	0.00307283	0.695501	0.486741
Digestive	Irritable bowel syndrome	YingCausAge	250	18386	0.826234	0.725919	0.940411	-2.89031	1	0.00384859	0.00852747	1	0.926424	6.31911	8	0.611535	0.687844	0.693849	0.00600463	1.22844	0.219284
Neurological	Peripheral neuropathies (excluding cranial nerve and carpal tunnel syndromes)	DunedinPACE	223	18649	1.21877	1.06556	1.39402	2.88638	1	0.00389707	0.00164507	1	0.967647	6.78352	8	0.56016	0.657961	0.665996	0.00803529	1.10112	0.270846
Digestive	Abdominal Hernia	YingAdaptAge	503	18121	1.12273	1.03768	1.21475	2.88014	1	0.00397504	0.424867	1	0.514518	7.51269	8	0.482457	0.731211	0.732593	0.00138199	0.691766	0.489084
Psychiatric	Other psychoactive substance misuse	DNAmTL	56	18779	0.691893	0.538217	0.889448	-2.87421	1	0.00405033	0.386615	1	0.534084	11.0143	8	0.200893	0.773022	0.777694	0.00467244	0.45659	0.647966
Cancers	Primary Malignancy_Bladder	Zhang_10	63	18812	1.34459	1.09785	1.64677	2.86258	1	0.00420201	0.730642	1	0.392675	15.9331	8	0.0433474	0.840314	0.848923	0.00860914	1.17927	0.23829
Respiratory	Pulmonary collapse (excl pneumothorax)	GrimAgeV1	47	18846	1.45126	1.12433	1.87327	2.85983	1	0.00423867	0.0142722	1	0.904906	10.255	8	0.247585	0.751251	0.755946	0.00469468	0.341986	0.732361
Digestive	Alcoholic liver disease	DunedinPACE	30	18833	1.64964	1.17041	2.32508	2.85864	1	0.00425465	0.123523	1	0.725245	1.29295	8	0.995636	0.913152	0.914407	0.00125512	0.102946	0.918006
Endocrine	Diabetes	YingAdaptAge	572	18575	1.10866	1.03288	1.18999	2.85571	1	0.00429405	1.01862	1	0.312847	4.54585	8	0.804828	0.83971	0.840568	0.000858151	0.901209	0.367477
Cardiovascular	Hypertension	Hannum	1527	17763	1.06467	1.01985	1.11146	2.85556	1	0.00429607	0.307241	1	0.579378	4.56079	8	0.803321	0.790548	0.791074	0.00052613	0.9465	0.343894
Musculoskeletal	Osteoarthritis (excl spine)	Horvath_SkinBlood	1132	18188	1.08243	1.02494	1.14314	2.84495	1	0.00444182	0.0214138	1	0.883657	9.2334	8	0.322991	0.757728	0.757061	-0.000667206	-1.6057	0.10834
Genitourinary	Hyperplasia of prostate	YingDamAge	282	7611	1.16943	1.04915	1.3035	2.82634	1	0.0047083	0.426524	1	0.513699	3.87909	7	0.793594	0.797621	0.798536	0.000914467	1.43118	0.152378
Cardiovascular	Hypertension	PhenoAge	1527	17763	1.06894	1.02061	1.11954	2.82451	1	0.00473524	2.24772	1	0.133812	6.05912	8	0.64061	0.790548	0.790846	0.000298277	1.00227	0.316211
Psychiatric	Anxiety disorders	DunedinPoAm38	412	18078	1.16324	1.04735	1.29196	2.82396	1	0.00474348	0.00275525	1	0.958138	12.3303	8	0.137064	0.617523	0.621399	0.00387641	0.808562	0.418767
Genitourinary	End stage renal disease	PhenoAge	35	18847	1.31281	1.0865	1.58625	2.81945	1	0.00481059	1.77295	1	0.183017	7.24127	8	0.510839	0.762893	0.778596	0.0157027	0.748264	0.454301
Musculoskeletal	Fracture of wrist	DunedinPoAm38	205	18424	1.23716	1.06695	1.43452	2.81819	1	0.00482959	0.21528	1	0.64266	8.10213	8	0.423558	0.715148	0.722057	0.00690916	1.2482	0.211958
Cancers	Secondary Malignancy_Other organs	GrimAgeV2	104	18849	1.30025	1.08271	1.56152	2.81062	1	0.00494455	0.000104109	1	0.991859	9.02251	8	0.3404	0.752412	0.755264	0.00285153	0.40259	0.68725
Infections	Mycoses	DunedinPoAm38	73	18806	1.39054	1.10488	1.75006	2.8101	1	0.00495261	5.13327	1	0.0234715	15.314	8	0.0533191	0.744353	0.748333	0.0039795	0.362	0.717352
Digestive	Diverticular disease of intestine (acute and chronic)	Horvath_SkinBlood	775	18458	1.09842	1.02829	1.17334	2.78869	1	0.00529214	0.0129762	1	0.909307	24.9076	8	0.0016116	0.749862	0.749009	-0.000853526	-1.76493	0.0775755
Cancers	Secondary Malignancy_Other organs	DunedinPoAm38	104	18849	1.32162	1.08624	1.60801	2.78668	1	0.00532515	1.53086	1	0.215983	9.59694	8	0.294462	0.752412	0.753471	0.00105823	0.112463	0.910456
Respiratory	Other interstitial pulmonary diseases with fibrosis	Horvath	42	18855	1.25043	1.06843	1.46342	2.78479	1	0.00535624	0.524592	1	0.46889	4.8485	8	0.77364	0.88681	0.896117	0.00930714	1.5765	0.114912
Haematological or immunological	Other anaemias	GrimAgeV1	348	18420	1.16617	1.04657	1.29944	2.7844	1	0.00536261	0.0587161	1	0.808537	14.8023	8	0.0631058	0.717327	0.720431	0.00310412	1.31551	0.188338
Cancers	Secondary Malignancy_Lymph Nodes	Horvath_SkinBlood	174	18825	1.20083	1.05545	1.36623	2.7796	1	0.00544265	0.0758849	1	0.782953	5.56889	8	0.695397	0.719253	0.72224	0.0029868	1.0523	0.29266
Infections	Septicaemia	YingCausAge	186	18809	1.16074	1.04467	1.28971	2.77292	1	0.00555554	0.286716	1	0.592333	6.2998	8	0.613689	0.775845	0.778483	0.00263837	0.8936	0.371536
Digestive	Gastritis and duodenitis	GrimAgeV1	715	17933	1.11478	1.0322	1.20396	2.7672	1	0.00565408	0.467786	1	0.494007	5.15878	8	0.740478	0.6465	0.645536	-0.000963945	-0.515486	0.606213
Psychiatric	Delirium, not induced by alcohol and other psychoactive substances	DunedinPACE	84	18851	1.32949	1.08613	1.62738	2.76096	1	0.00576313	4.98956	1	0.0255007	9.99296	8	0.26552	0.890254	0.890426	0.000172542	0.0292103	0.976697
Digestive	Irritable bowel syndrome	GrimAgeV2	250	18386	0.812599	0.701168	0.941738	-2.75772	1	0.00582066	1.78426	1	0.181628	8.33288	8	0.401648	0.687844	0.695164	0.00731981	1.50123	0.133296
Infections	Infection of skin and subcutaneous tissues	Zhang_10	294	18319	1.16349	1.04444	1.2961	2.74961	1	0.00596671	0.000158798	1	0.989946	5.64083	8	0.687392	0.659678	0.662848	0.00317039	0.707031	0.479547
Genitourinary	Urinary Incontinence	GrimAgeV1	219	10699	1.21694	1.05775	1.40009	2.74488	1	0.00605328	0.829367	1	0.362456	10.7933	7	0.147894	0.656813	0.662921	0.00610861	0.994402	0.320027
Eye	Macular degeneration	DunedinPoAm38	73	18827	1.4082	1.10275	1.79825	2.74403	1	0.00606907	0.0490797	1	0.824672	3.58646	8	0.892377	0.835398	0.840413	0.00501519	0.864414	0.387361
Cardiovascular	Ischaemic stroke	GrimAgeV2	142	18802	1.2423	1.06381	1.45073	2.74167	1	0.00611272	0.608435	1	0.435378	6.71028	8	0.56819	0.808132	0.812509	0.00437744	1.30168	0.193026
Respiratory	Other interstitial pulmonary diseases with fibrosis	Zhang_10	42	18855	1.38942	1.09825	1.75779	2.74106	1	0.00612422	1.31624	1	0.251267	6.09699	8	0.636369	0.88681	0.895712	0.00890215	0.886971	0.375095
Cancers	Primary Malignancy_Other Organs	PhenoAge	101	18813	1.23424	1.06121	1.43548	2.73092	1	0.00631576	0.221281	1	0.638066	16.3243	8	0.0379665	0.724985	0.738746	0.013761	1.56833	0.116803
Genitourinary	Menorrhagia and polymenorrhoea	YingCausAge	287	9842	1.17551	1.04657	1.32034	2.72779	1	0.00637598	0.239083	1	0.624869	20.2665	7	0.00502183	0.696394	0.698056	0.00166212	0.594424	0.552229
Respiratory	Bronchiectasis	Hannum	77	18837	1.21608	1.05656	1.39969	2.72687	1	0.00639379	0.0555197	1	0.813723	8.91268	8	0.349715	0.787122	0.794145	0.00702379	0.806872	0.41974
Digestive	Diverticular disease of intestine (acute and chronic)	Hannum	775	18458	1.08675	1.02358	1.15381	2.72297	1	0.00646989	1.0262	1	0.311053	23.4244	8	0.00286006	0.749862	0.749969	0.000107411	0.0909002	0.927572
Benign neoplasm or Carcinoma in situ	Benign neoplasm of colon, rectum, anus and anal canal	YingDamAge	555	18471	1.11728	1.0313	1.21042	2.71451	1	0.00663744	0.287772	1	0.591652	4.56814	8	0.802578	0.723916	0.724719	0.000803851	0.764841	0.444366
Digestive	Crohn's disease	Horvath_SkinBlood	40	18758	1.32913	1.08205	1.63263	2.71154	1	0.00669713	0.0857508	1	0.76965	7.99413	8	0.434044	0.631196	0.665683	0.0344869	1.04558	0.295754
Digestive	Diverticular disease of intestine (acute and chronic)	Lin	775	18458	1.09127	1.0245	1.16239	2.71123	1	0.00670336	2.15768	1	0.141859	24.1579	8	0.00215613	0.749862	0.750987	0.00112461	1.76385	0.0777572
Infections	Viral diseases (excl chronic hepatitis/HIV)	DunedinPoAm38	277	18410	1.19024	1.04941	1.34996	2.71072	1	0.00671372	2.66564	1	0.102536	18.3918	8	0.0184733	0.624921	0.63004	0.00511921	0.798713	0.424457
Cancers	Primary Malignancy_Other Organs	YingAdaptAge	101	18813	1.20919	1.05362	1.38772	2.70337	1	0.00686394	0.322373	1	0.570185	16.1488	8	0.0402997	0.724985	0.726937	0.00195194	0.22423	0.822578
Musculoskeletal	Carpal tunnel syndrome	YingDamAge	263	18530	1.17539	1.04539	1.32156	2.70231	1	0.00688603	0.0158473	1	0.899822	8.16023	8	0.417977	0.688757	0.692898	0.00414094	1.00905	0.312952
Psychiatric	Dementia	PhenoAge	154	18857	1.20258	1.05166	1.37516	2.69627	1	0.00701201	0.0302547	1	0.861914	7.13998	8	0.521608	0.920977	0.920636	-0.000340941	-1.70061	0.0890169
Digestive	Crohn's disease	YingAdaptAge	40	18758	1.31062	1.07607	1.5963	2.68879	1	0.00717114	0.538588	1	0.463018	8.47044	8	0.388915	0.631196	0.669508	0.0383121	1.24302	0.213859
Cardiovascular	Myocardial infarction	GrimAgeV1	347	18626	1.14499	1.0372	1.26398	2.68414	1	0.00727157	1.62102	1	0.202949	6.97423	8	0.539416	0.842861	0.844465	0.0016037	1.5701	0.116392
Digestive	Cholecystitis	DunedinPACE	314	18466	1.1699	1.04309	1.31212	2.68075	1	0.00734578	0.0753684	1	0.783675	6.62199	8	0.57791	0.690421	0.697637	0.00721526	1.80405	0.0712231
Cardiovascular	Coronary heart disease not otherwise specified	DNAmTL	551	18386	0.898788	0.831249	0.971814	-2.67735	1	0.00742081	2.13332	1	0.144129	8.41194	8	0.394299	0.814487	0.814797	0.00030996	0.306241	0.759421
Benign neoplasm or Carcinoma in situ	Benign neoplasm of colon, rectum, anus and anal canal	DNAmTL	555	18471	0.896766	0.827997	0.971248	-2.67668	1	0.00743564	0.000114264	1	0.991471	4.3421	8	0.825014	0.723916	0.724831	0.000915785	0.544491	0.586104
Cancers	Primary Malignancy_Lung and trachea	DNAmTL	136	18847	0.814995	0.701234	0.947211	-2.66705	1	0.00765208	0.697366	1	0.40367	4.89602	8	0.768629	0.865083	0.867868	0.00278462	1.54109	0.123295
Digestive	Anorectal fistula	DunedinPoAm38	32	18770	1.63416	1.13873	2.34515	2.66494	1	0.00770026	1.1366	1	0.286371	8.25878	8	0.408609	0.709796	0.737992	0.0281964	1.42699	0.153582
Digestive	Crohn's disease	GrimAgeV2	40	18758	1.45354	1.10317	1.91517	2.65778	1	0.00786576	0.0672853	1	0.795331	8.95704	8	0.345933	0.631196	0.675337	0.0441407	1.1652	0.243936
Digestive	Cholecystitis	Hannum	314	18466	1.1438	1.03589	1.26294	2.65749	1	0.0078725	0.00950611	1	0.92233	6.57162	8	0.583474	0.690421	0.694381	0.00395949	1.20309	0.228941
Cardiovascular	Nonrheumatic mitral valve disorders	GrimAgeV2	68	18808	1.36279	1.08436	1.7127	2.65458	1	0.00794064	0.143021	1	0.705296	12.7197	8	0.121865	0.782316	0.791907	0.009591	1.0976	0.272377
Haematological or immunological	Agranulocytosis	DunedinPACE	80	18795	1.34382	1.08022	1.67174	2.65263	1	0.00798681	0.0522619	1	0.819173	2.27061	8	0.971571	0.693145	0.685567	-0.00757748	-0.499809	0.617209
Genitourinary	Hydrocoele (incl infected)	Lin	34	7656	1.37466	1.08649	1.73927	2.65115	1	0.00802187	1.31546	1	0.251408	4.76828	7	0.688216	0.627564	0.679156	0.0515921	1.55102	0.120897
Respiratory	Other interstitial pulmonary diseases with fibrosis	YingCausAge	42	18855	1.22089	1.05329	1.41515	2.64913	1	0.00806988	0.170149	1	0.679979	4.88495	8	0.769799	0.88681	0.892802	0.00599256	0.914124	0.360652
Digestive	Appendicitis	Hannum	108	18069	1.21577	1.05195	1.40509	2.64592	1	0.00814702	0.631625	1	0.42676	6.23569	8	0.620849	0.636113	0.651092	0.0149784	1.16667	0.243345
Infections	Infections of the digestive system	GrimAgeV2	343	18580	1.16567	1.04033	1.30611	2.64118	1	0.0082617	0.0626335	1	0.802381	10.1863	8	0.25219	0.620823	0.627625	0.00680176	1.36762	0.171431
Cardiovascular	Coronary heart disease not otherwise specified	YingDamAge	551	18386	1.11109	1.02716	1.20188	2.62858	1	0.00857422	2.73466	1	0.0981921	9.05214	8	0.337917	0.814487	0.814569	8.23235e-05	1.41238	0.157838
Cancers	Primary Malignancy_Prostate	Zhang_10	148	7731	0.793865	0.668044	0.943384	-2.62198	1	0.00874194	0.0140362	1	0.905692	3.99466	7	0.780392	0.801094	0.804497	0.00340288	0.581356	0.561
Digestive	Pancreatitis	DunedinPACE	81	18782	1.3363	1.0754	1.6605	2.61591	1	0.00889908	0.486698	1	0.485404	6.47458	8	0.594229	0.676407	0.697572	0.0211648	1.69358	0.0903443
Cancers	Primary Malignancy_Oesophageal	DunedinPACE	33	18852	1.52678	1.11048	2.09912	2.60518	1	0.00918254	0.924953	1	0.336178	9.4679	8	0.304373	0.834427	0.853183	0.018756	1.51865	0.12885
Psychiatric	Dementia	GrimAgeV2	154	18857	1.22752	1.05206	1.43224	2.60494	1	0.0091889	0.262153	1	0.608645	7.46159	8	0.487744	0.920977	0.92191	0.000932901	1.45369	0.146032
Respiratory	Bronchiectasis	DNAmTL	77	18837	0.770686	0.633397	0.937733	-2.6023	1	0.00926014	1.08886	1	0.296724	9.80151	8	0.279235	0.787122	0.795846	0.008724	1.27626	0.201863
Musculoskeletal	Osteoarthritis (excl spine)	PhenoAge	1132	18188	1.07473	1.01789	1.13474	2.5996	1	0.00933318	0.0855729	1	0.769883	8.84646	8	0.355414	0.757728	0.758138	0.000409998	1.20118	0.229681
Infections	Infections of the digestive system	PhenoAge	343	18580	1.14533	1.03382	1.26888	2.59645	1	0.00941915	0.18389	1	0.668052	9.87453	8	0.273943	0.620823	0.628215	0.0073915	1.56548	0.117469
Musculoskeletal	Carpal tunnel syndrome	GrimAgeV1	263	18530	1.1827	1.0418	1.34266	2.5927	1	0.0095225	0.258145	1	0.611397	8.23654	8	0.410713	0.688757	0.693639	0.00488175	1.19724	0.231212
Infections	Urinary Tract Infections	DunedinPoAm38	530	18303	1.12644	1.0293	1.23273	2.58775	1	0.00966057	0.835002	1	0.36083	16.054	8	0.0416136	0.723896	0.725416	0.00152075	0.924463	0.355245
Genitourinary	Urinary Incontinence	PhenoAge	219	10699	1.17968	1.04058	1.33738	2.5814	1	0.00984007	0.222236	1	0.637342	10.8189	7	0.146716	0.656813	0.661484	0.00467165	0.769381	0.441667
Genitourinary	Endometriosis	Horvath_SkinBlood	77	10800	1.33387	1.07145	1.66057	2.57742	1	0.00995415	0.00141813	1	0.96996	1.33058	7	0.987603	0.715765	0.721131	0.00536654	0.812191	0.416682
Digestive	Cholelithiasis	Hannum	462	18320	1.12202	1.02793	1.22473	2.57637	1	0.00998438	1.03838	1	0.308199	5.66573	8	0.684618	0.698502	0.700844	0.00234243	1.07007	0.284589
Digestive	Diaphragmatic hernia	DunedinPACE	529	18351	1.12071	1.02751	1.22236	2.57272	1	0.0100903	0.00404506	1	0.949288	9.67309	8	0.288725	0.706218	0.708267	0.00204872	0.961677	0.336212
Genitourinary	Menorrhagia and polymenorrhoea	GrimAgeV1	287	9842	1.18725	1.04141	1.35351	2.56686	1	0.0102625	0.0327081	1	0.856482	19.9341	7	0.0057138	0.696394	0.696473	7.91311e-05	0.022818	0.981796
Benign neoplasm or Carcinoma in situ	Benign neoplasm of colon, rectum, anus and anal canal	YingCausAge	555	18471	1.09562	1.02166	1.17494	2.56083	1	0.0104422	1.19061	1	0.275206	5.69093	8	0.681807	0.723916	0.724423	0.000507876	0.401925	0.687739
Respiratory	Other interstitial pulmonary diseases with fibrosis	YingAdaptAge	42	18855	1.23086	1.04976	1.44319	2.55811	1	0.0105243	0.0393613	1	0.842735	4.65569	8	0.793663	0.88681	0.89741	0.0106006	1.20434	0.228459
Genitourinary	Hyperplasia of prostate	YingCausAge	282	7611	1.12045	1.0269	1.22252	2.55676	1	0.0105652	0.328478	1	0.566557	3.58135	7	0.826535	0.797621	0.799137	0.0015154	1.42993	0.152736
Cancers	Primary Malignancy_Other Organs	GrimAgeV1	101	18813	1.27035	1.0574	1.52617	2.55624	1	0.0105811	1.19296	1	0.274734	15.3162	8	0.0532804	0.724985	0.727987	0.00300173	0.371227	0.710468
Musculoskeletal	Enthesopathies & synovial disorders	Horvath_SkinBlood	903	17879	1.08681	1.01951	1.15854	2.55263	1	0.0106914	0.275703	1	0.599532	7.89588	8	0.443706	0.594678	0.598188	0.00350968	1.39758	0.16224
Musculoskeletal	Carpal tunnel syndrome	GrimAgeV2	263	18530	1.18156	1.03881	1.34392	2.5396	1	0.0110978	0.164732	1	0.684837	8.18042	8	0.416047	0.688757	0.693573	0.00481556	1.23903	0.215336
Haematological or immunological	Agranulocytosis	Hannum	80	18795	1.2235	1.04652	1.4304	2.53035	1	0.0113949	0.00346636	1	0.953051	2.20356	8	0.974127	0.693145	0.691575	-0.0015696	-0.108185	0.913849
Cancers	Primary Malignancy_Uterine	Hannum	43	11076	1.3255	1.06507	1.6496	2.52488	1	0.0115737	0.466179	1	0.49475	11.7428	7	0.109342	0.802343	0.819685	0.0173412	1.39118	0.164171
Musculoskeletal	Carpal tunnel syndrome	YingCausAge	263	18530	1.13827	1.02909	1.25904	2.51729	1	0.0118263	1.199	1	0.273521	9.27075	8	0.319974	0.688757	0.69248	0.00372298	0.986823	0.32373
Respiratory	Other interstitial pulmonary diseases with fibrosis	DNAmTL	42	18855	0.716952	0.553211	0.929157	-2.51547	1	0.0118875	0.450972	1	0.501874	4.65956	8	0.793265	0.88681	0.896227	0.00941725	1.12059	0.262462
Infections	Other or unspecified infectious organisms	Horvath_SkinBlood	1143	17459	0.931288	0.88102	0.984425	-2.51447	1	0.011921	2.61845	1	0.105627	16.9624	8	0.030503	0.697855	0.696401	-0.00145347	-0.808137	0.419012
Cancers	Primary Malignancy_Kidney and Ureter	YingCausAge	44	18846	1.21274	1.04336	1.40961	2.51308	1	0.0119683	7.73636	1	0.00541197	19.1992	8	0.0138297	0.720367	0.744333	0.0239663	1.35738	0.174659
Haematological or immunological	Iron deficiency anaemia	Hannum	272	18552	1.13706	1.02867	1.25686	2.51305	1	0.0119691	4.50478	1	0.0338003	11.911	8	0.155221	0.696163	0.698588	0.0024253	0.744105	0.456813
Genitourinary	Female infertility	YingCausAge	48	10691	1.43009	1.08165	1.89078	2.51092	1	0.0120416	1.52493	1	0.216876	7.3493	7	0.393439	0.846188	0.850639	0.00445128	1.3573	0.174687
Genitourinary	Postmenopausal bleeding	YingDamAge	210	10820	1.18159	1.03713	1.34619	2.50789	1	0.0121454	0.468816	1	0.493533	14.7303	7	0.0396159	0.651449	0.654267	0.0028181	0.424074	0.671512
Musculoskeletal	Fracture of wrist	Zhang_10	205	18424	1.18692	1.03805	1.35715	2.50617	1	0.0122047	0.235208	1	0.627689	8.09171	8	0.424563	0.715148	0.723165	0.00801763	1.62394	0.104389
Cancers	Primary Malignancy_Malignant Melanoma	Hannum	45	18819	1.25722	1.05088	1.50407	2.50252	1	0.0123311	0.218334	1	0.640312	10.5999	8	0.225417	0.673869	0.702203	0.0283335	1.0958	0.273164
Haematological or immunological	Agranulocytosis	Lin	80	18795	1.23786	1.04713	1.46334	2.49942	1	0.0124397	1.25144	1	0.263278	3.33892	8	0.911326	0.693145	0.687697	-0.0054475	-0.338691	0.734842
Digestive	Diverticular disease of intestine (acute and chronic)	YingCausAge	775	18458	1.0802	1.0167	1.14766	2.49585	1	0.0125655	0.00831566	1	0.927341	23.4216	8	0.00286305	0.749862	0.750133	0.000271228	1.06406	0.287301
Skin	Dermatitis (atopc/contact/other/unspecified)	GrimAgeV2	533	17800	1.12695	1.02593	1.23792	2.49418	1	0.0126247	4.1437	1	0.0417898	17.1371	8	0.0287131	0.555539	0.560916	0.00537676	0.857833	0.390985
Haematological or immunological	Agranulocytosis	GrimAgeV2	80	18795	1.33001	1.0628	1.6644	2.49227	1	0.0126929	0.000810001	1	0.977295	2.21262	8	0.97379	0.693145	0.691505	-0.00163973	-0.133124	0.894095
Genitourinary	Hyperplasia of prostate	Horvath_SkinBlood	282	7611	1.1367	1.02699	1.25813	2.47426	1	0.0133513	0.0115184	1	0.914532	3.29807	7	0.856128	0.797621	0.796846	-0.000775119	-0.814691	0.415249
Psychiatric	Depression	DNAmTL	481	17857	0.890303	0.811968	0.976194	-2.47275	1	0.0134079	2.07563	1	0.149668	8.57146	8	0.379725	0.64132	0.644525	0.00320429	1.07828	0.280909
Musculoskeletal	Osteoporosis	Horvath_SkinBlood	319	18756	1.12606	1.0246	1.23757	2.46452	1	0.0137197	0.43946	1	0.507383	8.28063	8	0.406548	0.848828	0.842942	-0.00588584	-3.66918	0.000243327
Skin	Seborrheic dermatitis	Zhang_10	148	18640	1.21568	1.04074	1.42003	2.46373	1	0.0137499	0.214284	1	0.64343	11.2218	8	0.189445	0.607244	0.614038	0.00679476	0.65645	0.511534
Benign neoplasm or Carcinoma in situ	Leiomyoma of uterus	Lin	165	10845	1.20044	1.03788	1.38847	2.46077	1	0.0138641	1.83197	1	0.175895	10.4644	7	0.163746	0.601729	0.609951	0.00822211	0.639607	0.522428
Infections	Other or unspecified infectious organisms	DNAmTL	1143	17459	0.931402	0.880049	0.985752	-2.45596	1	0.0140507	0.24941	1	0.617491	16.3566	8	0.0375519	0.697855	0.699139	0.00128494	1.85748	0.0632426
Infections	Viral diseases (excl chronic hepatitis/HIV)	Hannum	277	18410	1.13721	1.02613	1.26033	2.45178	1	0.014215	0.0494916	1	0.82395	17.5705	8	0.0246876	0.624921	0.629902	0.00498045	0.929451	0.352655
Cancers	Secondary Malignancy_Lymph Nodes	PhenoAge	174	18825	1.18238	1.03412	1.35189	2.45077	1	0.014255	0.0029533	1	0.956661	5.33816	8	0.720896	0.719253	0.719522	0.000269007	0.0753863	0.939907
Cardiovascular	Hypertension	YingCausAge	1527	17763	1.05633	1.01101	1.10367	2.44957	1	0.0143026	3.15463	1	0.0757119	7.10111	8	0.525764	0.790548	0.790433	-0.000114672	-2.01675	0.0437219
Cardiovascular	Atrial fibrillation	Zhang_10	458	18673	1.11246	1.02144	1.21159	2.44715	1	0.0143991	0.136313	1	0.711974	9.03067	8	0.339715	0.848439	0.849143	0.000703988	0.456529	0.64801
Haematological or immunological	Iron deficiency anaemia	YingDamAge	272	18552	1.15408	1.02872	1.29473	2.44263	1	0.0145809	1.87789	1	0.170574	8.51585	8	0.384767	0.696163	0.698202	0.00203915	0.823139	0.410429
Genitourinary	Neuromuscular dysfunction of bladder	Hannum	96	18736	0.786457	0.648388	0.953925	-2.43891	1	0.0147315	1.10897	1	0.292307	15.5762	8	0.0488643	0.611142	0.628253	0.0171115	1.00232	0.316188
Cancers	Primary Malignancy_Oesophageal	GrimAgeV1	33	18852	1.38068	1.0653	1.78943	2.43812	1	0.0147639	0.0969906	1	0.755471	8.73974	8	0.364725	0.834427	0.841577	0.00714945	0.476816	0.633493
Digestive	Fatty Liver	GrimAgeV2	71	18837	1.337	1.05834	1.68903	2.43547	1	0.0148726	1.97714	1	0.159693	16.5295	8	0.035399	0.760882	0.772074	0.0111927	1.21221	0.225434
Cancers	Primary Malignancy_Prostate	Horvath_SkinBlood	148	7731	1.19172	1.03477	1.37247	2.43434	1	0.014919	0.569753	1	0.450357	4.37443	7	0.735781	0.801094	0.801144	4.98982e-05	0.994677	0.319893
Genitourinary	Urinary Incontinence	DunedinPoAm38	219	10699	1.19153	1.03461	1.37224	2.43233	1	0.0150022	0.270571	1	0.602949	10.5348	7	0.160237	0.656813	0.66091	0.00409739	0.660131	0.50917
Genitourinary	Obstructive and reflux uropathy	DunedinPACE	102	18768	1.27144	1.04772	1.54292	2.43217	1	0.0150088	0.00654923	1	0.9355	2.97387	8	0.935986	0.731727	0.732905	0.00117809	0.165283	0.868721
Neurological	Peripheral neuropathies (excluding cranial nerve and carpal tunnel syndromes)	DNAmTL	223	18649	0.85251	0.749638	0.969498	-2.43215	1	0.0150096	0.13595	1	0.712341	6.90407	8	0.547017	0.657961	0.661471	0.00351059	0.549487	0.582671
Haematological or immunological	Vitamin B12 deficiency anaemia	DNAmTL	81	18810	0.775648	0.631633	0.952498	-2.42442	1	0.0153329	1.59601	1	0.20647	10.8094	8	0.212736	0.71097	0.722716	0.0117452	1.19172	0.233371
Respiratory	Asthma	Lin	459	17843	0.891725	0.812813	0.978298	-2.42411	1	0.0153458	2.01146	1	0.156115	15.3894	8	0.052001	0.634336	0.637582	0.00324692	1.02249	0.306551
Skin	Rosacea	Horvath_SkinBlood	153	18686	1.19932	1.03535	1.38927	2.42314	1	0.0153872	0.0662262	1	0.796913	3.82896	8	0.872216	0.616151	0.627453	0.0113029	1.16501	0.244014
Digestive	Diverticular disease of intestine (acute and chronic)	YingDamAge	775	18458	1.08676	1.01591	1.16256	2.41901	1	0.015563	0.113118	1	0.736622	23.0732	8	0.00327157	0.749862	0.749818	-4.42196e-05	-1.48072	0.138681
Haematological or immunological	Agranulocytosis	Zhang_10	80	18795	1.27505	1.04713	1.55257	2.41841	1	0.0155886	0.0843314	1	0.771511	2.33359	8	0.96904	0.693145	0.692164	-0.000980497	-0.0698909	0.94428
Cancers	Secondary Malignancy_Other organs	Zhang_10	104	18849	1.23335	1.04046	1.46201	2.41705	1	0.0156469	0.512032	1	0.47426	8.88911	8	0.351737	0.752412	0.749024	-0.0033886	-0.468301	0.63957
Digestive	Peptic ulcer disease	PhenoAge	106	18422	1.21808	1.03794	1.4295	2.41603	1	0.0156909	0.238239	1	0.625481	9.47526	8	0.303801	0.728333	0.735524	0.00719136	1.12127	0.262172
Haematological or immunological	Folate deficiency anaemia	Horvath_SkinBlood	37	18853	1.36921	1.06069	1.76747	2.41233	1	0.0158511	0.106265	1	0.744437	2.36761	8	0.967619	0.69087	0.714442	0.0235725	1.05204	0.292779
Haematological or immunological	Agranulocytosis	DNAmTL	80	18795	0.777612	0.63374	0.954146	-2.40968	1	0.0159664	0.115098	1	0.734413	2.35237	8	0.96826	0.693145	0.695362	0.00221747	0.137414	0.890704
Cancers	Primary Malignancy_Oesophageal	PhenoAge	33	18852	1.29443	1.04931	1.59682	2.40939	1	0.0159794	0.0176492	1	0.894312	8.49749	8	0.386441	0.834427	0.845345	0.0109174	1.09119	0.275189
Infections	Urinary Tract Infections	PhenoAge	530	18303	1.10302	1.01843	1.19463	2.40854	1	0.0160165	0.504501	1	0.477529	16.2646	8	0.0387454	0.723896	0.725295	0.00139941	1.58692	0.112532
Psychiatric	Depression	Zhang_10	481	17857	1.1176	1.0209	1.22347	2.40793	1	0.0160434	0.982986	1	0.321463	7.90754	8	0.442554	0.64132	0.644453	0.0031331	1.04544	0.29582
Musculoskeletal	Carpal tunnel syndrome	DNAmTL	263	18530	0.864016	0.766957	0.973358	-2.40417	1	0.0162094	1.17084	1	0.279229	9.25244	8	0.32145	0.688757	0.692391	0.0036343	1.08704	0.277018
Cancers	Secondary Malignancy_Pleura	Hannum	32	18857	1.26626	1.04451	1.53509	2.4034	1	0.0162433	0.0928686	1	0.760561	6.90924	8	0.546456	0.788989	0.809587	0.0205976	1.72903	0.0838036
Cancers	Secondary Malignancy_Brain, Other CNS and Intracranial	DunedinPoAm38	49	18855	1.40511	1.06443	1.85484	2.40073	1	0.0163622	0.654186	1	0.41862	7.9406	8	0.439294	0.771738	0.775037	0.00329899	0.267791	0.78886
Cardiovascular	Coronary heart disease not otherwise specified	Horvath_SkinBlood	551	18386	1.09397	1.0165	1.17736	2.39656	1	0.01655	0.0202843	1	0.886746	6.06178	8	0.640311	0.814487	0.814093	-0.000393911	-1.04273	0.297075
Genitourinary	Neuromuscular dysfunction of bladder	Horvath	96	18736	0.790982	0.652576	0.958741	-2.38934	1	0.0168785	0.119072	1	0.730043	14.5896	8	0.0676336	0.611142	0.62417	0.0130287	0.883623	0.376899
Respiratory	Asthma	DunedinPACE	459	17843	1.12386	1.02105	1.23701	2.38569	1	0.0170472	2.83695	1	0.0921187	16.2676	8	0.0387056	0.634336	0.639765	0.0054297	1.78112	0.0748934
Digestive	Crohn's disease	Lin	40	18758	1.30494	1.04784	1.62513	2.37742	1	0.0174341	0.16529	1	0.684332	8.20147	8	0.414042	0.631196	0.644909	0.0137127	0.564857	0.572171
Ear	Hearing loss	YingAdaptAge	305	18392	1.12706	1.02118	1.24393	2.37631	1	0.0174868	0.404421	1	0.524815	6.3994	8	0.602586	0.659267	0.660331	0.00106407	0.244666	0.806715
Musculoskeletal	Intervertebral disc disorders	GrimAgeV2	167	18534	1.21436	1.0344	1.42564	2.37322	1	0.0176338	0.608043	1	0.435526	4.03796	8	0.853682	0.619928	0.628132	0.00820431	0.865438	0.386798
Respiratory	Bronchiectasis	Horvath	77	18837	1.21507	1.03415	1.42766	2.36819	1	0.0178754	0.802885	1	0.370232	9.43631	8	0.306836	0.787122	0.791851	0.00472891	0.935707	0.349424
Respiratory	Bronchiectasis	DunedinPoAm38	77	18837	1.31452	1.04804	1.64875	2.36595	1	0.0179837	1.08718	1	0.297097	9.2567	8	0.321106	0.787122	0.790276	0.00315468	0.430539	0.666803
Cardiovascular	Stable angina	PhenoAge	320	18382	1.11733	1.01904	1.22509	2.36148	1	0.0182022	1.27852	1	0.258174	8.41911	8	0.393637	0.830639	0.831567	0.000927534	0.860027	0.389774
Cancers	Primary Malignancy_Other Organs	GrimAgeV2	101	18813	1.25985	1.04001	1.52616	2.36093	1	0.0182293	2.05886	1	0.151323	15.3155	8	0.0532927	0.724985	0.726959	0.00197364	0.250482	0.802215
Musculoskeletal	Intervertebral disc disorders	GrimAgeV1	167	18534	1.20945	1.03248	1.41675	2.35604	1	0.0184708	0.603727	1	0.437159	4.00495	8	0.856676	0.619928	0.62761	0.0076817	0.823456	0.410249
Psychiatric	Dementia	DunedinPoAm38	154	18857	1.23011	1.03534	1.46153	2.35485	1	0.0185304	1.10043	1	0.294171	8.19012	8	0.415123	0.920977	0.922142	0.00116587	0.58548	0.558225
Haematological or immunological	Folate deficiency anaemia	Horvath	37	18853	1.31736	1.04703	1.65748	2.35219	1	0.0186632	0.567981	1	0.451062	3.04279	8	0.931644	0.69087	0.706549	0.0156796	0.790651	0.429148
Eye	Ptosis of eyelid	DunedinPACE	33	18828	1.48969	1.06753	2.07879	2.3444	1	0.0190577	1.57031	1	0.210163	4.16055	8	0.842355	0.721915	0.741846	0.0199312	1.24916	0.211607
Infections	Infection of bones and joints	DNAmTL	38	18820	0.711379	0.534942	0.946009	-2.34164	1	0.019199	0.177428	1	0.673593	9.75643	8	0.282539	0.746098	0.75051	0.00441212	0.224368	0.822471
Infections	Urinary Tract Infections	GrimAgeV1	530	18303	1.11148	1.01727	1.21441	2.33885	1	0.019343	0.86791	1	0.351535	16.5277	8	0.0354204	0.723896	0.725638	0.00174231	2.00513	0.0449491
Infections	Female pelvic inflammatory disease	DunedinPACE	61	10786	1.38224	1.05328	1.81393	2.33436	1	0.019577	0.178121	1	0.672993	4.41789	7	0.730581	0.711112	0.71417	0.00305858	0.250994	0.801819
Cardiovascular	Nonrheumatic mitral valve disorders	GrimAgeV1	68	18808	1.3088	1.0436	1.64139	2.32939	1	0.0198386	0.638185	1	0.424369	12.6977	8	0.122681	0.782316	0.789511	0.00719521	0.899529	0.368371
Cancers	Secondary Malignancy_Bone	DunedinPACE	111	18853	1.24058	1.03417	1.48819	2.32191	1	0.0202378	1.00121	1	0.317018	1.71188	8	0.988607	0.76047	0.762664	0.00219481	0.373396	0.708853
Respiratory	Pulmonary collapse (excl pneumothorax)	Hannum	47	18846	1.25577	1.03613	1.52197	2.32179	1	0.0202441	0.000606948	1	0.980345	10.0646	8	0.260523	0.751251	0.759824	0.00857334	0.543358	0.586883
Musculoskeletal	Carpal tunnel syndrome	PhenoAge	263	18530	1.14337	1.0209	1.28054	2.31785	1	0.0204574	0.47219	1	0.491981	8.55311	8	0.381384	0.688757	0.691628	0.00287143	0.943388	0.345483
Respiratory	Pulmonary collapse (excl pneumothorax)	YingCausAge	47	18846	1.2491	1.03471	1.50792	2.31519	1	0.0206025	0.616447	1	0.432371	10.7213	8	0.217998	0.751251	0.756931	0.00568047	0.511517	0.608989
Respiratory	Chronic Obstructive Pulmonary Disease (COPD)	YingCausAge	427	18691	1.09068	1.01338	1.17387	2.31447	1	0.0206422	0.380065	1	0.537569	2.99226	8	0.934842	0.850734	0.850727	-6.53953e-06	-0.014986	0.988043
Benign neoplasm or Carcinoma in situ	Leiomyoma of uterus	YingAdaptAge	165	10845	1.18957	1.02691	1.37798	2.31398	1	0.0206689	2.20745	1	0.137346	10.9689	7	0.13998	0.601729	0.608955	0.00722563	0.645071	0.518881
Infections	Infections of Other or unspecified organs	DNAmTL	581	18278	0.910502	0.840986	0.985765	-2.31383	1	0.0206773	0.016198	1	0.898726	16.4744	8	0.0360718	0.667223	0.669088	0.0018655	0.993989	0.320228
Haematological or immunological	Iron deficiency anaemia	DNAmTL	272	18552	0.873117	0.778293	0.979495	-2.31322	1	0.0207106	3.51789	1	0.0607098	10.0892	8	0.258818	0.696163	0.698381	0.00221835	0.753965	0.45087
Cardiovascular	Nonrheumatic mitral valve disorders	PhenoAge	68	18808	1.25573	1.03523	1.52321	2.31142	1	0.0208095	1.70921	1	0.191087	13.8371	8	0.0861103	0.782316	0.787304	0.00498776	0.76022	0.447123
Infections	Infection of anal and rectal regions	YingCausAge	39	18734	1.23264	1.03198	1.4723	2.30731	1	0.0210374	2.1681	1	0.1409	8.96117	8	0.345582	0.689326	0.698471	0.00914546	0.456453	0.648065
Digestive	Fatty Liver	PhenoAge	71	18837	1.25597	1.03447	1.52488	2.30239	1	0.0213132	0.283259	1	0.594573	16.4949	8	0.0358199	0.760882	0.769109	0.00822735	1.04437	0.296314
Cardiovascular	Nonrheumatic mitral valve disorders	DunedinPACE	68	18808	1.31441	1.0411	1.65947	2.29868	1	0.0215233	0.0123096	1	0.911657	12.8268	8	0.117949	0.782316	0.781414	-0.000902442	-0.0958122	0.92367
Cancers	Primary Malignancy_Oro-pharyngeal	YingCausAge	31	18834	1.24728	1.03266	1.5065	2.29358	1	0.0218144	0.268922	1	0.604056	8.65839	8	0.371928	0.736736	0.758664	0.0219286	1.6049	0.108515
Respiratory	Aspiration pneumonitis	Hannum	77	18848	1.17604	1.0235	1.35132	2.28772	1	0.0221541	0.0783005	1	0.779614	5.98892	8	0.648473	0.820346	0.832211	0.0118648	2.11078	0.034791
Psychiatric	Alcohol Problems	YingDamAge	547	18477	1.10094	1.01387	1.1955	2.28756	1	0.0221634	2.01882	1	0.15536	31.4047	8	0.000119006	0.654789	0.656788	0.00199904	0.885793	0.375729
Cardiovascular	Nonrheumatic aortic valve disorders	DNAmTL	103	18811	0.817177	0.687093	0.971889	-2.28232	1	0.0224705	0.34248	1	0.558401	10.4209	8	0.236719	0.844583	0.844458	-0.00012507	-0.0321642	0.974341
Genitourinary	Obstructive and reflux uropathy	DunedinPoAm38	102	18768	1.26136	1.0329	1.54035	2.27756	1	0.022753	0.692908	1	0.405177	4.71765	8	0.787284	0.731727	0.734313	0.0025857	0.38553	0.699845
Musculoskeletal	Enthesopathies & synovial disorders	DNAmTL	903	17879	0.926566	0.867641	0.989492	-2.27511	1	0.0228995	0.845776	1	0.35775	7.79087	8	0.454161	0.594678	0.596558	0.00188025	0.788956	0.430138
Neurological	Postviral fatigue syndrome, neurasthenia and fibromyalgia	YingDamAge	179	18636	1.18544	1.02383	1.37255	2.27497	1	0.0229075	0.243594	1	0.621622	4.44792	8	0.814621	0.719241	0.724948	0.00570706	1.27112	0.203686
Musculoskeletal	Carpal tunnel syndrome	Zhang_10	263	18530	1.14775	1.01924	1.29246	2.27448	1	0.0229374	0.804264	1	0.369822	8.66011	8	0.371775	0.688757	0.688116	-0.000640895	-0.166914	0.867437
Digestive	Oesophagitis and oesophageal ulcer	DunedinPoAm38	410	18223	1.12543	1.01639	1.24618	2.27266	1	0.0230465	0.0282908	1	0.866427	8.95771	8	0.345876	0.666115	0.668652	0.00253651	0.992164	0.321118
Cardiovascular	Left bundle branch block	YingDamAge	46	18843	0.72339	0.547073	0.956532	-2.2718	1	0.0230988	0.00157086	1	0.968385	1.78138	8	0.986996	0.772598	0.800582	0.0279844	2.18837	0.0286427
Genitourinary	Urinary Incontinence	YingAdaptAge	219	10699	1.15057	1.01923	1.29883	2.26796	1	0.0233314	2.2449	1	0.134055	12.4599	7	0.0864139	0.656813	0.659157	0.00234454	0.386739	0.698949
Eye	Cataract	DNAmTL	779	18558	0.926975	0.868034	0.989918	-2.26231	1	0.0236781	0.119962	1	0.729075	5.55182	8	0.697292	0.855642	0.855297	-0.000344986	-2.2401	0.0250847
Skin	Seborrheic dermatitis	DunedinPACE	148	18640	1.21539	1.02618	1.43949	2.25935	1	0.0238616	0.0731264	1	0.786838	11.2005	8	0.190595	0.607244	0.613763	0.00651925	0.576935	0.563983
Benign neoplasm or Carcinoma in situ	Benign neoplasm of ovary	Zhang_10	156	10753	0.816942	0.68542	0.973702	-2.25757	1	0.0239726	0.0171299	1	0.895869	3.52723	7	0.832333	0.603732	0.617359	0.0136275	1.40906	0.158818
Infections	Lower Respiratory Tract Infections	Horvath	757	18454	1.07597	1.0097	1.14659	2.25749	1	0.0239777	0.72407	1	0.394812	8.62461	8	0.374946	0.764595	0.764865	0.000269919	1.43098	0.152436
Endocrine	Diabetes	DNAmTL	572	18575	0.911262	0.840355	0.988151	-2.24842	1	0.0245493	0.936697	1	0.333129	4.14528	8	0.843783	0.83971	0.839676	-3.3891e-05	-0.0501365	0.960014
Digestive	Oesophagitis and oesophageal ulcer	GrimAgeV1	410	18223	1.12348	1.01483	1.24376	2.2436	1	0.0248583	0.0538944	1	0.81642	9.01819	8	0.340764	0.666115	0.666798	0.000682839	0.301344	0.763152
Psychiatric	Alcohol Problems	DunedinPoAm38	547	18477	1.10553	1.01267	1.2069	2.24134	1	0.0250041	0.00463947	1	0.945695	29.9249	8	0.000217935	0.654789	0.6556	0.000811097	0.385048	0.700202
Cancers	Primary Malignancy_Bladder	GrimAgeV2	63	18812	1.31127	1.03458	1.66195	2.24118	1	0.0250143	0.0683841	1	0.793704	14.4768	8	0.0701526	0.840314	0.840281	-3.30176e-05	-0.00673843	0.994624
Genitourinary	Glomerulonephritis	Zhang_10	51	18775	1.29089	1.03142	1.61564	2.23019	1	0.0257348	0.225234	1	0.635081	4.20454	8	0.838214	0.727997	0.738166	0.0101683	0.782579	0.433874
Musculoskeletal	Carpal tunnel syndrome	Lin	263	18530	1.13349	1.01516	1.26561	2.22756	1	0.0259102	0.0124194	1	0.911266	8.0535	8	0.428262	0.688757	0.691376	0.00261936	0.73094	0.464816
Musculoskeletal	Rheumatoid Arthritis	DunedinPoAm38	117	18759	1.23549	1.02572	1.48816	2.22748	1	0.0259155	1.03434	1	0.309141	4.36698	8	0.822589	0.726279	0.729491	0.00321166	0.499281	0.617581
Musculoskeletal	Psoriatic arthropathy	Horvath	30	18837	0.695943	0.505433	0.95826	-2.22127	1	0.0263328	2.35816	1	0.124629	10.4692	8	0.233627	0.638142	0.661038	0.0228957	0.737665	0.460718
Cancers	Secondary malignancy_Liver and intrahepatic bile duct	GrimAgeV2	125	18851	1.21677	1.0231	1.44711	2.21824	1	0.0265385	0.200155	1	0.654596	9.6459	8	0.290763	0.770327	0.771487	0.00116031	0.316543	0.75159
Cancers	Primary Malignancy_Lung and trachea	PhenoAge	136	18847	1.17318	1.01864	1.35117	2.21627	1	0.0266732	0.0118484	1	0.913321	4.36238	8	0.823038	0.865083	0.866248	0.00116556	1.14768	0.251099
Cancers	Primary Malignancy_Ovarian	DunedinPACE	37	11074	0.671149	0.471483	0.95537	-2.21343	1	0.0268681	1.94736	1	0.162871	4.07779	7	0.770776	0.717388	0.732453	0.0150648	0.687517	0.491757
Digestive	Fatty Liver	YingAdaptAge	71	18837	1.22448	1.02346	1.465	2.21341	1	0.0268696	0.494883	1	0.481757	16.1923	8	0.0397087	0.760882	0.7722	0.0113188	1.45709	0.145092
Digestive	Cholecystitis	Zhang_10	314	18466	1.12912	1.0138	1.25755	2.20943	1	0.0271446	0.0177691	1	0.893955	6.47836	8	0.593809	0.690421	0.695205	0.00478374	1.48966	0.136313
Cancers	Secondary Malignancy_Brain, Other CNS and Intracranial	Horvath	49	18855	1.22818	1.02317	1.47427	2.20588	1	0.0273926	0.763903	1	0.38211	8.9723	8	0.344638	0.771738	0.770315	-0.00142269	-0.233694	0.815222
Cardiovascular	Unstable Angina	YingAdaptAge	68	18732	1.19286	1.01978	1.39532	2.20489	1	0.0274621	1.97367	1	0.160059	5.18473	8	0.737662	0.804136	0.801786	-0.00235039	-0.281873	0.778041
Digestive	Pancreatitis	DNAmTL	81	18782	0.792904	0.644993	0.974734	-2.20294	1	0.0275993	0.380866	1	0.53714	6.99322	8	0.537364	0.676407	0.679885	0.00347773	0.32449	0.745567
Endocrine	Diabetes	YingDamAge	572	18575	1.0927	1.00978	1.18243	2.20179	1	0.0276804	0.625496	1	0.429012	4.08483	8	0.84939	0.83971	0.839875	0.000165765	0.840903	0.400402
Infections	Infections of the digestive system	Zhang_10	343	18580	1.12414	1.01278	1.24774	2.19862	1	0.0279048	0.0684133	1	0.793661	10.0941	8	0.258487	0.620823	0.626079	0.00525587	1.26399	0.206234
Psychiatric	Anxiety disorders	DNAmTL	412	18078	0.894206	0.809312	0.988004	-2.19713	1	0.0280113	5.02067e-05	1	0.994347	11.9132	8	0.155118	0.617523	0.622487	0.00496387	1.52396	0.127518
Digestive	Peptic ulcer disease	Zhang_10	106	18422	1.20869	1.02065	1.43136	2.19695	1	0.0280239	0.726159	1	0.394131	9.60718	8	0.293686	0.728333	0.734262	0.00592945	0.735863	0.461814
Digestive	Fatty Liver	GrimAgeV1	71	18837	1.29518	1.02804	1.63173	2.19462	1	0.0281908	2.04053	1	0.153156	16.5774	8	0.0348227	0.760882	0.770124	0.00924207	1.1122	0.266051
Musculoskeletal	Rheumatoid Arthritis	DunedinPACE	117	18759	1.22539	1.02128	1.4703	2.18651	1	0.0287784	1.23192	1	0.267034	4.1909	8	0.839502	0.726279	0.728943	0.00266424	0.402099	0.687612
Haematological or immunological	Other anaemias	PhenoAge	348	18420	1.11748	1.01138	1.23472	2.18229	1	0.0290881	0.0229129	1	0.879684	14.5702	8	0.0680615	0.717327	0.71929	0.00196293	1.20903	0.226652
Cancers	Primary Malignancy_Oro-pharyngeal	GrimAgeV1	31	18834	1.39031	1.03281	1.87156	2.1729	1	0.029788	0.00239011	1	0.961008	8.41134	8	0.394355	0.736736	0.749278	0.0125426	0.762039	0.446037
Digestive	Diaphragmatic hernia	GrimAgeV2	529	18351	1.1053	1.00963	1.21004	2.16755	1	0.030193	0.433097	1	0.510473	9.00369	8	0.341985	0.706218	0.707588	0.00136935	1.36362	0.172687
Respiratory	Asthma	Horvath_SkinBlood	459	17843	0.906098	0.828778	0.990631	-2.16684	1	0.0302471	0.0968925	1	0.755591	13.11	8	0.10812	0.634336	0.637652	0.00331635	1.17506	0.23997
Haematological or immunological	Other anaemias	Hannum	348	18420	1.10376	1.00936	1.20699	2.1642	1	0.0304492	0.670888	1	0.412742	15.3091	8	0.0534073	0.717327	0.720003	0.00267592	1.36866	0.171106
Skin	Dermatitis (atopc/contact/other/unspecified)	GrimAgeV1	533	17800	1.1089	1.00976	1.21776	2.16335	1	0.0305141	3.15244	1	0.0758136	16.1912	8	0.0397239	0.555539	0.558767	0.00322786	0.574631	0.565541
Digestive	Fatty Liver	YingDamAge	71	18837	1.28032	1.02344	1.60168	2.16278	1	0.030558	0.802486	1	0.370351	17.3567	8	0.0266019	0.760882	0.772015	0.0111334	1.37975	0.167662
Cardiovascular	Ischaemic stroke	Zhang_10	142	18802	1.17621	1.0153	1.36262	2.16229	1	0.030596	0.00813774	1	0.928121	5.57805	8	0.694378	0.808132	0.814478	0.00634671	1.64541	0.0998851
Digestive	Alcoholic liver disease	Hannum	30	18833	1.28073	1.02321	1.60306	2.1603	1	0.0307492	0.0121879	1	0.912093	1.27021	8	0.995899	0.913152	0.917669	0.00451701	0.540386	0.588931
Eye	Macular degeneration	DunedinPACE	73	18827	1.28017	1.02301	1.60197	2.15884	1	0.0308624	4.05974	1	0.0439174	7.53569	8	0.480086	0.835398	0.834512	-0.000886021	-0.128218	0.897976
Cancers	Primary Malignancy_Other Organs	Horvath	101	18813	1.17234	1.01402	1.35537	2.14814	1	0.0317024	0.0230901	1	0.879223	15.5324	8	0.0495841	0.724985	0.732585	0.00760035	1.41322	0.15759
Infections	Infection of anal and rectal regions	GrimAgeV1	39	18734	1.35741	1.02678	1.79449	2.14557	1	0.0319074	0.960794	1	0.326987	7.9249	8	0.440841	0.689326	0.695689	0.0063626	0.286699	0.774343
Cancers	Primary Malignancy_Other Skin and subcutaneous tissue	PhenoAge	227	18667	1.1362	1.01067	1.27734	2.13759	1	0.0325502	0.0355254	1	0.850499	10.9771	8	0.203	0.78963	0.789847	0.000216442	0.160889	0.872181
Digestive	Crohn's disease	GrimAgeV1	40	18758	1.35678	1.02533	1.79538	2.13505	1	0.0327569	0.0564516	1	0.812195	8.83865	8	0.35609	0.631196	0.665446	0.0342505	1.09576	0.273184
Cardiovascular	Venous thromboembolic disease (Excl PE)	PhenoAge	95	18777	1.19372	1.01454	1.40455	2.13393	1	0.0328487	0.198991	1	0.655536	7.48674	8	0.485139	0.728447	0.734019	0.00557193	0.835435	0.403473
Endocrine	Hyperparathyroidism	YingAdaptAge	35	18841	1.27647	1.01939	1.59838	2.12737	1	0.0333893	1.08281	1	0.298069	6.2505	8	0.619194	0.769613	0.772645	0.00303247	0.285416	0.775325
Cancers	Primary Malignancy_Bladder	Lin	63	18812	0.773667	0.610704	0.980117	-2.12642	1	0.0334684	1.67178	1	0.196021	15.6246	8	0.0480801	0.840314	0.841724	0.0014096	0.190431	0.848971
Cancers	Primary Malignancy_Kidney and Ureter	Horvath	44	18846	1.21207	1.01477	1.44773	2.12174	1	0.0338599	0.640825	1	0.423412	11.4161	8	0.179218	0.720367	0.735361	0.0149936	1.19996	0.230155
Digestive	Diverticular disease of intestine (acute and chronic)	YingAdaptAge	775	18458	1.06902	1.00506	1.13704	2.12044	1	0.0339687	2.83701	1	0.0921154	25.0621	8	0.00151731	0.749862	0.75032	0.000457666	0.634481	0.525767
Digestive	Anorectal fistula	YingAdaptAge	32	18770	0.664982	0.455928	0.969894	-2.11875	1	0.034112	0.847759	1	0.357187	8.56053	8	0.380713	0.709796	0.72851	0.0187136	0.938698	0.347886
Haematological or immunological	Iron deficiency anaemia	Zhang_10	272	18552	1.13025	1.0091	1.26595	2.11656	1	0.0342972	8.49277e-05	1	0.992647	6.61706	8	0.578455	0.696163	0.69681	0.000647606	0.186516	0.85204
Haematological or immunological	Agranulocytosis	GrimAgeV1	80	18795	1.272	1.01762	1.58996	2.11347	1	0.0345608	0.0146502	1	0.903661	2.23455	8	0.972964	0.693145	0.690963	-0.0021814	-0.221831	0.824445
Cardiovascular	Atrial fibrillation	Horvath	458	18673	1.0851	1.00578	1.17067	2.10886	1	0.034957	1.21557	1	0.270233	9.53542	8	0.299158	0.848439	0.848022	-0.000417143	-0.893564	0.371555
Infections	Bacterial Diseases (excl TB)	DNAmTL	1003	17030	0.936889	0.88176	0.995465	-2.10689	1	0.0351271	0.278933	1	0.597401	16.65	8	0.0339674	0.652323	0.653946	0.00162301	1.7182	0.0857596
Cancers	Primary Malignancy_Bladder	DunedinPoAm38	63	18812	1.30832	1.01886	1.68001	2.10648	1	0.0351624	1.14622	1	0.284342	13.6666	8	0.0908788	0.840314	0.840427	0.000112599	0.0203438	0.983769
Genitourinary	Menorrhagia and polymenorrhoea	Horvath	287	9842	1.13657	1.00889	1.2804	2.1056	1	0.0352388	0.00580599	1	0.939262	19.7495	7	0.00613694	0.696394	0.696347	-4.66764e-05	-0.0203146	0.983792
Digestive	Pancreatitis	PhenoAge	81	18782	1.21597	1.01346	1.45894	2.10389	1	0.0353878	2.02777	1	0.154447	7.93662	8	0.439686	0.676407	0.685453	0.00904553	1.07733	0.281332
Eye	Retinal detachments and breaks	DNAmTL	35	18835	1.44352	1.02448	2.03396	2.09822	1	0.0358856	0.660898	1	0.416243	1.75607	8	0.987599	0.704062	0.728505	0.0244422	1.35541	0.175287
Respiratory	Sleep apnoea	DunedinPoAm38	114	18720	1.23783	1.01411	1.51091	2.09778	1	0.035925	0.255132	1	0.613484	6.51037	8	0.590257	0.802841	0.804542	0.00170055	0.524593	0.599866
Cancers	Primary Malignancy_Oro-pharyngeal	Zhang_10	31	18834	1.36856	1.02058	1.83519	2.09611	1	0.0360729	0.917682	1	0.338084	9.42571	8	0.307665	0.736736	0.738561	0.00182538	0.0901433	0.928173
Benign neoplasm or Carcinoma in situ	Leiomyoma of uterus	YingCausAge	165	10845	1.16911	1.01011	1.35313	2.0949	1	0.0361799	2.40617	1	0.120857	10.7763	7	0.14868	0.601729	0.606549	0.00482011	0.492036	0.622694
Digestive	Irritable bowel syndrome	YingAdaptAge	250	18386	0.868091	0.76044	0.990981	-2.09413	1	0.0362486	0.289449	1	0.590574	6.85115	8	0.552774	0.687844	0.692585	0.00474107	1.31245	0.189368
Infections	Other or unspecified infectious organisms	Hannum	1143	17459	1.05779	1.00354	1.11496	2.09174	1	0.0364616	3.66346	1	0.0556179	20.3068	8	0.00923563	0.697855	0.69834	0.000485061	0.748728	0.454021
Respiratory	Other interstitial pulmonary diseases with fibrosis	Hannum	42	18855	1.19766	1.01142	1.4182	2.09167	1	0.0364679	0.435195	1	0.509451	4.76798	8	0.782063	0.88681	0.901804	0.0149947	2.45061	0.0142615
Cancers	Primary Malignancy_Other Organs	Hannum	101	18813	1.15956	1.00932	1.33216	2.09106	1	0.0365231	0.906475	1	0.341052	15.9574	8	0.0429938	0.724985	0.73039	0.00540448	0.726404	0.467591
Digestive	Barrett's oesophagus	GrimAgeV1	71	18843	1.2751	1.01476	1.60223	2.08573	1	0.0370029	0.659981	1	0.416567	5.89804	8	0.658652	0.705484	0.710248	0.00476436	0.469603	0.638639
Eye	Cataract	Horvath_SkinBlood	779	18558	1.07086	1.00408	1.14208	2.08406	1	0.0371543	1.04549	1	0.306549	6.53132	8	0.587935	0.855642	0.846204	-0.00943801	-4.41603	1.0053e-05
Psychiatric	Depression	DunedinPoAm38	481	17857	1.10813	1.006	1.22063	2.08126	1	0.0374105	0.81391	1	0.366967	7.80688	8	0.452559	0.64132	0.642369	0.00104824	0.359892	0.718928
Genitourinary	Female genital prolapse	YingAdaptAge	252	10793	1.1231	1.00667	1.25299	2.07914	1	0.0376043	0.344899	1	0.557015	5.572	7	0.590514	0.681427	0.684235	0.00280801	0.701078	0.483254
Cancers	Secondary malignancy_Liver and intrahepatic bile duct	GrimAgeV1	125	18851	1.19903	1.01044	1.42283	2.07891	1	0.037626	0.156123	1	0.692751	9.60606	8	0.29377	0.770327	0.771555	0.00122824	0.37172	0.710101
Respiratory	Chronic sinusitis	YingCausAge	474	18117	1.09834	1.00536	1.19993	2.07848	1	0.037665	0.0983296	1	0.753844	2.80541	8	0.945969	0.613735	0.616246	0.00251041	0.860127	0.389719
Cardiovascular	Pulmonary embolism	DunedinPACE	126	18779	1.20546	1.01068	1.43779	2.07812	1	0.0376984	0.892755	1	0.344732	8.69982	8	0.368248	0.745066	0.742816	-0.00224995	-0.354405	0.723035
Skin	Dermatitis (atopc/contact/other/unspecified)	Zhang_10	533	17800	1.09696	1.00527	1.19702	2.07796	1	0.037713	1.73936	1	0.187219	14.7224	8	0.0647732	0.555539	0.555961	0.000421479	0.0791508	0.936913
Cardiovascular	Multiple valve dz	DNAmTL	37	18843	0.749014	0.570081	0.984111	-2.075	1	0.0379865	0.658449	1	0.417108	13.7991	8	0.0871558	0.8068	0.813947	0.00714694	0.631006	0.528037
Cardiovascular	Raynaud's syndrome	YingAdaptAge	80	18753	0.788085	0.62919	0.987106	-2.07296	1	0.0381758	0.19003	1	0.662892	16.4047	8	0.0369403	0.638396	0.648885	0.0104884	0.675758	0.499194
Haematological or immunological	Iron deficiency anaemia	Horvath_SkinBlood	272	18552	1.12563	1.00638	1.25901	2.07129	1	0.038332	2.45351	1	0.117262	9.55725	8	0.297485	0.696163	0.697606	0.00144304	1.1761	0.239555
Genitourinary	Menorrhagia and polymenorrhoea	PhenoAge	287	9842	1.13654	1.00687	1.28292	2.07077	1	0.03838	0.41173	1	0.521093	20.0985	7	0.0053608	0.696394	0.695861	-0.000533132	-0.220402	0.825558
Cancers	Primary Malignancy_Kidney and Ureter	Horvath_SkinBlood	44	18846	1.24807	1.01072	1.54115	2.05904	1	0.0394904	1.62803	1	0.201975	12.3601	8	0.135847	0.720367	0.741417	0.0210495	1.75365	0.0794896
Musculoskeletal	Rheumatoid Arthritis	GrimAgeV2	117	18759	1.20877	1.0083	1.44908	2.04937	1	0.0404257	0.545504	1	0.460161	3.88061	8	0.867731	0.726279	0.728722	0.00244325	0.467445	0.640181
Cancers	Primary Malignancy_Lung and trachea	Horvath	136	18847	1.14041	1.00565	1.29322	2.04781	1	0.0405782	0.736301	1	0.390848	4.77392	8	0.781444	0.865083	0.864279	-0.000803632	-1.04493	0.296054
Cancers	Primary Malignancy_Kidney and Ureter	Hannum	44	18846	1.19696	1.00705	1.42269	2.03972	1	0.0413787	1.14653	1	0.284278	12.5439	8	0.128537	0.720367	0.744768	0.0244014	1.92884	0.0537504
Neurological	Peripheral neuropathies (excluding cranial nerve and carpal tunnel syndromes)	GrimAgeV2	223	18649	1.15522	1.00564	1.32705	2.03946	1	0.0414043	0.023317	1	0.878636	6.78602	8	0.559886	0.657961	0.66143	0.00346873	0.717699	0.472943
Musculoskeletal	Psoriatic arthropathy	YingAdaptAge	30	18837	0.678232	0.466881	0.985259	-2.03795	1	0.0415552	0.733176	1	0.391856	8.705	8	0.36779	0.638142	0.673575	0.0354336	1.22198	0.221716
Respiratory	Other interstitial pulmonary diseases with fibrosis	DunedinPACE	42	18855	1.34957	1.01147	1.80068	2.03749	1	0.041601	0.142554	1	0.705755	4.72948	8	0.786059	0.88681	0.88611	-0.000699871	-0.110972	0.911639
Cancers	Primary Malignancy_Uterine	DNAmTL	43	11076	0.74806	0.565732	0.98915	-2.03654	1	0.0416964	1.07521	1	0.299772	12.2423	7	0.0928668	0.802343	0.803623	0.00127946	0.131465	0.895407
Digestive	Diaphragmatic hernia	GrimAgeV1	529	18351	1.09779	1.00331	1.20116	2.03207	1	0.0421462	0.437846	1	0.508164	8.96785	8	0.345016	0.706218	0.707367	0.00114809	1.19977	0.230227
Respiratory	Sleep apnoea	DunedinPACE	114	18720	1.22196	1.00711	1.48265	2.03179	1	0.0421749	0.347084	1	0.555769	6.65756	8	0.573989	0.802841	0.806142	0.00330114	0.81335	0.416017
Digestive	Crohn's disease	Hannum	40	18758	1.22265	1.00709	1.48435	2.03143	1	0.0422109	0.415937	1	0.518972	8.46348	8	0.389553	0.631196	0.64298	0.0117841	0.409053	0.682501
Cancers	Secondary Malignancy_Lung	DunedinPoAm38	89	18852	1.25137	1.00782	1.55377	2.03056	1	0.0423001	1.65198e-05	1	0.996757	10.7262	8	0.217699	0.787871	0.786729	-0.00114198	-0.170129	0.864909
Musculoskeletal	Rheumatoid Arthritis	YingCausAge	117	18759	1.14476	1.00452	1.30458	2.02769	1	0.0425914	0.271513	1	0.602318	3.91664	8	0.864565	0.726279	0.734082	0.00780289	1.57554	0.115131
Cancers	Primary Malignancy_Other Organs	DunedinPoAm38	101	18813	1.23682	1.00681	1.51936	2.02468	1	0.0428999	7.53749	1	0.00604283	18.726	8	0.0163956	0.724985	0.728976	0.00399066	0.545605	0.585337
Musculoskeletal	Rheumatoid Arthritis	GrimAgeV1	117	18759	1.20144	1.00581	1.43512	2.02385	1	0.0429858	0.594847	1	0.440551	3.94975	8	0.861629	0.726279	0.728975	0.00269633	0.504347	0.614018
Digestive	Barrett's oesophagus	GrimAgeV2	71	18843	1.27223	1.00738	1.60671	2.02178	1	0.0431996	0.478189	1	0.489244	5.80777	8	0.668754	0.705484	0.711018	0.00553416	0.568677	0.569576
Genitourinary	End stage renal disease	Horvath_SkinBlood	35	18847	1.25899	1.00634	1.57506	2.01534	1	0.0438692	1.09516	1	0.295331	6.51448	8	0.589802	0.762893	0.765326	0.0024331	0.35331	0.723856
Infections	Infection of anal and rectal regions	DunedinPoAm38	39	18734	1.38773	1.0088	1.90899	2.01382	1	0.0440285	3.15165	1	0.0758501	10.6661	8	0.221345	0.689326	0.710113	0.0207871	0.986047	0.32411
Digestive	Anorectal fistula	DunedinPACE	32	18770	1.45391	1.00993	2.09307	2.01312	1	0.0441015	0.000984841	1	0.974965	7.80199	8	0.453048	0.709796	0.735881	0.026085	1.12076	0.26239
Cardiovascular	Transient ischaemic attack	DunedinPACE	163	18759	1.16932	1.00412	1.3617	2.01294	1	0.0441207	0.249877	1	0.617162	6.01978	8	0.645016	0.786503	0.790955	0.00445244	1.06122	0.288591
Digestive	Barrett's oesophagus	YingDamAge	71	18843	1.25089	1.00529	1.55647	2.00735	1	0.0447124	0.348875	1	0.55475	6.40375	8	0.602103	0.705484	0.713606	0.00812193	0.730645	0.464996
Psychiatric	Depression	YingDamAge	481	17857	0.910179	0.830124	0.997955	-2.00359	1	0.0451144	0.447684	1	0.503437	7.74577	8	0.45869	0.64132	0.644214	0.00289356	1.15304	0.248894
Infections	Infection of anal and rectal regions	Horvath	39	18734	1.23531	1.00454	1.51908	2.00297	1	0.0451808	2.40666e-05	1	0.996086	6.81603	8	0.556605	0.689326	0.696044	0.00671783	0.357514	0.720707
Respiratory	Asthma	Zhang_10	459	17843	1.09804	1.00201	1.20329	2.00293	1	0.0451845	0.847212	1	0.357342	14.0725	8	0.079896	0.634336	0.637909	0.00357389	1.44877	0.147402
Genitourinary	Hyperplasia of prostate	PhenoAge	282	7611	1.11147	1.00219	1.23265	2.00149	1	0.0453395	0.108738	1	0.741586	3.43842	7	0.841704	0.797621	0.798115	0.000493522	0.595295	0.551646
Cancers	Primary Malignancy_Bladder	DunedinPACE	63	18812	1.27589	1.00492	1.61992	2.00032	1	0.0454662	3.54465	1	0.0597378	14.4178	8	0.0715045	0.840314	0.842352	0.00203778	0.250946	0.801856
Cardiovascular	Unstable Angina	Horvath_SkinBlood	68	18732	1.18688	1.00324	1.40412	1.99778	1	0.0457409	0.335593	1	0.562384	3.33524	8	0.911594	0.804136	0.803695	-0.00044124	-0.184475	0.853641
Psychiatric	Bipolar affective disorder and mania	Horvath_SkinBlood	36	18831	1.34129	1.00526	1.78963	1.99566	1	0.0459707	0.0138286	1	0.906389	5.7085	8	0.679846	0.766543	0.775151	0.00860897	0.917859	0.358693
Digestive	Diverticular disease of intestine (acute and chronic)	GrimAgeV2	775	18458	1.07846	1.00121	1.16167	1.99178	1	0.0463949	0.145064	1	0.703298	22.9832	8	0.00338589	0.749862	0.750061	0.000198769	0.76218	0.445953
Eye	Diabetic ophthalmic complications	YingAdaptAge	165	18822	1.13805	1.00186	1.29275	1.98862	1	0.0467437	0.318224	1	0.572677	9.71531	8	0.285578	0.775034	0.778995	0.00396114	1.2941	0.195632
Cancers	Primary Malignancy_Other Organs	YingCausAge	101	18813	1.15091	1.00192	1.32205	1.98713	1	0.0469078	0.0844925	1	0.771299	15.767	8	0.0458394	0.724985	0.729393	0.00440814	0.955489	0.339331
Infections	Septicaemia	Lin	186	18809	1.13406	1.00157	1.28408	1.98471	1	0.0471763	0.0425365	1	0.836601	5.87393	8	0.661352	0.775845	0.776959	0.00111407	0.439545	0.660266
Genitourinary	Female infertility	DNAmTL	48	10691	1.38965	1.00336	1.92465	1.98019	1	0.0476819	0.0548303	1	0.814862	4.6683	7	0.700367	0.846188	0.854865	0.00867746	1.09827	0.272087
Cardiovascular	Stroke NOS	DNAmTL	167	18753	0.868048	0.754456	0.998742	-1.97759	1	0.0479751	0.0488088	1	0.825149	11.7554	8	0.162454	0.794955	0.794548	-0.000407235	-0.180347	0.85688
Cardiovascular	Ischaemic stroke	GrimAgeV1	142	18802	1.17215	1.00115	1.37236	1.97429	1	0.0483493	1.85795	1	0.172862	8.25049	8	0.409392	0.808132	0.810177	0.0020455	1.16858	0.242574
Eye	Diabetic ophthalmic complications	GrimAgeV1	165	18822	1.16545	1.00052	1.35757	1.96665	1	0.0492237	0.0162373	1	0.898604	9.58698	8	0.295218	0.775034	0.777192	0.00215761	0.835611	0.403374
Cardiovascular	Transient ischaemic attack	Zhang_10	163	18759	1.15006	0.999957	1.32269	1.9594	1	0.0500663	3.23934	1	0.0718894	8.32752	8	0.402148	0.786503	0.788889	0.00238623	0.665019	0.506038
Infections	Infection of anal and rectal regions	GrimAgeV2	39	18734	1.35005	0.999786	1.82303	1.95861	1	0.050159	1.05409	1	0.304567	8.19749	8	0.41442	0.689326	0.694165	0.00483881	0.23077	0.817494
Infections	Mycoses	Hannum	73	18806	1.1706	0.999851	1.37051	1.95815	1	0.0502127	0.139035	1	0.709242	14.1114	8	0.0789064	0.744353	0.755049	0.0106954	1.34265	0.179385
Digestive	Liver fibrosis, sclerosis and cirrhosis	YingAdaptAge	43	18826	1.21688	0.999731	1.48119	1.95731	1	0.0503105	0.297837	1	0.585241	5.40757	8	0.713257	0.810932	0.819303	0.008371	0.788509	0.430399
Haematological or immunological	Agranulocytosis	YingAdaptAge	80	18795	1.19098	0.999504	1.41914	1.95445	1	0.0506482	1.51947	1	0.2177	3.68906	8	0.884032	0.693145	0.701415	0.00827077	0.806906	0.419721
Psychiatric	Bipolar affective disorder and mania	Hannum	36	18831	1.27847	0.998997	1.63614	1.95203	1	0.0509349	2.97697e-05	1	0.995647	5.7336	8	0.677044	0.766543	0.778174	0.0116313	1.22315	0.221274
Digestive	Pancreatitis	Hannum	81	18782	1.17275	0.998993	1.37673	1.94768	1	0.0514531	0.0169866	1	0.896303	6.31372	8	0.612135	0.676407	0.679805	0.00339719	0.358124	0.720251
Cancers	Primary Malignancy_Uterine	Horvath	43	11076	1.27544	0.998124	1.6298	1.94499	1	0.051776	0.389275	1	0.532681	11.5356	7	0.116904	0.802343	0.807442	0.00509887	1.03316	0.30153
Benign neoplasm or Carcinoma in situ	Benign neoplasm of colon, rectum, anus and anal canal	Hannum	555	18471	1.07455	0.999144	1.15565	1.93693	1	0.0527542	0.114678	1	0.73488	4.41586	8	0.81779	0.723916	0.724843	0.000927351	0.636759	0.524282
Skin	Dermatitis (atopc/contact/other/unspecified)	DunedinPACE	533	17800	1.09356	0.998846	1.19725	1.93501	1	0.052989	3.99592	1	0.0456106	17.1461	8	0.0286234	0.555539	0.559139	0.00360001	0.735649	0.461944
Musculoskeletal	Fracture of hip	DNAmTL	110	18809	0.852592	0.725294	1.00223	-1.93298	1	0.0532389	1.46226	1	0.226571	4.05098	8	0.852494	0.87116	0.875498	0.00433762	3.06675	0.00216398
Cardiovascular	Nonrheumatic aortic valve disorders	DunedinPoAm38	103	18811	1.21934	0.997016	1.49124	1.9309	1	0.0534952	0.121079	1	0.727867	10.4405	8	0.235457	0.844583	0.846451	0.00186774	0.453094	0.650481
Digestive	Cholelithiasis	DunedinPoAm38	462	18320	1.10264	0.998507	1.21763	1.93047	1	0.0535481	0.192685	1	0.660691	4.66912	8	0.792285	0.698502	0.699865	0.00136321	0.792038	0.428338
Genitourinary	Neuromuscular dysfunction of bladder	PhenoAge	96	18736	0.824373	0.677217	1.0035	-1.92513	1	0.0542135	0.444005	1	0.505196	15.1188	8	0.056877	0.611142	0.622618	0.0114762	0.840054	0.400878
Respiratory	Pulmonary collapse (excl pneumothorax)	Horvath	47	18846	1.24064	0.995296	1.54646	1.91806	1	0.0551034	0.0177574	1	0.89399	10.1696	8	0.253325	0.751251	0.757898	0.00664703	0.714664	0.474817
Neurological	Parkinson's disease	Horvath	43	18853	1.22705	0.995466	1.5125	1.91741	1	0.0551852	0.302669	1	0.582214	8.38192	8	0.397079	0.837201	0.841325	0.00412448	0.911578	0.361991
Cardiovascular	Pulmonary embolism	GrimAgeV2	126	18779	1.19255	0.995492	1.42862	1.91097	1	0.056009	7.795	1	0.0052391	14.3505	8	0.0730743	0.745066	0.745995	0.000928401	0.226365	0.820918
Cancers	Secondary Malignancy_retroperitoneum and peritoneum	DNAmTL	46	18859	1.31372	0.992687	1.73857	1.90865	1	0.0563067	5.25743	1	0.0218533	13.5812	8	0.0933571	0.799095	0.803177	0.00408252	0.306177	0.75947
Musculoskeletal	Spinal stenosis	DNAmTL	82	18816	0.823952	0.675043	1.00571	-1.90402	1	0.0569079	0.0817129	1	0.774989	9.51539	8	0.300698	0.785876	0.790644	0.00476765	1.27873	0.200991
Neurological	Postviral fatigue syndrome, neurasthenia and fibromyalgia	Horvath_SkinBlood	179	18636	1.15246	0.995565	1.33408	1.90047	1	0.0573718	0.100385	1	0.751368	4.36446	8	0.822836	0.719241	0.721314	0.00207216	0.542342	0.587583
Cancers	Primary Malignancy_Oro-pharyngeal	GrimAgeV2	31	18834	1.36891	0.989783	1.89324	1.89793	1	0.0577054	0.0954378	1	0.757375	8.23354	8	0.410996	0.736736	0.742797	0.00606115	0.356	0.72184
Musculoskeletal	Fracture of wrist	Lin	205	18424	1.125	0.996133	1.27054	1.89758	1	0.0577509	1.76682	1	0.183776	9.22028	8	0.324055	0.715148	0.716216	0.00106803	0.429212	0.667769
Digestive	Pancreatitis	GrimAgeV2	81	18782	1.23709	0.992179	1.54244	1.89024	1	0.0587262	0.0810796	1	0.77584	6.31979	8	0.611458	0.676407	0.686484	0.0100767	1.15419	0.248423
Cardiovascular	Stroke NOS	PhenoAge	167	18753	1.13545	0.995247	1.29541	1.88915	1	0.0588713	0.0754973	1	0.783495	12.0599	8	0.148551	0.794955	0.796497	0.00154195	0.842733	0.399378
Musculoskeletal	Fracture of hip	Horvath_SkinBlood	110	18809	1.15407	0.994469	1.33928	1.88696	1	0.0591651	0.884264	1	0.347037	3.52108	8	0.897548	0.87116	0.859925	-0.0112349	-2.34548	0.0190027
Cancers	Primary Malignancy_colorectal and anus	Horvath_SkinBlood	152	18773	1.15514	0.99422	1.34212	1.88426	1	0.0595296	1.78985	1	0.180945	11.6778	8	0.166167	0.74163	0.742408	0.000777631	1.26151	0.207123
Musculoskeletal	Carpal tunnel syndrome	YingAdaptAge	263	18530	0.890952	0.790005	1.0048	-1.88199	1	0.0598374	0.76466	1	0.381874	8.60889	8	0.376356	0.688757	0.691925	0.00316846	0.921075	0.357011
Haematological or immunological	Iron deficiency anaemia	GrimAgeV1	272	18552	1.12719	0.994931	1.27702	1.8802	1	0.0600811	1.94343	1	0.163297	7.83011	8	0.450239	0.696163	0.697005	0.000842692	0.393987	0.693591
Digestive	Anorectal fistula	GrimAgeV1	32	18770	1.38171	0.986104	1.93603	1.87869	1	0.0602868	1.18552	1	0.276235	8.7099	8	0.367356	0.709796	0.715886	0.00609057	0.329227	0.741984
Neurological	Multiple sclerosis	Hannum	49	18821	1.26067	0.989958	1.60542	1.87817	1	0.060358	2.32664	1	0.127176	8.80725	8	0.358816	0.69738	0.720638	0.0232576	1.87702	0.0605153
Cancers	Secondary Malignancy_Lung	YingAdaptAge	89	18852	1.16124	0.993413	1.35742	1.87702	1	0.0605159	1.00586	1	0.315897	11.7112	8	0.164563	0.787871	0.791468	0.00359661	0.697857	0.485267
Digestive	Gastro-oesophageal reflux disease	YingDamAge	813	18117	1.06717	0.997047	1.14222	1.87473	1	0.0608305	0.301639	1	0.582857	4.932	8	0.764819	0.625494	0.626997	0.00150375	1.12377	0.261113
Genitourinary	End stage renal disease	GrimAgeV2	35	18847	1.3301	0.986894	1.79265	1.87336	1	0.0610188	2.4008	1	0.121273	7.55815	8	0.477776	0.762893	0.771644	0.00875125	0.768804	0.44201
Infections	Mycoses	YingDamAge	73	18806	1.22826	0.990533	1.52305	1.87333	1	0.0610231	0.000860812	1	0.976594	14.0542	8	0.0803627	0.744353	0.749064	0.00471075	0.908601	0.363561
Genitourinary	Postcoital and contact bleeding	YingDamAge	35	10998	0.712772	0.500063	1.01596	-1.87244	1	0.0611461	0.087029	1	0.767989	12.8191	7	0.0766408	0.770774	0.77785	0.00707575	0.715446	0.474334
Eye	Cataract	GrimAgeV2	779	18558	1.07233	0.996643	1.15378	1.86997	1	0.0614886	0.00551575	1	0.940797	6.19729	8	0.625144	0.855642	0.854869	-0.000772644	-1.93043	0.0535533
Digestive	Diverticular disease of intestine (acute and chronic)	Zhang_10	775	18458	1.06848	0.996728	1.14539	1.8676	1	0.0618181	1.3581	1	0.243868	23.4965	8	0.00278203	0.749862	0.74897	-0.000891908	-0.901984	0.367065
Psychiatric	Anxiety disorders	GrimAgeV2	412	18078	1.10869	0.994704	1.23574	1.86407	1	0.0623114	0.160741	1	0.688475	11.9516	8	0.153375	0.617523	0.619328	0.00180479	0.617785	0.536717
Psychiatric	Anxiety disorders	Zhang_10	412	18078	1.09994	0.995048	1.21589	1.86291	1	0.0624756	1.83416	1	0.175636	15.3084	8	0.0534194	0.617523	0.620628	0.00310508	1.05277	0.292448
Genitourinary	Menorrhagia and polymenorrhoea	Lin	287	9842	1.1197	0.993981	1.26133	1.86065	1	0.0627935	0.308008	1	0.578905	19.7718	7	0.00608431	0.696394	0.696712	0.000318348	0.180737	0.856574
Genitourinary	Endometriosis	Hannum	77	10800	1.24085	0.988323	1.5579	1.85883	1	0.0630516	0.272001	1	0.601993	1.56205	7	0.980084	0.715765	0.72082	0.00505528	0.773111	0.439457
Digestive	Fatty Liver	Horvath_SkinBlood	71	18837	1.22303	0.98909	1.51231	1.85872	1	0.0630667	0.000108457	1	0.991691	16.0959	8	0.0410279	0.760882	0.763319	0.00243773	0.347759	0.728021
Cancers	Primary Malignancy_Uterine	PhenoAge	43	11076	1.28261	0.986274	1.66798	1.85689	1	0.0633268	0.000745496	1	0.978217	11.4142	7	0.121544	0.802343	0.807836	0.00549304	0.52447	0.599952
Digestive	Cholecystitis	DunedinPoAm38	314	18466	1.12035	0.993497	1.2634	1.85359	1	0.0637981	0.553935	1	0.456714	8.36917	8	0.398264	0.690421	0.694591	0.0041695	1.64728	0.0995013
Neurological	Peripheral neuropathies (excluding cranial nerve and carpal tunnel syndromes)	Zhang_10	223	18649	1.12708	0.99285	1.27947	1.84909	1	0.0644454	0.200582	1	0.654252	7.21378	8	0.513753	0.657961	0.659576	0.00161499	0.372579	0.709462
Respiratory	Chronic sinusitis	Zhang_10	474	18117	1.09197	0.994165	1.19941	1.83777	1	0.0660968	0.201136	1	0.653806	2.89134	8	0.94099	0.613735	0.615707	0.00197147	0.792292	0.42819
Respiratory	Asthma	YingAdaptAge	459	17843	0.917071	0.836068	1.00592	-1.83487	1	0.0665246	0.273173	1	0.601211	13.7033	8	0.0898344	0.634336	0.636204	0.0018686	0.749891	0.45332
Psychiatric	Dementia	GrimAgeV1	154	18857	1.15541	0.990162	1.34823	1.83445	1	0.0665873	0.189719	1	0.66315	7.27441	8	0.507336	0.920977	0.921245	0.000268378	1.40746	0.15929
Cancers	Primary Malignancy_Ovarian	DNAmTL	37	11074	1.34076	0.980016	1.83429	1.83376	1	0.0666894	0.773225	1	0.379221	2.92028	7	0.892278	0.717388	0.735658	0.0182702	1.20786	0.227102
Skin	Dermatitis (atopc/contact/other/unspecified)	YingDamAge	533	17800	1.08305	0.994521	1.17945	1.83372	1	0.066695	3.51536	1	0.0608024	16.5884	8	0.034692	0.555539	0.561467	0.00592743	1.09396	0.273972
Psychiatric	Other psychoactive substance misuse	YingDamAge	56	18779	1.27033	0.983592	1.64066	1.83324	1	0.0667665	0.420676	1	0.5166	11.562	8	0.171841	0.773022	0.775835	0.00281358	0.477912	0.632713
Digestive	Crohn's disease	YingCausAge	40	18758	1.20388	0.987138	1.46821	1.83217	1	0.0669261	0.0295782	1	0.863451	7.88945	8	0.444343	0.631196	0.653513	0.0223167	0.80855	0.418774
Digestive	Gastro-oesophageal reflux disease	GrimAgeV2	813	18117	1.07246	0.995046	1.15591	1.8301	1	0.0672356	4.55756	1	0.0327736	7.37268	8	0.497009	0.625494	0.625773	0.00027907	0.240572	0.809887
Genitourinary	Female infertility	YingDamAge	48	10691	1.32674	0.979752	1.79661	1.82775	1	0.0675866	0.97235	1	0.324095	6.89858	7	0.439515	0.846188	0.847039	0.000851499	0.801426	0.422885
Cardiovascular	Venous thromboembolic disease (Excl PE)	Zhang_10	95	18777	1.18423	0.987611	1.41999	1.82542	1	0.0679375	0.21649	1	0.641727	8.03489	8	0.430069	0.728447	0.735047	0.00660022	0.76799	0.442493
Musculoskeletal	Enthesopathies & synovial disorders	PhenoAge	903	17879	1.06213	0.995546	1.13317	1.82486	1	0.0680222	0.0163699	1	0.898193	7.39458	8	0.494719	0.594678	0.596123	0.00144455	0.876765	0.380614
Skin	Rosacea	DunedinPACE	153	18686	1.16707	0.988622	1.37774	1.82485	1	0.0680242	5.21417	1	0.0224035	8.00632	8	0.432853	0.616151	0.62097	0.00481952	0.648625	0.516581
Digestive	Liver fibrosis, sclerosis and cirrhosis	Lin	43	18826	1.25754	0.983151	1.60852	1.8247	1	0.0680468	0.97204	1	0.324172	6.06608	8	0.63983	0.810932	0.82691	0.0159781	1.51774	0.129081
Cancers	Primary Malignancy_Other Organs	Horvath_SkinBlood	101	18813	1.16947	0.988378	1.38375	1.82382	1	0.0681794	2.56707	1	0.109109	16.4112	8	0.0368591	0.724985	0.727385	0.00239958	1.15209	0.249285
Musculoskeletal	Intervertebral disc disorders	YingAdaptAge	167	18534	1.13517	0.990341	1.30119	1.82062	1	0.0686645	0.524265	1	0.469028	4.4952	8	0.809913	0.619928	0.629426	0.00949829	1.26978	0.204163
Cardiovascular	Pulmonary embolism	PhenoAge	126	18779	1.15721	0.988819	1.35428	1.81985	1	0.0687816	0.437387	1	0.508386	8.80675	8	0.35886	0.745066	0.746264	0.00119731	0.317552	0.750825
Psychiatric	Depression	GrimAgeV2	481	17857	1.09658	0.992837	1.21116	1.81823	1	0.0690289	0.697067	1	0.403771	7.77438	8	0.455814	0.64132	0.643096	0.00177593	0.769905	0.441356
Digestive	Cholelithiasis	Zhang_10	462	18320	1.09025	0.993271	1.19669	1.81794	1	0.069074	0.539751	1	0.462536	5.22323	8	0.733473	0.698502	0.700196	0.0016941	0.993539	0.320447
Neurological	Postviral fatigue syndrome, neurasthenia and fibromyalgia	Hannum	179	18636	1.1408	0.989737	1.31492	1.81765	1	0.069117	4.29818	1	0.0381532	8.58866	8	0.378174	0.719241	0.722549	0.00330801	0.936756	0.348884
Infections	Septicaemia	Horvath	186	18809	1.12238	0.990863	1.27136	1.81565	1	0.0694248	1.02095	1	0.312295	6.88601	8	0.54898	0.775845	0.777249	0.00140392	1.09059	0.275455
Endocrine	Hyperparathyroidism	YingCausAge	35	18841	1.20895	0.984718	1.48423	1.81287	1	0.0698518	0.218051	1	0.640529	5.35104	8	0.719481	0.769613	0.771116	0.00150256	0.201979	0.839933
Digestive	Gastro-oesophageal reflux disease	Horvath_SkinBlood	813	18117	1.06412	0.994963	1.13807	1.81269	1	0.0698797	3.57941	1	0.0585	7.87357	8	0.445917	0.625494	0.625907	0.000413061	0.371763	0.710069
Infections	Infections of the digestive system	GrimAgeV1	343	18580	1.11131	0.991455	1.24565	1.81262	1	0.069891	0.0556288	1	0.813543	10.0422	8	0.262079	0.620823	0.624258	0.00343453	1.07012	0.284566
Musculoskeletal	Psoriatic arthropathy	DNAmTL	30	18837	0.729948	0.519217	1.02621	-1.81116	1	0.0701168	0.909384	1	0.340278	9.32348	8	0.315746	0.638142	0.681658	0.0435157	1.75509	0.0792433
Cancers	Primary Malignancy_Other Skin and subcutaneous tissue	Horvath_SkinBlood	227	18667	1.11613	0.990997	1.25707	1.81094	1	0.0701503	1.80409	1	0.179219	11.7113	8	0.164558	0.78963	0.787777	-0.0018529	-1.73083	0.0834819
Digestive	Barrett's oesophagus	Hannum	71	18843	1.17734	0.986226	1.40549	1.80653	1	0.0708363	2.25762	1	0.132958	7.62469	8	0.470963	0.705484	0.719044	0.0135601	1.09346	0.274191
Cancers	Primary Malignancy_Oesophageal	YingAdaptAge	33	18852	1.21329	0.983601	1.49663	1.80558	1	0.0709832	0.820326	1	0.365085	9.27236	8	0.319843	0.834427	0.843929	0.009502	0.938382	0.348048
Cancers	Secondary Malignancy_Brain, Other CNS and Intracranial	DunedinPACE	49	18855	1.28292	0.978873	1.6814	1.80527	1	0.071032	1.93495	1	0.164218	9.3488	8	0.313731	0.771738	0.773847	0.00210853	0.227779	0.819818
Cancers	Primary Malignancy_Oro-pharyngeal	DunedinPoAm38	31	18834	1.38006	0.972645	1.95813	1.80462	1	0.0711345	0.246486	1	0.61956	8.60549	8	0.37666	0.736736	0.742193	0.00545726	0.32231	0.747218
Infections	Bacterial Diseases (excl TB)	Horvath_SkinBlood	1003	17030	0.94651	0.891643	1.00475	-1.80433	1	0.07118	0.620867	1	0.430725	16.5926	8	0.0346419	0.652323	0.648883	-0.00344011	-2.08809	0.0367895
Respiratory	Bronchiectasis	Horvath_SkinBlood	77	18837	1.18963	0.984787	1.43708	1.801	1	0.0717025	0.853622	1	0.35553	9.5581	8	0.29742	0.787122	0.787543	0.000421593	0.574456	0.565659
Infections	Infections of the digestive system	DunedinPoAm38	343	18580	1.11017	0.990759	1.24397	1.80009	1	0.0718466	0.21728	1	0.64112	9.96684	8	0.267361	0.620823	0.62326	0.0024373	0.731492	0.464479
Cardiovascular	Unstable Angina	PhenoAge	68	18732	1.17433	0.985632	1.39915	1.79806	1	0.0721669	3.32167	1	0.0683723	6.14749	8	0.630715	0.804136	0.807334	0.0031982	0.723188	0.469564
Respiratory	Bronchiectasis	YingDamAge	77	18837	1.20974	0.982836	1.48902	1.79663	1	0.0723942	1.62879	1	0.20187	11.1984	8	0.190711	0.787122	0.787257	0.000135685	0.0645477	0.948534
Digestive	Anal fissure	DNAmTL	68	18640	0.801622	0.6298	1.02032	-1.79655	1	0.0724069	0.274071	1	0.600614	7.07403	8	0.528667	0.622943	0.640044	0.0171012	1.13771	0.255241
Haematological or immunological	Vitamin B12 deficiency anaemia	YingAdaptAge	81	18810	1.17446	0.985394	1.3998	1.7957	1	0.0725428	7.75438	1	0.00535825	16.1092	8	0.0408436	0.71097	0.711468	0.000497677	0.0644171	0.948638
Cardiovascular	Ischaemic stroke	DunedinPoAm38	142	18802	1.17162	0.9856	1.39274	1.79556	1	0.0725643	0.316195	1	0.573903	5.81807	8	0.667603	0.808132	0.811605	0.0034732	1.30581	0.191618
Cardiovascular	Stable angina	YingDamAge	320	18382	1.0979	0.991409	1.21583	1.79425	1	0.0727725	0.0132604	1	0.908323	6.55746	8	0.585042	0.830639	0.829671	-0.000967847	-1.55187	0.120693
Genitourinary	Female genital prolapse	YingCausAge	252	10793	1.10242	0.990982	1.2264	1.79338	1	0.0729115	0.0518991	1	0.819791	5.463	7	0.603651	0.681427	0.68391	0.00248275	0.943248	0.345554
Digestive	Fatty Liver	YingCausAge	71	18837	1.18236	0.984399	1.42013	1.79181	1	0.0731635	0.148544	1	0.699931	16.292	8	0.0383862	0.760882	0.769784	0.00890208	1.73509	0.0827246
Benign neoplasm or Carcinoma in situ	Haemangioma, any site	Horvath	58	18730	1.19529	0.983187	1.45314	1.78987	1	0.073475	0.191966	1	0.661286	6.87205	8	0.550499	0.639538	0.65413	0.0145922	0.983566	0.325329
Cardiovascular	Raynaud's syndrome	DNAmTL	80	18753	0.823137	0.665075	1.01876	-1.78912	1	0.0735948	0.337902	1	0.561042	16.2049	8	0.039539	0.638396	0.644345	0.0059491	0.403753	0.686394
Cardiovascular	Myocardial infarction	PhenoAge	347	18626	1.08793	0.991979	1.19315	1.78904	1	0.0736083	0.00773689	1	0.929909	6.32169	8	0.611246	0.842861	0.843608	0.00074683	1.00219	0.31625
Benign neoplasm or Carcinoma in situ	Haemangioma, any site	YingCausAge	58	18730	1.18254	0.983958	1.4212	1.78758	1	0.0738443	0.758585	1	0.383772	7.79306	8	0.453942	0.639538	0.653277	0.013739	0.924058	0.355456
Psychiatric	Alcohol Problems	DunedinPACE	547	18477	1.08255	0.992367	1.18094	1.78735	1	0.0738807	0.654922	1	0.418358	30.0534	8	0.000206831	0.654789	0.655096	0.000306901	0.178966	0.857965
Respiratory	Asthma	DunedinPoAm38	459	17843	1.09474	0.991225	1.20906	1.78607	1	0.0740877	0.161543	1	0.68774	13.5294	8	0.0948857	0.634336	0.637513	0.00317711	1.39099	0.164228
Digestive	Cholecystitis	GrimAgeV2	314	18466	1.11609	0.989002	1.2595	1.78069	1	0.0749624	0.159927	1	0.689224	7.41431	8	0.492661	0.690421	0.692993	0.00257205	1.13314	0.257155
Cancers	Primary Malignancy_Breast	Horvath_SkinBlood	256	10877	1.11223	0.989282	1.25046	1.7797	1	0.0751252	0.253316	1	0.61475	3.58773	7	0.825848	0.674147	0.675701	0.00155426	1.03683	0.299817
Infections	Ear and Upper Respiratory Tract Infections	DunedinPACE	161	17987	1.16198	0.984815	1.37102	1.77871	1	0.0752868	0.975713	1	0.323259	20.1495	8	0.00978493	0.63384	0.637888	0.00404845	0.688546	0.491109
Cardiovascular	Hypertension	Horvath_SkinBlood	1527	17763	1.04371	0.995633	1.09412	1.77812	1	0.0753849	0.565776	1	0.451942	4.9094	8	0.767214	0.790548	0.789006	-0.00154181	-2.48123	0.013093
Genitourinary	Postcoital and contact bleeding	Lin	35	10998	0.725418	0.509089	1.03367	-1.7767	1	0.0756181	0.0540215	1	0.816208	12.3803	7	0.0887262	0.770774	0.779935	0.00916068	0.849726	0.395478
Digestive	Gastro-oesophageal reflux disease	DunedinPACE	813	18117	1.06746	0.993247	1.14721	1.77569	1	0.0757844	1.46976	1	0.225384	5.35704	8	0.718822	0.625494	0.627011	0.00151754	1.08522	0.277824
Eye	Retinal detachments and breaks	YingDamAge	35	18835	1.33227	0.970175	1.8295	1.77288	1	0.0762479	0.00585159	1	0.939025	1.14136	8	0.997188	0.704062	0.712287	0.00822492	0.588066	0.556488
Cardiovascular	Supraventricular tachycardia	PhenoAge	67	18775	1.21374	0.97956	1.50391	1.77117	1	0.0765328	3.38096	1	0.0659535	15.1816	8	0.0557091	0.67112	0.675879	0.00475892	0.523543	0.600597
Digestive	Gastritis and duodenitis	DNAmTL	715	17933	0.936477	0.870832	1.00707	-1.76998	1	0.0767301	0.0564577	1	0.812185	4.69187	8	0.789945	0.6465	0.646906	0.000405983	0.32448	0.745574
Musculoskeletal	Osteoarthritis (excl spine)	YingDamAge	1132	18188	1.05217	0.994534	1.11315	1.76932	1	0.0768407	0.241507	1	0.62312	8.94097	8	0.3473	0.757728	0.757188	-0.000540622	-1.63899	0.101215
Cardiovascular	Transient ischaemic attack	PhenoAge	163	18759	1.13008	0.986843	1.29412	1.76847	1	0.0769826	0.0852185	1	0.770346	6.13794	8	0.631783	0.786503	0.78842	0.00191677	1.15231	0.249194
Respiratory	Aspiration pneumonitis	DNAmTL	77	18848	0.836022	0.685217	1.02001	-1.76474	1	0.0776083	1.63875	1	0.200498	7.39779	8	0.494384	0.820346	0.824492	0.00414635	1.54792	0.121642
Cancers	Primary Malignancy_Other Skin and subcutaneous tissue	Hannum	227	18667	1.09896	0.989595	1.22042	1.76443	1	0.0776601	0.178927	1	0.672297	11.3743	8	0.181381	0.78963	0.791301	0.00167133	0.899004	0.368651
Infections	Infection of bones and joints	DunedinPACE	38	18820	1.32784	0.968718	1.82009	1.76246	1	0.0779924	0.455731	1	0.499626	9.89127	8	0.27274	0.746098	0.749955	0.00385728	0.237157	0.812535
Musculoskeletal	Fracture of hip	YingDamAge	110	18809	1.1664	0.982623	1.38454	1.75961	1	0.0784745	0.00371811	1	0.951378	3.02556	8	0.932743	0.87116	0.866768	-0.00439207	-2.62346	0.0087042
Infections	Infection of anal and rectal regions	Hannum	39	18734	1.20839	0.977529	1.49379	1.7499	1	0.0801356	0.00965867	1	0.921711	6.80846	8	0.557432	0.689326	0.69475	0.00542446	0.317169	0.751116
Genitourinary	Obstructive and reflux uropathy	Zhang_10	102	18768	1.17541	0.980738	1.40872	1.74946	1	0.0802115	1.75847	1	0.184815	4.25616	8	0.833304	0.731727	0.728603	-0.00312406	-0.657877	0.510617
Genitourinary	Acute Kidney Injury	Hannum	249	18833	1.08982	0.989395	1.20045	1.74384	1	0.0811865	0.128663	1	0.719822	6.16651	8	0.628586	0.847907	0.848862	0.000954528	0.794143	0.427112
Cardiovascular	Transient ischaemic attack	DunedinPoAm38	163	18759	1.15128	0.982177	1.34949	1.73811	1	0.0821919	2.65964	1	0.102924	7.50558	8	0.483191	0.786503	0.78798	0.00147667	0.546278	0.584875
Digestive	Cholecystitis	YingCausAge	314	18466	1.09613	0.988279	1.21576	1.7369	1	0.0824048	0.121858	1	0.727028	6.6518	8	0.574624	0.690421	0.692174	0.00175219	0.87812	0.379879
Cardiovascular	Pulmonary embolism	GrimAgeV1	126	18779	1.17199	0.979535	1.40225	1.73406	1	0.0829074	7.46902	1	0.00627696	14.1508	8	0.0779195	0.745066	0.746244	0.00117816	0.337099	0.736043
Eye	Actinic keratosis	YingAdaptAge	106	18766	0.855909	0.717803	1.02059	-1.73302	1	0.0830921	0.215546	1	0.642455	15.8137	8	0.0451263	0.77728	0.780349	0.00306932	0.558672	0.576386
Genitourinary	Erectile dysfunction	DunedinPoAm38	193	7651	0.870975	0.744754	1.01859	-1.72942	1	0.0837338	0.500659	1	0.479211	6.74574	7	0.455825	0.669861	0.671435	0.00157358	0.269707	0.787386
Benign neoplasm or Carcinoma in situ	Benign neoplasm and polyp of uterus	Zhang_10	123	10942	0.841509	0.691984	1.02334	-1.72881	1	0.0838438	0.829027	1	0.362554	14.2955	7	0.0461686	0.624122	0.636799	0.0126772	1.74178	0.0815473
Eye	Diabetic ophthalmic complications	PhenoAge	165	18822	1.12842	0.983966	1.29408	1.72872	1	0.0838589	4.4728	1	0.0344385	13.5261	8	0.094984	0.775034	0.777997	0.00296322	1.07211	0.283671
Eye	Macular degeneration	Zhang_10	73	18827	1.19221	0.976496	1.45558	1.72643	1	0.0842694	0.0138636	1	0.906271	3.54276	8	0.895846	0.835398	0.838207	0.00280853	0.500768	0.616534
Cancers	Primary Malignancy_Other Skin and subcutaneous tissue	YingCausAge	227	18667	1.09709	0.987431	1.21893	1.7246	1	0.0845997	0.066261	1	0.796861	10.9067	8	0.207039	0.78963	0.790034	0.000403738	1.43012	0.152681
Digestive	Peptic ulcer disease	Horvath_SkinBlood	106	18422	1.16137	0.979268	1.37734	1.71925	1	0.0855696	2.46212	1	0.116621	10.7618	8	0.215563	0.728333	0.731197	0.00286429	1.40023	0.161446
Cancers	Primary Malignancy_Prostate	Hannum	148	7731	1.12408	0.983397	1.28489	1.71457	1	0.0864237	0.00064654	1	0.979714	3.8817	7	0.793298	0.801094	0.799758	-0.00133567	-0.475182	0.634657
Skin	Acne	GrimAgeV1	81	18443	0.780797	0.588273	1.03633	-1.71297	1	0.0867181	0.0580955	1	0.809532	8.66381	8	0.371445	0.858347	0.859594	0.00124721	0.384205	0.700827
Digestive	Barrett's oesophagus	DunedinPoAm38	71	18843	1.23221	0.970118	1.5651	1.71136	1	0.0870148	1.19993	1	0.273335	6.10414	8	0.635568	0.705484	0.70726	0.0017767	0.225474	0.82161
Respiratory	Pulmonary collapse (excl pneumothorax)	Horvath_SkinBlood	47	18846	1.2474	0.968272	1.60699	1.71052	1	0.0871705	0.31371	1	0.575413	11.785	8	0.161056	0.751251	0.762863	0.0116122	1.20281	0.22905
Musculoskeletal	Polymyalgia Rheumatica	Horvath	63	18839	1.17183	0.977132	1.40533	1.71046	1	0.08718	1.74098	1	0.187014	12.6466	8	0.124601	0.845316	0.846692	0.00137629	0.601655	0.547404
Endocrine	Hypo or hyperthyroidism	PhenoAge	433	18321	1.08344	0.988346	1.18769	1.7099	1	0.0872847	2.77408	1	0.0958018	9.07016	8	0.336412	0.716582	0.71707	0.00048725	0.532814	0.594162
Genitourinary	Postmenopausal bleeding	DunedinPACE	210	10820	0.881018	0.761937	1.01871	-1.70981	1	0.0873017	2.59946	1	0.1069	16.8026	7	0.0187141	0.651449	0.655455	0.0040061	0.814143	0.415563
Cardiovascular	Unstable Angina	DunedinPACE	68	18732	1.22384	0.970474	1.54336	1.70676	1	0.087867	0.671498	1	0.41253	3.78953	8	0.875596	0.804136	0.806407	0.00227081	0.306796	0.758999
Haematological or immunological	Agranulocytosis	Horvath_SkinBlood	80	18795	1.18979	0.973977	1.45341	1.70178	1	0.0887973	0.120109	1	0.728916	2.26298	8	0.971869	0.693145	0.690035	-0.00310981	-0.395624	0.692382
Haematological or immunological	Folate deficiency anaemia	YingDamAge	37	18853	1.30916	0.959905	1.78549	1.70153	1	0.088843	0.186313	1	0.666003	2.37272	8	0.967402	0.69087	0.706518	0.015648	0.86391	0.387637
Infections	Viral diseases (excl chronic hepatitis/HIV)	Lin	277	18410	0.902396	0.801697	1.01574	-1.70124	1	0.0888974	3.84839	1	0.0497937	20.2486	8	0.00943527	0.624921	0.627303	0.00238192	0.4692	0.638926
Eye	Cataract	DunedinPoAm38	779	18558	1.06779	0.990008	1.15169	1.69978	1	0.0891731	1.02596	1	0.31111	5.50258	8	0.702754	0.855642	0.855646	4.54879e-06	0.00863446	0.993111
Benign neoplasm or Carcinoma in situ	Benign neoplasm of ovary	DunedinPACE	156	10753	0.858867	0.720655	1.02359	-1.69958	1	0.0892109	0.0169963	1	0.896274	3.53976	7	0.830996	0.603732	0.611712	0.00798061	0.907543	0.364119
Genitourinary	Acute Kidney Injury	Horvath	249	18833	1.09398	0.986307	1.21342	1.69918	1	0.0892849	0.230538	1	0.631125	6.02925	8	0.643956	0.847907	0.847563	-0.000344036	-0.704581	0.481071
Infections	Female pelvic inflammatory disease	Lin	61	10786	0.794328	0.608965	1.03611	-1.69833	1	0.089446	2.25616	1	0.133084	6.27822	7	0.507664	0.711112	0.721897	0.0107853	0.94374	0.345303
Psychiatric	Delirium, not induced by alcohol and other psychoactive substances	Lin	84	18851	0.840089	0.686899	1.02744	-1.69643	1	0.0898047	0.00569727	1	0.939833	4.538	8	0.80562	0.890254	0.887859	-0.00239465	-0.454493	0.649474
Digestive	Peritonitis	PhenoAge	91	18726	1.18053	0.974457	1.43018	1.69564	1	0.0899538	1.62864	1	0.201892	10.3257	8	0.242907	0.612124	0.621329	0.00920577	0.871057	0.383723
Haematological or immunological	Other anaemias	DunedinPoAm38	348	18420	1.10016	0.985135	1.22862	1.6942	1	0.090227	0.771762	1	0.379673	15.8733	8	0.0442306	0.717327	0.718791	0.00146413	0.864928	0.387078
Respiratory	Pleural effusion	Hannum	198	18797	1.0995	0.9851	1.22717	1.69218	1	0.0906112	1.10951	1	0.292188	5.75537	8	0.674612	0.776092	0.776668	0.00057568	0.291566	0.770618
Genitourinary	Erectile dysfunction	GrimAgeV1	193	7651	0.873176	0.745796	1.02231	-1.6857	1	0.091854	0.313188	1	0.575731	6.57202	7	0.474757	0.669861	0.674269	0.00440741	0.801405	0.422897
Musculoskeletal	Psoriatic arthropathy	Zhang_10	30	18837	1.31885	0.955218	1.8209	1.68162	1	0.0926427	0.23101	1	0.630776	7.77579	8	0.455672	0.638142	0.662883	0.0247408	1.29403	0.195654
Musculoskeletal	Fibromatoses	PhenoAge	122	18772	1.15022	0.976983	1.35417	1.6804	1	0.0928789	0.193679	1	0.659872	2.70869	8	0.951289	0.743424	0.749035	0.00561113	1.33132	0.183083
Neurological	Peripheral neuropathies (excluding cranial nerve and carpal tunnel syndromes)	DunedinPoAm38	223	18649	1.12703	0.98029	1.29573	1.68029	1	0.0929008	1.68739	1	0.193945	8.07356	8	0.426318	0.657961	0.661339	0.00337844	0.804209	0.421276
Infections	Mycoses	YingCausAge	73	18806	1.1498	0.977004	1.35316	1.68001	1	0.0929561	0.0237714	1	0.877468	14.1057	8	0.0790522	0.744353	0.750138	0.00578424	1.16401	0.244418
Genitourinary	Postmenopausal bleeding	DunedinPoAm38	210	10820	0.878051	0.754334	1.02206	-1.67841	1	0.0932666	1.64745	1	0.199306	15.1031	7	0.0347008	0.651449	0.65667	0.00522059	0.993144	0.32064
Cancers	Primary Malignancy_Malignant Melanoma	PhenoAge	45	18819	1.24037	0.964439	1.59526	1.67796	1	0.0933557	0.00126948	1	0.971578	10.1527	8	0.254474	0.673869	0.684879	0.0110093	0.79214	0.428279
Cancers	Primary Malignancy_Kidney and Ureter	PhenoAge	44	18846	1.21296	0.967854	1.52015	1.6763	1	0.0936785	4.94086	1	0.026229	15.7134	8	0.046671	0.720367	0.73095	0.0105828	0.880916	0.378364
Eye	Glaucoma	Horvath_SkinBlood	73	18811	1.17682	0.972239	1.42444	1.67104	1	0.0947133	0.0720698	1	0.788347	5.65322	8	0.686012	0.812241	0.809775	-0.00246587	-1.39895	0.161829
Cancers	Primary Malignancy_Malignant Melanoma	DunedinPoAm38	45	18819	1.30672	0.954434	1.78904	1.66904	1	0.0951096	1.42544	1	0.232511	10.0275	8	0.263101	0.673869	0.68905	0.0151806	0.978634	0.327761
Cancers	Primary Malignancy_Bladder	GrimAgeV1	63	18812	1.22567	0.964919	1.55689	1.66739	1	0.0954375	0.0879004	1	0.766864	14.3053	8	0.0741464	0.840314	0.840336	2.20118e-05	0.00682714	0.994553
Musculoskeletal	Osteoporosis	YingDamAge	319	18756	1.09277	0.984462	1.213	1.66594	1	0.0957247	0.31166	1	0.576663	9.27345	8	0.319756	0.848828	0.847262	-0.00156595	-1.76404	0.0777254
Neurological	Migraine	DNAmTL	283	17748	1.11323	0.981064	1.26319	1.66351	1	0.0962112	0.00515164	1	0.942781	8.97521	8	0.344392	0.687056	0.688099	0.00104257	0.498179	0.618358
Digestive	Cholecystitis	DNAmTL	314	18466	0.910229	0.814694	1.01697	-1.6626	1	0.0963932	0.680483	1	0.409421	7.62008	8	0.471433	0.690421	0.69203	0.00160832	0.697476	0.485505
Digestive	Crohn's disease	Zhang_10	40	18758	1.27674	0.956983	1.70333	1.66105	1	0.0967032	0.000646809	1	0.97971	8.09303	8	0.424436	0.631196	0.644427	0.0132306	0.514928	0.606603
Digestive	Anorectal fistula	GrimAgeV2	32	18770	1.35758	0.946313	1.94757	1.6603	1	0.0968542	0.573325	1	0.44894	8.13675	8	0.420228	0.709796	0.715935	0.00613893	0.36166	0.717606
Benign neoplasm or Carcinoma in situ	Benign neoplasm of colon, rectum, anus and anal canal	YingAdaptAge	555	18471	1.06418	0.988587	1.14555	1.65464	1	0.0979974	0.868167	1	0.351463	5.43253	8	0.710503	0.723916	0.723879	-3.67078e-05	-0.0330857	0.973606
Neurological	Bell's palsy	Horvath	44	18811	0.779616	0.580279	1.04743	-1.65243	1	0.0984467	3.17009	1	0.0749981	7.83764	8	0.449489	0.700403	0.713234	0.012832	1.4028	0.160678
Cardiovascular	Myocardial infarction	YingDamAge	347	18626	1.08596	0.984654	1.19768	1.65046	1	0.0988494	1.63673	1	0.200775	8.17467	8	0.416597	0.842861	0.842283	-0.000578765	-1.09688	0.272696
Cardiovascular	Peripheral arterial disease	YingCausAge	140	18768	1.10565	0.981273	1.2458	1.64952	1	0.0990411	0.602494	1	0.437628	12.0823	8	0.147568	0.839134	0.838565	-0.000568652	-0.591732	0.55403
Digestive	Alcoholic liver disease	PhenoAge	30	18833	1.28589	0.953738	1.73373	1.64932	1	0.0990828	0.000514987	1	0.981895	1.30404	8	0.995504	0.913152	0.91852	0.00536794	0.745076	0.456226
Genitourinary	Postmenopausal bleeding	Horvath	210	10820	1.11427	0.979745	1.26726	1.64828	1	0.0992962	0.462172	1	0.49661	15.501	7	0.0300877	0.651449	0.652696	0.00124635	0.319642	0.74924
Cancers	Secondary Malignancy_Brain, Other CNS and Intracranial	YingCausAge	49	18855	0.802537	0.617688	1.0427	-1.64692	1	0.0995752	3.39024	1	0.0655833	10.8103	8	0.212684	0.771738	0.776709	0.00497127	0.543295	0.586927
Genitourinary	Menorrhagia and polymenorrhoea	Zhang_10	287	9842	0.897703	0.789479	1.02076	-1.64645	1	0.0996707	0.0895331	1	0.764772	20.2968	7	0.00496312	0.696394	0.699132	0.00273859	1.18155	0.237385
Cardiovascular	Nonrheumatic aortic valve disorders	DunedinPACE	103	18811	1.17365	0.969741	1.42044	1.64445	1	0.100084	0.894001	1	0.344395	11.6476	8	0.167634	0.844583	0.847365	0.00278215	0.499349	0.617534
Skin	Acne	GrimAgeV2	81	18443	0.786818	0.591204	1.04716	-1.64404	1	0.100168	0.0870155	1	0.768006	8.95875	8	0.345788	0.858347	0.859964	0.00161767	0.577466	0.563625
Digestive	Fatty Liver	DunedinPoAm38	71	18837	1.22707	0.961408	1.56613	1.64383	1	0.100211	3.01471	1	0.0825122	18.0359	8	0.0209588	0.760882	0.761964	0.00108227	0.188252	0.850679
Genitourinary	Female infertility	Hannum	48	10691	1.29672	0.950719	1.76865	1.64087	1	0.100825	0.00264276	1	0.959001	4.69708	7	0.696873	0.846188	0.850003	0.00381511	1.35776	0.174541
Digestive	Diverticular disease of intestine (acute and chronic)	GrimAgeV1	775	18458	1.06411	0.987923	1.14616	1.63941	1	0.101127	0.275165	1	0.599888	23.1947	8	0.00312303	0.749862	0.749892	3.04284e-05	0.378765	0.704863
Cancers	Secondary Malignancy_Bone	PhenoAge	111	18853	1.14478	0.973793	1.34579	1.63824	1	0.101372	0.229043	1	0.632235	1.25191	8	0.996102	0.76047	0.761181	0.000711415	0.23011	0.818006
Cancers	Secondary Malignancy_retroperitoneum and peritoneum	Hannum	46	18859	0.807136	0.624555	1.04309	-1.63755	1	0.101515	0.00586589	1	0.93895	7.44205	8	0.489774	0.799095	0.812903	0.0138087	1.27143	0.203576
Cancers	Primary Malignancy_colorectal and anus	YingCausAge	152	18773	1.12162	0.977648	1.28679	1.63748	1	0.101531	0.0705603	1	0.790523	10.9346	8	0.205433	0.74163	0.743453	0.00182272	0.919122	0.358032
Respiratory	Bronchiectasis	YingAdaptAge	77	18837	1.1539	0.971871	1.37002	1.63426	1	0.102204	0.21174	1	0.645407	9.01826	8	0.340758	0.787122	0.789813	0.00269155	0.687868	0.491536
Skin	Dermatitis (atopc/contact/other/unspecified)	Horvath_SkinBlood	533	17800	1.07415	0.985842	1.17037	1.63421	1	0.102214	1.15915	1	0.281641	14.5732	8	0.0679944	0.555539	0.561534	0.00599426	1.31222	0.189446
Psychiatric	Anxiety disorders	Lin	412	18078	0.920411	0.833243	1.0167	-1.63378	1	0.102306	0.101377	1	0.750183	11.9293	8	0.154388	0.617523	0.618838	0.00131458	0.549862	0.582414
Digestive	Appendicitis	DunedinPACE	108	18069	1.18447	0.966659	1.45135	1.63292	1	0.102486	2.93228	1	0.0868248	9.40866	8	0.309003	0.636113	0.639021	0.00290805	0.347416	0.728279
Musculoskeletal	Fibromatoses	Horvath_SkinBlood	122	18772	1.14701	0.972727	1.35251	1.63115	1	0.102859	0.137033	1	0.711248	2.84307	8	0.943816	0.743424	0.745473	0.0020494	0.783915	0.43309
Musculoskeletal	Enthesopathies & synovial disorders	YingCausAge	903	17879	1.05373	0.989369	1.12227	1.62761	1	0.103608	0.9913	1	0.319425	8.06825	8	0.426832	0.594678	0.596009	0.00133085	0.826181	0.408701
Cardiovascular	Transient ischaemic attack	GrimAgeV2	163	18759	1.13594	0.974092	1.32469	1.62529	1	0.104101	3.98921	1	0.0457924	8.80039	8	0.359414	0.786503	0.78767	0.00116689	0.768997	0.441895
Haematological or immunological	Folate deficiency anaemia	Hannum	37	18853	1.23825	0.956926	1.60227	1.62516	1	0.104129	0.491927	1	0.483069	2.9318	8	0.938564	0.69087	0.703204	0.0123342	0.781928	0.434257
Cardiovascular	Stable angina	Zhang_10	320	18382	1.08674	0.982765	1.20172	1.62118	1	0.104979	4.14326	1	0.0418005	9.568	8	0.296664	0.830639	0.832191	0.0015516	1.28413	0.199097
Infections	Ear and Upper Respiratory Tract Infections	YingAdaptAge	161	17987	0.871769	0.738466	1.02913	-1.62081	1	0.105058	6.38503	1	0.0115087	23.6454	8	0.00262727	0.63384	0.639455	0.00561536	1.07447	0.28261
Haematological or immunological	Folate deficiency anaemia	YingCausAge	37	18853	1.23421	0.956724	1.59218	1.61952	1	0.105335	3.62841	1	0.0568011	6.15338	8	0.630055	0.69087	0.704512	0.0136428	0.707781	0.479081
Endocrine	Diabetes	Hannum	572	18575	1.06272	0.987144	1.14409	1.61624	1	0.106042	0.102536	1	0.748808	3.79721	8	0.874941	0.83971	0.839711	1.35952e-06	0.00222458	0.998225
Musculoskeletal	Gout	PhenoAge	162	18779	1.12152	0.975712	1.28912	1.61398	1	0.106531	0.882711	1	0.34746	4.81686	8	0.776959	0.807608	0.805107	-0.00250103	-0.860553	0.389485
Genitourinary	Female genital prolapse	DNAmTL	252	10793	0.906985	0.805281	1.02153	-1.6089	1	0.107639	2.5073	1	0.11332	8.59832	7	0.282795	0.681427	0.683654	0.00222675	0.723402	0.469433
Neurological	Multiple sclerosis	PhenoAge	49	18821	1.25485	0.951226	1.65538	1.60621	1	0.108229	2.29778	1	0.129559	8.71408	8	0.366987	0.69738	0.706003	0.00862226	0.864422	0.387356
Musculoskeletal	Gout	Zhang_10	162	18779	1.12835	0.973634	1.30765	1.60488	1	0.10852	0.175183	1	0.675546	4.73571	8	0.785415	0.807608	0.809281	0.00167277	0.65965	0.509479
Genitourinary	Postmenopausal bleeding	YingCausAge	210	10820	1.10922	0.977031	1.25929	1.60108	1	0.10936	0.0119092	1	0.9131	14.8927	7	0.0373998	0.651449	0.652283	0.000833894	0.218059	0.827383
Ear	Hearing loss	Horvath_SkinBlood	305	18392	1.09099	0.980643	1.21375	1.6007	1	0.109442	0.0463028	1	0.829626	6.28228	8	0.615645	0.659267	0.659892	0.000624486	0.493251	0.621835
Digestive	Anal fissure	Horvath	68	18640	1.20079	0.959732	1.5024	1.60049	1	0.109489	0.00631324	1	0.93667	7.03126	8	0.533263	0.622943	0.632016	0.0090728	0.83033	0.406352
Respiratory	Chronic sinusitis	GrimAgeV2	474	18117	1.08778	0.981261	1.20586	1.60022	1	0.109549	0.00015122	1	0.990189	2.68443	8	0.952576	0.613735	0.615219	0.00148384	0.660249	0.509094
Cancers	Secondary Malignancy_Brain, Other CNS and Intracranial	DNAmTL	49	18855	0.811381	0.628099	1.04814	-1.60005	1	0.109588	1.13377	1	0.286973	8.74261	8	0.364472	0.771738	0.770974	-0.000763977	-0.15749	0.874858
Respiratory	Nasal polyp	GrimAgeV1	75	18712	0.807643	0.621356	1.04978	-1.59688	1	0.110292	1.09891	1	0.294505	7.50576	8	0.483172	0.686962	0.695472	0.00850995	1.1148	0.264935
Neurological	Epilepsy	DunedinPoAm38	81	18698	1.20202	0.958795	1.50694	1.59521	1	0.110666	3.61212e-05	1	0.995205	6.17988	8	0.627091	0.650775	0.64909	-0.00168504	-0.174855	0.861193
Musculoskeletal	Polymyalgia Rheumatica	GrimAgeV2	63	18839	1.22307	0.954973	1.56644	1.59505	1	0.1107	0.045954	1	0.830259	10.7505	8	0.216238	0.845316	0.844853	-0.000462428	-0.157044	0.87521
Endocrine	Diabetes	Horvath_SkinBlood	572	18575	1.06661	0.985327	1.1546	1.59449	1	0.110827	0.602271	1	0.437713	4.28528	8	0.830511	0.83971	0.839696	-1.38866e-05	-0.0940236	0.92509
Digestive	Anal fissure	YingDamAge	68	18640	1.21647	0.95577	1.54827	1.59238	1	0.111299	1.43672	1	0.230672	8.1268	8	0.421183	0.622943	0.636186	0.0132434	1.10712	0.268242
Musculoskeletal	Osteoarthritis (excl spine)	GrimAgeV2	1132	18188	1.0518	0.988376	1.11929	1.59154	1	0.111489	0.436208	1	0.508958	9.25033	8	0.321621	0.757728	0.757714	-1.39325e-05	-0.331793	0.740045
Genitourinary	Hyperplasia of prostate	YingAdaptAge	282	7611	1.08835	0.980589	1.20795	1.59151	1	0.111494	0.0528355	1	0.818201	3.35095	7	0.850751	0.797621	0.798245	0.00062416	0.555535	0.578529
Infections	Septicaemia	YingDamAge	186	18809	1.1174	0.974624	1.28108	1.59147	1	0.111504	0.0010383	1	0.974295	5.84303	8	0.66481	0.775845	0.776115	0.000269929	1.23574	0.216555
Cancers	Primary Malignancy_Oro-pharyngeal	Hannum	31	18834	1.20942	0.956866	1.52864	1.59105	1	0.111598	0.62035	1	0.430917	8.62017	8	0.375343	0.736736	0.740321	0.00358556	0.274085	0.784019
Eye	Glaucoma	Hannum	73	18811	1.14601	0.968877	1.35553	1.59093	1	0.111626	0.566839	1	0.451518	5.79121	8	0.670606	0.812241	0.816218	0.00397697	1.26336	0.20646
Cardiovascular	Venous thromboembolic disease (Excl PE)	GrimAgeV2	95	18777	1.17701	0.962738	1.43897	1.58962	1	0.111921	0.041536	1	0.838507	7.8426	8	0.448994	0.728447	0.73435	0.00590323	1.20105	0.229734
Musculoskeletal	Fracture of hip	YingCausAge	110	18809	1.10413	0.977145	1.24762	1.5891	1	0.112037	0.0329571	1	0.855943	3.01565	8	0.933372	0.87116	0.870214	-0.000946575	-2.55212	0.0107069
Cancers	Secondary Malignancy_Bone	YingAdaptAge	111	18853	1.12747	0.972261	1.30746	1.58772	1	0.11235	2.08866	1	0.148396	3.10741	8	0.927437	0.76047	0.76225	0.00177998	0.58791	0.556592
Cardiovascular	Peripheral arterial disease	Horvath_SkinBlood	140	18768	1.11962	0.973834	1.28722	1.58747	1	0.112405	0.0256944	1	0.872649	11.1253	8	0.194703	0.839134	0.839578	0.000444415	0.735333	0.462137
Digestive	Cholelithiasis	GrimAgeV1	462	18320	1.08411	0.981196	1.19781	1.58696	1	0.112521	0.027916	1	0.867306	4.14952	8	0.843387	0.698502	0.698744	0.00024217	0.201361	0.840416
Genitourinary	Erectile dysfunction	Lin	193	7651	1.11289	0.974972	1.27032	1.58452	1	0.113076	0.640817	1	0.423415	7.50784	7	0.377982	0.669861	0.673146	0.00328472	0.781289	0.434633
Digestive	Ulcerative colitis	DunedinPACE	67	18768	1.22197	0.953558	1.56593	1.58419	1	0.113151	0.140676	1	0.70761	4.29506	8	0.82957	0.605378	0.616234	0.0108566	0.629039	0.529324
Digestive	Cholecystitis	GrimAgeV1	314	18466	1.10214	0.977167	1.24309	1.58383	1	0.113233	0.122457	1	0.726385	7.37497	8	0.496769	0.690421	0.692516	0.00209501	1.05544	0.291226
Digestive	Cholelithiasis	DNAmTL	462	18320	0.928853	0.847733	1.01773	-1.58296	1	0.113431	0.248774	1	0.61794	4.18646	8	0.839921	0.698502	0.698961	0.000459251	0.341233	0.732928
Digestive	Cholelithiasis	GrimAgeV2	462	18320	1.08433	0.980898	1.19866	1.58292	1	0.113441	0.147495	1	0.700941	4.1864	8	0.839926	0.698502	0.698754	0.000251867	0.213495	0.830941
Cardiovascular	Stable angina	DNAmTL	320	18382	0.921504	0.832396	1.02015	-1.57552	1	0.115136	1.46423	1	0.226258	7.5487	8	0.478747	0.830639	0.83128	0.000640329	0.929098	0.352838
Benign neoplasm or Carcinoma in situ	Benign neoplasm of colon, rectum, anus and anal canal	Lin	555	18471	1.06376	0.984584	1.14931	1.56631	1	0.117275	0.228754	1	0.632449	4.53288	8	0.806135	0.723916	0.724317	0.000401674	0.503175	0.614841
Eye	Ptosis of eyelid	YingAdaptAge	33	18828	0.765342	0.547466	1.06993	-1.56457	1	0.117684	5.72717	1	0.0167044	7.17827	8	0.517526	0.721915	0.70936	-0.0125549	-0.588282	0.556343
Cardiovascular	Venous thromboembolic disease (Excl PE)	YingAdaptAge	95	18777	1.13707	0.968025	1.33563	1.56426	1	0.117758	1.5246	1	0.216924	8.8259	8	0.357195	0.728447	0.734008	0.00556178	0.989314	0.322509
Skin	Psoriasis	DunedinPoAm38	145	18620	1.14719	0.965763	1.36271	1.56338	1	0.117962	0.388028	1	0.533338	17.2397	8	0.0277077	0.657872	0.659906	0.00203369	0.339343	0.734352
Cancers	Primary Malignancy_Oesophageal	DunedinPoAm38	33	18852	1.31947	0.931747	1.86854	1.56176	1	0.118345	0.0203811	1	0.886478	8.74002	8	0.3647	0.834427	0.84324	0.00881282	1.13392	0.256829
Infections	Infection of skin and subcutaneous tissues	Horvath_SkinBlood	294	18319	0.91581	0.820098	1.02269	-1.56158	1	0.118386	1.27761	1	0.258345	6.38248	8	0.604471	0.659678	0.660265	0.000587619	0.194623	0.845688
Cardiovascular	Venous thromboembolic disease (Excl PE)	YingCausAge	95	18777	1.12568	0.970128	1.30618	1.5603	1	0.118689	1.43413e-05	1	0.996978	7.4432	8	0.489654	0.728447	0.732732	0.00428501	1.20255	0.229152
Skin	Seborrheic dermatitis	GrimAgeV1	148	18640	1.14867	0.965054	1.36721	1.55971	1	0.118828	2.41053	1	0.120521	13.1039	8	0.108326	0.607244	0.613224	0.00598031	0.750912	0.452705
Digestive	Cholecystitis	YingAdaptAge	314	18466	1.08542	0.979091	1.2033	1.55828	1	0.119167	0.31453	1	0.574914	6.84499	8	0.553446	0.690421	0.691582	0.00116111	0.611299	0.541001
Digestive	Cholelithiasis	PhenoAge	462	18320	1.07397	0.981674	1.17495	1.55658	1	0.11957	0.388135	1	0.533281	4.5813	8	0.801245	0.698502	0.698437	-6.49666e-05	-0.0628342	0.949899
Infections	Female pelvic inflammatory disease	YingAdaptAge	61	10786	0.801407	0.60616	1.05954	-1.554	1	0.120184	3.30246	1	0.0691764	7.56522	7	0.372487	0.711112	0.712311	0.00119989	0.141367	0.88758
Cancers	Primary Malignancy_Pancreatic	DunedinPoAm38	34	18855	1.31554	0.930371	1.86015	1.55165	1	0.120745	0.712422	1	0.398641	5.04551	8	0.752701	0.797943	0.801558	0.00361455	0.30619	0.75946
Eye	Retinal detachments and breaks	DunedinPACE	35	18835	0.748691	0.519347	1.07931	-1.55099	1	0.120905	0.0353123	1	0.850943	1.17484	8	0.996884	0.704062	0.715933	0.0118708	0.823117	0.410441
Eye	Glaucoma	YingCausAge	73	18811	1.14016	0.965957	1.34578	1.55057	1	0.121006	0.255729	1	0.613069	5.3033	8	0.724722	0.812241	0.813636	0.00139486	1.11069	0.266703
Neurological	Trigeminal neuralgia	Hannum	34	18831	0.762668	0.540614	1.07593	-1.54316	1	0.122793	0.787499	1	0.374857	14.217	8	0.076282	0.724928	0.735735	0.0108074	0.970343	0.331876
Musculoskeletal	Spinal stenosis	Lin	82	18816	0.850969	0.692993	1.04496	-1.54026	1	0.123497	0.00552068	1	0.940771	9.5228	8	0.300128	0.785876	0.788138	0.00226209	0.345679	0.729584
Cancers	Primary Malignancy_Malignant Melanoma	DunedinPACE	45	18819	1.263	0.9381	1.70043	1.53886	1	0.123838	0.991195	1	0.31945	9.97967	8	0.266456	0.673869	0.689175	0.015306	0.840424	0.40067
Genitourinary	Glomerulonephritis	DNAmTL	51	18775	0.817697	0.632767	1.05667	-1.53859	1	0.123904	0.335621	1	0.562368	4.43445	8	0.815955	0.727997	0.732459	0.00446213	0.470074	0.638302
Cardiovascular	Atrial fibrillation	YingAdaptAge	458	18673	1.06013	0.984077	1.14205	1.53738	1	0.124201	0.00173858	1	0.966741	8.96927	8	0.344895	0.848439	0.848742	0.000302908	1.32563	0.184964
Cancers	Primary Malignancy_Other Skin and subcutaneous tissue	YingDamAge	227	18667	1.10243	0.973389	1.24858	1.53535	1	0.124698	0.00837294	1	0.927092	11.0345	8	0.19975	0.78963	0.788835	-0.000795293	-1.25056	0.211095
Skin	Seborrheic dermatitis	GrimAgeV2	148	18640	1.14667	0.962179	1.36653	1.52921	1	0.126213	1.74093	1	0.187021	12.637	8	0.124966	0.607244	0.612647	0.00540336	0.701283	0.483126
Musculoskeletal	Rheumatoid Arthritis	DNAmTL	117	18759	0.871171	0.729917	1.03976	-1.52801	1	0.126509	0.65952	1	0.416729	4.06672	8	0.851054	0.726279	0.728829	0.00255007	0.605254	0.54501
Digestive	Liver fibrosis, sclerosis and cirrhosis	Horvath	43	18826	1.20588	0.948312	1.53341	1.52709	1	0.126739	0.535967	1	0.464109	5.6172	8	0.690023	0.810932	0.81526	0.00432727	0.651953	0.514431
Cancers	Secondary malignancy_Liver and intrahepatic bile duct	Lin	125	18851	0.876879	0.740776	1.03799	-1.52675	1	0.126823	1.01346	1	0.314075	10.6771	8	0.220676	0.770327	0.774116	0.00378981	0.780825	0.434905
Cancers	Primary Malignancy_Uterine	GrimAgeV1	43	11076	1.28292	0.931642	1.76664	1.52624	1	0.126951	0.254701	1	0.613784	11.4987	7	0.118295	0.802343	0.803644	0.00130054	0.203344	0.838866
Cardiovascular	Left bundle branch block	YingAdaptAge	46	18843	1.17758	0.954361	1.453	1.52437	1	0.127416	0.133626	1	0.714701	1.91123	8	0.983613	0.772598	0.771588	-0.00100964	-0.150555	0.880327
Haematological or immunological	Agranulocytosis	Horvath	80	18795	1.16075	0.958141	1.4062	1.52309	1	0.127735	0.0388288	1	0.843788	2.22839	8	0.973197	0.693145	0.689872	-0.00327278	-0.402317	0.687451
Neurological	Postviral fatigue syndrome, neurasthenia and fibromyalgia	DunedinPoAm38	179	18636	1.13253	0.964782	1.32944	1.52164	1	0.1281	0.143376	1	0.704948	4.23211	8	0.835598	0.719241	0.721538	0.00229644	0.847825	0.396536
Cardiovascular	Peripheral arterial disease	Hannum	140	18768	1.09961	0.972959	1.24275	1.52092	1	0.128279	0.00470142	1	0.945334	11.1392	8	0.193938	0.839134	0.837736	-0.00139805	-0.769861	0.441382
Neurological	Peripheral neuropathies (excluding cranial nerve and carpal tunnel syndromes)	GrimAgeV1	223	18649	1.11369	0.969205	1.27972	1.51882	1	0.128808	0.172328	1	0.678051	6.85543	8	0.552308	0.657961	0.660285	0.00232465	0.664833	0.506157
Benign neoplasm or Carcinoma in situ	Leiomyoma of uterus	Horvath	165	10845	1.12526	0.966096	1.31066	1.51672	1	0.129337	0.491192	1	0.483396	8.9883	7	0.253497	0.601729	0.602602	0.000872773	0.103275	0.917744
Eye	Macular degeneration	GrimAgeV1	73	18827	1.18774	0.950916	1.48354	1.51641	1	0.129415	0.121521	1	0.72739	3.87841	8	0.867924	0.835398	0.838613	0.00321466	1.81171	0.0700304
Haematological or immunological	Vitamin B12 deficiency anaemia	YingCausAge	81	18810	0.848638	0.686426	1.04918	-1.51639	1	0.12942	4.31334	1	0.0378147	13.7274	8	0.0891519	0.71097	0.71847	0.00749943	0.817472	0.413659
Cancers	Primary Malignancy_Uterine	DunedinPACE	43	11076	1.25946	0.934608	1.69722	1.51566	1	0.129606	1.08852	1	0.296798	11.6907	7	0.111201	0.802343	0.804612	0.00226804	0.290096	0.771743
Infections	Lower Respiratory Tract Infections	YingCausAge	757	18454	1.04903	0.985992	1.1161	1.51384	1	0.130066	0.537702	1	0.463387	8.30983	8	0.403805	0.764595	0.764278	-0.000317841	-1.77456	0.075971
Skin	Seborrheic dermatitis	DunedinPoAm38	148	18640	1.14247	0.961403	1.35765	1.51291	1	0.130302	2.54032	1	0.110972	13.3003	8	0.101927	0.607244	0.608057	0.000813719	0.107409	0.914465
Haematological or immunological	Vitamin B12 deficiency anaemia	Horvath	81	18810	0.849105	0.686843	1.0497	-1.51171	1	0.130607	3.64963	1	0.0560818	12.7432	8	0.120997	0.71097	0.718542	0.00757194	0.961606	0.336247
Psychiatric	Depression	YingAdaptAge	481	17857	1.07086	0.979893	1.17027	1.51153	1	0.130653	0.155744	1	0.693106	7.44286	8	0.48969	0.64132	0.642896	0.00157612	0.902504	0.366789
Haematological or immunological	Iron deficiency anaemia	Lin	272	18552	1.08833	0.975159	1.21463	1.51097	1	0.130795	1.15868	1	0.281739	8.04838	8	0.428759	0.696163	0.697864	0.00170147	1.26473	0.205969
Cancers	Secondary Malignancy_Other organs	YingAdaptAge	104	18849	1.12544	0.965422	1.31197	1.51026	1	0.130976	0.0923118	1	0.761259	8.99666	8	0.342578	0.752412	0.756766	0.00435347	1.12755	0.259509
Neurological	Migraine	PhenoAge	283	17748	0.908904	0.802814	1.02901	-1.50836	1	0.131463	1.14953	1	0.283647	10.5623	8	0.227754	0.687056	0.687732	0.000675556	0.388606	0.697567
Cancers	Primary Malignancy_Other Skin and subcutaneous tissue	DNAmTL	227	18667	0.912553	0.810139	1.02791	-1.5067	1	0.131889	0.00121274	1	0.97222	11.0235	8	0.20037	0.78963	0.791357	0.001727	1.28953	0.197213
Neurological	Postviral fatigue syndrome, neurasthenia and fibromyalgia	DunedinPACE	179	18636	1.12753	0.964404	1.31825	1.50541	1	0.132219	0.0245401	1	0.875518	4.41973	8	0.817409	0.719241	0.720152	0.000910466	0.309093	0.757251
Digestive	Appendicitis	Horvath_SkinBlood	108	18069	1.15331	0.957196	1.38961	1.49996	1	0.133624	0.000295297	1	0.98629	6.04622	8	0.642055	0.636113	0.644478	0.00836483	1.19643	0.231529
Respiratory	Nasal polyp	GrimAgeV2	75	18712	0.819027	0.630896	1.06326	-1.49934	1	0.133786	1.11051	1	0.291971	7.52704	8	0.480977	0.686962	0.694951	0.00798913	1.13183	0.257706
Cardiovascular	Myocardial infarction	DNAmTL	347	18626	0.927721	0.841007	1.02337	-1.4985	1	0.134003	0.622646	1	0.430066	7.01354	8	0.535172	0.842861	0.843079	0.000218042	0.417413	0.676377
Cancers	Primary Malignancy_colorectal and anus	PhenoAge	152	18773	1.12038	0.965597	1.29998	1.49848	1	0.134008	0.000162173	1	0.989839	10.7681	8	0.215187	0.74163	0.742701	0.00107017	0.433645	0.664547
Eye	Diabetic ophthalmic complications	Zhang_10	165	18822	1.11577	0.966761	1.28776	1.49781	1	0.134183	0.0089887	1	0.924467	9.34981	8	0.313651	0.775034	0.775116	8.15357e-05	0.0373428	0.970212
Infections	Infection of anal and rectal regions	DunedinPACE	39	18734	1.2775	0.926973	1.76057	1.4966	1	0.134497	0.0773629	1	0.780903	6.73064	8	0.565954	0.689326	0.695539	0.0062131	0.385732	0.699695
Cancers	Primary Malignancy_Prostate	DunedinPoAm38	148	7731	0.870197	0.725295	1.04405	-1.49613	1	0.134619	0.0170592	1	0.896083	3.86216	7	0.795511	0.801094	0.801677	0.00058274	0.193328	0.846702
Cardiovascular	Raynaud's syndrome	YingDamAge	80	18753	1.17846	0.949875	1.46207	1.49258	1	0.135547	1.2944	1	0.255239	17.3671	8	0.0265057	0.638396	0.643766	0.00537005	0.469408	0.638778
Psychiatric	Bipolar affective disorder and mania	Horvath	36	18831	0.776045	0.555955	1.08326	-1.48999	1	0.136227	0.000499793	1	0.982164	5.72284	8	0.678246	0.766543	0.775667	0.00912477	1.03543	0.300468
Digestive	Pancreatitis	GrimAgeV1	81	18782	1.18329	0.948162	1.47671	1.48904	1	0.136478	0.0240756	1	0.876693	6.32512	8	0.610864	0.676407	0.682903	0.00649599	0.998737	0.317922
Genitourinary	Hyperplasia of prostate	Hannum	282	7611	1.07675	0.976712	1.18703	1.48635	1	0.137186	0.00136976	1	0.970477	3.30007	7	0.855926	0.797621	0.798572	0.000950755	0.681229	0.495727
Cancers	Primary Malignancy_Prostate	PhenoAge	148	7731	0.887864	0.758976	1.03864	-1.48624	1	0.137216	0.375147	1	0.540212	3.8515	7	0.796714	0.801094	0.802161	0.00106657	0.245464	0.806098
Haematological or immunological	Agranulocytosis	YingCausAge	80	18795	1.14591	0.957465	1.37144	1.48582	1	0.137328	0.095763	1	0.756975	2.29074	8	0.970776	0.693145	0.69082	-0.00232434	-0.306382	0.759314
Musculoskeletal	Osteoporosis	PhenoAge	319	18756	1.08131	0.975324	1.19882	1.4853	1	0.137465	0.0434073	1	0.83496	8.43228	8	0.392422	0.848828	0.848067	-0.000760703	-2.06846	0.0385967
Musculoskeletal	Osteoarthritis (excl spine)	GrimAgeV1	1132	18188	1.04814	0.985064	1.11525	1.48475	1	0.13761	0.363091	1	0.546794	9.2111	8	0.324802	0.757728	0.757715	-1.34663e-05	-0.193021	0.846943
Eye	Actinic keratosis	YingDamAge	106	18766	1.14442	0.957563	1.36774	1.48322	1	0.138017	2.90236	1	0.0884501	18.5202	8	0.0176473	0.77728	0.777494	0.000214868	0.318524	0.750088
Digestive	Irritable bowel syndrome	PhenoAge	250	18386	0.90644	0.795923	1.0323	-1.48077	1	0.138667	0.0362581	1	0.848983	6.52154	8	0.58902	0.687844	0.690203	0.00235929	0.975319	0.329402
Skin	Psoriasis	YingCausAge	145	18620	1.12043	0.963557	1.30284	1.47761	1	0.139512	0.448293	1	0.503147	17.7021	8	0.0235743	0.657872	0.662377	0.00450413	1.1537	0.248624
Cancers	Primary Malignancy_Prostate	DunedinPACE	148	7731	0.880654	0.743886	1.04257	-1.4759	1	0.139971	0.066923	1	0.795871	3.66636	7	0.817304	0.801094	0.802203	0.00110845	0.471873	0.637017
Cancers	Secondary Malignancy_retroperitoneum and peritoneum	Horvath	46	18859	0.818805	0.62786	1.06782	-1.47564	1	0.140041	0.0213692	1	0.883778	7.44789	8	0.489167	0.799095	0.812286	0.0131916	0.985561	0.324349
Eye	Ptosis of eyelid	DNAmTL	33	18828	1.29652	0.918055	1.831	1.47453	1	0.14034	0.0155597	1	0.900731	1.82366	8	0.985949	0.721915	0.727924	0.00600901	0.292833	0.769649
Digestive	Barrett's oesophagus	YingCausAge	71	18843	1.14898	0.955079	1.38225	1.47263	1	0.14085	1.19246	1	0.274834	7.23338	8	0.511675	0.705484	0.710211	0.0047276	0.514188	0.60712
Infections	Infection of skin and subcutaneous tissues	DNAmTL	294	18319	0.91914	0.821489	1.0284	-1.47135	1	0.141195	3.14858	1	0.0759932	7.99178	8	0.434274	0.659678	0.659545	-0.000133035	-0.0537391	0.957143
Cardiovascular	Nonrheumatic aortic valve disorders	YingCausAge	103	18811	1.11433	0.96453	1.28739	1.46968	1	0.141648	1.37434	1	0.241068	11.0576	8	0.198458	0.844583	0.844858	0.000274531	1.81648	0.0692973
Psychiatric	Dementia	DunedinPACE	154	18857	1.12473	0.961505	1.31567	1.4693	1	0.141751	3.08412	1	0.07906	10.6293	8	0.223601	0.920977	0.921711	0.000734655	0.345502	0.729717
Respiratory	Pulmonary collapse (excl pneumothorax)	DNAmTL	47	18846	0.815633	0.621451	1.07049	-1.469	1	0.141832	0.0378241	1	0.845797	10.5694	8	0.22731	0.751251	0.749121	-0.00213004	-0.313882	0.75361
Digestive	Barrett's oesophagus	Horvath	71	18843	1.16118	0.950892	1.41797	1.466	1	0.142648	2.86331	1	0.0906206	8.9527	8	0.346302	0.705484	0.707972	0.00248797	0.267536	0.789056
Genitourinary	Urolithiasis	YingCausAge	165	18535	1.11034	0.965338	1.27711	1.46591	1	0.142672	0.627106	1	0.428419	8.14864	8	0.419087	0.676798	0.678848	0.00204945	0.649389	0.516087
Digestive	Crohn's disease	DNAmTL	40	18758	0.797579	0.589328	1.07942	-1.46499	1	0.142924	0.0356677	1	0.850203	7.94699	8	0.438665	0.631196	0.643813	0.0126175	0.827701	0.40784
Cancers	Primary Malignancy_Uterine	GrimAgeV2	43	11076	1.27403	0.921013	1.76236	1.46297	1	0.143476	0.655344	1	0.418208	11.6979	7	0.110943	0.802343	0.803496	0.00115299	0.174585	0.861406
Neurological	Epilepsy	GrimAgeV2	81	18698	1.18416	0.944179	1.48514	1.46289	1	0.143497	0.309942	1	0.577716	6.42201	8	0.600071	0.650775	0.653375	0.00259951	0.308188	0.757939
Cancers	Secondary Malignancy_Pleura	GrimAgeV1	32	18857	1.28423	0.918469	1.79565	1.46272	1	0.143545	0.272937	1	0.601369	6.73317	8	0.565676	0.788989	0.799744	0.0107553	1.68653	0.0916933
Musculoskeletal	Osteoporosis	Hannum	319	18756	1.06557	0.978379	1.16053	1.45816	1	0.144797	0.0408407	1	0.839846	8.31452	8	0.403366	0.848828	0.848943	0.000115279	0.824738	0.40952
Digestive	Ulcerative colitis	PhenoAge	67	18768	1.18338	0.943612	1.48408	1.45757	1	0.14496	0.0550908	1	0.814431	4.1534	8	0.843024	0.605378	0.609159	0.00378142	0.219943	0.825916
Cancers	Secondary Malignancy_retroperitoneum and peritoneum	Horvath_SkinBlood	46	18859	0.837532	0.659824	1.0631	-1.45711	1	0.145087	0.137527	1	0.710752	7.69015	8	0.464307	0.799095	0.819052	0.0199573	1.62415	0.104345
Musculoskeletal	Carpal tunnel syndrome	Horvath_SkinBlood	263	18530	1.09108	0.970283	1.22692	1.45608	1	0.14537	0.151117	1	0.69747	8.27698	8	0.406892	0.688757	0.69003	0.00127346	0.876126	0.380961
Digestive	Pancreatitis	DunedinPoAm38	81	18782	1.18524	0.942737	1.49013	1.45511	1	0.14564	0.292653	1	0.588526	6.5568	8	0.585114	0.676407	0.683692	0.00728488	1.0654	0.286694
Genitourinary	Obstructive and reflux uropathy	GrimAgeV2	102	18768	1.15822	0.949588	1.41268	1.44952	1	0.147192	1.07019	1	0.300902	3.3525	8	0.910331	0.731727	0.730518	-0.00120855	-0.353489	0.723722
Cardiovascular	Pulmonary embolism	Lin	126	18779	0.881948	0.744077	1.04536	-1.44846	1	0.147489	0.294888	1	0.587105	9.16758	8	0.328357	0.745066	0.744086	-0.000980735	-0.195214	0.845225
Psychiatric	Other psychoactive substance misuse	YingCausAge	56	18779	1.19419	0.939053	1.51866	1.44721	1	0.147837	0.448948	1	0.502835	11.2599	8	0.187405	0.773022	0.776512	0.00348979	0.75746	0.448774
Eye	Actinic keratosis	YingCausAge	106	18766	1.11281	0.962819	1.28616	1.44704	1	0.147886	3.09718	1	0.078428	18.1319	8	0.0202589	0.77728	0.776939	-0.00034025	-0.177256	0.859307
Cancers	Primary Malignancy_Lung and trachea	Hannum	136	18847	1.0956	0.96799	1.24003	1.44507	1	0.148438	0.173863	1	0.676702	4.46163	8	0.81326	0.865083	0.865601	0.000518333	0.525754	0.599059
Respiratory	Chronic sinusitis	GrimAgeV1	474	18117	1.07849	0.973422	1.1949	1.4449	1	0.148487	0.0121047	1	0.912392	2.6914	8	0.952208	0.613735	0.61518	0.00144497	0.719034	0.47212
Neurological	Trigeminal neuralgia	GrimAgeV1	34	18831	1.29246	0.912138	1.83136	1.4428	1	0.149077	0.0296981	1	0.863177	13.2622	8	0.103141	0.724928	0.711648	-0.0132797	-1.19037	0.2339
Ear	Tinnitus	YingDamAge	115	18759	1.1425	0.953357	1.36917	1.44271	1	0.149101	1.00044	1	0.317203	7.59817	8	0.473672	0.575037	0.579507	0.00446956	0.283937	0.776459
Digestive	Oesophagitis and oesophageal ulcer	YingDamAge	410	18223	1.072	0.975342	1.17823	1.4421	1	0.149274	0.0037994	1	0.95085	8.78446	8	0.360804	0.666115	0.667315	0.0012	1.08484	0.277994
Respiratory	Chronic Obstructive Pulmonary Disease (COPD)	YingAdaptAge	427	18691	0.939197	0.862356	1.02288	-1.44044	1	0.149744	1.35277	1	0.244795	4.19536	8	0.839081	0.850734	0.851336	0.00060215	0.892038	0.372373
Genitourinary	Urinary Incontinence	YingCausAge	219	10699	1.09426	0.967998	1.23699	1.44004	1	0.149857	1.51073	1	0.219028	11.9941	7	0.100753	0.656813	0.658295	0.00148184	0.432718	0.665219
Musculoskeletal	Spondylosis	Horvath_SkinBlood	163	18579	1.10662	0.964063	1.27026	1.43985	1	0.14991	0.0937043	1	0.75952	3.79504	8	0.875126	0.746016	0.745788	-0.00022753	-1.17163	0.241347
Infections	Mycoses	Horvath_SkinBlood	73	18806	1.15697	0.948249	1.41164	1.43649	1	0.150864	0.837754	1	0.36004	14.9366	8	0.0603895	0.744353	0.746627	0.00227348	0.732691	0.463747
Cancers	Secondary Malignancy_retroperitoneum and peritoneum	DunedinPACE	46	18859	0.799874	0.589631	1.08508	-1.43519	1	0.151234	0.0469491	1	0.82846	7.55686	8	0.477908	0.799095	0.804563	0.005468	0.634669	0.525644
Cancers	Secondary Malignancy_Lung	PhenoAge	89	18852	1.14165	0.952558	1.36828	1.43391	1	0.151598	0.277585	1	0.598289	10.7051	8	0.218978	0.787871	0.789662	0.00179052	0.749955	0.453282
Neurological	Trigeminal neuralgia	GrimAgeV2	34	18831	1.29557	0.908959	1.84661	1.43209	1	0.152118	0.228915	1	0.632329	13.4265	8	0.0979947	0.724928	0.711482	-0.0134455	-1.1909	0.233693
Digestive	Cholelithiasis	Horvath_SkinBlood	462	18320	1.06827	0.975936	1.16935	1.4319	1	0.152173	0.301189	1	0.583138	4.38612	8	0.820716	0.698502	0.69819	-0.000312106	-0.440763	0.659385
Psychiatric	Bipolar affective disorder and mania	Zhang_10	36	18831	1.25772	0.918749	1.72175	1.43111	1	0.1524	0.00599604	1	0.938278	5.63652	8	0.687873	0.766543	0.778702	0.012159	1.28738	0.19796
Neurological	Migraine	YingDamAge	283	17748	1.09214	0.967952	1.23225	1.43109	1	0.152404	3.51035	1	0.0609866	12.3161	8	0.137648	0.687056	0.688269	0.00121272	0.731227	0.46464
Endocrine	Obesity	YingAdaptAge	321	18273	1.0797	0.972046	1.19928	1.43094	1	0.152447	0.443038	1	0.50566	5.74645	8	0.675609	0.879336	0.879128	-0.00020824	-0.525554	0.599198
Digestive	Fatty Liver	DNAmTL	71	18837	0.844436	0.669778	1.06464	-1.43019	1	0.152662	0.0229311	1	0.879636	16.061	8	0.0415156	0.760882	0.763763	0.0028813	0.626468	0.531008
Digestive	Gastro-oesophageal reflux disease	DNAmTL	813	18117	0.950909	0.887433	1.01893	-1.42806	1	0.153275	0.657881	1	0.417309	5.21304	8	0.734582	0.625494	0.626889	0.00139485	1.31904	0.187155
Digestive	Irritable bowel syndrome	YingDamAge	250	18386	0.910571	0.800666	1.03556	-1.42751	1	0.153434	0.270684	1	0.602873	6.5665	8	0.584041	0.687844	0.689104	0.00126026	0.484511	0.628023
Psychiatric	Anxiety disorders	GrimAgeV1	412	18078	1.082	0.970978	1.20572	1.42682	1	0.153633	0.0215375	1	0.883324	12.0201	8	0.15031	0.617523	0.618612	0.00108911	0.491035	0.623402
Musculoskeletal	Rheumatoid Arthritis	YingDamAge	117	18759	1.13525	0.953522	1.35162	1.42527	1	0.154078	0.364226	1	0.546169	4.23124	8	0.835681	0.726279	0.729008	0.00272934	0.874573	0.381806
Benign neoplasm or Carcinoma in situ	Haemangioma, any site	DNAmTL	58	18730	0.832522	0.647013	1.07122	-1.42511	1	0.154126	0.0264398	1	0.870831	6.84615	8	0.553319	0.639538	0.649555	0.0100178	0.63355	0.526375
Cardiovascular	Unstable Angina	GrimAgeV2	68	18732	1.17586	0.940876	1.46953	1.42422	1	0.154383	0.144212	1	0.704129	3.11334	8	0.927045	0.804136	0.806759	0.00262301	0.669814	0.502976
Cancers	Primary Malignancy_Lung and trachea	Horvath_SkinBlood	136	18847	1.10916	0.961384	1.27965	1.42017	1	0.155559	0.0615103	1	0.804125	4.34556	8	0.824678	0.865083	0.863655	-0.00142807	-1.33344	0.182387
Skin	Dermatitis (atopc/contact/other/unspecified)	DunedinPoAm38	533	17800	1.06967	0.974547	1.17408	1.41741	1	0.156364	0.275144	1	0.599901	13.3171	8	0.101395	0.555539	0.557282	0.00174252	0.440132	0.659842
Infections	Urinary Tract Infections	Zhang_10	530	18303	1.06191	0.9771	1.15409	1.41452	1	0.15721	0.278284	1	0.597828	15.4153	8	0.0515552	0.723896	0.72399	9.46953e-05	0.0955075	0.923912
Musculoskeletal	Carpal tunnel syndrome	Horvath	263	18530	1.08557	0.968681	1.21657	1.41259	1	0.157778	1.75149	1	0.185689	9.95172	8	0.268431	0.688757	0.690183	0.00142645	0.689388	0.490579
Skin	Pilonidal cyst/sinus	YingAdaptAge	34	18688	0.752349	0.506624	1.11726	-1.41043	1	0.158413	0.0152414	1	0.901746	8.40353	8	0.395077	0.806419	0.818235	0.0118158	2.20369	0.0275459
Haematological or immunological	Vitamin B12 deficiency anaemia	Hannum	81	18810	0.85848	0.694384	1.06136	-1.40983	1	0.158589	0.336073	1	0.562105	9.21613	8	0.324393	0.71097	0.72028	0.00930952	1.21118	0.225827
Benign neoplasm or Carcinoma in situ	Benign neoplasm of brain and other parts of central nervous system	GrimAgeV1	35	18829	0.761528	0.52139	1.11227	-1.4095	1	0.158687	9.85769	1	0.00169123	15.2966	8	0.0536284	0.640937	0.661951	0.0210143	0.933384	0.350622
Cancers	Primary Malignancy_Breast	PhenoAge	256	10877	1.08801	0.967558	1.22345	1.40906	1	0.158818	1.05489	1	0.304383	4.24604	7	0.751042	0.674147	0.674609	0.000461939	0.199244	0.842072
Digestive	Diaphragmatic hernia	Horvath_SkinBlood	529	18351	1.06031	0.977285	1.15038	1.40767	1	0.159229	0.169855	1	0.680241	9.07983	8	0.335606	0.706218	0.705907	-0.000311418	-0.837541	0.402289
Infections	Infection of bones and joints	GrimAgeV2	38	18820	1.25521	0.914205	1.72341	1.40538	1	0.159907	0.00795004	1	0.928952	10.1359	8	0.255615	0.746098	0.7482	0.00210168	0.209513	0.834048
Psychiatric	Alcohol Problems	PhenoAge	547	18477	1.06029	0.977155	1.1505	1.40529	1	0.159934	0.125174	1	0.72349	28.9595	8	0.00032233	0.654789	0.655608	0.000819661	0.592662	0.553407
Infections	Ear and Upper Respiratory Tract Infections	Hannum	161	17987	0.887746	0.751883	1.04816	-1.40499	1	0.160024	0.049684	1	0.823614	17.8849	8	0.0221061	0.63384	0.637605	0.00376483	0.77471	0.438511
Cancers	Non-Hodgkin Lymphoma	YingCausAge	50	18821	1.16559	0.941217	1.44344	1.40464	1	0.160129	2.18358	1	0.139489	6.88593	8	0.548988	0.718163	0.719995	0.00183155	0.202515	0.839514
Cardiovascular	Atrioventricular block, first degree	YingAdaptAge	32	18853	1.18435	0.934558	1.50092	1.39999	1	0.161517	0.482617	1	0.487239	3.7594	8	0.878153	0.846403	0.845663	-0.000740529	-0.175274	0.860865
Digestive	Gastro-oesophageal reflux disease	Zhang_10	813	18117	1.05173	0.980011	1.12869	1.39965	1	0.161619	0.00376298	1	0.951086	4.90993	8	0.767158	0.625494	0.625941	0.000447465	0.422623	0.672571
Digestive	Barrett's oesophagus	Zhang_10	71	18843	1.16872	0.939243	1.45427	1.39797	1	0.162122	0.231689	1	0.630274	6.82342	8	0.555799	0.705484	0.707335	0.00185172	0.281055	0.778668
Psychiatric	Bipolar affective disorder and mania	DNAmTL	36	18831	0.787507	0.562896	1.10174	-1.39441	1	0.163193	0.241292	1	0.623275	5.90668	8	0.657684	0.766543	0.779016	0.0124738	1.59249	0.111275
Neurological	Postviral fatigue syndrome, neurasthenia and fibromyalgia	GrimAgeV2	179	18636	1.12453	0.953442	1.32632	1.39381	1	0.163376	0.382078	1	0.536493	5.59265	8	0.692755	0.719241	0.719723	0.000481264	0.16875	0.865993
Cardiovascular	Venous thromboembolic disease (Excl PE)	GrimAgeV1	95	18777	1.15219	0.943561	1.40696	1.38999	1	0.164531	0.0451359	1	0.831754	7.4649	8	0.487402	0.728447	0.733426	0.00497974	1.25945	0.207868
Psychiatric	Depression	GrimAgeV1	481	17857	1.07283	0.971577	1.18464	1.38991	1	0.164556	0.488875	1	0.484429	7.5298	8	0.480692	0.64132	0.642394	0.00107348	0.620557	0.534891
Cardiovascular	Pulmonary embolism	Horvath_SkinBlood	126	18779	0.892385	0.759768	1.04815	-1.38708	1	0.165419	0.0461251	1	0.829949	8.74138	8	0.36458	0.745066	0.745344	0.00027784	0.0404679	0.96772
Digestive	Peptic ulcer disease	Hannum	106	18422	1.11697	0.955132	1.30623	1.38517	1	0.166	0.259935	1	0.610165	8.92816	8	0.348393	0.728333	0.729911	0.00157816	0.370577	0.710952
Musculoskeletal	Psoriatic arthropathy	YingDamAge	30	18837	1.27589	0.903297	1.80216	1.38278	1	0.166732	0.140842	1	0.707445	8.25149	8	0.409297	0.638142	0.664481	0.0263395	1.39598	0.162722
Haematological or immunological	Iron deficiency anaemia	YingCausAge	272	18552	1.07817	0.968953	1.1997	1.38122	1	0.167212	0.191938	1	0.661308	6.80887	8	0.557388	0.696163	0.696861	0.000697886	0.663146	0.507237
Genitourinary	Erectile dysfunction	GrimAgeV2	193	7651	0.895122	0.764749	1.04772	-1.37956	1	0.167724	0.284176	1	0.593977	6.60416	7	0.471224	0.669861	0.673422	0.00356053	0.778773	0.436113
Infections	Infections of the digestive system	DNAmTL	343	18580	0.92843	0.835216	1.03205	-1.37563	1	0.168936	0.381905	1	0.536585	10.1559	8	0.254251	0.620823	0.623861	0.00303839	1.19343	0.2327
Digestive	Anorectal fistula	YingCausAge	32	18770	1.20672	0.923174	1.57736	1.37504	1	0.169119	0.14988	1	0.69865	8.02042	8	0.431478	0.709796	0.713268	0.00347222	0.325784	0.744588
Cancers	Secondary Malignancy_Lung	DunedinPACE	89	18852	1.15635	0.939974	1.42252	1.37434	1	0.169337	1.89393	1	0.16876	12.8348	8	0.117662	0.787871	0.784937	-0.00293429	-0.484587	0.627969
Cancers	Secondary Malignancy_Brain, Other CNS and Intracranial	PhenoAge	49	18855	1.18323	0.930497	1.5046	1.37239	1	0.169942	1.08875	1	0.296748	8.74016	8	0.364688	0.771738	0.772792	0.00105372	0.301385	0.763121
Digestive	Irritable bowel syndrome	DunedinPoAm38	250	18386	0.905355	0.785419	1.04361	-1.37132	1	0.170275	1.57057	1	0.210124	8.26372	8	0.408142	0.687844	0.688868	0.00102426	0.415981	0.677424
Cancers	Secondary Malignancy_Bone	Horvath_SkinBlood	111	18853	1.12202	0.951755	1.32275	1.37112	1	0.170336	0.72993	1	0.392906	1.61381	8	0.990653	0.76047	0.761025	0.000555672	1.04061	0.298057
Eye	Glaucoma	PhenoAge	73	18811	1.15547	0.939735	1.42074	1.37051	1	0.170528	1.67963	1	0.194973	6.89497	8	0.548006	0.812241	0.815066	0.00282555	1.75681	0.0789502
Digestive	Irritable bowel syndrome	Lin	250	18386	0.914335	0.804204	1.03955	-1.36769	1	0.17141	0.00594779	1	0.938527	6.32298	8	0.611102	0.687844	0.690487	0.0026427	1.10528	0.269036
Neurological	Trigeminal neuralgia	YingCausAge	34	18831	0.78613	0.556794	1.10993	-1.36736	1	0.171511	0.0178733	1	0.893647	13.4881	8	0.0961241	0.724928	0.736244	0.0113159	1.28235	0.199718
Genitourinary	Hydrocoele (incl infected)	GrimAgeV2	34	7656	1.27564	0.899786	1.80848	1.36703	1	0.171616	0.121836	1	0.727051	3.29382	7	0.856557	0.627564	0.647059	0.0194946	0.857029	0.391429
Haematological or immunological	Iron deficiency anaemia	Horvath	272	18552	1.08074	0.966802	1.20809	1.36601	1	0.171936	2.85349	1	0.0911759	9.85745	8	0.275174	0.696163	0.696764	0.000600745	0.536263	0.591777
Respiratory	Other interstitial pulmonary diseases with fibrosis	YingDamAge	42	18855	1.20671	0.921345	1.58047	1.36492	1	0.172278	0.590494	1	0.442228	4.70776	8	0.788306	0.88681	0.886751	-5.82171e-05	-0.687657	0.491669
Cardiovascular	Atrial fibrillation	YingCausAge	458	18673	1.05285	0.977744	1.13373	1.36393	1	0.172591	1.37781	1	0.240475	9.67983	8	0.28822	0.848439	0.847971	-0.000467727	-0.577894	0.563336
Digestive	Coeliac disease	PhenoAge	60	18812	0.836065	0.64637	1.08143	-1.36373	1	0.172653	0.494877	1	0.48176	24.4963	8	0.0018912	0.635807	0.644071	0.00826401	0.676477	0.498738
Eye	Macular degeneration	GrimAgeV2	73	18827	1.17273	0.932553	1.47476	1.36275	1	0.172961	0.00430757	1	0.947671	3.60381	8	0.890985	0.835398	0.837636	0.00223806	1.59989	0.109623
Benign neoplasm or Carcinoma in situ	Benign neoplasm and polyp of uterus	Hannum	123	10942	1.12275	0.950456	1.32627	1.36216	1	0.173146	1.17014	1	0.279373	15.0571	7	0.0352748	0.624122	0.622832	-0.00128951	-0.206402	0.836477
Genitourinary	Postmenopausal bleeding	Lin	210	10820	1.09532	0.960793	1.24869	1.36178	1	0.173267	4.79317	1	0.0285729	20.2567	7	0.00504105	0.651449	0.651314	-0.000135093	-0.037451	0.970125
Cancers	Secondary malignancy_Liver and intrahepatic bile duct	DunedinPACE	125	18851	1.12977	0.947727	1.34679	1.3611	1	0.173483	1.02591	1	0.311122	10.2815	8	0.245821	0.770327	0.768927	-0.00139998	-0.345209	0.729937
Benign neoplasm or Carcinoma in situ	Haemangioma, any site	YingDamAge	58	18730	1.18944	0.926063	1.52772	1.3585	1	0.174307	0.0659868	1	0.797272	6.75091	8	0.563731	0.639538	0.646284	0.00674622	0.525266	0.599398
Endocrine	Hyperparathyroidism	DNAmTL	35	18841	1.25846	0.902992	1.75385	1.35745	1	0.174638	1.32403	1	0.24987	6.94392	8	0.542695	0.769613	0.774194	0.0045806	0.323384	0.746405
Respiratory	Other interstitial pulmonary diseases with fibrosis	Lin	42	18855	1.16839	0.932719	1.46362	1.35402	1	0.175731	0.277168	1	0.598563	4.56272	8	0.803126	0.88681	0.8896	0.00279062	1.13919	0.254622
Cardiovascular	Unstable Angina	Zhang_10	68	18732	1.15754	0.936541	1.43069	1.35345	1	0.175911	3.02372	1	0.082055	6.08236	8	0.638007	0.804136	0.808207	0.00407043	0.676681	0.498608
Genitourinary	Hydrocoele (incl infected)	Horvath_SkinBlood	34	7656	1.22214	0.913853	1.63441	1.35258	1	0.17619	1.04979	1	0.305556	4.5387	7	0.716053	0.627564	0.656185	0.0286207	1.25181	0.210638
Cardiovascular	Left bundle branch block	Horvath	46	18843	0.828911	0.631465	1.08809	-1.35178	1	0.176446	0.00207005	1	0.963711	1.74423	8	0.987874	0.772598	0.7699	-0.00269816	-0.248506	0.803743
Benign neoplasm or Carcinoma in situ	Benign neoplasm and polyp of uterus	Horvath_SkinBlood	123	10942	1.12825	0.947083	1.34408	1.35121	1	0.176629	3.26459	1	0.0707907	17.3781	7	0.0151143	0.624122	0.630622	0.00650016	1.0773	0.281348
Ear	Hearing loss	Hannum	305	18392	1.07234	0.968991	1.18672	1.35079	1	0.176762	0.0094704	1	0.922475	6.11145	8	0.634749	0.659267	0.660189	0.000921412	0.419304	0.674994
Neurological	Multiple sclerosis	DunedinPoAm38	49	18821	1.23767	0.908103	1.68684	1.34978	1	0.177086	0.27001	1	0.603325	7.03882	8	0.53245	0.69738	0.70558	0.00819936	0.926889	0.353984
Benign neoplasm or Carcinoma in situ	Benign neoplasm of brain and other parts of central nervous system	Horvath_SkinBlood	35	18829	0.82439	0.622716	1.09138	-1.34912	1	0.177297	1.45795	1	0.227256	5.98873	8	0.648495	0.640937	0.661745	0.0208076	1.11977	0.262812
Cancers	Secondary Malignancy_Other organs	PhenoAge	104	18849	1.12565	0.947652	1.33708	1.34776	1	0.177736	0.216456	1	0.641754	8.89754	8	0.351013	0.752412	0.752652	0.000240064	0.0954688	0.923942
Infections	Ear and Upper Respiratory Tract Infections	GrimAgeV1	161	17987	1.12438	0.947939	1.33366	1.34609	1	0.178274	0.158372	1	0.69066	18.6035	8	0.0171302	0.63384	0.636291	0.00245123	0.619304	0.535716
Neurological	Parkinson's disease	YingDamAge	43	18853	1.20807	0.917277	1.59105	1.34541	1	0.178491	0.907682	1	0.34073	8.9351	8	0.347801	0.837201	0.838103	0.000902538	0.636472	0.524469
Cancers	Secondary Malignancy_retroperitoneum and peritoneum	GrimAgeV1	46	18859	0.802732	0.582388	1.10644	-1.34216	1	0.179545	0.130301	1	0.71812	7.56221	8	0.477358	0.799095	0.809362	0.010267	0.7411	0.458633
Cardiovascular	Unstable Angina	Lin	68	18732	1.13406	0.943592	1.36299	1.34108	1	0.179895	0.585951	1	0.443989	3.60391	8	0.890977	0.804136	0.804432	0.000295473	0.106463	0.915215
Genitourinary	Urolithiasis	Lin	165	18535	1.10636	0.954276	1.28269	1.33969	1	0.180347	0.385635	1	0.534603	7.72671	8	0.460611	0.676798	0.678355	0.00155656	0.486663	0.626497
Musculoskeletal	Carpal tunnel syndrome	Hannum	263	18530	1.07964	0.965067	1.20781	1.33875	1	0.180651	0.000725564	1	0.978511	7.95647	8	0.437734	0.688757	0.689908	0.00115065	0.646673	0.517844
Cardiovascular	Supraventricular tachycardia	GrimAgeV2	67	18775	1.18915	0.922537	1.53281	1.33751	1	0.181057	0.277561	1	0.598304	11.4078	8	0.179645	0.67112	0.676122	0.00500225	0.699697	0.484117
Endocrine	Diabetes	Lin	572	18575	1.05458	0.975488	1.14009	1.33608	1	0.181523	0.203701	1	0.65175	3.78669	8	0.875838	0.83971	0.839724	1.47606e-05	0.0736837	0.941262
Skin	Psoriasis	Lin	145	18620	1.11437	0.950669	1.30625	1.3359	1	0.181581	1.60724	1	0.204881	18.2753	8	0.0192546	0.657872	0.659207	0.00133452	0.330859	0.740751
Digestive	Ulcerative colitis	Zhang_10	67	18768	1.17477	0.927234	1.48839	1.33421	1	0.182136	0.959114	1	0.32741	4.72986	8	0.78602	0.605378	0.613675	0.00829711	0.563599	0.573027
Digestive	Irritable bowel syndrome	DNAmTL	250	18386	1.09483	0.958258	1.25087	1.33278	1	0.182604	0.0687786	1	0.793124	6.40913	8	0.601503	0.687844	0.688833	0.000988531	0.524872	0.599672
Neurological	Epilepsy	YingAdaptAge	81	18698	0.862186	0.69297	1.07272	-1.33023	1	0.183442	0.247822	1	0.618613	6.49561	8	0.591895	0.650775	0.659054	0.00827864	1.04381	0.296571
Infections	Infection of skin and subcutaneous tissues	Lin	294	18319	1.07602	0.965874	1.19872	1.32979	1	0.183589	2.96003	1	0.0853462	8.05541	8	0.428076	0.659678	0.661039	0.0013613	0.620018	0.535246
Digestive	Abdominal Hernia	Hannum	503	18121	1.05656	0.974118	1.14597	1.32734	1	0.184396	0.0850193	1	0.770607	7.12454	8	0.523258	0.731211	0.73079	-0.000421131	-0.387995	0.69802
Cancers	Primary Malignancy_Kidney and Ureter	DunedinPACE	44	18846	1.22313	0.908257	1.64717	1.32633	1	0.18473	0.505965	1	0.476891	10.8238	8	0.211883	0.720367	0.718451	-0.0019159	-0.142198	0.886924
Skin	Urticaria	YingCausAge	93	18651	1.13678	0.940559	1.37394	1.32611	1	0.184804	0.0223728	1	0.8811	2.91137	8	0.939796	0.609612	0.610948	0.00133612	0.143084	0.886224
Genitourinary	Acute Kidney Injury	YingCausAge	249	18833	1.06851	0.968777	1.17851	1.3255	1	0.185007	2.25197	1	0.133445	8.63127	8	0.374349	0.847907	0.847287	-0.000620649	-0.798377	0.424652
Digestive	Anorectal fistula	Lin	32	18770	0.782251	0.54401	1.12483	-1.32524	1	0.185092	0.186216	1	0.666085	7.97367	8	0.436047	0.709796	0.723481	0.0136854	1.21415	0.224691
Skin	Pilonidal cyst/sinus	YingCausAge	34	18688	1.27479	0.889525	1.82693	1.32237	1	0.186045	2.07278	1	0.149948	9.52195	8	0.300193	0.806419	0.809886	0.00346716	1.2754	0.202169
Digestive	Cholelithiasis	YingDamAge	462	18320	1.0627	0.971064	1.16298	1.32178	1	0.18624	0.10981	1	0.740361	4.22491	8	0.836282	0.698502	0.698664	0.000161932	0.20688	0.836104
Genitourinary	Neuromuscular dysfunction of bladder	Horvath_SkinBlood	96	18736	0.880017	0.728068	1.06368	-1.32165	1	0.186283	0.0732239	1	0.786699	14.604	8	0.0673177	0.611142	0.617658	0.00651656	0.634197	0.525952
Cardiovascular	Nonrheumatic mitral valve disorders	DunedinPoAm38	68	18808	1.18747	0.920027	1.53266	1.31978	1	0.186909	1.27627	1	0.258594	13.5036	8	0.0956585	0.782316	0.783164	0.000848296	0.147178	0.882992
Digestive	Fatty Liver	Hannum	71	18837	1.14712	0.935337	1.40685	1.31805	1	0.187487	0.152722	1	0.695947	16.5088	8	0.0356506	0.760882	0.76606	0.00517868	1.05609	0.290925
Genitourinary	Postcoital and contact bleeding	PhenoAge	35	10998	0.786129	0.54934	1.12498	-1.31596	1	0.188187	0.297157	1	0.58567	12.61	7	0.0821992	0.770774	0.778447	0.00767256	0.910193	0.362721
Eye	Ptosis of eyelid	Lin	33	18828	0.799272	0.572478	1.11591	-1.31588	1	0.188213	11.6583	1	0.000639153	13.4043	8	0.098676	0.721915	0.716865	-0.0050497	-0.311566	0.75537
Eye	Glaucoma	YingDamAge	73	18811	1.15382	0.931852	1.42866	1.31252	1	0.189344	0.0918395	1	0.761852	5.11114	8	0.745634	0.812241	0.811962	-0.000279266	-0.67087	0.502303
Haematological or immunological	Folate deficiency anaemia	Lin	37	18853	1.21246	0.908787	1.6176	1.30975	1	0.190281	1.19763	1	0.273797	3.4454	8	0.903385	0.69087	0.70984	0.0189703	1.39108	0.164201
Cardiovascular	Supraventricular tachycardia	Zhang_10	67	18775	0.841553	0.650033	1.0895	-1.30937	1	0.190408	0.217945	1	0.640611	11.7212	8	0.164083	0.67112	0.673286	0.00216605	0.28429	0.776188
Genitourinary	Postcoital and contact bleeding	YingCausAge	35	10998	0.787789	0.551034	1.12627	-1.30795	1	0.190889	3.54834	1	0.0596051	14.9134	7	0.0371252	0.770774	0.76981	-0.000964282	-0.111801	0.910982
Skin	Psoriasis	GrimAgeV2	145	18620	1.12479	0.942721	1.34202	1.30528	1	0.191799	0.0472761	1	0.827873	17.0632	8	0.0294578	0.657872	0.659228	0.00135542	0.325361	0.744908
Genitourinary	Urinary Incontinence	Horvath_SkinBlood	219	10699	1.09023	0.957321	1.2416	1.30244	1	0.192766	4.05716	1	0.0439845	13.9588	7	0.0519188	0.656813	0.65692	0.00010762	0.0367285	0.970701
Cancers	Secondary Malignancy_Other organs	DunedinPACE	104	18849	1.13663	0.937319	1.37832	1.30193	1	0.192941	1.68351	1	0.194459	12.2562	8	0.140134	0.752412	0.752811	0.000399081	0.0892521	0.928882
Cancers	Primary Malignancy_Other Organs	DunedinPACE	101	18813	1.14028	0.935423	1.39	1.29928	1	0.193847	3.75016	1	0.0528024	16.1571	8	0.0401864	0.724985	0.725996	0.00101063	0.172532	0.86302
Cancers	Primary Malignancy_colorectal and anus	DunedinPACE	152	18773	1.11299	0.946743	1.30844	1.29697	1	0.194641	0.300178	1	0.583771	10.6482	8	0.222443	0.74163	0.742396	0.000765265	0.215254	0.829569
Cancers	Secondary Malignancy_retroperitoneum and peritoneum	GrimAgeV2	46	18859	0.80874	0.586734	1.11475	-1.29653	1	0.194792	0.531489	1	0.465982	7.59673	8	0.473819	0.799095	0.808515	0.00941994	0.651131	0.514962
Digestive	Anorectal fistula	Hannum	32	18770	1.20315	0.909492	1.59162	1.29547	1	0.195159	1.44936	1	0.228631	9.71798	8	0.285381	0.709796	0.720166	0.01037	0.93353	0.350546
Cancers	Secondary Malignancy_Bone	Hannum	111	18853	1.10206	0.951225	1.27681	1.29411	1	0.195629	0.42328	1	0.515305	1.75348	8	0.987659	0.76047	0.760506	3.65321e-05	0.0149379	0.988082
Digestive	Irritable bowel syndrome	Hannum	250	18386	0.9155	0.80087	1.04654	-1.29353	1	0.195827	0.000809107	1	0.977307	6.33721	8	0.609515	0.687844	0.689222	0.00137825	0.734486	0.462653
Respiratory	Pulmonary collapse (excl pneumothorax)	YingAdaptAge	47	18846	1.16498	0.924264	1.46839	1.29309	1	0.19598	0.687144	1	0.407137	10.7352	8	0.217158	0.751251	0.755419	0.0041684	0.583312	0.559683
Genitourinary	Obstructive and reflux uropathy	DNAmTL	102	18768	0.884496	0.73408	1.06573	-1.29058	1	0.19685	0.808541	1	0.368552	3.31447	8	0.913102	0.731727	0.730806	-0.000920726	-0.246772	0.805085
Cancers	Secondary Malignancy_Brain, Other CNS and Intracranial	YingAdaptAge	49	18855	0.838624	0.641883	1.09567	-1.29021	1	0.196976	3.64523	1	0.0562299	11.3632	8	0.181957	0.771738	0.772665	0.000926756	0.142457	0.886719
Respiratory	Pleural effusion	PhenoAge	198	18797	1.0875	0.957369	1.23532	1.28999	1	0.197054	0.0751964	1	0.783916	4.57809	8	0.80157	0.776092	0.776627	0.000534676	1.25193	0.210595
Cardiovascular	Atrial fibrillation	Hannum	458	18673	1.04982	0.974821	1.13058	1.28562	1	0.198574	0.201019	1	0.653899	8.89048	8	0.351619	0.848439	0.848526	8.72643e-05	0.189962	0.849339
Musculoskeletal	Fracture of wrist	GrimAgeV2	205	18424	1.10385	0.949434	1.28337	1.28509	1	0.198762	0.780361	1	0.377031	8.91994	8	0.349095	0.715148	0.717046	0.00189858	1.31116	0.189803
Benign neoplasm or Carcinoma in situ	Benign neoplasm of stomach and duodenum	Horvath_SkinBlood	99	18807	1.12592	0.939567	1.34925	1.28475	1	0.198878	0.0306349	1	0.861057	3.71297	8	0.882048	0.758232	0.758566	0.000333677	1.38776	0.165211
Skin	Seborrheic dermatitis	DNAmTL	148	18640	0.89813	0.76231	1.05815	-1.28434	1	0.199022	0.839492	1	0.359542	11.5998	8	0.169975	0.607244	0.609524	0.00228075	0.367248	0.713434
Skin	Rosacea	Lin	153	18686	1.10422	0.9491	1.28469	1.28361	1	0.199278	0.387886	1	0.533413	4.16009	8	0.842398	0.616151	0.61704	0.000889069	0.135389	0.892304
Neurological	Postviral fatigue syndrome, neurasthenia and fibromyalgia	Zhang_10	179	18636	1.1026	0.949835	1.27993	1.2836	1	0.199283	1.01029	1	0.314833	6.15871	8	0.629459	0.719241	0.720408	0.00116653	0.448599	0.653721
Ear	Hearing loss	DNAmTL	305	18392	0.930876	0.834396	1.03851	-1.28307	1	0.199467	0.579863	1	0.446366	6.38176	8	0.60455	0.659267	0.660675	0.00140741	0.705891	0.480256
Skin	Psoriasis	Zhang_10	145	18620	1.11318	0.944786	1.31159	1.28129	1	0.20009	0.0291997	1	0.864319	17.2649	8	0.0274663	0.657872	0.66131	0.00343801	0.902788	0.366638
Digestive	Gastro-oesophageal reflux disease	PhenoAge	813	18117	1.04559	0.976607	1.11946	1.28028	1	0.200445	2.75032	1	0.0972351	7.10221	8	0.525646	0.625494	0.625144	-0.000349371	-0.46496	0.64196
Infections	Infections of the digestive system	YingDamAge	343	18580	0.933038	0.839075	1.03752	-1.2798	1	0.200615	0.430893	1	0.511551	10.4235	8	0.236551	0.620823	0.620258	-0.000565441	-0.179321	0.857685
Cancers	Secondary Malignancy_Pleura	DunedinPoAm38	32	18857	1.25989	0.884104	1.7954	1.27838	1	0.201116	0.727577	1	0.39367	7.0986	8	0.526033	0.788989	0.794371	0.00538181	0.598562	0.549465
Benign neoplasm or Carcinoma in situ	Benign neoplasm of colon, rectum, anus and anal canal	Zhang_10	555	18471	1.0547	0.971935	1.14452	1.27732	1	0.201491	0.283216	1	0.594601	4.4383	8	0.815574	0.723916	0.724073	0.000157592	0.200965	0.840726
Genitourinary	Hydrocoele (incl infected)	GrimAgeV1	34	7656	1.24957	0.886117	1.76209	1.27052	1	0.203901	0.303183	1	0.581894	3.52534	7	0.832535	0.627564	0.645295	0.0177312	0.857665	0.391077
Cardiovascular	Transient ischaemic attack	GrimAgeV1	163	18759	1.10498	0.947143	1.28911	1.26942	1	0.204291	5.97023	1	0.0145494	10.7747	8	0.214792	0.786503	0.786971	0.00046781	0.570527	0.568321
Cancers	Secondary Malignancy_Pleura	GrimAgeV2	32	18857	1.2517	0.884938	1.77047	1.26903	1	0.204429	0.658987	1	0.416918	6.82157	8	0.556001	0.788989	0.796403	0.00741368	1.47246	0.140897
Digestive	Crohn's disease	Horvath	40	18758	1.17587	0.915457	1.51036	1.26841	1	0.20465	2.32322	1	0.127456	10.1441	8	0.255056	0.631196	0.639185	0.00798964	0.330305	0.741169
Cancers	Primary Malignancy_Pancreatic	Hannum	34	18855	1.15336	0.925094	1.43795	1.26803	1	0.204786	1.47031	1	0.225296	5.87965	8	0.66071	0.797943	0.794372	-0.00357079	-0.469678	0.638585
Infections	Bacterial Diseases (excl TB)	YingDamAge	1003	17030	0.96109	0.903853	1.02195	-1.2669	1	0.205193	0.0955378	1	0.757252	16.4754	8	0.0360592	0.652323	0.650956	-0.00136684	-1.1628	0.244912
Infections	Mycoses	Lin	73	18806	1.13149	0.93437	1.37021	1.26494	1	0.205893	0.739442	1	0.38984	14.6561	8	0.0661879	0.744353	0.742794	-0.00155977	-0.348702	0.727313
Infections	Ear and Upper Respiratory Tract Infections	GrimAgeV2	161	17987	1.11744	0.94068	1.32741	1.26393	1	0.206257	0.351748	1	0.553125	19.2019	8	0.0138163	0.63384	0.636513	0.00267284	0.694735	0.487221
Genitourinary	Glomerulonephritis	GrimAgeV2	51	18775	1.19687	0.90575	1.58156	1.26383	1	0.206291	1.93675	1	0.164022	5.57735	8	0.694456	0.727997	0.730694	0.00269655	0.437593	0.661681
Digestive	Diverticular disease of intestine (acute and chronic)	DunedinPoAm38	775	18458	1.04994	0.973368	1.13254	1.26136	1	0.20718	0.131042	1	0.717354	22.8009	8	0.00362949	0.749862	0.749757	-0.000104857	-0.198308	0.842804
Cardiovascular	Venous thromboembolic disease (Excl PE)	Horvath	95	18777	1.11351	0.942058	1.31616	1.26032	1	0.207553	0.00368385	1	0.951602	7.43423	8	0.490586	0.728447	0.731716	0.00326968	1.12504	0.260571
Cardiovascular	Transient ischaemic attack	DNAmTL	163	18759	0.911393	0.788847	1.05298	-1.25935	1	0.207904	5.51928	1	0.018808	11.7396	8	0.163207	0.786503	0.787354	0.000851493	0.657544	0.510831
Digestive	Barrett's oesophagus	Horvath_SkinBlood	71	18843	1.14734	0.926238	1.42122	1.25844	1	0.208233	3.61559	1	0.0572403	10.4083	8	0.237531	0.705484	0.711417	0.00593332	0.736599	0.461366
Cardiovascular	Nonrheumatic mitral valve disorders	Horvath_SkinBlood	68	18808	1.1456	0.926896	1.41591	1.25763	1	0.208525	1.12758	1	0.288292	12.9101	8	0.11498	0.782316	0.781173	-0.00114335	-0.615775	0.538043
Digestive	Gastro-oesophageal reflux disease	GrimAgeV1	813	18117	1.04924	0.973476	1.13091	1.25702	1	0.208747	3.70892	1	0.0541224	6.7181	8	0.56733	0.625494	0.62544	-5.4236e-05	-0.0793526	0.936752
Cancers	Secondary Malignancy_Lymph Nodes	GrimAgeV2	174	18825	1.10595	0.945057	1.29423	1.25548	1	0.209305	0.299363	1	0.584282	5.47248	8	0.706087	0.719253	0.71969	0.000436635	0.469052	0.639033
Cardiovascular	Venous thromboembolic disease (Excl PE)	Hannum	95	18777	1.10723	0.944401	1.29812	1.25511	1	0.209439	0.000871209	1	0.976453	7.39601	8	0.49457	0.728447	0.731641	0.00319418	0.695128	0.486975
Infections	Urinary Tract Infections	Horvath_SkinBlood	530	18303	0.949352	0.875323	1.02964	-1.25477	1	0.209562	0.148099	1	0.700359	16.7283	8	0.033066	0.723896	0.717	-0.00689556	-2.52584	0.0115422
Respiratory	Pulmonary collapse (excl pneumothorax)	PhenoAge	47	18846	1.18273	0.909509	1.53804	1.25227	1	0.210473	0.857206	1	0.354522	11.6093	8	0.169503	0.751251	0.751134	-0.000116575	-0.0146994	0.988272
Digestive	Alcoholic liver disease	YingDamAge	30	18833	1.2406	0.885033	1.73903	1.25122	1	0.210856	0.0854745	1	0.770011	1.4156	8	0.994022	0.913152	0.915558	0.00240564	0.409488	0.682181
Psychiatric	Delirium, not induced by alcohol and other psychoactive substances	DNAmTL	84	18851	0.888255	0.737754	1.06946	-1.25103	1	0.210923	1.29818	1	0.254547	5.75639	8	0.674498	0.890254	0.890644	0.000390757	1.29652	0.194795
Neurological	Migraine	GrimAgeV1	283	17748	0.916131	0.798618	1.05093	-1.25068	1	0.21105	1.51857	1	0.217836	9.67817	8	0.288345	0.687056	0.688776	0.00171914	1.03919	0.298716
Infections	Ear and Upper Respiratory Tract Infections	Lin	161	17987	0.902433	0.768231	1.06008	-1.24976	1	0.211388	2.05175	1	0.152032	19.3176	8	0.0132503	0.63384	0.636274	0.00243416	0.544587	0.586038
Skin	Dermatitis (atopc/contact/other/unspecified)	Hannum	533	17800	1.05589	0.969564	1.1499	1.24973	1	0.211398	7.56787e-06	1	0.997805	13.369	8	0.0997672	0.555539	0.558111	0.00257168	0.793625	0.427414
Respiratory	Other interstitial pulmonary diseases with fibrosis	DunedinPoAm38	42	18855	1.21076	0.896803	1.63462	1.24878	1	0.211744	0.979034	1	0.322438	5.49886	8	0.703166	0.88681	0.88804	0.00123015	0.767011	0.443075
Psychiatric	Anxiety disorders	Horvath	412	18078	0.938396	0.849248	1.0369	-1.24848	1	0.211857	0.176907	1	0.674045	12.1001	8	0.146793	0.617523	0.619427	0.00190413	0.875792	0.381143
Ear	Tinnitus	DunedinPoAm38	115	18759	0.876994	0.713679	1.07768	-1.24843	1	0.211875	0.292959	1	0.588331	7.76375	8	0.456882	0.575037	0.576337	0.00129987	0.0902831	0.928062
Genitourinary	Neuromuscular dysfunction of bladder	GrimAgeV2	96	18736	0.866151	0.690694	1.08618	-1.24422	1	0.213417	1.00283	1	0.316628	15.1936	8	0.0554882	0.611142	0.62118	0.0100389	0.925445	0.354734
Genitourinary	Urinary Incontinence	DunedinPACE	219	10699	1.09163	0.950757	1.25337	1.24365	1	0.213627	1.47334	1	0.22482	11.6244	7	0.113606	0.656813	0.656941	0.000128534	0.0441217	0.964807
Digestive	Abdominal Hernia	Horvath_SkinBlood	503	18121	1.05516	0.969521	1.14837	1.2433	1	0.213757	0.00593021	1	0.938617	7.14991	8	0.520548	0.731211	0.731195	-1.64751e-05	-0.0191065	0.984756
Cancers	Primary Malignancy_colorectal and anus	YingDamAge	152	18773	1.10141	0.945763	1.28267	1.24261	1	0.21401	0.599685	1	0.438698	10.984	8	0.202606	0.74163	0.742132	0.000501697	1.87795	0.0603881
Cancers	Secondary Malignancy_Lung	Hannum	89	18852	1.10869	0.941948	1.30495	1.2408	1	0.21468	0.0617564	1	0.803741	10.8101	8	0.212691	0.787871	0.787771	-0.000100604	-0.0390497	0.968851
Musculoskeletal	Spondylosis	PhenoAge	163	18579	1.09436	0.949016	1.26196	1.24023	1	0.214889	0.107022	1	0.74356	3.96592	8	0.860185	0.746016	0.746934	0.000917447	0.704545	0.481093
Cancers	Non-Hodgkin Lymphoma	PhenoAge	50	18821	1.17344	0.910929	1.51161	1.23794	1	0.215738	6.64533	1	0.00994162	11.8011	8	0.1603	0.718163	0.723081	0.00491823	0.457338	0.647428
Digestive	Anorectal fistula	Zhang_10	32	18770	1.23675	0.8821	1.73399	1.23241	1	0.217796	1.40055	1	0.236631	8.80658	8	0.358875	0.709796	0.707491	-0.00230481	-0.16023	0.8727
Respiratory	Pleural effusion	Lin	198	18797	0.920132	0.805948	1.05049	-1.23133	1	0.218199	0.182646	1	0.669109	4.28326	8	0.830706	0.776092	0.77412	-0.00197225	-0.631467	0.527735
Musculoskeletal	Gout	GrimAgeV2	162	18779	1.10663	0.9418	1.3003	1.23129	1	0.218214	0.71926	1	0.396387	4.74387	8	0.784568	0.807608	0.806299	-0.00130904	-0.702338	0.482469
Cancers	Primary Malignancy_Breast	DunedinPACE	256	10877	0.921417	0.808864	1.04963	-1.23126	1	0.218225	0.06615	1	0.797027	3.39105	7	0.846627	0.674147	0.675273	0.00112579	0.489869	0.624226
Digestive	Liver fibrosis, sclerosis and cirrhosis	Horvath_SkinBlood	43	18826	1.18876	0.902497	1.56582	1.23014	1	0.218646	0.776934	1	0.378081	5.83424	8	0.665793	0.810932	0.815231	0.00429879	1.08875	0.276265
Genitourinary	Hyperplasia of prostate	Horvath	282	7611	1.06674	0.962055	1.18281	1.22593	1	0.220225	1.30658	1	0.253015	4.59022	7	0.709827	0.797621	0.797576	-4.54814e-05	-0.128447	0.897795
Digestive	Coeliac disease	GrimAgeV1	60	18812	0.833893	0.623354	1.11554	-1.22352	1	0.221132	0.521761	1	0.470091	24.2116	8	0.00211178	0.635807	0.641915	0.00610868	0.486922	0.626314
Musculoskeletal	Osteoporosis	Horvath	319	18756	1.06044	0.965198	1.16507	1.2222	1	0.221631	0.105632	1	0.745173	8.84061	8	0.35592	0.848828	0.847672	-0.00115602	-2.26315	0.0236266
Digestive	Oesophagitis and oesophageal ulcer	Zhang_10	410	18223	1.06171	0.964443	1.16879	1.22148	1	0.221903	0.419136	1	0.517369	9.06183	8	0.337107	0.666115	0.667268	0.0011529	0.764581	0.444521
Genitourinary	Neuromuscular dysfunction of bladder	Lin	96	18736	0.882924	0.722568	1.07887	-1.21766	1	0.223355	0.0104279	1	0.918664	14.5584	8	0.0683236	0.611142	0.610794	-0.000347595	-0.0366589	0.970757
Cancers	Primary Malignancy_Breast	DunedinPoAm38	256	10877	0.920114	0.804492	1.05235	-1.2152	1	0.224289	0.360996	1	0.547954	3.67238	7	0.816644	0.674147	0.677238	0.0030905	1.10364	0.269749
Psychiatric	Anxiety disorders	Horvath_SkinBlood	412	18078	0.939759	0.850135	1.03883	-1.21501	1	0.224361	1.07253	1	0.300374	13.1143	8	0.107977	0.617523	0.617269	-0.00025349	-0.129053	0.897316
Digestive	Irritable bowel syndrome	DunedinPACE	250	18386	0.918672	0.801006	1.05362	-1.21302	1	0.225121	4.94321	1	0.0261934	10.1916	8	0.251838	0.687844	0.689857	0.00201279	1.03294	0.301632
Cancers	Secondary Malignancy_Pleura	PhenoAge	32	18857	1.20589	0.890762	1.6325	1.21146	1	0.225721	0.841596	1	0.358941	8.45172	8	0.390632	0.788989	0.795058	0.00606906	1.06772	0.285647
Cancers	Secondary Malignancy_retroperitoneum and peritoneum	DunedinPoAm38	46	18859	0.819283	0.593313	1.13132	-1.21062	1	0.22604	1.46657e-05	1	0.996944	7.84701	8	0.448555	0.799095	0.805431	0.00633581	0.795573	0.42628
Cardiovascular	Venous thromboembolic disease (Excl PE)	Lin	95	18777	1.11277	0.935989	1.32295	1.21057	1	0.226062	0.455398	1	0.499783	7.88754	8	0.444532	0.728447	0.732817	0.00437066	1.46618	0.142599
Cardiovascular	Atrioventricular block, first degree	YingCausAge	32	18853	1.145	0.919442	1.42588	1.20966	1	0.226411	2.10531	1	0.146789	5.76262	8	0.673802	0.846403	0.846236	-0.000167698	-0.286684	0.774354
Digestive	Crohn's disease	DunedinPoAm38	40	18758	1.2217	0.883164	1.69	1.20953	1	0.22646	1.29989	1	0.254233	7.84618	8	0.448638	0.631196	0.639975	0.00877898	0.460497	0.645159
Benign neoplasm or Carcinoma in situ	Benign neoplasm of brain and other parts of central nervous system	DNAmTL	35	18829	1.23084	0.878956	1.72361	1.20899	1	0.226667	0.0289686	1	0.864852	5.14324	8	0.742163	0.640937	0.655773	0.014836	0.835884	0.40322
Cancers	Primary Malignancy_Pancreatic	Zhang_10	34	18855	0.806228	0.568522	1.14332	-1.20849	1	0.226857	0.00179797	1	0.966178	3.98271	8	0.85868	0.797943	0.803425	0.00548199	0.466191	0.641079
Infections	Infection of male genital system	DunedinPACE	35	7678	1.22783	0.88017	1.71282	1.20848	1	0.226862	0.231396	1	0.630491	1.76466	7	0.971712	0.644717	0.659434	0.0147175	0.845052	0.398082
Respiratory	Aspiration pneumonitis	YingAdaptAge	77	18848	0.885841	0.727688	1.07837	-1.20808	1	0.227017	0.833428	1	0.361283	6.93938	8	0.543187	0.820346	0.814456	-0.00588985	-1.23788	0.215759
Digestive	Cholecystitis	PhenoAge	314	18466	1.06898	0.959327	1.19118	1.20805	1	0.22703	0.726141	1	0.394137	7.26621	8	0.508202	0.690421	0.690547	0.000125796	0.0985516	0.921494
Cancers	Primary Malignancy_colorectal and anus	Zhang_10	152	18773	1.09973	0.942538	1.28314	1.20801	1	0.227045	0.687475	1	0.407025	10.6369	8	0.223135	0.74163	0.741944	0.000313737	0.105419	0.916043
Cancers	Primary Malignancy_Kidney and Ureter	DunedinPoAm38	44	18846	1.20872	0.888681	1.64403	1.20796	1	0.227062	3.5258	1	0.0604206	14.6487	8	0.0663467	0.720367	0.723112	0.00274511	0.24437	0.806944
Cardiovascular	Transient ischaemic attack	Lin	163	18759	0.913133	0.787931	1.05823	-1.20778	1	0.227131	0.176295	1	0.674576	6.33048	8	0.610266	0.786503	0.787748	0.00124474	0.398316	0.690397
Neurological	Epilepsy	GrimAgeV1	81	18698	1.14907	0.916248	1.44104	1.20282	1	0.229044	0.195119	1	0.65869	6.34263	8	0.608911	0.650775	0.653141	0.00236608	0.359745	0.719038
Skin	Pilonidal cyst/sinus	Zhang_10	34	18688	1.24592	0.870413	1.78342	1.20156	1	0.229536	0.779182	1	0.377392	8.55482	8	0.381229	0.806419	0.816422	0.0100026	1.47106	0.141275
Neurological	Peripheral neuropathies (excluding cranial nerve and carpal tunnel syndromes)	PhenoAge	223	18649	1.08108	0.951804	1.2279	1.19977	1	0.230227	1.23379	1	0.266672	8.1853	8	0.415582	0.657961	0.659621	0.00165977	0.580687	0.561451
Digestive	Gastritis and duodenitis	Hannum	715	17933	1.04317	0.973528	1.1178	1.19895	1	0.230546	0.0438542	1	0.834125	4.74341	8	0.784615	0.6465	0.646526	2.68056e-05	0.0307514	0.975468
Benign neoplasm or Carcinoma in situ	Benign neoplasm of brain and other parts of central nervous system	GrimAgeV2	35	18829	0.793866	0.544262	1.15794	-1.19859	1	0.230688	10.0973	1	0.00148486	15.5093	8	0.0499665	0.640937	0.657467	0.0165296	0.813992	0.415649
Digestive	Abdominal Hernia	Horvath	503	18121	0.948007	0.868689	1.03457	-1.1977	1	0.231034	1.02317	1	0.311768	7.84828	8	0.44843	0.731211	0.732078	0.000866861	1.10832	0.267725
Digestive	Anorectal prolapse	DunedinPoAm38	31	18829	1.25678	0.864512	1.82702	1.1973	1	0.231191	0.0500829	1	0.822919	17.4645	8	0.0256199	0.721261	0.7246	0.00333941	0.275973	0.782569
Skin	Psoriasis	DunedinPACE	145	18620	1.11043	0.935363	1.31826	1.19664	1	0.231447	1.07343	1	0.300173	19.936	8	0.0105809	0.657872	0.660296	0.00242378	0.587999	0.556533
Ear	Tinnitus	Lin	115	18759	1.11352	0.933554	1.32818	1.19553	1	0.231878	0.169906	1	0.680195	6.76121	8	0.562602	0.575037	0.579451	0.00441359	0.380618	0.703487
Digestive	Appendicitis	DunedinPoAm38	108	18069	1.13541	0.921777	1.39855	1.1941	1	0.232437	1.0478	1	0.306015	6.69961	8	0.569361	0.636113	0.638375	0.0022621	0.336366	0.736595
Genitourinary	Obstructive and reflux uropathy	Horvath	102	18768	0.889906	0.734742	1.07784	-1.19321	1	0.232789	0.0226687	1	0.880322	3.01318	8	0.933528	0.731727	0.734356	0.0026293	0.579895	0.561986
Neurological	Bell's palsy	Hannum	44	18811	0.829626	0.610344	1.12769	-1.19267	1	0.233	3.93244	1	0.0473632	8.78997	8	0.360323	0.700403	0.705422	0.00501969	0.79243	0.42811
Cancers	Primary Malignancy_Bladder	PhenoAge	63	18812	0.868996	0.68991	1.09457	-1.19256	1	0.233043	1.31091	1	0.25223	14.2025	8	0.0766385	0.840314	0.84554	0.0052261	0.982661	0.325774
Skin	Psoriasis	Hannum	145	18620	1.10064	0.939883	1.28889	1.19035	1	0.23391	1.12709	1	0.288396	18.1219	8	0.0203313	0.657872	0.661292	0.00342009	1.09671	0.272768
Genitourinary	Neuromuscular dysfunction of bladder	Zhang_10	96	18736	1.12717	0.925363	1.37298	1.18933	1	0.23431	1.44883	1	0.228715	17.1405	8	0.0286786	0.611142	0.61956	0.00841883	0.943027	0.345667
Cardiovascular	Nonrheumatic mitral valve disorders	Lin	68	18808	1.12849	0.924549	1.37741	1.1886	1	0.234596	1.21831	1	0.269693	13.3862	8	0.0992361	0.782316	0.783698	0.00138191	1.06114	0.288628
Respiratory	Chronic sinusitis	DunedinPoAm38	474	18117	1.06317	0.960922	1.17631	1.18737	1	0.235083	0.245083	1	0.620559	3.0731	8	0.929687	0.613735	0.614233	0.00049816	0.285654	0.775143
Cancers	Primary Malignancy_Malignant Melanoma	GrimAgeV2	45	18819	1.20876	0.883863	1.65307	1.18705	1	0.235209	1.0647	1	0.302146	10.0576	8	0.261009	0.673869	0.677655	0.00378538	0.350477	0.725981
Benign neoplasm or Carcinoma in situ	Benign neoplasm and polyp of uterus	YingAdaptAge	123	10942	1.10609	0.936306	1.30666	1.18593	1	0.235652	0.147728	1	0.700716	13.9576	7	0.0519402	0.624122	0.628957	0.00483567	0.836831	0.402687
Eye	Cataract	YingDamAge	779	18558	1.04144	0.973794	1.11378	1.18495	1	0.236038	0.00266188	1	0.958853	5.5225	8	0.700546	0.855642	0.849463	-0.00617863	-4.29016	1.78545e-05
Musculoskeletal	Rheumatoid Arthritis	YingAdaptAge	117	18759	0.899021	0.753734	1.07231	-1.18366	1	0.236547	0.915934	1	0.338545	4.8133	8	0.777332	0.726279	0.728554	0.00227498	0.610368	0.541618
Digestive	Coeliac disease	Zhang_10	60	18812	1.1647	0.904783	1.49929	1.18337	1	0.236663	6.54991	1	0.0104889	28.6876	8	0.000359708	0.635807	0.639367	0.00356051	0.28783	0.773477
Digestive	Cholecystitis	Horvath_SkinBlood	314	18466	1.06821	0.957378	1.19188	1.18067	1	0.237732	0.802244	1	0.370423	7.59252	8	0.474251	0.690421	0.691125	0.000703893	0.61194	0.540577
Skin	Keratitis	Lin	35	18806	0.819776	0.58941	1.14018	-1.18062	1	0.237752	0.805986	1	0.36931	2.69747	8	0.951887	0.608376	0.619291	0.010915	0.479446	0.631622
Neurological	Bell's palsy	PhenoAge	44	18811	0.831845	0.612744	1.12929	-1.18042	1	0.237833	2.43385	1	0.118741	6.8454	8	0.553401	0.700403	0.703906	0.00350349	0.465145	0.641828
Cancers	Primary Malignancy_Kidney and Ureter	Zhang_10	44	18846	1.17686	0.897595	1.54301	1.1783	1	0.238677	0.927776	1	0.335442	11.8395	8	0.158512	0.720367	0.727558	0.00719097	0.567697	0.570241
Musculoskeletal	Fracture of wrist	GrimAgeV1	205	18424	1.09394	0.942017	1.27035	1.17696	1	0.23921	1.212	1	0.270937	9.42946	8	0.307372	0.715148	0.716831	0.00168305	1.1958	0.231775
Neurological	Epilepsy	Horvath_SkinBlood	81	18698	0.8823	0.716183	1.08695	-1.17662	1	0.239347	0.0993022	1	0.752669	6.32464	8	0.610917	0.650775	0.655837	0.00506175	0.705858	0.480276
Musculoskeletal	Osteoarthritis (excl spine)	YingCausAge	1132	18188	1.03197	0.979255	1.08752	1.17636	1	0.239451	0.0104944	1	0.918406	8.93143	8	0.348113	0.757728	0.757258	-0.000470442	-1.26325	0.206498
Musculoskeletal	Polymyalgia Rheumatica	PhenoAge	63	18839	1.13731	0.91762	1.40961	1.17495	1	0.240017	0.0936983	1	0.759527	10.961	8	0.203921	0.845316	0.844336	-0.000979805	-0.593741	0.552685
Cancers	Primary Malignancy_Breast	Horvath	256	10877	1.07118	0.954798	1.20176	1.17178	1	0.241286	0.000229898	1	0.987903	3.36146	7	0.849674	0.674147	0.674878	0.00073079	0.581458	0.560932
Musculoskeletal	Spinal stenosis	GrimAgeV2	82	18816	1.14203	0.91453	1.42611	1.17172	1	0.24131	2.53936	1	0.11104	13.8766	8	0.085038	0.785876	0.786304	0.000427682	0.271685	0.785865
Skin	Psoriasis	GrimAgeV1	145	18620	1.11075	0.931628	1.32431	1.17067	1	0.24173	0.0111192	1	0.916021	17.1066	8	0.0290183	0.657872	0.65856	0.000687975	0.182107	0.855499
Benign neoplasm or Carcinoma in situ	Leiomyoma of uterus	YingDamAge	165	10845	1.09533	0.93979	1.27662	1.16531	1	0.243893	0.158017	1	0.690989	8.67239	7	0.277041	0.601729	0.600522	-0.00120701	-0.19474	0.845597
Cancers	Secondary malignancy_Liver and intrahepatic bile duct	DunedinPoAm38	125	18851	1.11505	0.928126	1.33961	1.16324	1	0.244733	1.07758	1	0.299239	11.3053	8	0.184995	0.770327	0.770377	5.04112e-05	0.0212422	0.983052
Endocrine	Diabetes	YingCausAge	572	18575	1.04557	0.969867	1.12719	1.16213	1	0.245184	2.5338	1	0.111432	6.10298	8	0.635697	0.83971	0.839719	9.41956e-06	0.113993	0.909243
Cardiovascular	Myocardial infarction	Hannum	347	18626	0.945793	0.860896	1.03906	-1.16143	1	0.245466	0.537505	1	0.463469	7.20596	8	0.514583	0.842861	0.84368	0.000818249	1.02403	0.305823
Musculoskeletal	Rheumatoid Arthritis	PhenoAge	117	18759	1.10435	0.933934	1.30587	1.16072	1	0.245754	0.703491	1	0.401613	4.12479	8	0.845692	0.726279	0.727814	0.00153499	0.542274	0.58763
Benign neoplasm or Carcinoma in situ	Haemangioma, any site	YingAdaptAge	58	18730	0.856649	0.659324	1.11303	-1.15833	1	0.246728	4.77638e-05	1	0.994486	6.70448	8	0.568827	0.639538	0.638271	-0.00126688	-0.120186	0.904335
Digestive	Coeliac disease	DNAmTL	60	18812	0.862481	0.67143	1.1079	-1.15799	1	0.246868	5.87639	1	0.0153452	27.6443	8	0.000546819	0.635807	0.634514	-0.0012932	-0.105867	0.915688
Skin	Dermatitis (atopc/contact/other/unspecified)	YingCausAge	533	17800	1.05129	0.965927	1.1442	1.15765	1	0.247009	3.2275	1	0.072411	16.4781	8	0.0360267	0.555539	0.557808	0.00226842	0.647264	0.517461
Neurological	Bell's palsy	YingDamAge	44	18811	0.834871	0.615021	1.13331	-1.15744	1	0.247092	0.0307973	1	0.860693	4.64497	8	0.79476	0.700403	0.709652	0.00924979	1.59664	0.110345
Genitourinary	Urolithiasis	Horvath	165	18535	0.912181	0.780551	1.06601	-1.15604	1	0.247666	1.58085	1	0.208639	9.07879	8	0.335693	0.676798	0.677933	0.00113492	0.396735	0.691563
Genitourinary	Erectile dysfunction	Horvath_SkinBlood	193	7651	1.08392	0.945353	1.2428	1.15472	1	0.248206	0.0609334	1	0.805027	6.70345	7	0.460396	0.669861	0.671281	0.00142004	0.615643	0.53813
Cardiovascular	Supraventricular tachycardia	DunedinPoAm38	67	18775	1.16593	0.898408	1.51311	1.1544	1	0.248335	0.0220227	1	0.882027	11.0724	8	0.197629	0.67112	0.678485	0.00736535	1.01468	0.310257
Skin	Lichen planus	Lin	39	18821	0.832448	0.609723	1.13653	-1.15438	1	0.248345	0.0864285	1	0.768768	20.8756	8	0.00748531	0.690735	0.696574	0.00583892	0.523607	0.600552
Cancers	Primary Malignancy_Pancreatic	DunedinPACE	34	18855	1.214	0.873047	1.68812	1.15288	1	0.248962	0.837228	1	0.360191	5.04316	8	0.752953	0.797943	0.797979	3.59423e-05	0.00324251	0.997413
Psychiatric	Anxiety disorders	DunedinPACE	412	18078	1.0633	0.957908	1.18029	1.15252	1	0.249108	0.00933893	1	0.923014	12.688	8	0.123046	0.617523	0.618769	0.00124574	0.60083	0.547953
Cardiovascular	Multiple valve dz	GrimAgeV1	37	18843	1.20295	0.878434	1.64734	1.15194	1	0.249346	2.28929	1	0.13027	14.2339	8	0.0758678	0.8068	0.810689	0.00388893	0.841821	0.399888
Infections	Viral diseases (excl chronic hepatitis/HIV)	Horvath	277	18410	1.06919	0.954118	1.19815	1.15158	1	0.249495	0.291502	1	0.58926	17.8304	8	0.0225346	0.624921	0.626084	0.00116309	0.440965	0.659239
Digestive	Barrett's oesophagus	DNAmTL	71	18843	0.87768	0.702699	1.09623	-1.15009	1	0.250107	2.89643	1	0.0887762	7.82108	8	0.45114	0.705484	0.708128	0.00264403	0.37817	0.705304
Neurological	Bell's palsy	DunedinPoAm38	44	18811	1.20911	0.874561	1.67163	1.14897	1	0.250569	0.00736193	1	0.931624	4.61285	8	0.798039	0.700403	0.709591	0.00918803	1.059	0.289599
Cancers	Primary Malignancy_Uterine	Lin	43	11076	1.1674	0.896352	1.52042	1.14825	1	0.250863	0.340256	1	0.559681	11.4946	7	0.118452	0.802343	0.803539	0.00119515	0.343149	0.731486
Genitourinary	Urolithiasis	Hannum	165	18535	1.08813	0.941921	1.25703	1.14725	1	0.251276	0.0416966	1	0.838199	7.48694	8	0.485118	0.676798	0.677764	0.000966002	0.37365	0.708665
Musculoskeletal	Gout	GrimAgeV1	162	18779	1.09856	0.935382	1.2902	1.14575	1	0.251897	0.341077	1	0.559208	4.52845	8	0.80658	0.807608	0.806933	-0.000675408	-0.480125	0.631138
Genitourinary	Acute Kidney Injury	YingDamAge	249	18833	1.06969	0.95308	1.20056	1.14395	1	0.252644	0.00145801	1	0.969541	5.99069	8	0.648274	0.847907	0.844823	-0.00308466	-1.85851	0.0630962
Digestive	Coeliac disease	GrimAgeV2	60	18812	0.843583	0.630267	1.1291	-1.14364	1	0.252773	0.703173	1	0.40172	24.8071	8	0.00167598	0.635807	0.640922	0.00511501	0.417742	0.676136
Cardiovascular	Hypertension	Horvath	1527	17763	1.02756	0.980774	1.07658	1.14353	1	0.25282	0.102541	1	0.748801	4.40675	8	0.818689	0.790548	0.790228	-0.0003203	-1.31216	0.189466
Skin	Rosacea	Zhang_10	153	18686	1.09872	0.934764	1.29143	1.1418	1	0.253536	1.46941	1	0.225439	4.54119	8	0.805298	0.616151	0.618908	0.00275714	0.558863	0.576255
Skin	Pilonidal cyst/sinus	Horvath_SkinBlood	34	18688	0.801017	0.546679	1.17368	-1.13834	1	0.254977	1.0669	1	0.301647	8.47368	8	0.388618	0.806419	0.807403	0.000983861	0.0800291	0.936214
Digestive	Pancreatitis	Zhang_10	81	18782	1.12821	0.916436	1.38892	1.1373	1	0.255413	0.582412	1	0.445368	7.04307	8	0.531992	0.676407	0.67948	0.00307239	0.50325	0.614788
Digestive	Peptic ulcer disease	Lin	106	18422	0.897873	0.74573	1.08106	-1.13723	1	0.255441	5.4928	1	0.019095	14.022	8	0.081195	0.728333	0.73201	0.00367706	0.645503	0.518601
Genitourinary	Glomerulonephritis	PhenoAge	51	18775	1.15319	0.902017	1.47431	1.13723	1	0.255442	0.146612	1	0.701794	4.21799	8	0.83694	0.727997	0.732677	0.00467995	0.795448	0.426353
Cancers	Primary Malignancy_Oro-pharyngeal	Lin	31	18834	1.19267	0.880246	1.616	1.13694	1	0.255563	0.102802	1	0.748493	8.41798	8	0.393741	0.736736	0.737784	0.00104822	0.119475	0.904899
Musculoskeletal	Intervertebral disc disorders	Horvath_SkinBlood	167	18534	1.09063	0.938998	1.26676	1.13592	1	0.255991	0.46094	1	0.497185	4.29624	8	0.829456	0.619928	0.621115	0.00118672	0.236796	0.812815
Cardiovascular	Coronary heart disease not otherwise specified	YingAdaptAge	551	18386	1.04183	0.970601	1.11829	1.13417	1	0.256722	0.580981	1	0.445928	6.78785	8	0.559686	0.814487	0.81437	-0.000116413	-0.268476	0.788333
Eye	Actinic keratosis	Horvath	106	18766	0.900163	0.750552	1.0796	-1.13415	1	0.256731	0.980387	1	0.322103	16.0001	8	0.042379	0.77728	0.779987	0.00270733	0.602125	0.547091
Musculoskeletal	Osteoporosis	YingCausAge	319	18756	1.05078	0.964277	1.14504	1.13008	1	0.258442	0.0663212	1	0.79677	8.33412	8	0.401531	0.848828	0.847166	-0.0016627	-2.11969	0.0340324
Benign neoplasm or Carcinoma in situ	Benign neoplasm of ovary	DNAmTL	156	10753	1.09991	0.932414	1.29748	1.12976	1	0.258577	0.209179	1	0.647412	3.63905	7	0.820285	0.603732	0.60394	0.000208695	0.0370335	0.970458
Cardiovascular	Nonrheumatic aortic valve disorders	Horvath	103	18811	1.09822	0.933401	1.29215	1.1293	1	0.258772	0.00702326	1	0.933212	10.616	8	0.22442	0.844583	0.843636	-0.000947624	-2.08558	0.0370163
Respiratory	Aspiration pneumonitis	YingDamAge	77	18848	1.12649	0.916101	1.38519	1.1292	1	0.258813	0.617668	1	0.431915	6.46503	8	0.595289	0.820346	0.815724	-0.00462235	-2.74586	0.0060353
Neurological	Peripheral neuropathies (excluding cranial nerve and carpal tunnel syndromes)	Hannum	223	18649	0.927759	0.814472	1.0568	-1.1285	1	0.259108	0.0191205	1	0.890022	6.83878	8	0.554123	0.657961	0.658737	0.000776345	0.217712	0.827654
Cancers	Secondary Malignancy_retroperitoneum and peritoneum	YingDamAge	46	18859	0.850673	0.641982	1.1272	-1.12619	1	0.260085	1.67949	1	0.194993	9.17859	8	0.327455	0.799095	0.806278	0.00718282	0.61155	0.540835
Digestive	Gastritis and duodenitis	PhenoAge	715	17933	1.04205	0.969814	1.11966	1.12372	1	0.261131	0.405464	1	0.524281	4.82297	8	0.776319	0.6465	0.645713	-0.000786216	-1.22298	0.221338
Infections	Infection of bones and joints	GrimAgeV1	38	18820	1.20009	0.872928	1.64986	1.12314	1	0.261377	0.00546387	1	0.941076	10.1818	8	0.252495	0.746098	0.746251	0.000152722	0.0205891	0.983573
Cardiovascular	Supraventricular tachycardia	GrimAgeV1	67	18775	1.15621	0.89743	1.48962	1.12283	1	0.261508	0.329348	1	0.566043	11.41	8	0.179533	0.67112	0.674237	0.00311703	0.527661	0.597735
Endocrine	Hyperparathyroidism	PhenoAge	35	18841	1.18334	0.881823	1.58794	1.12186	1	0.26192	0.251749	1	0.615846	5.30966	8	0.724024	0.769613	0.772255	0.00264201	0.65924	0.509742
Eye	Diabetic ophthalmic complications	DNAmTL	165	18822	0.917801	0.789781	1.06657	-1.11912	1	0.263089	2.751	1	0.0971939	11.2609	8	0.18735	0.775034	0.774843	-0.000191008	-0.132317	0.894734
Genitourinary	Urolithiasis	Horvath_SkinBlood	165	18535	1.08963	0.937207	1.26684	1.11649	1	0.264214	0.163099	1	0.686319	7.57046	8	0.476511	0.676798	0.680152	0.00335362	1.20461	0.228354
Cancers	Secondary Malignancy_Lung	Zhang_10	89	18852	1.11806	0.919041	1.36016	1.11582	1	0.264498	0.12703	1	0.721531	10.634	8	0.22331	0.787871	0.787439	-0.000432359	-0.109183	0.913057
Psychiatric	Depression	DunedinPACE	481	17857	1.05593	0.959578	1.16195	1.11477	1	0.264949	1.03066	1	0.310003	8.34918	8	0.400125	0.64132	0.641451	0.000131134	0.0844886	0.932668
Genitourinary	Erectile dysfunction	YingCausAge	193	7651	0.921945	0.799187	1.06356	-1.11476	1	0.264954	1.54538	1	0.213819	7.98758	7	0.33369	0.669861	0.671214	0.00135265	0.36062	0.718383
Digestive	Oesophagitis and oesophageal ulcer	PhenoAge	410	18223	1.05462	0.960289	1.15822	1.11241	1	0.265963	0.00335022	1	0.953843	8.8009	8	0.35937	0.666115	0.666178	6.24373e-05	0.0640851	0.948902
Infections	Infection of male genital system	Zhang_10	35	7678	1.19626	0.872189	1.64074	1.11167	1	0.266279	0.853994	1	0.355425	2.63476	7	0.916613	0.644717	0.654855	0.0101381	0.770606	0.440941
Infections	Female pelvic inflammatory disease	Hannum	61	10786	0.855206	0.648966	1.12699	-1.11091	1	0.266608	0.963328	1	0.32635	4.92814	7	0.668732	0.711112	0.716798	0.00568612	0.907871	0.363946
Benign neoplasm or Carcinoma in situ	Benign neoplasm of stomach and duodenum	Hannum	99	18807	1.0992	0.930226	1.29887	1.11067	1	0.266709	0.278591	1	0.597626	3.97226	8	0.859618	0.758232	0.761384	0.00315211	1.27216	0.203317
Cardiovascular	Stroke NOS	Horvath	167	18753	1.07721	0.94469	1.22831	1.11044	1	0.26681	0.00114961	1	0.972952	11.8885	8	0.156251	0.794955	0.794938	-1.73977e-05	-0.112785	0.910201
Neurological	Parkinson's disease	Hannum	43	18853	1.1369	0.906491	1.42587	1.11038	1	0.266837	0.318467	1	0.572531	8.2071	8	0.413506	0.837201	0.835671	-0.00152937	-0.275158	0.783195
Musculoskeletal	Psoriatic arthropathy	DunedinPACE	30	18837	1.23084	0.851975	1.77819	1.10653	1	0.268498	0.485822	1	0.485797	8.13137	8	0.420744	0.638142	0.652805	0.014663	0.648213	0.516847
Cardiovascular	Unstable Angina	Hannum	68	18732	1.09894	0.929109	1.29982	1.10154	1	0.270661	0.757054	1	0.384252	3.47943	8	0.90078	0.804136	0.803867	-0.000268683	-0.068897	0.945072
Digestive	Diaphragmatic hernia	DunedinPoAm38	529	18351	1.05282	0.960668	1.15381	1.10138	1	0.27073	0.394087	1	0.530159	8.98492	8	0.343569	0.706218	0.706855	0.000636944	0.872811	0.382766
Benign neoplasm or Carcinoma in situ	Leiomyoma of uterus	DunedinPoAm38	165	10845	0.906385	0.760862	1.07974	-1.10079	1	0.27099	1.07419	1	0.3	8.68575	7	0.276012	0.601729	0.608088	0.00635853	0.977782	0.328182
Digestive	Ulcerative colitis	Hannum	67	18768	1.13191	0.907734	1.41144	1.10033	1	0.27119	2.49199	1	0.114427	6.2948	8	0.614247	0.605378	0.607039	0.00166166	0.127878	0.898246
Cardiovascular	Multiple valve dz	DunedinPoAm38	37	18843	1.20959	0.861802	1.69772	1.10011	1	0.271284	0.00036041	1	0.984853	14.6136	8	0.0671099	0.8068	0.817616	0.010816	1.55807	0.119217
Cancers	Secondary Malignancy_Other organs	YingCausAge	104	18849	1.09006	0.934373	1.2717	1.09673	1	0.272758	0.485622	1	0.485887	9.29618	8	0.31793	0.752412	0.753403	0.00099052	0.772223	0.439982
Cancers	Non-Hodgkin Lymphoma	GrimAgeV1	50	18821	1.17577	0.880267	1.57047	1.09644	1	0.272888	1.66493	1	0.196939	9.36009	8	0.312836	0.718163	0.71888	0.000717064	0.0903458	0.928012
Cancers	Primary Malignancy_Ovarian	DunedinPoAm38	37	11074	0.810821	0.557273	1.17973	-1.0961	1	0.273037	1.39228	1	0.23802	3.28095	7	0.857853	0.717388	0.722668	0.00527954	0.469357	0.638814
Skin	Psoriasis	YingAdaptAge	145	18620	1.09106	0.933469	1.27525	1.09496	1	0.273533	1.33486	1	0.247943	18.7782	8	0.0160918	0.657872	0.659189	0.00131622	0.363573	0.716177
Digestive	Cholelithiasis	YingAdaptAge	462	18320	1.04974	0.962359	1.14506	1.09476	1	0.273622	0.756357	1	0.384471	4.85439	8	0.77302	0.698502	0.698695	0.000193445	0.251131	0.801713
Digestive	Ulcerative colitis	YingAdaptAge	67	18768	0.870328	0.678581	1.11626	-1.09381	1	0.274037	0.0108963	1	0.916864	4.19597	8	0.839024	0.605378	0.608401	0.00302322	0.270996	0.786394
Skin	Seborrheic dermatitis	YingDamAge	148	18640	1.09477	0.930666	1.28781	1.09277	1	0.274494	0.817079	1	0.366036	12.2456	8	0.140577	0.607244	0.609577	0.00233337	0.405838	0.684862
Musculoskeletal	Fracture of wrist	PhenoAge	205	18424	1.07798	0.942127	1.23342	1.09258	1	0.274577	0.163093	1	0.686324	8.08789	8	0.424932	0.715148	0.714869	-0.00027899	-0.283664	0.776668
Cardiovascular	Multiple valve dz	YingCausAge	37	18843	0.846016	0.626539	1.14238	-1.0913	1	0.275143	0.509211	1	0.475481	14.6604	8	0.0660946	0.8068	0.808052	0.00125176	0.182124	0.855485
Ear	Hearing loss	GrimAgeV1	305	18392	1.06864	0.948513	1.20397	1.09115	1	0.275208	0.190962	1	0.662117	7.40545	8	0.493584	0.659267	0.659626	0.000358377	0.318718	0.74994
Cardiovascular	Raynaud's syndrome	DunedinPACE	80	18753	1.13673	0.902817	1.43124	1.09024	1	0.275607	3.83462	1	0.0502043	20.1679	8	0.00971899	0.638396	0.640763	0.00236705	0.297451	0.766122
Endocrine	Obesity	Lin	321	18273	1.06137	0.95334	1.18165	1.08755	1	0.276794	0.00679319	1	0.934312	5.41811	8	0.712095	0.879336	0.879517	0.000180648	0.535892	0.592033
Genitourinary	Hyperplasia of prostate	Lin	282	7611	1.06184	0.953	1.18311	1.0875	1	0.276818	0.0160192	1	0.899283	3.35361	7	0.850479	0.797621	0.797522	-9.9672e-05	-0.296983	0.766479
Cancers	Primary Malignancy_Malignant Melanoma	Horvath_SkinBlood	45	18819	1.16357	0.885491	1.52897	1.08721	1	0.276942	0.294731	1	0.587204	10.5614	8	0.227808	0.673869	0.676963	0.00309411	0.370411	0.711076
Eye	Glaucoma	GrimAgeV2	73	18811	1.14073	0.899506	1.44664	1.08625	1	0.277367	0.433831	1	0.510115	5.13562	8	0.742987	0.812241	0.814109	0.00186786	0.962637	0.33573
Digestive	Ulcerative colitis	YingDamAge	67	18768	1.14071	0.899143	1.44718	1.08435	1	0.278208	2.58489	1	0.107888	7.1732	8	0.518067	0.605378	0.610689	0.00531139	0.396641	0.691632
Infections	Other or unspecified infectious organisms	Horvath	1143	17459	1.03124	0.975375	1.09031	1.08259	1	0.27899	1.23467	1	0.266501	16.7579	8	0.0327313	0.697855	0.697866	1.11533e-05	1.44591	0.148202
Cancers	Secondary Malignancy_Bone	YingCausAge	111	18853	1.08645	0.934875	1.26261	1.08159	1	0.279435	0.242632	1	0.622312	1.32727	8	0.995218	0.76047	0.761173	0.000703724	0.520729	0.602556
Cancers	Secondary Malignancy_Bone	Lin	111	18853	0.905494	0.756084	1.08443	-1.07903	1	0.280574	1.11442	1	0.291123	2.53251	8	0.960198	0.76047	0.761422	0.000952238	0.232088	0.81647
Infections	Septicaemia	YingAdaptAge	186	18809	1.06987	0.946223	1.20967	1.07783	1	0.281108	0.426749	1	0.513589	6.22266	8	0.622306	0.775845	0.777631	0.00178586	1.32413	0.185461
Digestive	Anorectal prolapse	YingAdaptAge	31	18829	1.18459	0.870486	1.61204	1.07763	1	0.2812	0.174203	1	0.676403	17.8776	8	0.0221629	0.721261	0.720265	-0.000995302	-0.112316	0.910573
Skin	Psoriasis	YingDamAge	145	18620	1.09398	0.929001	1.28825	1.07696	1	0.281499	1.75278	1	0.185527	18.5036	8	0.0177521	0.657872	0.657972	9.96687e-05	0.0294728	0.976487
Psychiatric	Alcohol Problems	Hannum	547	18477	1.04513	0.964451	1.13256	1.07692	1	0.281515	0.89591	1	0.343881	30.4615	8	0.000175128	0.654789	0.655253	0.000464431	0.444433	0.65673
Infections	Other or unspecified infectious organisms	YingCausAge	1143	17459	1.03003	0.975902	1.08716	1.07431	1	0.282686	2.80202	1	0.0941454	17.7026	8	0.02357	0.697855	0.69782	-3.4586e-05	-1.15917	0.246387
Musculoskeletal	Spondylosis	GrimAgeV2	163	18579	1.09115	0.930464	1.27958	1.07324	1	0.283163	0.683317	1	0.408447	4.60999	8	0.798331	0.746016	0.746742	0.000726229	0.704763	0.480957
Benign neoplasm or Carcinoma in situ	Benign neoplasm of ovary	DunedinPoAm38	156	10753	0.907604	0.760229	1.08355	-1.0724	1	0.283539	0.256236	1	0.612718	3.54154	7	0.830807	0.603732	0.609974	0.00624209	1.15254	0.249101
Cardiovascular	Ischaemic stroke	DNAmTL	142	18802	0.91969	0.789122	1.07186	-1.07167	1	0.283867	0.0684718	1	0.793575	5.66599	8	0.684589	0.808132	0.808402	0.000270217	0.383768	0.701151
Digestive	Fatty Liver	DunedinPACE	71	18837	1.14022	0.896172	1.45074	1.06789	1	0.285569	0.112772	1	0.73701	15.9543	8	0.0430383	0.760882	0.763213	0.00233116	0.516797	0.605298
Endocrine	Hypo or hyperthyroidism	Zhang_10	433	18321	1.05392	0.957006	1.16064	1.06705	1	0.28595	1.56682	1	0.210669	8.8894	8	0.351712	0.716582	0.716907	0.000324834	0.349602	0.726638
Digestive	Diaphragmatic hernia	YingDamAge	529	18351	1.04622	0.96287	1.13678	1.06671	1	0.286103	0.19685	1	0.657275	8.94555	8	0.34691	0.706218	0.706093	-0.000125692	-1.35027	0.176929
Infections	Urinary Tract Infections	DNAmTL	530	18303	0.956213	0.880668	1.03824	-1.06633	1	0.286275	0.220208	1	0.638881	15.6495	8	0.0476802	0.723896	0.72428	0.000384726	1.85111	0.064153
Digestive	Peritonitis	Horvath	91	18726	1.11137	0.915304	1.34943	1.0663	1	0.286289	0.144284	1	0.704059	8.39473	8	0.395892	0.612124	0.616054	0.00393033	0.575035	0.565268
Skin	Dermatitis (atopc/contact/other/unspecified)	Horvath	533	17800	1.04762	0.96174	1.14117	1.06607	1	0.286394	0.718708	1	0.396568	14.2732	8	0.0749163	0.555539	0.556916	0.00137722	0.446665	0.655117
Respiratory	Aspiration pneumonitis	Horvath_SkinBlood	77	18848	0.894177	0.727966	1.09834	-1.06603	1	0.286411	0.061523	1	0.804105	6.13949	8	0.63161	0.820346	0.81165	-0.00869606	-1.07258	0.283458
Genitourinary	Endometriosis	Zhang_10	77	10800	0.870957	0.675477	1.12301	-1.06541	1	0.286691	2.18064	1	0.139756	3.49075	7	0.836205	0.715765	0.716839	0.00107428	0.287354	0.773841
Respiratory	Pulmonary collapse (excl pneumothorax)	YingDamAge	47	18846	1.16083	0.882024	1.52777	1.06421	1	0.287236	0.315607	1	0.57426	11.2651	8	0.187128	0.751251	0.752177	0.000925808	0.193275	0.846744
Eye	Cataract	Hannum	779	18558	1.0328	0.973192	1.09605	1.06402	1	0.28732	0.0319344	1	0.858172	5.41022	8	0.712966	0.855642	0.855205	-0.000436395	-1.57112	0.116154
Benign neoplasm or Carcinoma in situ	Benign neoplasm of brain and other parts of central nervous system	Horvath	35	18829	0.840505	0.610165	1.1578	-1.06332	1	0.287638	2.09244	1	0.14803	6.87288	8	0.550408	0.640937	0.645732	0.00479484	0.285687	0.775117
Skin	Seborrheic dermatitis	YingCausAge	148	18640	1.0887	0.930119	1.27432	1.05808	1	0.290019	1.07348	1	0.30016	12.2967	8	0.138449	0.607244	0.608212	0.000967913	0.178362	0.858439
Cardiovascular	Venous thromboembolic disease (Excl PE)	Horvath_SkinBlood	95	18777	1.10312	0.919675	1.32315	1.05763	1	0.290226	0.388064	1	0.533319	7.76174	8	0.457083	0.728447	0.728837	0.000389905	0.877423	0.380257
Musculoskeletal	Fibromatoses	YingDamAge	122	18772	1.09587	0.924714	1.29871	1.05664	1	0.290676	0.59536	1	0.440354	2.96319	8	0.936646	0.743424	0.746004	0.00258032	1.25725	0.208662
Cancers	Non-Hodgkin Lymphoma	Horvath_SkinBlood	50	18821	1.14809	0.888149	1.48411	1.05437	1	0.291712	1.86139	1	0.172465	6.45809	8	0.59606	0.718163	0.720522	0.00235896	0.71294	0.475883
Cardiovascular	Left bundle branch block	DunedinPoAm38	46	18843	1.17735	0.869065	1.595	1.05401	1	0.291878	2.95381	1	0.0856754	3.82993	8	0.872132	0.772598	0.777389	0.00479147	0.767956	0.442513
Eye	Cataract	GrimAgeV1	779	18558	1.0403	0.966578	1.11965	1.05354	1	0.292095	0.0365831	1	0.848316	5.77874	8	0.672	0.855642	0.854778	-0.000863837	-1.4067	0.159517
Genitourinary	Glomerulonephritis	GrimAgeV1	51	18775	1.16135	0.879082	1.53424	1.05286	1	0.292406	2.59183	1	0.107416	6.19976	8	0.624866	0.727997	0.729537	0.00153939	0.295751	0.76742
Musculoskeletal	Polymyalgia Rheumatica	DunedinPACE	63	18839	1.14034	0.892898	1.45635	1.05229	1	0.292665	2.5468	1	0.110518	11.5864	8	0.170632	0.845316	0.84281	-0.00250573	-0.596464	0.550865
Digestive	Anorectal fistula	DNAmTL	32	18770	0.827908	0.582231	1.17725	-1.05146	1	0.293046	0.40709	1	0.52345	8.11106	8	0.422697	0.709796	0.715913	0.00611725	0.507365	0.611899
Skin	Acne	DNAmTL	81	18443	0.875328	0.682827	1.1221	-1.05085	1	0.293327	2.18249	1	0.139588	10.3316	8	0.242521	0.858347	0.85859	0.000242718	0.175514	0.860676
Cardiovascular	Multiple valve dz	YingDamAge	37	18843	1.17329	0.870171	1.58199	1.04802	1	0.294631	1.79278	1	0.180588	15.8029	8	0.04529	0.8068	0.807659	0.000859415	0.535329	0.592422
Neurological	Epilepsy	PhenoAge	81	18698	1.11743	0.907313	1.37621	1.04476	1	0.296134	4.26463e-05	1	0.99479	6.22248	8	0.622326	0.650775	0.655659	0.00488403	0.768385	0.442259
Genitourinary	Urinary Incontinence	Zhang_10	219	10699	1.07163	0.941012	1.22038	1.0432	1	0.296853	0.290732	1	0.589752	11.5272	7	0.117218	0.656813	0.658159	0.0013459	0.513887	0.607331
Respiratory	Pleural effusion	Horvath	198	18797	1.0668	0.94449	1.20494	1.04076	1	0.297989	0.0203213	1	0.886643	4.43306	8	0.816092	0.776092	0.775679	-0.00041248	-1.24691	0.212431
Musculoskeletal	Spondylosis	YingAdaptAge	163	18579	1.07226	0.94005	1.22306	1.03915	1	0.298733	0.127499	1	0.72104	3.92209	8	0.864083	0.746016	0.746402	0.000385767	0.24246	0.808423
Genitourinary	Hydrocoele (incl infected)	DunedinPoAm38	34	7656	1.21519	0.84132	1.75519	1.03894	1	0.298832	0.435327	1	0.509386	3.63002	7	0.821268	0.627564	0.636146	0.00858197	0.534275	0.593151
Ear	Tinnitus	YingCausAge	115	18759	1.09686	0.921123	1.30613	1.03777	1	0.299375	1.23744	1	0.265965	7.63366	8	0.470048	0.575037	0.579722	0.00468457	0.427267	0.669185
Cardiovascular	Nonrheumatic aortic valve disorders	Lin	103	18811	1.09262	0.92418	1.29176	1.03695	1	0.299759	0.358593	1	0.549289	10.3247	8	0.242969	0.844583	0.844275	-0.000308263	-1.40898	0.15884
Cancers	Secondary Malignancy_Other organs	DNAmTL	104	18849	0.908212	0.756906	1.08976	-1.03548	1	0.300446	0.229749	1	0.63171	9.48163	8	0.303307	0.752412	0.752208	-0.000204157	-0.108903	0.913279
Cancers	Primary Malignancy_Uterine	DunedinPoAm38	43	11076	1.19189	0.854846	1.66181	1.03515	1	0.3006	0.0229308	1	0.879637	11.3225	7	0.125157	0.802343	0.800202	-0.00214157	-0.356795	0.721245
Respiratory	Sleep apnoea	Horvath	114	18720	1.09419	0.922623	1.29765	1.03445	1	0.300924	0.156221	1	0.69266	6.46788	8	0.594973	0.802841	0.803295	0.000453542	0.280277	0.779265
Genitourinary	Endometriosis	YingCausAge	77	10800	1.13055	0.895983	1.42653	1.03424	1	0.301026	0.239661	1	0.624451	1.55882	7	0.980203	0.715765	0.715557	-0.000207104	-0.108473	0.91362
Genitourinary	Obstructive and reflux uropathy	GrimAgeV1	102	18768	1.11097	0.909692	1.35677	1.03188	1	0.302128	0.595339	1	0.440362	3.02533	8	0.932758	0.731727	0.730766	-0.000960644	-0.496112	0.619815
Genitourinary	Obstructive and reflux uropathy	PhenoAge	102	18768	1.09927	0.918221	1.31601	1.03079	1	0.302639	1.03167	1	0.309766	3.53241	8	0.89666	0.731727	0.730357	-0.00136927	-0.482313	0.629584
Neurological	Postviral fatigue syndrome, neurasthenia and fibromyalgia	GrimAgeV1	179	18636	1.08977	0.924832	1.28413	1.02673	1	0.304548	0.383932	1	0.535506	5.59058	8	0.692985	0.719241	0.719409	0.000167988	0.0794811	0.93665
Digestive	Irritable bowel syndrome	Horvath_SkinBlood	250	18386	0.934789	0.821822	1.06328	-1.02621	1	0.304791	0.101911	1	0.749548	6.41304	8	0.601068	0.687844	0.689505	0.00166101	1.05842	0.289866
Eye	Ptosis of eyelid	Hannum	33	18828	1.15132	0.879537	1.5071	1.02569	1	0.30504	2.0456	1	0.152647	3.64277	8	0.887832	0.721915	0.733391	0.0114763	1.43775	0.150506
Musculoskeletal	Polymyalgia Rheumatica	GrimAgeV1	63	18839	1.14002	0.887354	1.46464	1.02512	1	0.305306	0.00554976	1	0.940615	11.0223	8	0.200438	0.845316	0.845035	-0.000280669	-0.278164	0.780886
Neurological	Parkinson's disease	Lin	43	18853	1.14038	0.887038	1.46607	1.02483	1	0.305445	0.515018	1	0.472974	8.29442	8	0.405251	0.837201	0.838464	0.00126355	0.598351	0.549606
Respiratory	Chronic sinusitis	Horvath	474	18117	1.04904	0.957227	1.14967	1.02455	1	0.305574	4.29305	1	0.0382684	7.5767	8	0.475871	0.613735	0.614602	0.000866817	0.638084	0.523419
Digestive	Alcoholic liver disease	YingCausAge	30	18833	1.17294	0.863992	1.59237	1.02271	1	0.306444	0.00880722	1	0.925231	1.29352	8	0.995629	0.913152	0.914317	0.00116471	0.245798	0.805839
Digestive	Peritonitis	YingCausAge	91	18726	1.1027	0.914127	1.33016	1.02166	1	0.306943	0.632237	1	0.426536	8.98039	8	0.343953	0.612124	0.613175	0.00105143	0.135476	0.892236
Infections	Mycoses	YingAdaptAge	73	18806	1.10424	0.912698	1.33598	1.02016	1	0.307654	0.353658	1	0.55205	14.4233	8	0.0713776	0.744353	0.747001	0.00264788	0.647032	0.517611
Psychiatric	Delirium, not induced by alcohol and other psychoactive substances	YingAdaptAge	84	18851	0.911678	0.763273	1.08894	-1.02007	1	0.307696	1.23942	1	0.265583	5.86907	8	0.661895	0.890254	0.888902	-0.00135179	-0.43867	0.660901
Eye	Ptosis of eyelid	Horvath_SkinBlood	33	18828	0.851907	0.62552	1.16023	-1.017	1	0.309155	2.3647	1	0.124108	4.16714	8	0.841738	0.721915	0.717156	-0.00475949	-0.262247	0.793131
Genitourinary	Neuromuscular dysfunction of bladder	GrimAgeV1	96	18736	0.889525	0.709816	1.11473	-1.0167	1	0.309295	0.454484	1	0.500213	14.7399	8	0.0644051	0.611142	0.617656	0.00651433	0.72135	0.470694
Digestive	Ulcerative colitis	YingCausAge	67	18768	1.12085	0.899011	1.39742	1.01388	1	0.31064	1.70616	1	0.191485	5.98268	8	0.649172	0.605378	0.612631	0.00725318	0.602753	0.546673
Musculoskeletal	Spinal stenosis	YingCausAge	82	18816	1.0922	0.920952	1.29529	1.0136	1	0.310776	2.6007	1	0.106816	12.2623	8	0.13988	0.785876	0.785758	-0.000117824	-1.11893	0.26317
Neurological	Bell's palsy	Lin	44	18811	0.852478	0.626028	1.16084	-1.01322	1	0.310957	1.39667	1	0.237281	6.00703	8	0.646445	0.700403	0.703618	0.00321527	0.520546	0.602683
Genitourinary	Endometriosis	DunedinPACE	77	10800	0.875583	0.677118	1.13222	-1.01312	1	0.311001	0.0375238	1	0.846403	1.43824	7	0.984371	0.715765	0.717007	0.00124263	0.32293	0.746748
Endocrine	Hyperparathyroidism	Hannum	35	18841	1.14023	0.884076	1.4706	1.01087	1	0.312077	0.694098	1	0.404774	5.84684	8	0.664383	0.769613	0.769074	-0.000539341	-0.0987764	0.921316
Cardiovascular	Nonrheumatic mitral valve disorders	Zhang_10	68	18808	1.12169	0.897423	1.402	1.00903	1	0.31296	1.48627	1	0.222796	14.6332	8	0.0666831	0.782316	0.779961	-0.00235498	-0.452584	0.650848
Endocrine	Hypo or hyperthyroidism	Lin	433	18321	1.04674	0.957844	1.14389	1.00886	1	0.313043	1.9703	1	0.160416	8.333	8	0.401636	0.716582	0.716618	3.51171e-05	0.109032	0.913177
Cancers	Primary Malignancy_Malignant Melanoma	Horvath	45	18819	1.14326	0.881176	1.48331	1.00782	1	0.313543	0.026505	1	0.870673	10.2588	8	0.247332	0.673869	0.680392	0.00652321	0.792878	0.427849
Cardiovascular	Hypertension	YingAdaptAge	1527	17763	1.0233	0.978339	1.07032	1.0047	1	0.315041	0.0014872	1	0.969238	4.42035	8	0.817348	0.790548	0.790589	4.05367e-05	0.507761	0.611621
Cardiovascular	Nonrheumatic aortic valve disorders	PhenoAge	103	18811	1.09273	0.919071	1.2992	1.00428	1	0.315245	3.45126	1	0.0632034	16.316	8	0.0380739	0.844583	0.844965	0.000381956	1.11595	0.264443
Benign neoplasm or Carcinoma in situ	Benign neoplasm of stomach and duodenum	DunedinPoAm38	99	18807	0.894076	0.718385	1.11274	-1.00304	1	0.315843	0.884228	1	0.347046	5.09719	8	0.747139	0.758232	0.760551	0.002319	0.771551	0.440381
Musculoskeletal	Spinal stenosis	Zhang_10	82	18816	1.11078	0.90461	1.36394	1.00297	1	0.315877	0.844915	1	0.357995	10.237	8	0.248785	0.785876	0.783795	-0.00208113	-0.478467	0.632318
Digestive	Gastro-oesophageal reflux disease	DunedinPoAm38	813	18117	1.03893	0.964204	1.11944	1.00277	1	0.315971	2.62988	1	0.10487	5.94294	8	0.653624	0.625494	0.625949	0.000455213	0.665633	0.505646
Musculoskeletal	Gout	DNAmTL	162	18779	0.926801	0.798771	1.07535	-1.0022	1	0.316247	0.577707	1	0.447213	4.73443	8	0.785547	0.807608	0.806603	-0.00100532	-0.530453	0.595798
Digestive	Gastro-oesophageal reflux disease	Hannum	813	18117	1.0345	0.9681	1.10545	1.00213	1	0.316282	0.0546444	1	0.81517	4.8273	8	0.775865	0.625494	0.625605	0.000111244	0.174172	0.861731
Cardiovascular	Nonrheumatic mitral valve disorders	YingDamAge	68	18808	0.887979	0.703852	1.12027	-1.00207	1	0.31631	0.830288	1	0.362189	12.9034	8	0.115215	0.782316	0.785151	0.00283524	0.35683	0.721219
Eye	Actinic keratosis	DNAmTL	106	18766	0.913803	0.766068	1.09003	-1.00187	1	0.316405	1.04626	1	0.30637	16.3959	8	0.0370522	0.77728	0.777308	2.8312e-05	0.0155951	0.987557
Digestive	Fatty Liver	Zhang_10	71	18837	1.12358	0.89359	1.41276	0.997165	1	0.318685	0.857593	1	0.354413	16.2743	8	0.0386184	0.760882	0.763432	0.00255031	0.717687	0.47295
Musculoskeletal	Intervertebral disc disorders	DunedinPoAm38	167	18534	1.08611	0.923319	1.27761	0.997036	1	0.318747	0.306459	1	0.579861	3.965	8	0.860268	0.619928	0.622011	0.00208262	0.459035	0.646209
Genitourinary	Glomerulonephritis	Hannum	51	18775	1.11908	0.897014	1.39613	0.996948	1	0.31879	6.43783	1	0.0111715	10.8623	8	0.209622	0.727997	0.732624	0.00462655	0.663081	0.507279
Psychiatric	Dementia	Zhang_10	154	18857	1.07463	0.932676	1.23819	0.995766	1	0.319364	2.20502	1	0.137562	8.68454	8	0.369602	0.920977	0.919884	-0.00109226	-0.684519	0.493648
Skin	Keratitis	GrimAgeV1	35	18806	1.1922	0.843375	1.6853	0.995447	1	0.319519	0.158589	1	0.690459	2.06617	8	0.978916	0.608376	0.605242	-0.00313401	-0.183079	0.854736
Genitourinary	Menorrhagia and polymenorrhoea	DNAmTL	287	9842	0.939475	0.830739	1.06244	-0.994848	1	0.31981	1.02537	1	0.311248	20.774	7	0.00411944	0.696394	0.69616	-0.000233747	-0.176754	0.859702
Digestive	Appendicitis	YingCausAge	108	18069	1.09749	0.913621	1.31836	0.994355	1	0.32005	0.635308	1	0.425415	6.80607	8	0.557693	0.636113	0.638614	0.00250027	0.516686	0.605376
Skin	Pilonidal cyst/sinus	YingDamAge	34	18688	1.20136	0.836648	1.72506	0.993826	1	0.320307	2.36531	1	0.124059	9.59332	8	0.294737	0.806419	0.806627	0.000208124	1.25274	0.210299
Digestive	Peritonitis	Horvath_SkinBlood	91	18726	1.10604	0.906532	1.34944	0.993072	1	0.320675	2.59187	1	0.107414	10.7438	8	0.21664	0.612124	0.614474	0.00235053	0.362587	0.716914
Digestive	Oesophagitis and oesophageal ulcer	YingAdaptAge	410	18223	1.04619	0.956943	1.14376	0.992555	1	0.320927	5.18552	1	0.0227759	13.7098	8	0.0896488	0.666115	0.667014	0.000898357	0.7609	0.446717
Infections	Septicaemia	DNAmTL	186	18809	0.932805	0.81286	1.07045	-0.990548	1	0.321906	0.480544	1	0.488176	6.79494	8	0.55891	0.775845	0.776472	0.000627043	0.759623	0.44748
Cancers	Primary Malignancy_Oro-pharyngeal	DunedinPACE	31	18834	1.19821	0.837626	1.71403	0.989989	1	0.32218	0.594771	1	0.44058	9.40772	8	0.309076	0.736736	0.729022	-0.00771325	-0.731222	0.464643
Musculoskeletal	Enthesopathies & synovial disorders	Hannum	903	17879	0.967342	0.90577	1.0331	-0.989518	1	0.32241	0.79035	1	0.373994	7.78823	8	0.454425	0.594678	0.595352	0.00067335	0.532183	0.594599
Digestive	Cholecystitis	YingDamAge	314	18466	1.05685	0.947062	1.17937	0.988065	1	0.323121	0.235251	1	0.627657	6.78138	8	0.560393	0.690421	0.690793	0.000372123	0.334089	0.738313
Cancers	Primary Malignancy_colorectal and anus	DunedinPoAm38	152	18773	0.915525	0.768389	1.09084	-0.987337	1	0.323478	0.998486	1	0.317677	16.0569	8	0.0415733	0.74163	0.742531	0.000900935	0.392486	0.6947
Neurological	Parkinson's disease	GrimAgeV1	43	18853	1.16247	0.861841	1.56797	0.986103	1	0.324083	0.43446	1	0.509809	8.05326	8	0.428285	0.837201	0.837516	0.00031527	0.0894167	0.928751
Musculoskeletal	Spinal stenosis	Hannum	82	18816	1.09093	0.917559	1.29706	0.985615	1	0.324322	2.28568	1	0.130573	11.5551	8	0.172186	0.785876	0.787545	0.00166907	1.00736	0.313764
Cancers	Primary Malignancy_Malignant Melanoma	Lin	45	18819	1.14227	0.876695	1.48828	0.98525	1	0.324501	0.245272	1	0.620424	10.3616	8	0.240561	0.673869	0.678281	0.00441154	0.448052	0.654115
Neurological	Postviral fatigue syndrome, neurasthenia and fibromyalgia	DNAmTL	179	18636	0.926314	0.795465	1.07869	-0.98513	1	0.32456	0.279135	1	0.597268	4.63531	8	0.795748	0.719241	0.720482	0.00124099	0.643421	0.519951
Endocrine	Hyperparathyroidism	Horvath	35	18841	1.14591	0.873781	1.5028	0.984615	1	0.324813	2.97803	1	0.0844021	8.28749	8	0.405903	0.769613	0.773843	0.00422965	1.48994	0.13624
Musculoskeletal	Spondylosis	GrimAgeV1	163	18579	1.08277	0.924179	1.26857	0.984148	1	0.325043	1.13091	1	0.287581	5.14018	8	0.742494	0.746016	0.746729	0.000712904	0.747413	0.454814
Haematological or immunological	Other anaemias	YingDamAge	348	18420	1.05275	0.950264	1.16629	0.983742	1	0.325242	0.872015	1	0.350398	14.9771	8	0.0595931	0.717327	0.716959	-0.0003681	-1.31598	0.18818
Cancers	Secondary Malignancy_Brain, Other CNS and Intracranial	Hannum	49	18855	1.11882	0.894501	1.3994	0.983454	1	0.325384	2.28669	1	0.130488	10.6646	8	0.22144	0.771738	0.769917	-0.00182096	-0.475255	0.634605
Benign neoplasm or Carcinoma in situ	Benign neoplasm of brain and other parts of central nervous system	YingAdaptAge	35	18829	0.848815	0.611876	1.1775	-0.981552	1	0.326321	2.57094	1	0.108843	7.22864	8	0.512178	0.640937	0.651776	0.0108393	0.652849	0.513854
Cancers	Primary Malignancy_Kidney and Ureter	YingAdaptAge	44	18846	1.12666	0.887727	1.4299	0.980684	1	0.326748	2.33899	1	0.126171	12.961	8	0.113199	0.720367	0.72815	0.00778326	0.918772	0.358215
Eye	Actinic keratosis	PhenoAge	106	18766	1.09002	0.917454	1.29505	0.980255	1	0.32696	0.0342638	1	0.853147	15.3887	8	0.0520136	0.77728	0.777517	0.000237113	0.188374	0.850583
Cancers	Secondary Malignancy_Lymph Nodes	GrimAgeV1	174	18825	1.0812	0.924489	1.26447	0.977219	1	0.328461	0.443989	1	0.505203	5.6096	8	0.690869	0.719253	0.719384	0.000130343	0.241453	0.809204
Psychiatric	Dementia	YingCausAge	154	18857	0.943154	0.838666	1.06066	-0.976962	1	0.328588	0.292748	1	0.588465	7.41611	8	0.492474	0.920977	0.915848	-0.00512835	-1.57936	0.114254
Cardiovascular	Supraventricular tachycardia	YingAdaptAge	67	18775	1.10998	0.900303	1.36848	0.976797	1	0.32867	2.36404	1	0.124161	13.7551	8	0.0883773	0.67112	0.671702	0.000582399	0.10661	0.915099
Benign neoplasm or Carcinoma in situ	Benign neoplasm of brain and other parts of central nervous system	DunedinPACE	35	18829	0.837205	0.585851	1.1964	-0.975524	1	0.3293	2.06933	1	0.150288	7.27973	8	0.506774	0.640937	0.647488	0.00655072	0.422038	0.672997
Eye	Diabetic ophthalmic complications	Hannum	165	18822	0.929717	0.80304	1.07638	-0.975157	1	0.329482	0.326369	1	0.567805	10.1231	8	0.256492	0.775034	0.776133	0.00109927	0.766552	0.443348
Digestive	Anorectal fistula	YingDamAge	32	18770	1.18922	0.838483	1.68667	0.971974	1	0.331064	0.533999	1	0.464931	8.27012	8	0.407538	0.709796	0.717269	0.00747312	0.774906	0.438395
Musculoskeletal	Fibromatoses	Hannum	122	18772	1.08091	0.923813	1.26472	0.970988	1	0.331554	0.0144384	1	0.904356	2.55634	8	0.959052	0.743424	0.745566	0.00214257	0.747215	0.454934
Digestive	Barrett's oesophagus	DunedinPACE	71	18843	1.12397	0.887766	1.42302	0.970947	1	0.331575	0.473278	1	0.491483	5.88889	8	0.659676	0.705484	0.709117	0.00363292	0.628889	0.529421
Psychiatric	Other psychoactive substance misuse	PhenoAge	56	18779	1.14087	0.874264	1.48876	0.970478	1	0.331808	0.25443	1	0.613973	10.9878	8	0.20239	0.773022	0.773983	0.000961384	0.267802	0.788852
Respiratory	Nasal polyp	YingDamAge	75	18712	0.893054	0.710645	1.12228	-0.970315	1	0.331889	4.22171	1	0.03991	8.4521	8	0.390598	0.686962	0.68814	0.0011783	0.256656	0.797445
Eye	Anterior and Intermediate Uveitis	GrimAgeV1	32	18794	0.823967	0.557123	1.21862	-0.969742	1	0.332175	4.28963	1	0.0383455	14.3579	8	0.0729002	0.689943	0.702777	0.0128334	0.921187	0.356953
Digestive	Appendicitis	DNAmTL	108	18069	0.907353	0.745354	1.10456	-0.968918	1	0.332586	0.210826	1	0.646121	6.06041	8	0.640465	0.636113	0.63784	0.00172648	0.316824	0.751377
Digestive	Anorectal prolapse	YingDamAge	31	18829	0.841331	0.592957	1.19374	-0.967892	1	0.333098	7.50949	1	0.00613747	25.2463	8	0.00141197	0.721261	0.729379	0.00811857	0.745872	0.455745
Neurological	Bell's palsy	YingCausAge	44	18811	0.858042	0.629132	1.17024	-0.967021	1	0.333533	0.137149	1	0.711132	4.71635	8	0.787418	0.700403	0.701609	0.00120618	0.227077	0.820364
Eye	Cataract	Horvath	779	18558	0.968466	0.907529	1.03349	-0.966375	1	0.333856	0.0309959	1	0.860249	5.46567	8	0.706841	0.855642	0.852429	-0.00321246	-2.0084	0.0446003
Neurological	Multiple sclerosis	Lin	49	18821	1.14567	0.869359	1.50981	0.965777	1	0.334156	1.01738	1	0.313141	7.65597	8	0.467776	0.69738	0.70447	0.00708937	1.11738	0.26383
Cardiovascular	Heart failure	YingCausAge	260	18765	0.94882	0.852823	1.05562	-0.965338	1	0.334376	0.798498	1	0.371543	9.87742	8	0.273735	0.838615	0.83701	-0.00160539	-0.607854	0.543284
Musculoskeletal	Psoriatic arthropathy	GrimAgeV1	30	18837	0.820834	0.549515	1.22612	-0.96433	1	0.334881	0.0430688	1	0.835596	8.14805	8	0.419143	0.638142	0.644081	0.00593928	0.349524	0.726696
Infections	Infections of the digestive system	Horvath	343	18580	0.94942	0.854237	1.05521	-0.962987	1	0.335554	0.430109	1	0.511935	10.2776	8	0.246078	0.620823	0.62047	-0.000352981	-0.151337	0.87971
Infections	Ear and Upper Respiratory Tract Infections	PhenoAge	161	17987	1.08086	0.922596	1.26627	0.962612	1	0.335742	0.0300077	1	0.862473	17.9335	8	0.0217307	0.63384	0.633816	-2.40419e-05	-0.00802155	0.9936
Genitourinary	Urolithiasis	GrimAgeV1	165	18535	0.921425	0.78	1.08849	-0.962586	1	0.335755	0.0744319	1	0.78499	9.06029	8	0.337235	0.676798	0.678978	0.00217911	0.80247	0.422281
Endocrine	Hypo or hyperthyroidism	DNAmTL	433	18321	0.954718	0.868665	1.04929	-0.961548	1	0.336277	0.281735	1	0.595566	6.90229	8	0.54721	0.716582	0.716314	-0.000268414	-0.557116	0.577448
Ear	Hearing loss	YingCausAge	305	18392	1.05187	0.948718	1.16625	0.960335	1	0.336887	0.0303594	1	0.861677	6.14486	8	0.631009	0.659267	0.660032	0.000764973	0.798065	0.424833
Neurological	Parkinson's disease	GrimAgeV2	43	18853	1.1588	0.857483	1.566	0.959273	1	0.337421	0.784458	1	0.375781	8.20429	8	0.413773	0.837201	0.837335	0.000134763	0.0391469	0.968773
Cancers	Primary Malignancy_Bladder	Horvath	63	18812	0.89383	0.710357	1.12469	-0.957527	1	0.338301	1.3619	1	0.243209	15.418	8	0.05151	0.840314	0.83988	-0.000434309	-0.0993443	0.920865
Cancers	Primary Malignancy_Oesophageal	DNAmTL	33	18852	0.860454	0.632584	1.17041	-0.957525	1	0.338303	0.000125797	1	0.991051	8.67256	8	0.370667	0.834427	0.836566	0.00213839	0.467561	0.640098
Eye	Actinic keratosis	GrimAgeV2	106	18766	0.905325	0.73851	1.10982	-0.957208	1	0.338462	0.297285	1	0.585589	15.4523	8	0.0509244	0.77728	0.781886	0.00460677	1.42116	0.155272
Benign neoplasm or Carcinoma in situ	Benign neoplasm of brain and other parts of central nervous system	YingDamAge	35	18829	0.850978	0.611493	1.18426	-0.957034	1	0.33855	5.36668	1	0.0205251	9.49327	8	0.302406	0.640937	0.64693	0.00599279	0.378041	0.7054
Ear	Tinnitus	YingAdaptAge	115	18759	1.08838	0.914865	1.2948	0.955801	1	0.339173	0.279655	1	0.596927	6.89986	8	0.547474	0.575037	0.577943	0.0029057	0.212701	0.83156
Neurological	Peripheral neuropathies (excluding cranial nerve and carpal tunnel syndromes)	YingAdaptAge	223	18649	0.939192	0.825567	1.06845	-0.953569	1	0.340302	0.0593923	1	0.807459	6.86357	8	0.551422	0.657961	0.659435	0.0014736	0.580534	0.561554
Musculoskeletal	Spondylosis	Lin	163	18579	0.930986	0.803414	1.07881	-0.95107	1	0.341569	3.23791	1	0.0719526	6.61175	8	0.579041	0.746016	0.744652	-0.00136385	-0.440375	0.659666
Digestive	Anorectal prolapse	Lin	31	18829	1.16739	0.848519	1.60609	0.950836	1	0.341687	0.236912	1	0.626446	18.1051	8	0.0204521	0.721261	0.723972	0.00271134	0.358108	0.720262
Digestive	Gastro-oesophageal reflux disease	Lin	813	18117	1.03307	0.96602	1.10477	0.950261	1	0.34198	0.0620709	1	0.803252	4.83028	8	0.775553	0.625494	0.625662	0.000168181	0.256218	0.797783
Genitourinary	Postcoital and contact bleeding	Zhang_10	35	10998	0.824305	0.553323	1.228	-0.950074	1	0.342075	0.233345	1	0.629055	12.8289	7	0.0763896	0.770774	0.773784	0.00301013	0.604399	0.545578
Digestive	Oesophagitis and oesophageal ulcer	Horvath_SkinBlood	410	18223	1.04646	0.952829	1.1493	0.94964	1	0.342295	2.44908	1	0.117594	11.1115	8	0.19546	0.666115	0.666236	0.000120493	0.625769	0.531466
Cardiovascular	Atrial fibrillation	DNAmTL	458	18673	0.95967	0.881477	1.0448	-0.949352	1	0.342442	2.52044	1	0.112379	10.4621	8	0.234078	0.848439	0.848362	-7.69556e-05	-1.05155	0.293006
Cardiovascular	Heart failure	Horvath	260	18765	1.05127	0.948139	1.16561	0.949079	1	0.342581	0.0109645	1	0.916605	9.94201	8	0.269119	0.838615	0.838321	-0.000294515	-0.325245	0.744996
Neurological	Epilepsy	YingCausAge	81	18698	0.900242	0.724047	1.11931	-0.945701	1	0.344301	0.52204	1	0.469973	6.69101	8	0.570307	0.650775	0.654682	0.00390656	0.600456	0.548202
Psychiatric	Depression	YingCausAge	481	17857	0.95609	0.871005	1.04949	-0.944252	1	0.345041	0.169809	1	0.680281	7.51183	8	0.482545	0.64132	0.642291	0.000970943	0.909114	0.36329
Genitourinary	Urinary Incontinence	Horvath	219	10699	1.06333	0.935945	1.20805	0.943197	1	0.34558	1.70565	1	0.191551	12.1702	7	0.0950988	0.656813	0.657298	0.000485378	0.251906	0.801113
Eye	Glaucoma	GrimAgeV1	73	18811	1.12034	0.884589	1.41891	0.942658	1	0.345856	0.566963	1	0.451468	5.20797	8	0.735134	0.812241	0.813481	0.00123988	0.800401	0.423479
Infections	Ear and Upper Respiratory Tract Infections	YingDamAge	161	17987	0.926081	0.789281	1.08659	-0.941662	1	0.346366	2.8821	1	0.0895694	19.6283	8	0.0118374	0.63384	0.637575	0.00373521	0.962616	0.33574
Cardiovascular	Stable angina	Lin	320	18382	0.951689	0.85832	1.05521	-0.939887	1	0.347276	1.48572	1	0.222881	7.8361	8	0.449643	0.830639	0.829946	-0.000693272	-0.447682	0.654383
Psychiatric	Bipolar affective disorder and mania	GrimAgeV2	36	18831	1.19227	0.825987	1.72099	0.939114	1	0.347672	0.781567	1	0.376662	7.06631	8	0.529496	0.766543	0.772902	0.00635955	0.858137	0.390817
Neurological	Trigeminal neuralgia	Horvath	34	18831	1.16724	0.844203	1.6139	0.935487	1	0.349537	1.72202	1	0.189433	15.185	8	0.0556471	0.724928	0.728797	0.00386952	0.492394	0.622441
Benign neoplasm or Carcinoma in situ	Benign neoplasm of ovary	YingAdaptAge	156	10753	0.923861	0.782448	1.09083	-0.93431	1	0.350144	0.0247416	1	0.875013	3.5413	7	0.830832	0.603732	0.604609	0.000877123	0.172018	0.863423
Cardiovascular	Atrioventricular block, first degree	Hannum	32	18853	1.12154	0.879572	1.43006	0.925071	1	0.354929	0.591553	1	0.441819	4.22301	8	0.836463	0.846403	0.844422	-0.00198083	-0.783349	0.433422
Cancers	Primary Malignancy_Kidney and Ureter	DNAmTL	44	18846	1.14826	0.855967	1.54037	0.922379	1	0.356331	2.08821	1	0.14844	13.1664	8	0.106251	0.720367	0.720878	0.000511309	0.0622469	0.950366
Skin	Rosacea	GrimAgeV2	153	18686	1.08573	0.911202	1.29369	0.91995	1	0.357599	7.58993	1	0.00586951	10.6686	8	0.22119	0.616151	0.616862	0.000711679	0.182342	0.855314
Respiratory	Chronic sinusitis	Lin	474	18117	0.957666	0.873002	1.05054	-0.915948	1	0.359694	2.23003	1	0.135352	5.11866	8	0.744822	0.613735	0.614585	0.000849358	0.612337	0.540314
Cardiovascular	Stroke NOS	Horvath_SkinBlood	167	18753	1.06626	0.929083	1.22369	0.913125	1	0.361177	0.750121	1	0.386438	13.0267	8	0.110935	0.794955	0.794647	-0.000307681	-0.183991	0.85402
Musculoskeletal	Carpal tunnel syndrome	DunedinPoAm38	263	18530	1.06329	0.932041	1.21303	0.913001	1	0.361242	0.867438	1	0.351665	9.08383	8	0.335273	0.688757	0.689676	0.000918984	0.579389	0.562327
Genitourinary	Hydrocoele (incl infected)	DunedinPACE	34	7656	1.17898	0.827694	1.67935	0.912226	1	0.36165	0.073898	1	0.785744	3.0487	7	0.880461	0.627564	0.638265	0.0107005	0.60231	0.546968
Musculoskeletal	Intervertebral disc disorders	Zhang_10	167	18534	1.07399	0.921227	1.25209	0.911876	1	0.361834	0.0762551	1	0.782438	3.91964	8	0.8643	0.619928	0.620855	0.000927203	0.251223	0.801642
Musculoskeletal	Fracture of hip	Horvath	110	18809	1.07327	0.921881	1.24951	0.911476	1	0.362044	0.140732	1	0.707554	3.05285	8	0.930997	0.87116	0.869296	-0.00186398	-1.38183	0.167023
Digestive	Anorectal prolapse	Horvath_SkinBlood	31	18829	0.860003	0.621687	1.18967	-0.910961	1	0.362316	3.42378	1	0.0642639	19.9637	8	0.0104743	0.721261	0.728792	0.00753169	0.722516	0.469977
Genitourinary	Urolithiasis	YingDamAge	165	18535	1.07323	0.921512	1.24993	0.908847	1	0.363431	0.0869333	1	0.768113	7.51954	8	0.48175	0.676798	0.677708	0.000909586	0.451053	0.651952
Neurological	Migraine	Lin	283	17748	1.05727	0.93716	1.19278	0.905187	1	0.365367	0.669546	1	0.41321	9.43834	8	0.306677	0.687056	0.687664	0.000607778	0.54231	0.587605
Genitourinary	Erectile dysfunction	PhenoAge	193	7651	0.936092	0.81118	1.08024	-0.903762	1	0.366122	0.624288	1	0.429458	6.96925	7	0.432088	0.669861	0.673324	0.00346326	1.16283	0.2449
Haematological or immunological	Agranulocytosis	DunedinPoAm38	80	18795	1.11414	0.881297	1.40851	0.903614	1	0.3662	0.125598	1	0.72304	2.40087	8	0.966193	0.693145	0.690211	-0.00293348	-0.58054	0.561551
Infections	Infection of male genital system	Horvath_SkinBlood	35	7678	1.1451	0.853391	1.53652	0.903188	1	0.366426	0.00598612	1	0.938329	1.54205	7	0.980818	0.644717	0.652126	0.00740921	0.672499	0.501266
Respiratory	Allergic and chronic rhinitis	Horvath	315	17992	0.948976	0.846948	1.0633	-0.902443	1	0.366822	0.076359	1	0.782294	3.68128	8	0.884675	0.573668	0.576221	0.00255251	0.799212	0.424167
Genitourinary	Menorrhagia and polymenorrhoea	DunedinPACE	287	9842	1.06064	0.933245	1.20542	0.901751	1	0.367189	0.694812	1	0.404532	21.1723	7	0.00352332	0.696394	0.696552	0.000158262	0.104628	0.916671
Cancers	Primary Malignancy_Malignant Melanoma	GrimAgeV1	45	18819	1.15524	0.844165	1.58093	0.901581	1	0.36728	0.987375	1	0.320385	10.1219	8	0.256575	0.673869	0.677081	0.0032113	0.432751	0.665196
Digestive	Peritonitis	Hannum	91	18726	1.09111	0.90241	1.31926	0.90003	1	0.368104	2.99189	1	0.0836826	11.0964	8	0.196296	0.612124	0.611964	-0.000159808	-0.0242199	0.980677
Eye	Diabetic ophthalmic complications	YingDamAge	165	18822	0.933014	0.802244	1.0851	-0.899932	1	0.368156	1.21172	1	0.270991	10.0793	8	0.259505	0.775034	0.77549	0.00045608	0.206986	0.836021
Skin	Rosacea	Horvath	153	18686	1.0735	0.91923	1.25366	0.896009	1	0.370248	3.96329	1	0.0465026	7.32319	8	0.502198	0.616151	0.61749	0.00133942	0.323789	0.746098
Respiratory	Nasal polyp	Zhang_10	75	18712	0.894111	0.699857	1.14228	-0.895569	1	0.370483	0.0470414	1	0.828294	4.29411	8	0.829661	0.686962	0.690421	0.00345907	0.757711	0.448624
Eye	Retinal detachments and breaks	GrimAgeV2	35	18835	0.83991	0.572937	1.23128	-0.893924	1	0.371363	0.000131714	1	0.990843	1.15595	8	0.997058	0.704062	0.704226	0.000164134	0.017868	0.985744
Cancers	Primary Malignancy_Ovarian	Lin	37	11074	0.867996	0.63624	1.18417	-0.893312	1	0.37169	0.19477	1	0.658976	2.31449	7	0.940407	0.717388	0.720214	0.00282588	0.26404	0.791749
Cancers	Secondary Malignancy_Other organs	YingDamAge	104	18849	0.91837	0.761861	1.10703	-0.893309	1	0.371691	0.59525	1	0.440396	9.13593	8	0.330959	0.752412	0.752129	-0.000283152	-0.0619274	0.950621
Respiratory	Asthma	PhenoAge	459	17843	1.04222	0.95131	1.14183	0.888111	1	0.374481	0.00618462	1	0.937317	13.2776	8	0.10265	0.634336	0.635001	0.0006651	0.70223	0.482536
Eye	Glaucoma	DunedinPoAm38	73	18811	1.11998	0.872078	1.43834	0.887678	1	0.374714	0.696049	1	0.404115	5.13375	8	0.74319	0.812241	0.815454	0.00321302	0.863182	0.388037
Genitourinary	Female genital prolapse	DunedinPACE	252	10793	1.06015	0.931846	1.20611	0.887475	1	0.374823	0.504032	1	0.477734	6.25351	7	0.51048	0.681427	0.682122	0.000694567	0.334303	0.738151
Genitourinary	End stage renal disease	Hannum	35	18847	1.11821	0.873361	1.43171	0.886114	1	0.375556	0.172142	1	0.678216	5.84621	8	0.664454	0.762893	0.755981	-0.006912	-1.07961	0.280318
Infections	Infection of skin and subcutaneous tissues	YingDamAge	294	18319	1.05197	0.940249	1.17696	0.884443	1	0.376457	0.723808	1	0.394898	6.05859	8	0.640669	0.659678	0.660317	0.000639135	0.603826	0.545959
Psychiatric	Dementia	YingDamAge	154	18857	1.06697	0.924064	1.23199	0.883586	1	0.376919	0.94966	1	0.329806	8.8605	8	0.3542	0.920977	0.917061	-0.00391562	-1.30695	0.191228
Cardiovascular	Ischaemic stroke	PhenoAge	142	18802	1.06875	0.922153	1.23866	0.883342	1	0.377051	0.00727187	1	0.932043	5.67241	8	0.683872	0.808132	0.808137	5.28358e-06	0.761313	0.44647
Eye	Anterior and Intermediate Uveitis	Hannum	32	18794	0.861209	0.617539	1.20103	-0.880525	1	0.378575	1.54239	1	0.214262	13.4669	8	0.0967644	0.689943	0.703998	0.0140543	0.875271	0.381427
Ear	Hearing loss	PhenoAge	305	18392	1.05	0.941897	1.17052	0.880186	1	0.378759	0.0166793	1	0.89724	6.21645	8	0.623001	0.659267	0.659176	-9.1543e-05	-0.0945729	0.924654
Cancers	Primary Malignancy_Other Skin and subcutaneous tissue	Zhang_10	227	18667	1.05829	0.93282	1.20063	0.879876	1	0.378926	0.0243874	1	0.875903	10.8912	8	0.207939	0.78963	0.789266	-0.00036432	-0.303641	0.761401
Genitourinary	Glomerulonephritis	DunedinPoAm38	51	18775	1.13941	0.851769	1.52419	0.879196	1	0.379295	3.24827	1	0.0714989	6.77181	8	0.561441	0.727997	0.727399	-0.000597953	-0.128842	0.897483
Musculoskeletal	Spinal stenosis	GrimAgeV1	82	18816	1.10481	0.884606	1.37982	0.878854	1	0.37948	2.72907	1	0.0985367	13.6602	8	0.0910637	0.785876	0.786012	0.000136051	0.253644	0.799771
Endocrine	Hypo or hyperthyroidism	YingCausAge	433	18321	0.959682	0.875451	1.05202	-0.878046	1	0.379919	0.0354328	1	0.850692	6.76845	8	0.561809	0.716582	0.717817	0.00123465	0.888957	0.374026
Eye	Retinal detachments and breaks	Hannum	35	18835	1.14181	0.849197	1.53524	0.877879	1	0.38001	6.5825	1	0.0102986	7.38818	8	0.495387	0.704062	0.710502	0.00643921	0.532667	0.594264
Genitourinary	Dysmenorrhoea	Lin	47	10781	1.14448	0.846684	1.54701	0.877642	1	0.380138	0.31694	1	0.573452	1.43603	7	0.984442	0.745242	0.745829	0.000586722	0.219453	0.826297
Benign neoplasm or Carcinoma in situ	Haemangioma, any site	PhenoAge	58	18730	1.11562	0.873581	1.42473	0.876852	1	0.380567	0.468084	1	0.49387	7.04268	8	0.532034	0.639538	0.648899	0.00936124	1.15584	0.247747
Genitourinary	Hyperplasia of prostate	GrimAgeV2	282	7611	1.05502	0.935881	1.18932	0.876037	1	0.38101	3.7701	1	0.0521766	7.4665	7	0.381974	0.797621	0.798011	0.000389495	0.813016	0.416209
Cardiovascular	Peripheral arterial disease	YingAdaptAge	140	18768	1.0625	0.927595	1.21703	0.875115	1	0.381511	0.0126659	1	0.910393	11.0587	8	0.198395	0.839134	0.838964	-0.000170251	-0.164965	0.868971
Infections	Ear and Upper Respiratory Tract Infections	Horvath	161	17987	0.931009	0.793128	1.09286	-0.874154	1	0.382034	1.1216	1	0.289573	18.5866	8	0.0172339	0.63384	0.636532	0.002692	0.772935	0.439561
Eye	Macular degeneration	PhenoAge	73	18827	1.09413	0.894268	1.33865	0.874122	1	0.382052	0.0588927	1	0.808255	3.64347	8	0.887774	0.835398	0.834251	-0.00114752	-1.40771	0.159217
Psychiatric	Dementia	Hannum	154	18857	0.949527	0.845417	1.06646	-0.874081	1	0.382074	0.691602	1	0.40562	7.44695	8	0.489265	0.920977	0.918934	-0.00204252	-1.31042	0.190055
Digestive	Ulcerative colitis	DNAmTL	67	18768	1.11698	0.871277	1.43198	0.872847	1	0.382747	0.644218	1	0.422187	4.59783	8	0.799568	0.605378	0.613636	0.008258	0.643018	0.520213
Cancers	Secondary Malignancy_Lymph Nodes	DNAmTL	174	18825	0.937568	0.811176	1.08365	-0.872587	1	0.382888	0.765538	1	0.381601	6.33974	8	0.609233	0.719253	0.718901	-0.000351896	-0.40211	0.687603
Benign neoplasm or Carcinoma in situ	Benign neoplasm of stomach and duodenum	DunedinPACE	99	18807	0.912143	0.741727	1.12171	-0.871499	1	0.383482	0.0846349	1	0.771112	4.1306	8	0.845152	0.758232	0.759499	0.00126668	0.436006	0.662833
Genitourinary	Urolithiasis	DNAmTL	165	18535	0.934161	0.80137	1.08896	-0.870623	1	0.38396	0.0254885	1	0.873156	7.68447	8	0.464883	0.676798	0.677804	0.00100526	0.498425	0.618184
Ear	Tinnitus	Hannum	115	18759	1.08198	0.90596	1.2922	0.869807	1	0.384406	0.0981478	1	0.754064	6.56393	8	0.584325	0.575037	0.57291	-0.00212727	-0.20528	0.837353
Genitourinary	Neuromuscular dysfunction of bladder	DunedinPACE	96	18736	1.09763	0.889654	1.35422	0.869106	1	0.384789	0.0276437	1	0.867949	14.8461	8	0.062207	0.611142	0.6114	0.000258181	0.0436761	0.965163
Eye	Actinic keratosis	GrimAgeV1	106	18766	0.913391	0.744607	1.12044	-0.869071	1	0.384808	1.02939	1	0.310302	16.3	8	0.0382826	0.77728	0.781468	0.00418866	1.29687	0.194677
Skin	Urticaria	DNAmTL	93	18651	0.911426	0.739287	1.12365	-0.868407	1	0.385172	0.00141991	1	0.969941	2.91716	8	0.939448	0.609612	0.612032	0.00242019	0.38608	0.699437
Cancers	Primary Malignancy_Pancreatic	Lin	34	18855	0.867023	0.628221	1.1966	-0.868081	1	0.38535	0.0314325	1	0.859279	4.01479	8	0.855787	0.797943	0.804045	0.00610238	0.6704	0.502603
Digestive	Anorectal prolapse	PhenoAge	31	18829	1.16276	0.827054	1.63474	0.867568	1	0.385631	0.186758	1	0.665629	18.0576	8	0.0207989	0.721261	0.722076	0.000815118	0.124205	0.901153
Musculoskeletal	Fracture of hip	Lin	110	18809	1.06884	0.919561	1.24236	0.867409	1	0.385718	0.276323	1	0.599122	3.43898	8	0.903874	0.87116	0.869919	-0.00124168	-0.759037	0.44783
Cancers	Primary Malignancy_colorectal and anus	YingAdaptAge	152	18773	1.0637	0.925041	1.22314	0.866589	1	0.386167	0.561804	1	0.453534	11.1187	8	0.195062	0.74163	0.741505	-0.000125071	-0.0829086	0.933924
Skin	Rosacea	YingAdaptAge	153	18686	1.06925	0.918959	1.24413	0.866434	1	0.386252	0.616745	1	0.432259	4.43968	8	0.815437	0.616151	0.617264	0.00111372	0.250081	0.802524
Eye	Ptosis of eyelid	GrimAgeV2	33	18828	1.16921	0.820336	1.66646	0.864646	1	0.387233	0.798287	1	0.371606	2.69236	8	0.952157	0.721915	0.725125	0.00321007	0.511053	0.609314
Genitourinary	Hydrocoele (incl infected)	Hannum	34	7656	1.13852	0.848383	1.52787	0.864402	1	0.387367	1.22223	1	0.268924	4.65064	7	0.70251	0.627564	0.641548	0.0139843	1.0283	0.303807
Benign neoplasm or Carcinoma in situ	Leiomyoma of uterus	DunedinPACE	165	10845	0.928361	0.784063	1.09922	-0.862457	1	0.388436	0.763447	1	0.382252	8.58989	7	0.283456	0.601729	0.605334	0.00360458	0.665854	0.505504
Genitourinary	End stage renal disease	DunedinPACE	35	18847	1.15628	0.831121	1.60866	0.861971	1	0.388704	1.84095	1	0.17484	7.00141	8	0.536481	0.762893	0.761749	-0.00114365	-0.13216	0.894858
Psychiatric	Depression	Horvath	481	17857	0.960405	0.875831	1.05315	-0.858991	1	0.390345	0.155914	1	0.692946	7.39694	8	0.494473	0.64132	0.641228	-9.20092e-05	-0.0840978	0.932979
Infections	Infection of male genital system	YingAdaptAge	35	7678	1.1259	0.858625	1.47637	0.857618	1	0.391103	0.2742	1	0.600528	1.84863	7	0.967741	0.644717	0.647479	0.00276256	0.221177	0.824955
Neurological	Postviral fatigue syndrome, neurasthenia and fibromyalgia	Lin	179	18636	1.06577	0.921284	1.23293	0.856996	1	0.391447	0.255397	1	0.6133	4.56132	8	0.803267	0.719241	0.71895	-0.000291482	-0.163302	0.870281
Cardiovascular	Ischaemic stroke	Lin	142	18802	0.934261	0.799634	1.09155	-0.856539	1	0.3917	0.445508	1	0.504476	6.58512	8	0.581982	0.808132	0.806998	-0.00113333	-0.344038	0.730818
Musculoskeletal	Fracture of hip	YingAdaptAge	110	18809	1.06547	0.921233	1.23229	0.854503	1	0.392826	0.758664	1	0.383747	3.9596	8	0.86075	0.87116	0.870649	-0.000510966	-0.957083	0.338525
Skin	Pilonidal cyst/sinus	Horvath	34	18688	1.16989	0.816243	1.67677	0.854407	1	0.39288	0.943641	1	0.331343	8.97168	8	0.344691	0.806419	0.807348	0.000928676	1.20787	0.227097
Infections	Infection of bones and joints	Horvath_SkinBlood	38	18820	0.880496	0.657538	1.17905	-0.854334	1	0.39292	1.78769	1	0.181207	13.1088	8	0.108161	0.746098	0.752486	0.00638769	0.521914	0.60173
Digestive	Oesophagitis and oesophageal ulcer	YingCausAge	410	18223	1.04041	0.949934	1.1395	0.853465	1	0.393402	0.0881283	1	0.76657	8.90194	8	0.350636	0.666115	0.66638	0.000265222	0.527864	0.597594
Musculoskeletal	Fibromatoses	DunedinPACE	122	18772	1.08223	0.902596	1.29761	0.85335	1	0.393465	0.733217	1	0.391842	2.9217	8	0.939175	0.743424	0.745288	0.00186437	0.532359	0.594478
Eye	Glaucoma	YingAdaptAge	73	18811	1.08585	0.898349	1.31249	0.851636	1	0.394416	0.728523	1	0.393362	5.94389	8	0.653517	0.812241	0.812285	4.38637e-05	0.0277338	0.977874
Skin	Dermatitis (atopc/contact/other/unspecified)	PhenoAge	533	17800	1.03826	0.952134	1.13218	0.84986	1	0.395403	0.114582	1	0.734987	13.357	8	0.100144	0.555539	0.556297	0.000757662	0.312265	0.754839
Infections	Infection of skin and subcutaneous tissues	Horvath	294	18319	1.04859	0.93988	1.16988	0.84971	1	0.395486	2.61168	1	0.106079	7.61247	8	0.47221	0.659678	0.660102	0.000423637	0.376697	0.706399
Infections	Infections of the digestive system	Lin	343	18580	0.955449	0.85957	1.06202	-0.844677	1	0.398291	0.0856173	1	0.769825	9.9067	8	0.271635	0.620823	0.620191	-0.000632265	-0.335608	0.737166
Cancers	Primary Malignancy_Other Organs	Zhang_10	101	18813	1.08442	0.898485	1.30882	0.844505	1	0.398387	1.81463	1	0.177954	15.623	8	0.048106	0.724985	0.726283	0.00129741	0.349886	0.726425
Eye	Anterior and Intermediate Uveitis	Zhang_10	32	18794	1.15235	0.82884	1.60214	0.843436	1	0.398985	4.23991	1	0.0394842	14.1826	8	0.0771292	0.689943	0.689315	-0.000627932	-0.0534911	0.957341
Respiratory	Nasal polyp	DunedinPACE	75	18712	0.898572	0.700771	1.15221	-0.843106	1	0.399169	2.23188	1	0.13519	8.74222	8	0.364506	0.686962	0.687742	0.000780526	0.171489	0.863839
Cancers	Primary Malignancy_Prostate	YingDamAge	148	7731	1.06835	0.91604	1.24599	0.842523	1	0.399495	0.566028	1	0.451842	4.12358	7	0.765439	0.801094	0.800184	-0.000909752	-0.575058	0.565252
Cardiovascular	Myocardial infarction	Horvath	347	18626	0.958654	0.868772	1.05784	-0.840648	1	0.400545	4.61763e-06	1	0.998285	6.33757	8	0.609475	0.842861	0.842335	-0.000526107	-0.353168	0.723963
Genitourinary	Postcoital and contact bleeding	DunedinPoAm38	35	10998	0.837555	0.55384	1.26661	-0.840035	1	0.400888	1.05639	1	0.30404	13.5049	7	0.0607217	0.770774	0.7719	0.00112586	0.196492	0.844225
Eye	Anterior and Intermediate Uveitis	DunedinPACE	32	18794	1.16511	0.815671	1.66425	0.840023	1	0.400896	2.33128	1	0.126798	13.1741	8	0.105998	0.689943	0.686379	-0.00356439	-0.318725	0.749935
Cardiovascular	Ischaemic stroke	Horvath	142	18802	0.936222	0.80265	1.09202	-0.839115	1	0.401405	2.24091	1	0.134402	9.24715	8	0.321878	0.808132	0.807253	-0.000879338	-0.275767	0.782727
Genitourinary	End stage renal disease	GrimAgeV1	35	18847	1.15054	0.829084	1.59662	0.838813	1	0.401574	3.43021	1	0.064014	8.4897	8	0.387152	0.762893	0.76337	0.000476899	0.139687	0.888907
Genitourinary	Obstructive and reflux uropathy	YingCausAge	102	18768	1.07629	0.906402	1.27802	0.838788	1	0.401588	0.00444842	1	0.946823	2.92947	8	0.938705	0.731727	0.731964	0.000236878	0.126098	0.899654
Haematological or immunological	Vitamin B12 deficiency anaemia	Horvath_SkinBlood	81	18810	0.914459	0.742012	1.12698	-0.83874	1	0.401615	0.058521	1	0.808849	9.00105	8	0.342207	0.71097	0.713584	0.00261363	0.432047	0.665707
Cancers	Primary Malignancy_Uterine	Horvath_SkinBlood	43	11076	1.13299	0.846127	1.51712	0.838269	1	0.401879	0.0558924	1	0.81311	11.4584	7	0.119835	0.802343	0.802356	1.2647e-05	0.0238453	0.980976
Benign neoplasm or Carcinoma in situ	Benign neoplasm of ovary	Horvath_SkinBlood	156	10753	1.07183	0.911282	1.26066	0.837844	1	0.402118	2.2881	1	0.13037	5.54622	7	0.593615	0.603732	0.606203	0.00247107	0.727553	0.466887
Psychiatric	Delirium, not induced by alcohol and other psychoactive substances	Horvath	84	18851	1.07518	0.90734	1.27407	0.837117	1	0.402527	0.235578	1	0.627418	4.81226	8	0.77744	0.890254	0.889521	-0.000732669	-0.367773	0.713043
Psychiatric	Dementia	Horvath_SkinBlood	154	18857	0.942054	0.819057	1.08352	-0.836239	1	0.403021	0.0113648	1	0.915102	7.1287	8	0.522813	0.920977	0.913779	-0.00719761	-1.5018	0.133149
Benign neoplasm or Carcinoma in situ	Benign neoplasm of ovary	YingCausAge	156	10753	1.06944	0.912861	1.25289	0.831237	1	0.40584	0.0165635	1	0.897596	3.52959	7	0.832081	0.603732	0.603683	-4.8393e-05	-0.0141367	0.988721
Genitourinary	Urolithiasis	PhenoAge	165	18535	1.06675	0.915877	1.24248	0.830539	1	0.406234	0.310267	1	0.577516	7.91291	8	0.442023	0.676798	0.678247	0.00144834	0.786939	0.431317
Genitourinary	Glomerulonephritis	DunedinPACE	51	18775	1.12558	0.851281	1.48827	0.830146	1	0.406456	3.64341	1	0.0562914	7.71425	8	0.461869	0.727997	0.732857	0.00486007	0.846836	0.397087
Benign neoplasm or Carcinoma in situ	Leiomyoma of uterus	GrimAgeV2	165	10845	1.07724	0.903673	1.28414	0.83003	1	0.406522	0.108714	1	0.741613	8.89988	7	0.259924	0.601729	0.600953	-0.000775735	-0.170576	0.864557
Cardiovascular	Ischaemic stroke	YingCausAge	142	18802	1.05766	0.926475	1.20743	0.829724	1	0.406695	3.76358	1	0.0523803	10.5405	8	0.229119	0.808132	0.807591	-0.000541189	-0.670148	0.502764
Cancers	Secondary Malignancy_Bone	DNAmTL	111	18853	0.927626	0.776684	1.1079	-0.829122	1	0.407035	1.14179	1	0.285274	1.9402	8	0.98279	0.76047	0.761079	0.000609509	0.537131	0.591177
Genitourinary	Postmenopausal bleeding	Hannum	210	10820	1.05537	0.929005	1.19893	0.828262	1	0.407522	3.48761	1	0.0618298	18.6958	7	0.00919574	0.651449	0.651548	9.91877e-05	0.0488354	0.961051
Cardiovascular	Heart failure	Horvath_SkinBlood	260	18765	1.04663	0.939533	1.16593	0.827511	1	0.407947	0.00841936	1	0.926891	10.801	8	0.213231	0.838615	0.833485	-0.00513063	-1.68403	0.0921757
Endocrine	Hyperparathyroidism	Zhang_10	35	18841	1.13758	0.83826	1.54378	0.827469	1	0.407972	2.01597	1	0.155652	7.46732	8	0.48715	0.769613	0.772415	0.00280154	0.335506	0.737243
Eye	Diabetic ophthalmic complications	DunedinPoAm38	165	18822	1.07075	0.910565	1.25912	0.826834	1	0.408331	0.0416909	1	0.83821	9.71727	8	0.285433	0.775034	0.775027	-7.4714e-06	-0.00754014	0.993984
Genitourinary	Erectile dysfunction	DNAmTL	193	7651	1.06138	0.921255	1.22283	0.82465	1	0.40957	0.615173	1	0.432847	7.11246	7	0.417265	0.669861	0.671054	0.00119286	0.420242	0.674308
Cancers	Primary Malignancy_Breast	YingCausAge	256	10877	1.04805	0.937353	1.17183	0.824084	1	0.409892	0.0331962	1	0.855427	3.39178	7	0.846552	0.674147	0.674078	-6.87759e-05	-0.11257	0.910371
Skin	Keratitis	GrimAgeV2	35	18806	1.1603	0.814651	1.65261	0.823953	1	0.409966	0.0710159	1	0.789863	1.95879	8	0.982249	0.608376	0.606088	-0.00228772	-0.168506	0.866185
Ear	Tinnitus	DunedinPACE	115	18759	0.920152	0.75483	1.12168	-0.823562	1	0.410189	0.728962	1	0.39322	6.76971	8	0.561671	0.575037	0.580291	0.00525358	0.6001	0.548439
Psychiatric	Bipolar affective disorder and mania	PhenoAge	36	18831	1.15233	0.822156	1.6151	0.82314	1	0.410428	0.0226136	1	0.880466	5.64244	8	0.687213	0.766543	0.769689	0.00314652	0.644476	0.519267
Psychiatric	Bipolar affective disorder and mania	YingDamAge	36	18831	1.15209	0.822193	1.61434	0.822532	1	0.410774	5.81823	1	0.0158609	11.2285	8	0.189084	0.766543	0.770147	0.00360468	0.609467	0.542215
Haematological or immunological	Iron deficiency anaemia	PhenoAge	272	18552	1.04955	0.93528	1.17778	0.822326	1	0.410891	3.11104	1	0.0777631	9.59008	8	0.294983	0.696163	0.696266	0.000102973	0.287666	0.773603
Digestive	Ulcerative colitis	GrimAgeV2	67	18768	1.11528	0.859592	1.44702	0.821213	1	0.411525	0.00173095	1	0.966814	4.23972	8	0.834874	0.605378	0.611707	0.00632978	0.670811	0.502341
Cardiovascular	Unstable Angina	GrimAgeV1	68	18732	1.10081	0.875209	1.38456	0.820827	1	0.411745	0.090728	1	0.763254	3.08214	8	0.929097	0.804136	0.804675	0.000538942	0.387559	0.698342
Respiratory	Respiratory failure	Horvath	65	18844	1.0921	0.884745	1.34806	0.820128	1	0.412143	0.511163	1	0.474636	5.34324	8	0.720338	0.78736	0.787565	0.000204811	0.324586	0.745494
Digestive	Alcoholic liver disease	Horvath	30	18833	1.14609	0.827003	1.58828	0.819041	1	0.412763	0.223544	1	0.636353	1.56056	8	0.991656	0.913152	0.914382	0.0012303	0.459308	0.646013
Cardiovascular	Left bundle branch block	Zhang_10	46	18843	1.11879	0.854816	1.46428	0.817505	1	0.41364	0.308414	1	0.578655	2.60987	8	0.95641	0.772598	0.773848	0.0012502	0.206369	0.836503
Cardiovascular	Pulmonary embolism	Hannum	126	18779	0.934018	0.792943	1.10019	-0.817064	1	0.413892	0.00770843	1	0.930038	8.83926	8	0.356036	0.745066	0.742805	-0.00226101	-0.640876	0.521603
Digestive	Oesophagitis and oesophageal ulcer	Hannum	410	18223	1.03842	0.948491	1.13687	0.815741	1	0.414648	0.00238488	1	0.961051	8.73297	8	0.365321	0.666115	0.666815	0.000699681	0.834117	0.404215
Neurological	Migraine	GrimAgeV2	283	17748	0.944459	0.822997	1.08385	-0.813607	1	0.41587	0.381753	1	0.536667	9.02475	8	0.340213	0.687056	0.688097	0.00104095	1.05209	0.29276
Benign neoplasm or Carcinoma in situ	Benign neoplasm of stomach and duodenum	GrimAgeV1	99	18807	1.09101	0.884132	1.3463	0.811994	1	0.416795	0.0575622	1	0.810391	3.8295	8	0.87217	0.758232	0.758902	0.000669513	0.614371	0.53897
Genitourinary	Postmenopausal bleeding	Zhang_10	210	10820	0.943027	0.818264	1.08681	-0.810193	1	0.417829	2.85905	1	0.090861	16.3682	7	0.0219575	0.651449	0.652719	0.00127014	0.538806	0.590021
Benign neoplasm or Carcinoma in situ	Haemangioma, any site	GrimAgeV1	58	18730	1.12016	0.850951	1.47455	0.809132	1	0.418439	0.26881	1	0.604131	6.80853	8	0.557425	0.639538	0.640071	0.000533714	0.0676934	0.94603
Respiratory	Pleural effusion	Horvath_SkinBlood	198	18797	0.94765	0.831913	1.07949	-0.809085	1	0.418466	0.112998	1	0.736757	4.20054	8	0.838591	0.776092	0.773525	-0.00256693	-0.589016	0.55585
Musculoskeletal	Fibromatoses	Lin	122	18772	1.07097	0.906983	1.2646	0.808579	1	0.418757	0.263522	1	0.607711	2.75633	8	0.948707	0.743424	0.744681	0.00125742	0.654776	0.512612
Genitourinary	Hydrocoele (incl infected)	Horvath	34	7656	0.869661	0.619788	1.22027	-0.808082	1	0.419043	0.689487	1	0.406339	3.64087	7	0.820088	0.627564	0.6304	0.00283622	0.19403	0.846152
Digestive	Anal fissure	PhenoAge	68	18640	0.901573	0.701045	1.15946	-0.807267	1	0.419513	0.0593485	1	0.807529	7.10644	8	0.525194	0.622943	0.621742	-0.00120121	-0.186089	0.852375
Digestive	Coeliac disease	Lin	60	18812	1.10403	0.868126	1.40403	0.806912	1	0.419717	0.012542	1	0.91083	23.2406	8	0.00306865	0.635807	0.640017	0.00421022	0.564891	0.572148
Neurological	Migraine	YingAdaptAge	283	17748	1.05121	0.930988	1.18695	0.80593	1	0.420283	0.169663	1	0.680412	9.24868	8	0.321754	0.687056	0.687569	0.000512686	0.446023	0.655581
Cardiovascular	Supraventricular tachycardia	Horvath	67	18775	0.908743	0.719677	1.14748	-0.804067	1	0.421358	3.46356	1	0.0627352	13.9447	8	0.0832185	0.67112	0.668752	-0.00236789	-0.230889	0.817401
Infections	Infection of anal and rectal regions	YingAdaptAge	39	18734	0.875529	0.633039	1.21091	-0.803394	1	0.421747	0.24797	1	0.618508	6.90384	8	0.547043	0.689326	0.699776	0.0104498	1.28871	0.1975
Haematological or immunological	Vitamin B12 deficiency anaemia	DunedinPACE	81	18810	1.09574	0.876523	1.36979	0.802822	1	0.422077	0.166068	1	0.68363	8.78337	8	0.360899	0.71097	0.711411	0.000440329	0.140376	0.888363
Respiratory	Allergic and chronic rhinitis	GrimAgeV1	315	17992	0.949738	0.837028	1.07763	-0.800092	1	0.423657	0.00807038	1	0.928418	4.04506	8	0.853035	0.573668	0.57582	0.0021513	0.626458	0.531015
Genitourinary	Dysmenorrhoea	GrimAgeV1	47	10781	0.867614	0.612659	1.22867	-0.79996	1	0.423734	0.0544542	1	0.815486	1.08998	7	0.993244	0.745242	0.748964	0.00372251	0.702188	0.482562
Cancers	Primary Malignancy_Oro-pharyngeal	YingDamAge	31	18834	1.1482	0.818096	1.61149	0.799061	1	0.424255	0.69748	1	0.403632	8.80862	8	0.358697	0.736736	0.739894	0.00315838	0.687225	0.491941
Musculoskeletal	Spondylosis	YingDamAge	163	18579	1.06217	0.916068	1.23157	0.79884	1	0.424383	1.80787	1	0.178764	5.62665	8	0.688971	0.746016	0.7457	-0.000316143	-0.84959	0.395553
Neurological	Parkinson's disease	DunedinPoAm38	43	18853	0.874587	0.629329	1.21543	-0.798082	1	0.424823	1.61704	1	0.203505	8.46239	8	0.389653	0.837201	0.840793	0.00359284	0.883847	0.376779
Cardiovascular	Multiple valve dz	GrimAgeV2	37	18843	1.14079	0.825204	1.57706	0.797207	1	0.425331	3.02481	1	0.0819999	14.8421	8	0.0622904	0.8068	0.809109	0.0023095	0.694992	0.48706
Ear	Hearing loss	Zhang_10	305	18392	1.04686	0.93532	1.1717	0.796678	1	0.425638	0.00111964	1	0.973307	6.29225	8	0.614532	0.659267	0.659754	0.000487081	0.348945	0.727131
Cancers	Secondary Malignancy_Other organs	Hannum	104	18849	1.0679	0.908446	1.25535	0.796256	1	0.425883	0.320834	1	0.571107	8.90229	8	0.350606	0.752412	0.753529	0.00111619	0.601039	0.547814
Respiratory	Allergic and chronic rhinitis	GrimAgeV2	315	17992	0.949919	0.837007	1.07806	-0.795789	1	0.426155	0.0262811	1	0.871216	4.11621	8	0.84649	0.573668	0.57662	0.00295173	0.84397	0.398686
Musculoskeletal	Osteoarthritis (excl spine)	Hannum	1132	18188	1.02167	0.96903	1.07716	0.794291	1	0.427026	0.15792	1	0.691079	9.2752	8	0.319615	0.757728	0.757732	3.83273e-06	0.16726	0.867166
Cancers	Secondary Malignancy_Lung	Horvath	89	18852	1.07661	0.897081	1.29207	0.793092	1	0.427724	0.0432172	1	0.835317	10.8333	8	0.211325	0.787871	0.78776	-0.000111383	-0.266637	0.789749
Haematological or immunological	Vitamin B12 deficiency anaemia	PhenoAge	81	18810	0.917322	0.741001	1.1356	-0.792398	1	0.428129	0.0732639	1	0.786643	8.93119	8	0.348134	0.71097	0.713564	0.00259385	0.52955	0.596424
Musculoskeletal	Spinal stenosis	Horvath	82	18816	0.920559	0.750065	1.12981	-0.792098	1	0.428304	4.93008	1	0.026393	15.1131	8	0.0569837	0.785876	0.78289	-0.00298596	-0.588051	0.556498
Eye	Glaucoma	DNAmTL	73	18811	0.9175	0.741036	1.13599	-0.790069	1	0.429488	0.48169	1	0.487658	5.74507	8	0.675763	0.812241	0.81312	0.000879467	1.07304	0.283253
Digestive	Anal fissure	YingCausAge	68	18640	1.10259	0.865274	1.405	0.789772	1	0.429661	1.77737	1	0.182473	8.71521	8	0.366887	0.622943	0.625879	0.00293611	0.546345	0.584829
Psychiatric	Delirium, not induced by alcohol and other psychoactive substances	Hannum	84	18851	1.06237	0.914083	1.2347	0.788759	1	0.430253	0.0127598	1	0.910063	4.40061	8	0.819292	0.890254	0.890853	0.000599457	2.0045	0.0450168
Skin	Seborrheic dermatitis	Horvath_SkinBlood	148	18640	1.06753	0.907045	1.25641	0.786211	1	0.431744	0.1284	1	0.720097	11.2171	8	0.189701	0.607244	0.609696	0.00245285	0.551522	0.581276
Musculoskeletal	Enthesopathies & synovial disorders	GrimAgeV2	903	17879	1.02921	0.957887	1.10584	0.785756	1	0.43201	0.0118595	1	0.913281	7.6337	8	0.470044	0.594678	0.594715	3.69879e-05	0.0852492	0.932063
Psychiatric	Bipolar affective disorder and mania	DunedinPACE	36	18831	1.15078	0.810632	1.63366	0.785609	1	0.432097	0.0412283	1	0.839098	5.79709	8	0.669949	0.766543	0.771165	0.00462298	0.635503	0.525101
Digestive	Peptic ulcer disease	Horvath	106	18422	1.07248	0.900653	1.27708	0.78543	1	0.432202	0.175812	1	0.674998	8.89593	8	0.351151	0.728333	0.728844	0.000510946	0.559207	0.57602
Eye	Actinic keratosis	DunedinPACE	106	18766	1.08031	0.890738	1.31023	0.784679	1	0.432642	3.94234	1	0.0470853	17.5674	8	0.024714	0.77728	0.776348	-0.000931768	-0.287223	0.773942
Digestive	Anorectal prolapse	DNAmTL	31	18829	0.87552	0.627944	1.22071	-0.783945	1	0.433073	1.02429	1	0.311503	18.3239	8	0.0189248	0.721261	0.726953	0.0056921	0.679272	0.496966
Endocrine	Hypo or hyperthyroidism	Horvath	433	18321	0.963942	0.879235	1.05681	-0.782545	1	0.433894	1.35518	1	0.244374	7.79928	8	0.453319	0.716582	0.717144	0.000561874	0.447377	0.654603
Infections	Infections of the digestive system	Horvath_SkinBlood	343	18580	0.959399	0.86479	1.06436	-0.782494	1	0.433924	0.143007	1	0.705309	10.0309	8	0.262864	0.620823	0.620189	-0.000633863	-0.327274	0.743461
Cancers	Primary Malignancy_Other Skin and subcutaneous tissue	YingAdaptAge	227	18667	1.04584	0.934672	1.17023	0.781683	1	0.434401	0.498878	1	0.479993	11.3008	8	0.185232	0.78963	0.789735	0.000104399	0.41099	0.68108
Ear	Hearing loss	Lin	305	18392	1.04345	0.937827	1.16097	0.781113	1	0.434736	0.39292	1	0.530769	6.53257	8	0.587797	0.659267	0.659219	-4.82187e-05	-0.055733	0.955555
Skin	Rosacea	DunedinPoAm38	153	18686	1.07116	0.901336	1.27298	0.780534	1	0.435077	5.35442	1	0.0206698	8.28364	8	0.406265	0.616151	0.616703	0.000552627	0.169167	0.865665
Skin	Acne	YingDamAge	81	18443	1.10175	0.86366	1.40548	0.780058	1	0.435357	0.0533985	1	0.817252	8.25434	8	0.409029	0.858347	0.857798	-0.000548637	-0.322219	0.747287
Neurological	Trigeminal neuralgia	Lin	34	18831	1.13533	0.825288	1.56185	0.779971	1	0.435408	2.98088	1	0.0842533	16.7924	8	0.0323448	0.724928	0.731609	0.00668129	0.979898	0.327136
Infections	Other or unspecified infectious organisms	Lin	1143	17459	0.977835	0.924222	1.03456	-0.779094	1	0.435925	1.4285	1	0.232009	16.9358	8	0.0307842	0.697855	0.697479	-0.000375298	-0.648029	0.516966
Musculoskeletal	Spondylosis	DNAmTL	163	18579	0.942746	0.812699	1.0936	-0.778511	1	0.436268	0.185137	1	0.666995	3.8597	8	0.869555	0.746016	0.746253	0.000236857	0.405958	0.684773
Psychiatric	Dementia	DNAmTL	154	18857	0.948275	0.829514	1.08404	-0.777981	1	0.43658	0.0734959	1	0.786313	7.00408	8	0.536192	0.920977	0.920935	-4.13157e-05	-0.0719996	0.942602
Skin	Dermatitis (atopc/contact/other/unspecified)	YingAdaptAge	533	17800	0.966255	0.886001	1.05378	-0.775946	1	0.437781	0.209366	1	0.647265	13.3981	8	0.0988651	0.555539	0.555044	-0.000495256	-0.220834	0.825222
Digestive	Gastro-oesophageal reflux disease	Horvath	813	18117	1.0272	0.95987	1.09925	0.775836	1	0.437846	0.214073	1	0.643593	4.90808	8	0.767354	0.625494	0.625281	-0.000212679	-0.518552	0.604073
Psychiatric	Anxiety disorders	Hannum	412	18078	0.960094	0.866199	1.06417	-0.775583	1	0.437995	0.336155	1	0.562057	12.2142	8	0.141898	0.617523	0.617414	-0.00010909	-0.0890768	0.929021
Cardiovascular	Multiple valve dz	Zhang_10	37	18843	1.12518	0.835035	1.51615	0.775159	1	0.438246	1.34011	1	0.247015	17.6479	8	0.024027	0.8068	0.809752	0.0029519	0.510222	0.609896
Benign neoplasm or Carcinoma in situ	Benign neoplasm of brain and other parts of central nervous system	Zhang_10	35	18829	1.13737	0.821321	1.57504	0.77494	1	0.438375	2.16806	1	0.140904	7.3283	8	0.501661	0.640937	0.644738	0.0038006	0.333385	0.738843
Genitourinary	Hyperplasia of prostate	DNAmTL	282	7611	0.958248	0.860079	1.06762	-0.773401	1	0.439285	0.0551983	1	0.814253	3.44608	7	0.840903	0.797621	0.79766	3.87076e-05	0.404669	0.685721
Cancers	Primary Malignancy_Ovarian	YingAdaptAge	37	11074	0.885048	0.649286	1.20642	-0.772653	1	0.439728	0.684505	1	0.40804	2.79954	7	0.902907	0.717388	0.720591	0.00320299	0.470362	0.638096
Cardiovascular	Transient ischaemic attack	YingCausAge	163	18759	0.945855	0.82121	1.08942	-0.772101	1	0.440054	1.32373	1	0.249924	7.39061	8	0.495134	0.786503	0.787375	0.000871947	0.297318	0.766224
Musculoskeletal	Fracture of wrist	Hannum	205	18424	1.05132	0.92586	1.19379	0.771926	1	0.440158	0.0631721	1	0.801551	7.93009	8	0.440329	0.715148	0.715266	0.000118879	0.19012	0.849215
Eye	Macular degeneration	DNAmTL	73	18827	0.922034	0.750261	1.13313	-0.771729	1	0.440275	0.128637	1	0.719849	3.59359	8	0.891806	0.835398	0.835416	1.82609e-05	0.221689	0.824556
Psychiatric	Dementia	YingAdaptAge	154	18857	0.952012	0.840015	1.07894	-0.770129	1	0.441223	0.361138	1	0.547875	7.04043	8	0.532277	0.920977	0.919321	-0.0016554	-0.769262	0.441738
Skin	Urticaria	YingAdaptAge	93	18651	1.08156	0.88591	1.32042	0.770122	1	0.441227	0.424189	1	0.514854	3.33433	8	0.91166	0.609612	0.609911	0.000298396	0.042649	0.965981
Musculoskeletal	Enthesopathies & synovial disorders	GrimAgeV1	903	17879	1.02842	0.957379	1.10474	0.767389	1	0.44285	0.00236885	1	0.961182	7.44862	8	0.489091	0.594678	0.594715	3.62703e-05	0.0814953	0.935048
Genitourinary	Acute Kidney Injury	Horvath_SkinBlood	249	18833	1.04524	0.933513	1.17035	0.767179	1	0.442975	0.270986	1	0.602671	7.15362	8	0.520153	0.847907	0.840842	-0.00706507	-1.88486	0.0594488
Infections	Infection of anal and rectal regions	Horvath_SkinBlood	39	18734	1.12606	0.831268	1.5254	0.766659	1	0.443284	0.119575	1	0.729496	6.85695	8	0.552143	0.689326	0.692492	0.00316553	0.379604	0.704239
Skin	Acne	PhenoAge	81	18443	0.90681	0.706078	1.16461	-0.766291	1	0.443503	0.0106636	1	0.917753	8.14486	8	0.419449	0.858347	0.858737	0.000389963	0.340768	0.733278
Genitourinary	Postmenopausal bleeding	GrimAgeV2	210	10820	0.94254	0.8099	1.0969	-0.764742	1	0.444425	4.84393	1	0.0277437	16.7341	7	0.0191936	0.651449	0.654176	0.00272699	0.834735	0.403867
Benign neoplasm or Carcinoma in situ	Benign neoplasm of stomach and duodenum	Horvath	99	18807	1.0726	0.896245	1.28365	0.764721	1	0.444438	0.0810695	1	0.775853	3.81537	8	0.873385	0.758232	0.758765	0.000532371	0.763274	0.4453
Digestive	Pancreatitis	Lin	81	18782	1.08253	0.883322	1.32667	0.764289	1	0.444695	1.15905	1	0.281663	7.31874	8	0.502666	0.676407	0.679245	0.00283737	0.878634	0.3796
Psychiatric	Alcohol Problems	Horvath_SkinBlood	547	18477	1.03285	0.95068	1.12212	0.764154	1	0.444776	0.481357	1	0.487808	29.3524	8	0.000274958	0.654789	0.655559	0.00077021	1.03668	0.299886
Genitourinary	Dysmenorrhoea	Zhang_10	47	10781	0.879517	0.632566	1.22288	-0.763466	1	0.445185	0.469636	1	0.493155	1.74315	7	0.972681	0.745242	0.744378	-0.000864225	-0.269268	0.787724
Respiratory	Sleep apnoea	DNAmTL	114	18720	1.0774	0.889538	1.30493	0.762607	1	0.445698	0.26245	1	0.608442	6.47751	8	0.593903	0.802841	0.802909	6.78898e-05	0.0662602	0.947171
Cancers	Secondary Malignancy_Brain, Other CNS and Intracranial	YingDamAge	49	18855	1.10852	0.850474	1.44485	0.762022	1	0.446047	5.9579	1	0.0146515	12.7851	8	0.119459	0.771738	0.771291	-0.0004471	-0.3136	0.753825
Musculoskeletal	Gout	Lin	162	18779	1.05834	0.914676	1.22457	0.761808	1	0.446174	0.0298977	1	0.862722	4.42586	8	0.816804	0.807608	0.807609	9.9471e-07	0.000778934	0.999379
Endocrine	Hyperparathyroidism	GrimAgeV1	35	18841	1.14158	0.811869	1.6052	0.761476	1	0.446373	1.82509	1	0.176709	8.06722	8	0.426932	0.769613	0.772497	0.00288358	0.97604	0.329045
Skin	Seborrheic dermatitis	PhenoAge	148	18640	1.06545	0.904566	1.25495	0.759075	1	0.447808	0.319008	1	0.572204	11.731	8	0.163615	0.607244	0.607408	0.00016479	0.0479983	0.961718
Cardiovascular	Transient ischaemic attack	YingAdaptAge	163	18759	1.0521	0.922647	1.19972	0.758176	1	0.448346	0.00948828	1	0.922403	6.08151	8	0.638102	0.786503	0.786638	0.000135262	0.188698	0.85033
Haematological or immunological	Vitamin B12 deficiency anaemia	DunedinPoAm38	81	18810	0.913883	0.723639	1.15414	-0.756191	1	0.449535	0.0365912	1	0.8483	9.13498	8	0.331037	0.71097	0.713707	0.00273623	0.681195	0.495748
Cancers	Secondary Malignancy_retroperitoneum and peritoneum	Lin	46	18859	0.89999	0.684768	1.18286	-0.75567	1	0.449847	3.07103	1	0.0796991	10.5181	8	0.230528	0.799095	0.808098	0.00900279	0.990519	0.32192
Digestive	Barrett's oesophagus	YingAdaptAge	71	18843	1.08115	0.882475	1.32454	0.753136	1	0.451368	2.4741	1	0.115736	8.30786	8	0.40399	0.705484	0.708646	0.00316249	0.76203	0.446042
Cardiovascular	Unstable Angina	DNAmTL	68	18732	0.918811	0.737053	1.14539	-0.752939	1	0.451487	0.553812	1	0.456764	3.52034	8	0.897605	0.804136	0.803911	-0.000225347	-0.132413	0.894657
Neurological	Trigeminal neuralgia	PhenoAge	34	18831	1.13884	0.811801	1.59763	0.752764	1	0.451592	1.39913	1	0.23687	15.4949	8	0.0502081	0.724928	0.72584	0.000912223	0.174085	0.861798
Cardiovascular	Stroke NOS	YingCausAge	167	18753	1.05072	0.923689	1.19522	0.752561	1	0.451714	0.510575	1	0.47489	12.5988	8	0.126418	0.794955	0.795331	0.000375339	0.856412	0.39177
Ear	Hearing loss	GrimAgeV2	305	18392	1.04721	0.928615	1.18096	0.752281	1	0.451882	0.0349703	1	0.851658	6.88927	8	0.548626	0.659267	0.659416	0.000148825	0.363109	0.716523
Respiratory	Aspiration pneumonitis	YingCausAge	77	18848	1.06817	0.89937	1.26865	0.751455	1	0.452379	0.862899	1	0.352929	6.5077	8	0.590553	0.820346	0.817358	-0.00298748	-2.33725	0.0194261
Benign neoplasm or Carcinoma in situ	Benign neoplasm of brain and other parts of central nervous system	YingCausAge	35	18829	0.883641	0.639439	1.2211	-0.749585	1	0.453505	1.33289	1	0.248291	6.00762	8	0.646379	0.640937	0.652347	0.0114094	1.0204	0.30754
Psychiatric	Anxiety disorders	YingDamAge	412	18078	0.962692	0.871579	1.06333	-0.749535	1	0.453535	0.408106	1	0.522932	12.3636	8	0.135705	0.617523	0.618846	0.00132323	0.89822	0.369068
Eye	Cataract	YingAdaptAge	779	18558	1.02325	0.963563	1.08663	0.749532	1	0.453537	1.02013	1	0.312489	6.50498	8	0.590855	0.855642	0.855033	-0.000609177	-1.05445	0.291679
Musculoskeletal	Spinal stenosis	YingDamAge	82	18816	1.08117	0.881453	1.32613	0.748981	1	0.453868	0.300134	1	0.583799	9.74287	8	0.283539	0.785876	0.783967	-0.00190927	-1.17449	0.2402
Digestive	Appendicitis	GrimAgeV2	108	18069	1.08555	0.875585	1.34586	0.748482	1	0.45417	0.417393	1	0.518241	6.25445	8	0.618753	0.636113	0.63795	0.0018368	0.467897	0.639858
Musculoskeletal	Polymyalgia Rheumatica	YingCausAge	63	18839	1.07862	0.884378	1.31552	0.747073	1	0.455019	1.03587	1	0.308785	11.96	8	0.152996	0.845316	0.84563	0.000313639	0.194697	0.84563
Benign neoplasm or Carcinoma in situ	Benign neoplasm of ovary	Hannum	156	10753	0.938681	0.795058	1.10825	-0.746879	1	0.455137	0.134505	1	0.713806	3.69088	7	0.814613	0.603732	0.603833	0.00010102	0.025089	0.979984
Genitourinary	Female infertility	GrimAgeV1	48	10691	1.14432	0.80296	1.63079	0.745851	1	0.455757	0.808407	1	0.368592	5.12277	7	0.644984	0.846188	0.846251	6.2639e-05	0.124702	0.90076
Benign neoplasm or Carcinoma in situ	Benign neoplasm of stomach and duodenum	Zhang_10	99	18807	0.924529	0.75218	1.13637	-0.745499	1	0.45597	0.0405093	1	0.840488	3.76555	8	0.877632	0.758232	0.75943	0.00119757	0.517521	0.604792
Cancers	Primary Malignancy_Uterine	YingCausAge	43	11076	1.1069	0.847075	1.44642	0.744083	1	0.456826	1.58412	1	0.208169	13.5065	7	0.0606875	0.802343	0.80266	0.000316176	0.266326	0.789988
Respiratory	Chronic sinusitis	Horvath_SkinBlood	474	18117	1.03582	0.944078	1.13648	0.743814	1	0.456989	1.8952	1	0.168617	4.86495	8	0.771908	0.613735	0.614525	0.00078945	0.783051	0.433597
Haematological or immunological	Agranulocytosis	YingDamAge	80	18795	1.08412	0.876075	1.34158	0.742989	1	0.457489	0.23572	1	0.627314	2.4152	8	0.965568	0.693145	0.691869	-0.00127571	-0.485471	0.627342
Cancers	Secondary Malignancy_Lymph Nodes	Horvath	174	18825	1.05398	0.91737	1.21094	0.742321	1	0.457893	0.227441	1	0.633428	5.65943	8	0.68532	0.719253	0.719025	-0.000228024	-0.695772	0.486571
Genitourinary	Female genital prolapse	Lin	252	10793	1.04462	0.930774	1.17239	0.741479	1	0.458403	2.09746	1	0.147544	7.9658	7	0.335619	0.681427	0.681538	0.000111055	0.196531	0.844195
Respiratory	Respiratory failure	YingCausAge	65	18844	1.07788	0.884009	1.31426	0.741298	1	0.458513	1.92518	1	0.165287	6.89221	8	0.548306	0.78736	0.787364	4.09623e-06	0.00952776	0.992398
Genitourinary	Erectile dysfunction	YingDamAge	193	7651	0.948483	0.8246	1.09098	-0.740657	1	0.458902	3.28939e-05	1	0.995424	6.35044	7	0.499477	0.669861	0.67017	0.000309158	0.117899	0.906148
Musculoskeletal	Gout	YingDamAge	162	18779	1.05752	0.911926	1.22635	0.739995	1	0.459303	0.157881	1	0.691115	4.64011	8	0.795257	0.807608	0.807693	8.45504e-05	0.244213	0.807066
Cancers	Secondary Malignancy_retroperitoneum and peritoneum	Zhang_10	46	18859	0.892061	0.659052	1.20745	-0.739504	1	0.459601	0.130146	1	0.718281	7.49133	8	0.484663	0.799095	0.800662	0.00156691	0.343144	0.73149
Eye	Macular degeneration	Hannum	73	18827	1.06616	0.899657	1.26347	0.739443	1	0.459638	0.621363	1	0.430541	3.87496	8	0.868225	0.835398	0.835622	0.000224244	0.638169	0.523364
Genitourinary	Neuromuscular dysfunction of bladder	YingCausAge	96	18736	0.927397	0.759258	1.13277	-0.738505	1	0.460208	0.000542494	1	0.981418	14.5524	8	0.0684559	0.611142	0.610086	-0.00105508	-0.150196	0.88061
Digestive	Appendicitis	GrimAgeV1	108	18069	1.08373	0.875447	1.34157	0.738417	1	0.460261	0.818051	1	0.365751	6.46552	8	0.595235	0.636113	0.638045	0.00193114	0.491157	0.623316
Cardiovascular	Peripheral arterial disease	Horvath	140	18768	1.05551	0.91447	1.21829	0.738192	1	0.460398	0.00897998	1	0.924503	11.0897	8	0.196669	0.839134	0.839293	0.000159514	0.667155	0.504673
Cardiovascular	Left bundle branch block	Horvath_SkinBlood	46	18843	0.904187	0.691953	1.18152	-0.737924	1	0.460561	0.284787	1	0.593581	2.13201	8	0.976695	0.772598	0.77725	0.00465269	0.414346	0.678621
Cardiovascular	Heart failure	YingDamAge	260	18765	1.04385	0.931287	1.17002	0.737171	1	0.461018	5.93389	1	0.0148524	13.3679	8	0.0998036	0.838615	0.837254	-0.00136117	-0.70959	0.477958
Cancers	Secondary Malignancy_retroperitoneum and peritoneum	YingCausAge	46	18859	0.905793	0.695746	1.17925	-0.735068	1	0.462298	0.149124	1	0.699374	7.63138	8	0.47028	0.799095	0.803425	0.0043298	0.504073	0.61421
Digestive	Irritable bowel syndrome	Zhang_10	250	18386	0.94975	0.82767	1.08984	-0.734458	1	0.46267	3.36957	1	0.066411	10.3669	8	0.240215	0.687844	0.687452	-0.000391928	-0.30573	0.75981
Cancers	Primary Malignancy_Pancreatic	PhenoAge	34	18855	0.888523	0.647609	1.21906	-0.73247	1	0.463882	2.17228e-07	1	0.999628	4.05152	8	0.852445	0.797943	0.8024	0.00445685	0.614696	0.538755
Musculoskeletal	Spinal stenosis	DunedinPoAm38	82	18816	1.09081	0.864322	1.37665	0.732039	1	0.464145	0.00339772	1	0.953518	9.52144	8	0.300232	0.785876	0.784848	-0.00102787	-0.367899	0.712948
Musculoskeletal	Fibromatoses	Zhang_10	122	18772	0.934869	0.780422	1.11988	-0.73104	1	0.464755	0.142891	1	0.705424	2.92354	8	0.939064	0.743424	0.742946	-0.0004773	-0.233101	0.815683
Cardiovascular	Nonrheumatic mitral valve disorders	YingAdaptAge	68	18808	1.07708	0.882489	1.31458	0.730384	1	0.465155	0.213553	1	0.643997	12.9493	8	0.113606	0.782316	0.782783	0.000466916	0.395102	0.692768
Digestive	Cholecystitis	Lin	314	18466	1.04134	0.934028	1.16099	0.730084	1	0.465339	0.439049	1	0.507582	6.88643	8	0.548934	0.690421	0.690643	0.000221239	0.349904	0.726411
Haematological or immunological	Other anaemias	Horvath	348	18420	1.03724	0.94	1.14453	0.727982	1	0.466625	0.688181	1	0.406784	15.0236	8	0.0586876	0.717327	0.717196	-0.000131498	-1.03988	0.298397
Skin	Lichen planus	Horvath_SkinBlood	39	18821	1.11638	0.829808	1.50191	0.727367	1	0.467001	0.00514724	1	0.942805	20.667	8	0.00808672	0.690735	0.691942	0.00120683	0.277463	0.781425
Cardiovascular	Atrioventricular block, first degree	PhenoAge	32	18853	1.11639	0.828997	1.50341	0.725028	1	0.468435	0.0612105	1	0.804593	3.4217	8	0.905181	0.846403	0.846443	3.98491e-05	0.405346	0.685223
Genitourinary	Hydrocoele (incl infected)	YingAdaptAge	34	7656	1.11915	0.825513	1.51723	0.725009	1	0.468446	0.130977	1	0.717422	3.19089	7	0.8668	0.627564	0.642471	0.0149065	1.0017	0.31649
Eye	Retinal detachments and breaks	Horvath	35	18835	1.12323	0.819743	1.53908	0.723144	1	0.469592	2.57872	1	0.10831	3.49892	8	0.899273	0.704062	0.707676	0.00361398	0.499536	0.617402
Infections	Infection of skin and subcutaneous tissues	YingCausAge	294	18319	1.04036	0.934505	1.1582	0.722666	1	0.469885	0.426409	1	0.513756	5.82916	8	0.666361	0.659678	0.66018	0.000502137	0.518139	0.604361
Cardiovascular	Nonrheumatic aortic valve disorders	Zhang_10	103	18811	1.06934	0.891549	1.2826	0.72266	1	0.469888	2.92704	1	0.0871069	12.5546	8	0.128123	0.844583	0.844364	-0.000219521	-0.0975117	0.92232
Ear	Tinnitus	Zhang_10	115	18759	1.07191	0.887876	1.29408	0.722554	1	0.469954	0.517354	1	0.471973	7.82891	8	0.450359	0.575037	0.578506	0.00346865	0.573078	0.566592
Cancers	Primary Malignancy_Other Organs	DNAmTL	101	18813	0.933874	0.775564	1.1245	-0.721887	1	0.470364	1.31085	1	0.252241	15.6141	8	0.0482491	0.724985	0.724636	-0.000349223	-0.162912	0.870587
Cancers	Secondary Malignancy_Lymph Nodes	YingDamAge	174	18825	1.05464	0.912789	1.21852	0.721814	1	0.470409	0.025611	1	0.872854	5.4293	8	0.71086	0.719253	0.719222	-3.0814e-05	-1.09661	0.27281
Cardiovascular	Coronary heart disease not otherwise specified	Hannum	551	18386	0.972949	0.903065	1.04824	-0.721124	1	0.470833	0.705838	1	0.400829	6.74829	8	0.564018	0.814487	0.814558	7.11299e-05	0.394253	0.693395
Neurological	Bell's palsy	Horvath_SkinBlood	44	18811	1.11608	0.827692	1.50494	0.72005	1	0.471494	1.03891	1	0.308076	5.5026	8	0.702752	0.700403	0.698401	-0.00200182	-0.541277	0.588316
Musculoskeletal	Fibromatoses	DNAmTL	122	18772	0.940337	0.795156	1.11202	-0.718988	1	0.472148	0.0922491	1	0.761337	2.6947	8	0.952033	0.743424	0.744645	0.00122094	0.601197	0.547709
Eye	Diabetic ophthalmic complications	YingCausAge	165	18822	1.05154	0.916874	1.20598	0.71874	1	0.472301	0.350235	1	0.55398	9.68196	8	0.288061	0.775034	0.775453	0.000418723	0.683234	0.494459
Musculoskeletal	Spondylosis	YingCausAge	163	18579	1.04957	0.919797	1.19765	0.718478	1	0.472463	1.8092	1	0.178605	5.42107	8	0.711768	0.746016	0.74596	-5.56331e-05	-0.587948	0.556568
Endocrine	Obesity	Horvath_SkinBlood	321	18273	1.04159	0.931738	1.16438	0.716554	1	0.47365	0.517033	1	0.47211	6.22212	8	0.622367	0.879336	0.879452	0.000115573	0.495308	0.620383
Skin	Lichen planus	YingCausAge	39	18821	0.89343	0.655897	1.21698	-0.714635	1	0.474834	0.000496089	1	0.98223	20.7705	8	0.00778273	0.690735	0.699386	0.00865122	0.935792	0.34938
Genitourinary	Erectile dysfunction	Hannum	193	7651	0.950265	0.826078	1.09312	-0.713939	1	0.475265	0.462481	1	0.496467	6.6547	7	0.465695	0.669861	0.670608	0.000746842	0.308778	0.75749
Neurological	Migraine	DunedinPACE	283	17748	0.953892	0.837887	1.08596	-0.713527	1	0.47552	0.103388	1	0.747801	9.16701	8	0.328403	0.687056	0.687254	0.000197872	0.425378	0.670561
Respiratory	Nasal polyp	Hannum	75	18712	1.08279	0.87022	1.34728	0.713341	1	0.475635	1.88887	1	0.169329	6.88783	8	0.548782	0.686962	0.690199	0.00323729	1.04475	0.296139
Neurological	Bell's palsy	DunedinPACE	44	18811	1.12247	0.817162	1.54184	0.713311	1	0.475653	0.128945	1	0.719528	4.6022	8	0.799123	0.700403	0.704235	0.00383289	0.661403	0.508354
Genitourinary	Hydrocoele (incl infected)	YingDamAge	34	7656	0.884019	0.62941	1.24162	-0.711292	1	0.476904	5.83721	1	0.0156907	8.28979	7	0.307735	0.627564	0.623594	-0.0039707	-0.266221	0.790069
Eye	Macular degeneration	YingCausAge	73	18827	1.06277	0.898576	1.25696	0.710981	1	0.477096	0.00440241	1	0.947099	3.57994	8	0.892898	0.835398	0.830911	-0.00448708	-2.42199	0.0154357
Cancers	Primary Malignancy_Bladder	Horvath_SkinBlood	63	18812	0.920119	0.731389	1.15755	-0.710822	1	0.477195	0.0346686	1	0.852292	13.6239	8	0.0921114	0.840314	0.839902	-0.000412297	-0.0559075	0.955415
Genitourinary	Female infertility	DunedinPACE	48	10691	1.12773	0.809491	1.57107	0.710591	1	0.477338	0.311965	1	0.576477	4.78309	7	0.686414	0.846188	0.846703	0.000514814	0.145175	0.884573
Skin	Keratitis	Horvath	35	18806	1.11758	0.821386	1.52057	0.707572	1	0.479211	0.00236711	1	0.961196	1.85287	8	0.985195	0.608376	0.61658	0.00820414	0.914061	0.360685
Musculoskeletal	Spinal stenosis	PhenoAge	82	18816	1.07363	0.881687	1.30735	0.706956	1	0.479594	4.55186	1	0.032883	15.4971	8	0.0501701	0.785876	0.785804	-7.16058e-05	-0.884688	0.376325
Cancers	Secondary Malignancy_Lymph Nodes	Lin	174	18825	1.05065	0.916006	1.20509	0.706154	1	0.480092	0.10697	1	0.74362	5.50782	8	0.702173	0.719253	0.719439	0.000186117	0.332794	0.73929
Cardiovascular	Unstable Angina	DunedinPoAm38	68	18732	1.09324	0.853595	1.40017	0.70613	1	0.480107	0.99365	1	0.318852	4.03856	8	0.853628	0.804136	0.804605	0.000468817	0.183196	0.854644
Cancers	Secondary Malignancy_Lung	YingCausAge	89	18852	1.06425	0.895113	1.26535	0.705197	1	0.480688	0.0553442	1	0.814012	10.842	8	0.210811	0.787871	0.787445	-0.000426371	-0.585012	0.55854
Cardiovascular	Transient ischaemic attack	Hannum	163	18759	1.04809	0.919768	1.19432	0.7049	1	0.480873	0.232009	1	0.630038	6.39111	8	0.60351	0.786503	0.786871	0.000367517	0.369193	0.711984
Skin	Pilonidal cyst/sinus	DNAmTL	34	18688	1.15013	0.779121	1.69782	0.703942	1	0.481469	0.173012	1	0.677448	8.38966	8	0.396361	0.806419	0.803477	-0.00294212	-0.896173	0.37016
Skin	Acne	Horvath_SkinBlood	81	18443	1.09714	0.847342	1.42059	0.703331	1	0.481849	2.44074	1	0.118221	10.3233	8	0.243065	0.858347	0.856295	-0.00205201	-0.857458	0.391192
Genitourinary	Dysmenorrhoea	Hannum	47	10781	0.890584	0.644716	1.23022	-0.703009	1	0.48205	0.00608911	1	0.937802	1.08359	7	0.993365	0.745242	0.745018	-0.000223985	-0.0604826	0.951771
Musculoskeletal	Osteoporosis	Lin	319	18756	1.03425	0.941566	1.13605	0.702986	1	0.482065	0.768679	1	0.380626	8.75335	8	0.363528	0.848828	0.84751	-0.00131839	-1.32168	0.186273
Genitourinary	Female infertility	Horvath_SkinBlood	48	10691	1.12669	0.807911	1.57125	0.70296	1	0.482081	1.79773	1	0.179987	5.72865	7	0.571766	0.846188	0.845701	-0.00048741	-0.126798	0.899101
Digestive	Irritable bowel syndrome	Horvath	250	18386	0.955041	0.84007	1.08575	-0.702903	1	0.482116	0.663392	1	0.415365	6.97464	8	0.539371	0.687844	0.68856	0.000715924	0.534257	0.593164
Cancers	Secondary Malignancy_Lymph Nodes	Hannum	174	18825	1.04909	0.91744	1.19964	0.700499	1	0.483616	0.195851	1	0.658091	5.65801	8	0.685478	0.719253	0.718951	-0.000302286	-0.548199	0.583555
Digestive	Cholelithiasis	YingCausAge	462	18320	1.0322	0.944578	1.12795	0.700265	1	0.483762	0.0154821	1	0.900977	4.13499	8	0.844743	0.698502	0.698436	-6.5815e-05	-0.330369	0.741121
Genitourinary	Female genital prolapse	YingDamAge	252	10793	1.04397	0.925447	1.17768	0.699896	1	0.483992	1.90954	1	0.167014	8.36835	7	0.301236	0.681427	0.681452	2.44698e-05	0.133491	0.893805
Benign neoplasm or Carcinoma in situ	Benign neoplasm of ovary	GrimAgeV2	156	10753	0.937297	0.781803	1.12372	-0.699687	1	0.484123	0.243632	1	0.621595	3.52389	7	0.832688	0.603732	0.604455	0.00072287	0.188129	0.850776
Musculoskeletal	Spondylosis	Horvath	163	18579	0.949123	0.819747	1.09892	-0.698394	1	0.484931	1.77664	1	0.182562	5.18469	8	0.737666	0.746016	0.745454	-0.000561662	-0.184401	0.853699
Digestive	Gastritis and duodenitis	Horvath_SkinBlood	715	17933	0.974741	0.907148	1.04737	-0.697734	1	0.485344	0.0247813	1	0.874913	4.73033	8	0.785972	0.6465	0.648418	0.00191871	1.80744	0.0706938
Cardiovascular	Stable angina	Horvath_SkinBlood	320	18382	1.03586	0.938173	1.14371	0.697088	1	0.485748	0.9812	1	0.321903	7.16758	8	0.518665	0.830639	0.828831	-0.00180818	-0.942172	0.346105
Infections	Infection of anal and rectal regions	Zhang_10	39	18734	1.11671	0.81861	1.52337	0.696735	1	0.485969	0.570285	1	0.450146	7.24889	8	0.510033	0.689326	0.690407	0.00108078	0.176347	0.860022
Infections	Female pelvic inflammatory disease	PhenoAge	61	10786	1.09855	0.842966	1.43163	0.695657	1	0.486644	1.94563	1	0.163058	6.44521	7	0.488829	0.711112	0.711026	-8.55975e-05	-0.0367985	0.970646
Skin	Lichen planus	GrimAgeV1	39	18821	0.882817	0.621378	1.25425	-0.695624	1	0.486664	2.05059	1	0.152147	20.7809	8	0.00775293	0.690735	0.694102	0.00336656	0.336254	0.73668
Psychiatric	Alcohol Problems	Lin	547	18477	1.02953	0.948381	1.11763	0.69479	1	0.487187	0.0467417	1	0.828833	28.9566	8	0.000322706	0.654789	0.655202	0.00041345	0.529078	0.596751
Genitourinary	Urinary Incontinence	Lin	219	10699	1.04645	0.920457	1.18969	0.693692	1	0.487876	1.06649	1	0.301739	11.6984	7	0.110923	0.656813	0.657384	0.000570776	0.356507	0.721461
Digestive	Pancreatitis	YingDamAge	81	18782	1.07813	0.870705	1.33498	0.690051	1	0.490162	0.266177	1	0.605908	6.48387	8	0.593197	0.676407	0.677473	0.00106616	0.45475	0.649289
Infections	Urinary Tract Infections	YingDamAge	530	18303	0.971137	0.89355	1.05546	-0.689404	1	0.490569	2.61723	1	0.105709	16.1095	8	0.0408398	0.723896	0.72045	-0.00344566	-2.00872	0.0445664
Genitourinary	Dysmenorrhoea	Horvath_SkinBlood	47	10781	1.11808	0.813728	1.53626	0.688478	1	0.491152	0.0495712	1	0.823811	1.15827	7	0.991856	0.745242	0.744798	-0.000444006	-0.279853	0.77959
Skin	Rosacea	PhenoAge	153	18686	0.94508	0.80468	1.10998	-0.688409	1	0.491195	4.77233	1	0.0289207	8.34454	8	0.400559	0.616151	0.61643	0.000279664	0.0684104	0.945459
Cardiovascular	Left bundle branch block	DunedinPACE	46	18843	0.900571	0.668106	1.21392	-0.687463	1	0.491791	0.0790119	1	0.778641	1.76001	8	0.987506	0.772598	0.774123	0.00152545	0.502114	0.615587
Skin	Keratitis	DNAmTL	35	18806	1.12641	0.801702	1.58263	0.686097	1	0.492652	0.527936	1	0.467476	2.39505	8	0.966445	0.608376	0.617395	0.00901847	0.98776	0.32327
Respiratory	Nasal polyp	PhenoAge	75	18712	1.08202	0.863777	1.35541	0.685888	1	0.492784	0.506516	1	0.476651	4.99541	8	0.758067	0.686962	0.68997	0.00300835	0.756988	0.449057
Digestive	Pancreatitis	YingAdaptAge	81	18782	0.928461	0.750489	1.14864	-0.683659	1	0.494191	0.000740314	1	0.978293	6.35611	8	0.607409	0.676407	0.678898	0.00249013	0.83382	0.404383
Cancers	Primary Malignancy_Ovarian	YingCausAge	37	11074	0.899257	0.663207	1.21932	-0.683538	1	0.494267	0.0156614	1	0.900408	2.2351	7	0.945691	0.717388	0.725893	0.00850456	0.89892	0.368695
Genitourinary	Postcoital and contact bleeding	GrimAgeV1	35	10998	0.864327	0.568498	1.31409	-0.682122	1	0.495162	0.120501	1	0.728492	12.8938	7	0.0747385	0.770774	0.775479	0.00470413	0.751066	0.452613
Endocrine	Diabetes	Horvath	572	18575	1.02778	0.949891	1.11206	0.681516	1	0.495545	2.68932	1	0.101023	6.32681	8	0.610675	0.83971	0.839735	2.55396e-05	0.294661	0.768253
Infections	Infections of Other or unspecified organs	YingCausAge	581	18278	0.973308	0.900386	1.05214	-0.680905	1	0.495932	5.9885	1	0.0143994	20.511	8	0.00856626	0.667223	0.667428	0.000205019	0.164394	0.869421
Genitourinary	Female infertility	GrimAgeV2	48	10691	1.13289	0.790978	1.62259	0.680707	1	0.496057	0.471436	1	0.492327	4.93166	7	0.668303	0.846188	0.846178	-9.78734e-06	-0.0228077	0.981804
Genitourinary	Dysmenorrhoea	Horvath	47	10781	1.11135	0.81963	1.50691	0.679635	1	0.496736	0.341667	1	0.558869	1.47761	7	0.983075	0.745242	0.745674	0.000432113	0.305676	0.759852
Genitourinary	Dysmenorrhoea	YingAdaptAge	47	10781	1.11016	0.82127	1.50066	0.679555	1	0.496786	0.204783	1	0.650887	1.28697	7	0.988785	0.745242	0.745337	9.51441e-05	0.0340851	0.972809
Skin	Lichen planus	GrimAgeV2	39	18821	0.885514	0.623422	1.25779	-0.67905	1	0.497106	2.75574	1	0.0969057	20.7342	8	0.0078881	0.690735	0.694396	0.00366144	0.385414	0.699931
Benign neoplasm or Carcinoma in situ	Haemangioma, any site	Lin	58	18730	0.914195	0.705626	1.18441	-0.679002	1	0.497137	0.0347306	1	0.852161	6.7491	8	0.563929	0.639538	0.636444	-0.00309425	-0.430333	0.666953
Cardiovascular	Multiple valve dz	Horvath_SkinBlood	37	18843	0.90306	0.672767	1.21218	-0.67888	1	0.497214	0.0644348	1	0.799619	14.1361	8	0.0782872	0.8068	0.805614	-0.00118565	-0.120032	0.904457
Infections	Lower Respiratory Tract Infections	YingDamAge	757	18454	1.02413	0.956002	1.09711	0.678836	1	0.497242	0.551292	1	0.45779	8.10796	8	0.422996	0.764595	0.762981	-0.00161429	-2.17474	0.0296497
Neurological	Parkinson's disease	YingCausAge	43	18853	1.08789	0.852447	1.38837	0.677023	1	0.498391	0.111233	1	0.738744	8.14238	8	0.419688	0.837201	0.837192	-8.65448e-06	-0.0981148	0.921841
Cardiovascular	Venous thromboembolic disease (Excl PE)	DNAmTL	95	18777	0.935375	0.770692	1.13525	-0.67616	1	0.498939	0.584082	1	0.444717	8.47646	8	0.388363	0.728447	0.728853	0.000406245	0.276123	0.782454
Digestive	Pancreatitis	Horvath	81	18782	1.07288	0.874966	1.31556	0.676155	1	0.498942	0.22437	1	0.635731	6.51109	8	0.590177	0.676407	0.676786	0.000378272	0.175864	0.860401
Digestive	Alcoholic liver disease	Horvath_SkinBlood	30	18833	1.12598	0.798234	1.5883	0.676044	1	0.499012	0.219801	1	0.639192	1.59701	8	0.990977	0.913152	0.915171	0.00201918	1.08854	0.276355
Digestive	Anorectal prolapse	Zhang_10	31	18829	0.876406	0.597751	1.28496	-0.675737	1	0.499208	0.164353	1	0.68518	18.0149	8	0.0211151	0.721261	0.721765	0.000504515	0.0988077	0.921291
Cancers	Primary Malignancy_Uterine	Zhang_10	43	11076	0.894975	0.648368	1.23538	-0.674695	1	0.499869	0.0683193	1	0.7938	11.2876	7	0.126558	0.802343	0.803048	0.000704019	0.46936	0.638812
Eye	Ptosis of eyelid	GrimAgeV1	33	18828	1.12984	0.792468	1.61085	0.674621	1	0.499917	0.842298	1	0.35874	2.81258	8	0.945563	0.721915	0.723769	0.00185414	0.390166	0.696414
Skin	Rosacea	GrimAgeV1	153	18686	1.06179	0.891515	1.26458	0.672287	1	0.501401	8.83803	1	0.00295018	11.9425	8	0.153788	0.616151	0.616618	0.000467987	0.163432	0.870178
Cancers	Secondary malignancy_Liver and intrahepatic bile duct	YingCausAge	125	18851	1.05273	0.9061	1.22308	0.671475	1	0.501918	0.0900339	1	0.764134	9.62198	8	0.292566	0.770327	0.770069	-0.000257183	-0.664672	0.50626
Cardiovascular	Atrioventricular block, first degree	Lin	32	18853	1.10222	0.829385	1.46482	0.670763	1	0.502371	0.288989	1	0.590869	3.70158	8	0.882994	0.846403	0.846186	-0.00021751	-0.707391	0.479324
Benign neoplasm or Carcinoma in situ	Benign neoplasm of stomach and duodenum	GrimAgeV2	99	18807	1.07504	0.869153	1.3297	0.667105	1	0.504705	0.00199241	1	0.964397	3.73839	8	0.879922	0.758232	0.758604	0.000372012	0.71914	0.472055
Musculoskeletal	Intervertebral disc disorders	YingCausAge	167	18534	0.948828	0.813048	1.10728	-0.666651	1	0.504995	2.85137	1	0.0912959	6.98418	8	0.538341	0.619928	0.620269	0.000341018	0.117595	0.906389
Cardiovascular	Supraventricular tachycardia	YingDamAge	67	18775	1.08228	0.856891	1.36694	0.663648	1	0.506916	2.94406	1	0.0861939	13.4782	8	0.0964214	0.67112	0.673158	0.0020384	0.873728	0.382266
Benign neoplasm or Carcinoma in situ	Leiomyoma of uterus	PhenoAge	165	10845	1.05394	0.902142	1.23128	0.662098	1	0.507908	4.89409e-06	1	0.998235	8.57491	7	0.284632	0.601729	0.600796	-0.000933492	-0.270094	0.787088
Psychiatric	Bipolar affective disorder and mania	DunedinPoAm38	36	18831	1.12846	0.788664	1.61466	0.661159	1	0.50851	0.936516	1	0.333176	7.6862	8	0.464707	0.766543	0.768617	0.00207502	0.402376	0.687407
Respiratory	Respiratory failure	PhenoAge	65	18844	1.07864	0.861561	1.35041	0.660271	1	0.50908	0.0408255	1	0.839875	4.82125	8	0.776499	0.78736	0.787811	0.000451404	0.811273	0.417209
Cardiovascular	Raynaud's syndrome	DunedinPoAm38	80	18753	1.08461	0.852165	1.38047	0.660032	1	0.509233	5.97846	1	0.0144817	20.1509	8	0.00977997	0.638396	0.640018	0.00162199	0.370081	0.711322
Cancers	Secondary Malignancy_Lymph Nodes	DunedinPoAm38	174	18825	0.947739	0.807916	1.11176	-0.659093	1	0.509836	2.31592e-06	1	0.998786	5.52297	8	0.700494	0.719253	0.721696	0.00244263	1.1561	0.24764
Genitourinary	Postmenopausal bleeding	GrimAgeV1	210	10820	0.950601	0.817638	1.10519	-0.659011	1	0.509889	3.61683	1	0.0571979	15.7671	7	0.0273317	0.651449	0.653571	0.00212199	0.720396	0.471281
Musculoskeletal	Psoriatic arthropathy	PhenoAge	30	18837	1.12402	0.793872	1.59147	0.658959	1	0.509922	0.0172022	1	0.895651	7.94544	8	0.438818	0.638142	0.647103	0.0089612	0.662064	0.50793
Respiratory	Chronic sinusitis	YingDamAge	474	18117	1.03142	0.940732	1.13085	0.658839	1	0.509999	0.0116606	1	0.914008	2.68425	8	0.952585	0.613735	0.613864	0.000128187	0.128811	0.897507
Infections	Infection of male genital system	GrimAgeV2	35	7678	1.1201	0.798049	1.57212	0.655747	1	0.511987	1.14201	1	0.285227	3.21331	7	0.864593	0.644717	0.652022	0.00730454	0.785919	0.431915
Cardiovascular	Atrial fibrillation	Horvath_SkinBlood	458	18673	1.02872	0.945141	1.1197	0.654996	1	0.51247	6.54799	1	0.0105003	12.1356	8	0.145255	0.848439	0.841531	-0.00690803	-2.78558	0.00534315
Psychiatric	Alcohol Problems	Horvath	547	18477	0.972362	0.894015	1.05758	-0.653906	1	0.513173	0.07698	1	0.781433	28.787	8	0.000345575	0.654789	0.654867	7.82038e-05	0.126072	0.899675
Cancers	Primary Malignancy_Oro-pharyngeal	DNAmTL	31	18834	1.12523	0.789902	1.6029	0.653561	1	0.513395	0.886759	1	0.346357	8.65487	8	0.372242	0.736736	0.740942	0.0042066	0.677103	0.498341
Genitourinary	Endometriosis	Lin	77	10800	1.08152	0.853891	1.36984	0.649987	1	0.5157	0.492083	1	0.482999	1.78391	7	0.970827	0.715765	0.715984	0.000219216	0.203036	0.839107
Cancers	Primary Malignancy_Other Skin and subcutaneous tissue	Lin	227	18667	1.04061	0.922772	1.17349	0.649196	1	0.516212	0.109851	1	0.740314	10.9183	8	0.20637	0.78963	0.789321	-0.000308896	-0.469392	0.63879
Musculoskeletal	Psoriatic arthropathy	DunedinPoAm38	30	18837	1.13232	0.776317	1.65157	0.645265	1	0.518755	2.57567	1	0.108518	9.05805	8	0.337423	0.638142	0.635439	-0.00270289	-0.178559	0.858284
Digestive	Diaphragmatic hernia	YingCausAge	529	18351	1.02637	0.948351	1.1108	0.645235	1	0.518775	0.388858	1	0.5329	9.20533	8	0.325272	0.706218	0.705868	-0.000350133	-1.17329	0.240679
Skin	Dermatitis (atopc/contact/other/unspecified)	DNAmTL	533	17800	0.971624	0.89027	1.06041	-0.645214	1	0.518789	2.10942	1	0.146395	16.0265	8	0.0420018	0.555539	0.555338	-0.000201341	-0.116753	0.907056
Cardiovascular	Unstable Angina	YingCausAge	68	18732	0.930883	0.74883	1.1572	-0.645058	1	0.518889	0.170559	1	0.679616	3.29975	8	0.914163	0.804136	0.810856	0.00671945	1.40115	0.161169
Genitourinary	End stage renal disease	DunedinPoAm38	35	18847	0.888739	0.620555	1.27283	-0.643626	1	0.519818	3.74178	1	0.053068	8.7685	8	0.3622	0.762893	0.768471	0.00557851	1.12129	0.262166
Skin	Acne	Horvath	81	18443	0.923624	0.724469	1.17753	-0.641182	1	0.521404	0.845155	1	0.357926	9.19679	8	0.325968	0.858347	0.85804	-0.000306591	-0.131945	0.895028
Genitourinary	End stage renal disease	YingDamAge	35	18847	1.10762	0.810374	1.5139	0.641142	1	0.521431	1.62692	1	0.20213	6.49049	8	0.592463	0.762893	0.763021	0.000127578	0.170256	0.864809
Neurological	Epilepsy	Lin	81	18698	1.07063	0.868767	1.31938	0.640216	1	0.522032	0.757771	1	0.384027	7.03443	8	0.532922	0.650775	0.653065	0.00228982	0.502178	0.615542
Neurological	Trigeminal neuralgia	DunedinPoAm38	34	18831	1.1219	0.788425	1.59643	0.639132	1	0.522737	0.0648107	1	0.799048	13.625	8	0.0920793	0.724928	0.713803	-0.011125	-1.53451	0.124905
Cardiovascular	Ischaemic stroke	Horvath_SkinBlood	142	18802	0.951683	0.817397	1.10803	-0.638142	1	0.523381	0.579532	1	0.446496	7.63242	8	0.470174	0.808132	0.805724	-0.0024078	-0.510189	0.609919
Benign neoplasm or Carcinoma in situ	Benign neoplasm of stomach and duodenum	YingAdaptAge	99	18807	1.05878	0.888369	1.26188	0.637936	1	0.523516	0.0450841	1	0.831849	3.74659	8	0.879233	0.758232	0.759093	0.000861188	0.795816	0.426139
Eye	Retinal detachments and breaks	GrimAgeV1	35	18835	0.883677	0.603941	1.29298	-0.636814	1	0.524246	0.00305597	1	0.955915	1.14733	8	0.997135	0.704062	0.702128	-0.00193465	-0.276472	0.782186
Skin	Seborrheic dermatitis	Horvath	148	18640	1.05419	0.89596	1.24036	0.635995	1	0.524779	1.21712	1	0.269927	12.2296	8	0.141252	0.607244	0.608677	0.00143378	0.433046	0.664981
Infections	Bacterial Diseases (excl TB)	YingCausAge	1003	17030	0.980937	0.924379	1.04096	-0.635244	1	0.525269	1.62198	1	0.202816	17.3597	8	0.0265737	0.652323	0.651299	-0.00102363	-1.27257	0.203172
Psychiatric	Depression	Hannum	481	17857	0.969967	0.882423	1.0662	-0.631836	1	0.527494	0.211663	1	0.645467	7.37718	8	0.496538	0.64132	0.641723	0.000402974	0.475792	0.634222
Respiratory	Pulmonary collapse (excl pneumothorax)	Lin	47	18846	1.0901	0.833629	1.42547	0.630357	1	0.528461	0.430245	1	0.511869	10.2549	8	0.247588	0.751251	0.752382	0.00113066	0.246497	0.805298
Cardiovascular	Nonrheumatic aortic valve disorders	YingDamAge	103	18811	1.06002	0.884262	1.27072	0.630195	1	0.528567	2.64311	1	0.104	11.2205	8	0.189517	0.844583	0.839098	-0.00548491	-2.09701	0.0359927
Neurological	Trigeminal neuralgia	DNAmTL	34	18831	0.898407	0.643371	1.25454	-0.628861	1	0.52944	0.728076	1	0.393508	13.9514	8	0.0830402	0.724928	0.728478	0.00355032	0.622708	0.533477
Infections	Infection of male genital system	PhenoAge	35	7678	1.10456	0.80928	1.50759	0.62664	1	0.530895	0.0469522	1	0.828454	1.56226	7	0.980075	0.644717	0.650253	0.00553634	0.683175	0.494496
Infections	Urinary Tract Infections	Horvath	530	18303	0.974222	0.897702	1.05726	-0.625771	1	0.531465	0.0825703	1	0.773844	15.6702	8	0.0473515	0.723896	0.722352	-0.001544	-1.13626	0.255849
Infections	Infections of Other or unspecified organs	Horvath_SkinBlood	581	18278	0.975311	0.901756	1.05487	-0.624869	1	0.532057	6.36977	1	0.0116081	20.6123	8	0.00825182	0.667223	0.666255	-0.000967812	-0.634268	0.525906
Genitourinary	Female infertility	PhenoAge	48	10691	1.10674	0.804895	1.52179	0.624202	1	0.532495	0.0583944	1	0.809052	4.75808	7	0.689457	0.846188	0.846221	3.3277e-05	0.290125	0.77172
Cardiovascular	Hypertension	DNAmTL	1527	17763	0.984693	0.938117	1.03358	-0.623935	1	0.53267	0.291544	1	0.589233	4.54678	8	0.804735	0.790548	0.790542	-6.41326e-06	-0.188372	0.850585
Cancers	Primary Malignancy_Ovarian	YingDamAge	37	11074	1.10415	0.808814	1.50733	0.623881	1	0.532706	0.389459	1	0.532584	2.51837	7	0.925708	0.717388	0.716957	-0.000430983	-0.11847	0.905695
Genitourinary	Urinary Incontinence	YingDamAge	219	10699	1.04248	0.914186	1.18878	0.620908	1	0.53466	0.727604	1	0.393661	11.2892	7	0.126492	0.656813	0.656118	-0.000694517	-0.550617	0.581896
Respiratory	Respiratory failure	Lin	65	18844	0.929369	0.73746	1.17122	-0.620716	1	0.534787	1.32696	1	0.249346	6.18153	8	0.626906	0.78736	0.784865	-0.0024946	-0.795187	0.426505
Musculoskeletal	Osteoarthritis (excl spine)	DunedinPoAm38	1132	18188	1.02031	0.957466	1.08728	0.619901	1	0.535323	1.45506	1	0.227718	10.7171	8	0.218249	0.757728	0.757777	4.88414e-05	0.287016	0.7741
Genitourinary	Female genital prolapse	GrimAgeV1	252	10793	0.95794	0.836115	1.09752	-0.619194	1	0.535788	1.49219	1	0.221876	9.356	7	0.228097	0.681427	0.681723	0.000295897	0.128226	0.897971
Eye	Anterior and Intermediate Uveitis	YingDamAge	32	18794	1.11155	0.795237	1.55368	0.618989	1	0.535923	0.268675	1	0.604222	11.9725	8	0.152436	0.689943	0.691827	0.00188379	0.326544	0.744013
Cardiovascular	Stable angina	Horvath	320	18382	0.968807	0.876263	1.07112	-0.618654	1	0.536144	0.102359	1	0.749016	6.53946	8	0.587034	0.830639	0.830541	-9.84456e-05	-0.0667597	0.946773
Musculoskeletal	Spinal stenosis	DunedinPACE	82	18816	1.07143	0.861031	1.33324	0.618545	1	0.536216	0.0228538	1	0.879838	9.72528	8	0.284839	0.785876	0.782854	-0.00302177	-0.823548	0.410196
Cardiovascular	Nonrheumatic mitral valve disorders	Hannum	68	18808	1.06473	0.872602	1.29916	0.617758	1	0.536735	2.74032	1	0.0978454	14.9429	8	0.060266	0.782316	0.782147	-0.000169502	-0.111018	0.911602
Musculoskeletal	Spinal stenosis	Horvath_SkinBlood	82	18816	0.938437	0.766885	1.14837	-0.616887	1	0.537309	0.449386	1	0.502627	10.2122	8	0.250448	0.785876	0.780413	-0.00546287	-0.764029	0.44485
Benign neoplasm or Carcinoma in situ	Leiomyoma of uterus	Hannum	165	10845	1.04974	0.899101	1.22562	0.61422	1	0.53907	0.00972683	1	0.921436	8.56871	7	0.285121	0.601729	0.59936	-0.00236863	-0.795644	0.426239
Cardiovascular	Nonrheumatic aortic valve disorders	Horvath_SkinBlood	103	18811	1.05674	0.884108	1.26308	0.606451	1	0.544215	0.444282	1	0.505063	10.8457	8	0.210598	0.844583	0.834388	-0.0101955	-2.27556	0.0228726
Genitourinary	Glomerulonephritis	YingAdaptAge	51	18775	0.923589	0.713986	1.19472	-0.605267	1	0.545002	1.086	1	0.29736	5.37723	8	0.716601	0.727997	0.727718	-0.000279603	-0.0507127	0.959554
Cancers	Primary Malignancy_Oro-pharyngeal	PhenoAge	31	18834	1.10782	0.794931	1.54387	0.604693	1	0.545383	0.31381	1	0.575351	8.38455	8	0.396835	0.736736	0.7342	-0.00253563	-0.519429	0.603462
Endocrine	Obesity	YingCausAge	321	18273	1.03383	0.927895	1.15187	0.603256	1	0.546339	0.869303	1	0.351148	5.97296	8	0.650261	0.879336	0.879423	8.71136e-05	0.528516	0.597141
Cancers	Primary Malignancy_Pancreatic	GrimAgeV1	34	18855	1.10891	0.792417	1.5518	0.602943	1	0.546547	0.693753	1	0.404891	4.62467	8	0.796835	0.797943	0.798579	0.000636023	0.746572	0.455322
Infections	Infections of Other or unspecified organs	Hannum	581	18278	1.02368	0.948569	1.10474	0.601998	1	0.547175	3.67554	1	0.0552164	20.4312	8	0.0088221	0.667223	0.667238	1.53667e-05	0.0430365	0.965672
Cancers	Primary Malignancy_Breast	Hannum	256	10877	1.0349	0.925505	1.15723	0.601872	1	0.547259	0.0942712	1	0.758816	3.41932	7	0.843695	0.674147	0.673883	-0.000264438	-0.334963	0.737653
Cancers	Primary Malignancy_Pancreatic	YingCausAge	34	18855	1.08375	0.833996	1.40829	0.601758	1	0.547335	0.00037141	1	0.984624	4.04756	8	0.852807	0.797943	0.797943	0	0	1
Eye	Actinic keratosis	Hannum	106	18766	1.05052	0.89424	1.23411	0.599731	1	0.548686	0.00931859	1	0.923097	15.3477	8	0.0527262	0.77728	0.776875	-0.000404963	-0.271493	0.786012
Cancers	Primary Malignancy_Pancreatic	Horvath_SkinBlood	34	18855	0.909309	0.666278	1.24099	-0.599195	1	0.549043	0.671066	1	0.41268	4.09192	8	0.848736	0.797943	0.808209	0.0102654	0.941168	0.346619
Psychiatric	Delirium, not induced by alcohol and other psychoactive substances	Horvath_SkinBlood	84	18851	0.943294	0.779108	1.14208	-0.598342	1	0.549612	0.093877	1	0.759305	4.67875	8	0.791295	0.890254	0.879935	-0.0103183	-1.52476	0.127318
Respiratory	Aspiration pneumonitis	Lin	77	18848	0.938747	0.762607	1.15557	-0.596191	1	0.551048	0.765315	1	0.38167	6.88076	8	0.549551	0.820346	0.818299	-0.00204723	-0.548083	0.583635
Cardiovascular	Multiple valve dz	DunedinPACE	37	18843	1.10276	0.799499	1.52104	0.596159	1	0.551069	0.264026	1	0.607367	13.8429	8	0.0859536	0.8068	0.81232	0.00552009	0.898583	0.368875
Infections	Infection of bones and joints	Zhang_10	38	18820	1.09889	0.805521	1.49911	0.595142	1	0.551748	0.064503	1	0.799515	9.75703	8	0.282495	0.746098	0.744529	-0.00156925	-0.357287	0.720877
Respiratory	Asthma	GrimAgeV2	459	17843	1.03117	0.932017	1.14086	0.59503	1	0.551824	0.154379	1	0.694385	13.6051	8	0.0926564	0.634336	0.634518	0.000182849	0.385469	0.69989
Ear	Hearing loss	DunedinPACE	305	18392	1.03606	0.921713	1.16459	0.593699	1	0.552714	0.342022	1	0.558665	7.50511	8	0.483239	0.659267	0.659826	0.000559228	0.463406	0.643073
Cardiovascular	Stroke NOS	Lin	167	18753	0.957335	0.828638	1.10602	-0.591957	1	0.55388	0.579255	1	0.446605	12.1497	8	0.144649	0.794955	0.795501	0.000546094	0.307968	0.758107
Psychiatric	Bipolar affective disorder and mania	YingCausAge	36	18831	0.898757	0.631068	1.27999	-0.591676	1	0.554068	5.33456	1	0.0209067	10.4919	8	0.232182	0.766543	0.766105	-0.000437469	-0.0978769	0.92203
Digestive	Coeliac disease	Horvath	60	18812	0.925899	0.717434	1.19494	-0.591575	1	0.554135	0.355608	1	0.550956	23.5757	8	0.00269861	0.635807	0.638052	0.00224509	0.437631	0.661654
Digestive	Abdominal Hernia	DunedinPoAm38	503	18121	1.02892	0.935931	1.13116	0.589977	1	0.555206	4.90246	1	0.0268185	9.12978	8	0.331467	0.731211	0.73129	7.88774e-05	0.253242	0.800081
Skin	Urticaria	Horvath_SkinBlood	93	18651	1.0641	0.865551	1.30821	0.58968	1	0.555405	1.73648	1	0.187585	4.42326	8	0.817061	0.609612	0.60751	-0.0021021	-0.469841	0.638469
Digestive	Cholelithiasis	Lin	462	18320	1.02725	0.93933	1.1234	0.588914	1	0.555919	0.0081327	1	0.928143	4.13306	8	0.844923	0.698502	0.698477	-2.48473e-05	-0.137271	0.890816
Psychiatric	Anxiety disorders	YingAdaptAge	412	18078	0.970283	0.877519	1.07285	-0.588405	1	0.556261	0.00589054	1	0.938823	11.898	8	0.155811	0.617523	0.618177	0.000653716	0.73474	0.462498
Musculoskeletal	Gout	YingAdaptAge	162	18779	1.04234	0.907859	1.19674	0.588398	1	0.556265	1.04647	1	0.306322	5.36265	8	0.718205	0.807608	0.807403	-0.000205905	-0.163367	0.87023
Eye	Anterior and Intermediate Uveitis	PhenoAge	32	18794	0.903208	0.643392	1.26794	-0.58825	1	0.556365	0.00342532	1	0.953329	11.8306	8	0.158924	0.689943	0.695205	0.00526163	0.523639	0.60053
Benign neoplasm or Carcinoma in situ	Benign neoplasm of ovary	GrimAgeV1	156	10753	0.947429	0.791361	1.13428	-0.588037	1	0.556507	0.147237	1	0.70119	3.52247	7	0.83284	0.603732	0.604626	0.000894665	0.273544	0.784435
Endocrine	Hypo or hyperthyroidism	GrimAgeV2	433	18321	1.03176	0.929628	1.14511	0.587874	1	0.556617	0.35089	1	0.55361	6.61913	8	0.578226	0.716582	0.71661	2.76289e-05	0.4053	0.685257
Neurological	Bell's palsy	YingAdaptAge	44	18811	0.910835	0.666754	1.24427	-0.586815	1	0.557328	1.66397	1	0.197069	5.86701	8	0.662126	0.700403	0.701978	0.00157554	0.35939	0.719303
Eye	Actinic keratosis	Lin	106	18766	0.946914	0.789182	1.13617	-0.586743	1	0.557376	0.0347389	1	0.852144	15.2746	8	0.0540209	0.77728	0.777699	0.000419624	0.132328	0.894725
Genitourinary	Menorrhagia and polymenorrhoea	DunedinPoAm38	287	9842	1.03967	0.912909	1.18402	0.586396	1	0.557609	0.000888434	1	0.976221	19.9236	7	0.00573706	0.696394	0.696197	-0.000196551	-0.172927	0.862709
Respiratory	Respiratory failure	DNAmTL	65	18844	0.93348	0.741609	1.17499	-0.586353	1	0.557638	2.06168	1	0.151044	6.80995	8	0.55727	0.78736	0.787676	0.000316229	0.717449	0.473097
Digestive	Cholelithiasis	Horvath	462	18320	1.02728	0.938745	1.12416	0.585255	1	0.558376	0.0586268	1	0.80868	4.21566	8	0.83716	0.698502	0.698413	-8.8723e-05	-0.456926	0.647724
Genitourinary	Hyperplasia of prostate	GrimAgeV1	282	7611	1.03655	0.918891	1.16928	0.584013	1	0.559212	3.66174	1	0.0556754	7.38255	7	0.390164	0.797621	0.798078	0.00045675	0.624249	0.532464
Musculoskeletal	Spinal stenosis	YingAdaptAge	82	18816	1.05642	0.878533	1.27033	0.583438	1	0.559598	4.84601	1	0.0277102	15.152	8	0.0562563	0.785876	0.785929	5.33789e-05	0.108209	0.91383
Benign neoplasm or Carcinoma in situ	Leiomyoma of uterus	GrimAgeV1	165	10845	1.05327	0.884508	1.25422	0.582509	1	0.560224	0.500245	1	0.479393	8.52234	7	0.288792	0.601729	0.600561	-0.00116786	-0.368221	0.712708
Cancers	Primary Malignancy_Breast	GrimAgeV1	256	10877	1.04015	0.910966	1.18766	0.581838	1	0.560676	0.118186	1	0.73101	3.42044	7	0.84358	0.674147	0.674222	7.42927e-05	0.541174	0.588388
Cardiovascular	Hypertension	Lin	1527	17763	1.014	0.967573	1.06265	0.581297	1	0.56104	1.23259	1	0.266903	5.50677	8	0.70229	0.790548	0.790413	-0.000135001	-0.453883	0.649913
Cancers	Primary Malignancy_Other Skin and subcutaneous tissue	Horvath	227	18667	1.03604	0.919056	1.16791	0.579142	1	0.562494	1.04995	1	0.305519	11.4081	8	0.179629	0.78963	0.78849	-0.00113978	-1.08524	0.277817
Infections	Infections of the digestive system	YingCausAge	343	18580	0.969579	0.873277	1.0765	-0.578823	1	0.562709	0.463247	1	0.49611	10.217	8	0.250128	0.620823	0.620627	-0.000195994	-0.123099	0.902029
Skin	Keratitis	YingAdaptAge	35	18806	0.906722	0.650469	1.26392	-0.577835	1	0.563376	0.0140644	1	0.905597	1.85684	8	0.985091	0.608376	0.610253	0.00187675	0.228445	0.8193
Cardiovascular	Nonrheumatic mitral valve disorders	DNAmTL	68	18808	0.936932	0.750446	1.16976	-0.575299	1	0.565089	0.865971	1	0.352073	13.2648	8	0.103057	0.782316	0.781971	-0.000345282	-0.381426	0.702887
Musculoskeletal	Fracture of wrist	DNAmTL	205	18424	0.961292	0.840291	1.09972	-0.575154	1	0.565187	0.0153858	1	0.901284	7.92476	8	0.440854	0.715148	0.715249	0.000101475	0.274652	0.783584
Cancers	Primary Malignancy_Bladder	DNAmTL	63	18812	0.936016	0.747009	1.17285	-0.574583	1	0.565573	1.00984	1	0.314941	15.5883	8	0.0486665	0.840314	0.840188	-0.000126144	-0.182401	0.855268
Cardiovascular	Myocardial infarction	YingCausAge	347	18626	1.02633	0.939204	1.12154	0.574235	1	0.565809	0.130895	1	0.717505	6.48635	8	0.592922	0.842861	0.842953	9.14421e-05	0.122557	0.902458
Respiratory	Allergic and chronic rhinitis	DNAmTL	315	17992	1.03444	0.921488	1.16123	0.573921	1	0.566021	1.36696	1	0.242334	4.54859	8	0.804553	0.573668	0.575108	0.00143995	0.694425	0.487416
Benign neoplasm or Carcinoma in situ	Haemangioma, any site	GrimAgeV2	58	18730	1.08521	0.820674	1.43501	0.573621	1	0.566224	0.0240606	1	0.876731	6.70702	8	0.568547	0.639538	0.640846	0.00130843	0.263256	0.792353
Cardiovascular	Myocardial infarction	YingAdaptAge	347	18626	1.02669	0.938308	1.12339	0.573488	1	0.566314	1.69258	1	0.193261	8.25882	8	0.408605	0.842861	0.842852	-9.30187e-06	-0.112703	0.910266
Infections	Infection of skin and subcutaneous tissues	Hannum	294	18319	0.968	0.866157	1.08182	-0.573418	1	0.566362	1.2198	1	0.2694	6.42744	8	0.599466	0.659678	0.660078	0.000399672	0.393445	0.693991
Skin	Acne	YingAdaptAge	81	18443	1.07386	0.841357	1.3706	0.572392	1	0.567056	2.19457	1	0.138498	10.3886	8	0.238803	0.858347	0.858509	0.000162036	0.435403	0.66327
Cardiovascular	Pulmonary embolism	DNAmTL	126	18779	0.952066	0.804529	1.12666	-0.571799	1	0.567458	0.168534	1	0.681418	9.35215	8	0.313465	0.745066	0.745557	0.00049058	0.6677	0.504325
Cardiovascular	Supraventricular tachycardia	DunedinPACE	67	18775	1.07523	0.838082	1.37949	0.570574	1	0.568288	0.0274666	1	0.868369	11.3672	8	0.181749	0.67112	0.674328	0.00320798	0.759617	0.447483
Endocrine	Hypo or hyperthyroidism	Hannum	433	18321	0.973683	0.88832	1.06725	-0.569713	1	0.568873	1.86583	1	0.171954	8.79815	8	0.359609	0.716582	0.717365	0.000782777	0.707345	0.479352
Respiratory	Asthma	Horvath	459	17843	0.973638	0.888007	1.06753	-0.568791	1	0.569498	4.02842	1	0.0447399	17.6543	8	0.0239729	0.634336	0.634781	0.00044553	0.537615	0.590843
Digestive	Anal fissure	YingAdaptAge	68	18640	0.92889	0.720285	1.19791	-0.568439	1	0.569737	0.00147404	1	0.969374	7.09087	8	0.526861	0.622943	0.624716	0.00177291	0.34878	0.727254
Respiratory	Asthma	DNAmTL	459	17843	0.973466	0.887088	1.06825	-0.567257	1	0.57054	0.00323623	1	0.954635	13.2361	8	0.10398	0.634336	0.634903	0.000567346	0.94177	0.346311
Haematological or immunological	Other anaemias	Lin	348	18420	0.971434	0.878705	1.07395	-0.566204	1	0.571255	0.0409352	1	0.839663	14.591	8	0.0676038	0.717327	0.716084	-0.00124327	-0.884124	0.376629
Digestive	Ulcerative colitis	Lin	67	18768	1.07075	0.845085	1.35668	0.566122	1	0.571311	0.18665	1	0.665719	4.43429	8	0.815971	0.605378	0.603371	-0.00200644	-0.260048	0.794827
Cardiovascular	Transient ischaemic attack	Horvath_SkinBlood	163	18759	1.04204	0.903487	1.20183	0.565688	1	0.571606	0.26568	1	0.606245	6.2859	8	0.61524	0.786503	0.784976	-0.00152714	-0.662355	0.507744
Cancers	Secondary malignancy_Liver and intrahepatic bile duct	Horvath	125	18851	0.953007	0.80625	1.12648	-0.564149	1	0.572653	1.00031	1	0.317236	10.6816	8	0.2204	0.770327	0.770267	-5.98099e-05	-0.0176007	0.985957
Musculoskeletal	Psoriatic arthropathy	YingCausAge	30	18837	0.900513	0.625381	1.29669	-0.563324	1	0.573214	0.451913	1	0.501428	8.39221	8	0.396125	0.638142	0.637433	-0.000708956	-0.0697558	0.944388
Cardiovascular	Pulmonary embolism	DunedinPoAm38	126	18779	1.05589	0.873811	1.27591	0.563177	1	0.573315	4.65855	1	0.0308992	11.3294	8	0.183725	0.745066	0.745108	4.21227e-05	0.0290369	0.976835
Digestive	Peritonitis	YingDamAge	91	18726	1.05995	0.865214	1.29852	0.562163	1	0.574005	0.269818	1	0.603454	8.59295	8	0.377788	0.612124	0.612565	0.000441683	0.121795	0.903061
Skin	Acne	DunedinPACE	81	18443	1.07636	0.83236	1.39189	0.561031	1	0.574776	0.236303	1	0.626889	8.14067	8	0.419852	0.858347	0.857633	-0.000714035	-0.261614	0.793619
Digestive	Diaphragmatic hernia	Horvath	529	18351	1.02367	0.943312	1.11088	0.560944	1	0.574836	0.0753822	1	0.783656	8.94969	8	0.346558	0.706218	0.705985	-0.000233139	-0.730946	0.464812
Endocrine	Hypo or hyperthyroidism	YingAdaptAge	433	18321	0.974545	0.890576	1.06643	-0.560884	1	0.574876	0.00188144	1	0.965402	6.59653	8	0.580721	0.716582	0.717504	0.000921954	1.1176	0.263737
Respiratory	Nasal polyp	DNAmTL	75	18712	0.938172	0.748729	1.17555	-0.554585	1	0.579178	0.639396	1	0.42393	5.66653	8	0.684529	0.686962	0.688003	0.00104166	0.30415	0.761014
Endocrine	Hyperparathyroidism	GrimAgeV2	35	18841	1.1033	0.77935	1.5619	0.554306	1	0.579369	1.46728	1	0.225775	7.38252	8	0.495979	0.769613	0.770825	0.00121238	0.977118	0.328511
Musculoskeletal	Osteoarthritis (excl spine)	DunedinPACE	1132	18188	1.01712	0.957654	1.08028	0.552235	1	0.580787	0.780899	1	0.376866	9.41003	8	0.308895	0.757728	0.757778	4.95665e-05	0.136126	0.891722
Respiratory	Allergic and chronic rhinitis	PhenoAge	315	17992	0.968063	0.862666	1.08634	-0.551904	1	0.581014	1.55068	1	0.213035	5.48702	8	0.704478	0.573668	0.574825	0.00115691	0.509009	0.610746
Cancers	Primary Malignancy_Breast	Lin	256	10877	1.03331	0.919789	1.16085	0.551891	1	0.581023	0.786747	1	0.375085	4.16016	7	0.761156	0.674147	0.674334	0.000186835	0.422286	0.672816
Cancers	Secondary Malignancy_Pleura	YingCausAge	32	18857	1.08249	0.816239	1.4356	0.550319	1	0.582101	0.558572	1	0.454836	6.99108	8	0.537596	0.788989	0.789328	0.000338645	0.742691	0.457668
Ear	Tinnitus	Horvath_SkinBlood	115	18759	1.05249	0.877177	1.26283	0.550289	1	0.582121	2.65572	1	0.103178	8.65903	8	0.371871	0.575037	0.574755	-0.000282175	-0.039436	0.968543
Digestive	Appendicitis	Lin	108	18069	1.05527	0.871078	1.27842	0.549716	1	0.582514	2.08521	1	0.148732	8.39	8	0.39633	0.636113	0.637978	0.00186464	0.705866	0.480271
Cardiovascular	Supraventricular tachycardia	Lin	67	18775	1.06463	0.850654	1.33243	0.547073	1	0.584329	3.288	1	0.069788	14.3191	8	0.0738181	0.67112	0.671177	5.74421e-05	0.0260768	0.979196
Psychiatric	Alcohol Problems	YingCausAge	547	18477	1.02304	0.942804	1.11011	0.546659	1	0.584613	1.96622	1	0.16085	30.228	8	0.000192628	0.654789	0.655165	0.000375725	0.714769	0.474751
Musculoskeletal	Fibromatoses	Horvath	122	18772	1.04852	0.884614	1.24279	0.546308	1	0.584854	0.331843	1	0.564576	2.81029	8	0.945693	0.743424	0.743928	0.000504109	0.926012	0.35444
Skin	Seborrheic dermatitis	YingAdaptAge	148	18640	0.954917	0.809067	1.12706	-0.545524	1	0.585393	0.289482	1	0.590553	11.5503	8	0.172426	0.607244	0.607353	0.000109251	0.0382233	0.96951
Cardiovascular	Coronary heart disease not otherwise specified	Lin	551	18386	1.02156	0.946072	1.10308	0.54467	1	0.58598	0.351379	1	0.553334	6.36052	8	0.606917	0.814487	0.814453	-3.33771e-05	-0.158367	0.874167
Cancers	Secondary Malignancy_retroperitoneum and peritoneum	PhenoAge	46	18859	0.926994	0.705531	1.21797	-0.54427	1	0.586256	0.354756	1	0.551433	7.94491	8	0.43887	0.799095	0.804983	0.00588862	0.638051	0.523441
Haematological or immunological	Other anaemias	YingCausAge	348	18420	1.02657	0.934035	1.12828	0.544144	1	0.586342	0.0692849	1	0.792381	14.7113	8	0.0650078	0.717327	0.716943	-0.000384	-0.867217	0.385823
Eye	Glaucoma	Zhang_10	73	18811	1.06313	0.852713	1.32547	0.544025	1	0.586424	5.50463	1	0.0189662	9.36933	8	0.312104	0.812241	0.81286	0.000619209	0.205442	0.837226
Eye	Anterior and Intermediate Uveitis	GrimAgeV2	32	18794	0.898587	0.610689	1.32221	-0.542641	1	0.587377	3.15857	1	0.0755292	13.5639	8	0.0938653	0.689943	0.69713	0.00718707	0.817398	0.413701
Cancers	Secondary malignancy_Liver and intrahepatic bile duct	Zhang_10	125	18851	1.04818	0.884062	1.24275	0.54158	1	0.588108	0.256736	1	0.612372	9.61369	8	0.293193	0.770327	0.770384	5.72466e-05	0.0514648	0.958955
Cardiovascular	Ischaemic stroke	Hannum	142	18802	1.03846	0.905538	1.19089	0.540027	1	0.589179	0.00804688	1	0.928522	5.64666	8	0.686743	0.808132	0.808232	0.000100011	0.306858	0.758951
Neurological	Multiple sclerosis	YingAdaptAge	49	18821	0.922016	0.686428	1.23846	-0.539339	1	0.589653	0.0222964	1	0.881301	6.76303	8	0.562403	0.69738	0.699075	0.00169488	0.521437	0.602062
Cancers	Secondary Malignancy_Pleura	Zhang_10	32	18857	1.09459	0.788014	1.52043	0.539045	1	0.589856	0.0784736	1	0.779377	6.76858	8	0.561795	0.788989	0.788952	-3.65206e-05	-0.0134968	0.989232
Respiratory	Sleep apnoea	GrimAgeV1	114	18720	1.05678	0.8645	1.29182	0.538974	1	0.589905	0.327283	1	0.567263	6.98016	8	0.538775	0.802841	0.801572	-0.00126963	-1.26941	0.204296
Cardiovascular	Stable angina	Hannum	320	18382	0.97415	0.885653	1.07149	-0.538969	1	0.589908	3.34807	1	0.0672837	10.4031	8	0.237866	0.830639	0.830547	-9.23901e-05	-0.267619	0.788993
Musculoskeletal	Enthesopathies & synovial disorders	Horvath	903	17879	1.018	0.953969	1.08632	0.538188	1	0.590447	0.012222	1	0.911971	7.42579	8	0.491465	0.594678	0.594692	1.39602e-05	0.0298513	0.976186
Benign neoplasm or Carcinoma in situ	Haemangioma, any site	DunedinPACE	58	18730	0.927397	0.704618	1.22061	-0.537745	1	0.590753	0.343468	1	0.557834	6.79966	8	0.558394	0.639538	0.641066	0.0015282	0.3	0.764177
Endocrine	Hyperparathyroidism	DunedinPoAm38	35	18841	0.90557	0.630503	1.30064	-0.536984	1	0.591279	0.132298	1	0.716061	5.42256	8	0.711604	0.769613	0.769648	3.49433e-05	0.00721217	0.994246
Musculoskeletal	Polymyalgia Rheumatica	DunedinPoAm38	63	18839	1.07444	0.824717	1.39979	0.532036	1	0.594701	1.79272	1	0.180595	11.3293	8	0.183728	0.845316	0.843717	-0.00159863	-0.720724	0.471079
Digestive	Gastritis and duodenitis	Lin	715	17933	0.980602	0.912308	1.05401	-0.531843	1	0.594835	0.513309	1	0.47371	5.00984	8	0.756524	0.6465	0.646998	0.000497934	0.771286	0.440537
Eye	Glaucoma	Horvath	73	18811	1.05614	0.863214	1.29219	0.530767	1	0.59558	1.31738	1	0.251062	6.92923	8	0.544287	0.812241	0.811806	-0.000434251	-0.245947	0.805723
Skin	Lichen planus	Hannum	39	18821	1.08014	0.811891	1.43702	0.52928	1	0.596611	0.167594	1	0.682259	20.7972	8	0.0077061	0.690735	0.689353	-0.00138157	-0.314345	0.753259
Respiratory	Allergic and chronic rhinitis	Lin	315	17992	0.969847	0.86583	1.08636	-0.528942	1	0.596846	0.0344227	1	0.852811	3.71075	8	0.882233	0.573668	0.574203	0.000534279	0.296502	0.766847
Endocrine	Hyperparathyroidism	Lin	35	18841	1.08154	0.808826	1.44622	0.528785	1	0.596954	0.287584	1	0.591773	5.50516	8	0.702468	0.769613	0.769665	5.16553e-05	0.115644	0.907934
Psychiatric	Other psychoactive substance misuse	Horvath	56	18779	0.929203	0.707786	1.21989	-0.52875	1	0.596979	1.23893	1	0.265677	12.3901	8	0.134628	0.773022	0.772452	-0.000569391	-0.228971	0.818891
Skin	Psoriasis	Horvath_SkinBlood	145	18620	1.04589	0.88556	1.23525	0.528496	1	0.597155	0.367189	1	0.544541	17.7014	8	0.0235798	0.657872	0.660156	0.00228305	1.22579	0.220278
Digestive	Abdominal Hernia	GrimAgeV2	503	18121	0.9748	0.886419	1.07199	-0.526356	1	0.598641	3.59027	1	0.0581188	8.21383	8	0.412866	0.731211	0.731444	0.000232908	0.647791	0.51712
Cancers	Primary Malignancy_Other Skin and subcutaneous tissue	DunedinPoAm38	227	18667	1.03853	0.901697	1.19612	0.524455	1	0.599962	1.76256	1	0.184306	13.3573	8	0.100133	0.78963	0.789825	0.000194702	0.285255	0.775448
Cardiovascular	Nonrheumatic aortic valve disorders	YingAdaptAge	103	18811	1.04378	0.888679	1.22595	0.522074	1	0.601619	0.165496	1	0.684146	10.9065	8	0.207053	0.844583	0.844569	-1.4012e-05	-0.643182	0.520106
Neurological	Peripheral neuropathies (excluding cranial nerve and carpal tunnel syndromes)	Horvath	223	18649	0.965937	0.847942	1.10035	-0.521373	1	0.602107	0.647103	1	0.42115	7.31017	8	0.503567	0.657961	0.658718	0.000756876	0.45604	0.648361
Digestive	Fatty Liver	Horvath	71	18837	1.06313	0.844386	1.33854	0.520856	1	0.602467	0.443868	1	0.505261	16.1377	8	0.0404504	0.760882	0.761579	0.000697245	0.292583	0.769841
Cancers	Non-Hodgkin Lymphoma	GrimAgeV2	50	18821	1.08249	0.80314	1.45901	0.520486	1	0.602725	0.948929	1	0.329992	7.8241	8	0.450839	0.718163	0.718569	0.000405945	0.143117	0.886198
Skin	Keratitis	Hannum	35	18806	1.08534	0.79731	1.47742	0.520445	1	0.602754	1.06154	1	0.302865	2.98924	8	0.935031	0.608376	0.608489	0.000112636	0.0133568	0.989343
Cardiovascular	Coronary heart disease not otherwise specified	Horvath	551	18386	1.0202	0.945707	1.10057	0.517033	1	0.605133	0.170767	1	0.679431	6.25292	8	0.618925	0.814487	0.814299	-0.000187238	-0.421214	0.673599
Neurological	Multiple sclerosis	DunedinPACE	49	18821	1.08257	0.800135	1.4647	0.514377	1	0.606989	4.24617	1	0.0393389	10.0737	8	0.259892	0.69738	0.700781	0.00340064	0.734423	0.462691
Infections	Infections of the digestive system	YingAdaptAge	343	18580	1.02676	0.928219	1.13576	0.51302	1	0.607938	0.0484731	1	0.825742	9.98306	8	0.266217	0.620823	0.62163	0.000807317	0.88647	0.375365
Neurological	Parkinson's disease	DunedinPACE	43	18853	0.9221	0.676101	1.25761	-0.512255	1	0.608473	0.499004	1	0.479938	8.1319	8	0.420693	0.837201	0.836791	-0.000409233	-1.01113	0.311957
Benign neoplasm or Carcinoma in situ	Benign neoplasm and polyp of uterus	GrimAgeV2	123	10942	1.05342	0.863063	1.28576	0.511775	1	0.608808	0.757557	1	0.384094	13.9162	7	0.0526918	0.624122	0.624582	0.000459895	0.225553	0.821549
Infections	Female pelvic inflammatory disease	GrimAgeV2	61	10786	1.07906	0.806016	1.4446	0.511205	1	0.609207	0.391145	1	0.531698	4.74435	7	0.691128	0.711112	0.710616	-0.000495242	-0.441606	0.658774
Cancers	Primary Malignancy_colorectal and anus	GrimAgeV2	152	18773	1.04525	0.882114	1.23856	0.511198	1	0.609213	0.0424938	1	0.836681	13.3604	8	0.100037	0.74163	0.74157	-6.00623e-05	-0.376064	0.706869
Infections	Urinary Tract Infections	YingCausAge	530	18303	0.979669	0.905432	1.05999	-0.510901	1	0.60942	4.25694	1	0.0390902	17.8683	8	0.0222357	0.723896	0.720707	-0.00318875	-2.15817	0.0309148
Eye	Glaucoma	Lin	73	18811	1.05378	0.86156	1.28889	0.509821	1	0.610177	0.607839	1	0.435603	6.02709	8	0.644198	0.812241	0.811858	-0.000382345	-0.287682	0.77359
Cancers	Primary Malignancy_Oesophageal	Lin	33	18852	0.919187	0.664647	1.27121	-0.509391	1	0.610478	0.813765	1	0.367009	9.38776	8	0.310648	0.834427	0.83817	0.00374219	0.582867	0.559983
Haematological or immunological	Other anaemias	Horvath_SkinBlood	348	18420	0.974423	0.881943	1.0766	-0.509271	1	0.610562	0.619968	1	0.431059	14.5769	8	0.0679129	0.717327	0.715798	-0.00152916	-0.623518	0.532944
Benign neoplasm or Carcinoma in situ	Haemangioma, any site	Hannum	58	18730	1.0651	0.835328	1.35808	0.508725	1	0.610945	2.93956	1	0.0864342	10.5294	8	0.229813	0.639538	0.644338	0.00479974	1.08825	0.276486
Cardiovascular	Left bundle branch block	Lin	46	18843	1.06805	0.828622	1.37666	0.508365	1	0.611197	1.42615	1	0.232394	3.25903	8	0.917066	0.772598	0.772856	0.000257904	0.409003	0.682538
Benign neoplasm or Carcinoma in situ	Benign neoplasm of stomach and duodenum	Lin	99	18807	1.04863	0.873175	1.25934	0.508297	1	0.611245	1.38046	1	0.240022	5.03336	8	0.754004	0.758232	0.757925	-0.00030776	-1.49755	0.13425
Infections	Female pelvic inflammatory disease	Horvath	61	10786	0.933675	0.716565	1.21657	-0.508237	1	0.611287	0.0234819	1	0.878211	3.86919	7	0.794715	0.711112	0.715518	0.00440674	0.936114	0.349214
Digestive	Abdominal Hernia	YingDamAge	503	18121	0.97778	0.896525	1.0664	-0.507648	1	0.6117	2.07343	1	0.149884	8.8678	8	0.353571	0.731211	0.73144	0.000228395	0.500523	0.616707
Respiratory	Sleep apnoea	GrimAgeV2	114	18720	1.05362	0.860952	1.28941	0.506951	1	0.612189	0.237745	1	0.62584	6.83691	8	0.554327	0.802841	0.801567	-0.00127482	-1.09181	0.274916
Respiratory	Sleep apnoea	Hannum	114	18720	0.952851	0.790376	1.14873	-0.506347	1	0.612613	0.0443251	1	0.83325	6.3949	8	0.603087	0.802841	0.803038	0.000196598	0.311983	0.755053
Digestive	Pancreatitis	Horvath_SkinBlood	81	18782	0.947028	0.766953	1.16938	-0.505802	1	0.612996	1.63545	1	0.200951	7.32759	8	0.501736	0.676407	0.678937	0.00252974	0.737697	0.460699
Digestive	Peptic ulcer disease	DNAmTL	106	18422	0.95376	0.793245	1.14676	-0.503543	1	0.614582	0.211569	1	0.64554	8.85298	8	0.35485	0.728333	0.728344	1.08164e-05	0.0124887	0.990036
Neurological	Parkinson's disease	DNAmTL	43	18853	0.932554	0.710544	1.22393	-0.503362	1	0.61471	0.269074	1	0.603954	8.28784	8	0.40587	0.837201	0.836275	-0.000926029	-0.823867	0.410015
Skin	Dermatitis (atopc/contact/other/unspecified)	Lin	533	17800	1.02213	0.938353	1.11338	0.501646	1	0.615916	0.205229	1	0.650532	13.3792	8	0.0994519	0.555539	0.555753	0.000213619	0.12852	0.897738
Digestive	Abdominal Hernia	Zhang_10	503	18121	1.02283	0.936305	1.11735	0.500556	1	0.616684	1.49029	1	0.222171	7.36245	8	0.498079	0.731211	0.731264	5.29235e-05	0.301509	0.763026
Cancers	Primary Malignancy_Breast	YingAdaptAge	256	10877	1.02938	0.918781	1.1533	0.499344	1	0.617537	0.120045	1	0.728985	3.56914	7	0.827849	0.674147	0.674475	0.000327697	0.53938	0.589625
Genitourinary	Acute Kidney Injury	Lin	249	18833	1.02885	0.9199	1.15069	0.497969	1	0.618506	1.62546	1	0.202333	7.42644	8	0.491397	0.847907	0.846978	-0.00092946	-0.788679	0.4303
Cancers	Primary Malignancy_Bladder	YingDamAge	63	18812	1.06007	0.842161	1.33436	0.496848	1	0.619297	4.51563	1	0.0335865	19.2039	8	0.0138064	0.840314	0.837894	-0.00242045	-0.908964	0.363369
Digestive	Gastritis and duodenitis	Horvath	715	17933	0.981841	0.913234	1.0556	-0.495871	1	0.619985	0.514955	1	0.473002	5.0915	8	0.747754	0.6465	0.647575	0.0010758	1.5075	0.131682
Musculoskeletal	Spondylosis	Zhang_10	163	18579	1.03863	0.894092	1.20654	0.495794	1	0.62004	0.0857206	1	0.76969	3.91296	8	0.86489	0.746016	0.746715	0.000698912	0.711082	0.477033
Musculoskeletal	Gout	Horvath	162	18779	1.03799	0.895418	1.20326	0.494598	1	0.620884	0.114412	1	0.735176	4.56684	8	0.80271	0.807608	0.807557	-5.17249e-05	-0.391071	0.695745
Infections	Infection of bones and joints	Hannum	38	18820	1.07268	0.812211	1.41668	0.494388	1	0.621032	0.0830161	1	0.773251	9.75557	8	0.282603	0.746098	0.744083	-0.00201481	-0.43906	0.660618
Genitourinary	Urolithiasis	DunedinPACE	165	18535	1.04103	0.887209	1.22152	0.492951	1	0.622047	0.946384	1	0.330641	7.57266	8	0.476285	0.676798	0.676951	0.000152093	0.173981	0.86188
Eye	Retinal detachments and breaks	YingCausAge	35	18835	1.08263	0.789392	1.48479	0.492598	1	0.622296	0.0534279	1	0.817202	1.17558	8	0.996877	0.704062	0.708144	0.00408207	0.796509	0.425736
Genitourinary	End stage renal disease	YingAdaptAge	35	18847	0.926686	0.684073	1.25534	-0.491634	1	0.622978	1.06917	1	0.301134	6.92109	8	0.54517	0.762893	0.765672	0.00277938	0.385763	0.699672
Cancers	Secondary malignancy_Liver and intrahepatic bile duct	YingDamAge	125	18851	0.958666	0.809931	1.13471	-0.490742	1	0.623609	1.26351	1	0.260987	10.515	8	0.230721	0.770327	0.769532	-0.000795044	-0.221924	0.824373
Cancers	Primary Malignancy_Lung and trachea	YingAdaptAge	136	18847	1.03552	0.900734	1.19048	0.490597	1	0.623712	2.91217	1	0.0879137	7.39396	8	0.494783	0.865083	0.865148	6.52337e-05	0.459161	0.646118
Infections	Bacterial Diseases (excl TB)	YingAdaptAge	1003	17030	1.01457	0.957492	1.07505	0.489667	1	0.62437	0.783035	1	0.376214	17.2496	8	0.0276128	0.652323	0.652613	0.000289765	1.60865	0.107692
Genitourinary	Obstructive and reflux uropathy	Lin	102	18768	0.953776	0.788742	1.15334	-0.488239	1	0.625381	0.157206	1	0.691742	3.17752	8	0.922728	0.731727	0.732434	0.000706958	0.453128	0.650456
Genitourinary	Hyperplasia of prostate	DunedinPACE	282	7611	0.970888	0.862063	1.09345	-0.487096	1	0.626191	2.03399	1	0.153817	5.4126	7	0.609746	0.797621	0.797769	0.000147573	0.909399	0.36314
Neurological	Epilepsy	DNAmTL	81	18698	1.05615	0.847473	1.3162	0.486406	1	0.626679	0.278054	1	0.59798	6.34382	8	0.608779	0.650775	0.650226	-0.00054908	-0.147085	0.883065
Cancers	Non-Hodgkin Lymphoma	DunedinPoAm38	50	18821	1.07822	0.795372	1.46165	0.48514	1	0.627577	2.69198	1	0.100855	11.1869	8	0.19133	0.718163	0.717872	-0.000290874	-0.0653093	0.947928
Genitourinary	Glomerulonephritis	YingDamAge	51	18775	1.06758	0.81918	1.3913	0.48394	1	0.628428	1.65836	1	0.197825	5.57988	8	0.694175	0.727997	0.727819	-0.000178025	-0.2956	0.767536
Musculoskeletal	Fibromatoses	DunedinPoAm38	122	18772	0.954445	0.790171	1.15287	-0.483828	1	0.628508	0.358151	1	0.549535	2.7685	8	0.948035	0.743424	0.743947	0.000523008	0.382636	0.70199
Infections	Infection of male genital system	DNAmTL	35	7678	0.924154	0.671348	1.27216	-0.48374	1	0.62857	0.907545	1	0.340767	2.54278	7	0.923841	0.644717	0.647517	0.00279995	0.495258	0.620418
Genitourinary	Endometriosis	DNAmTL	77	10800	0.942792	0.742294	1.19745	-0.482907	1	0.629162	0.144517	1	0.703831	1.52595	7	0.981398	0.715765	0.716146	0.000381508	0.223478	0.823164
Genitourinary	Female infertility	Horvath	48	10691	1.081	0.78762	1.48366	0.482133	1	0.629711	0.482888	1	0.487117	4.98828	7	0.661394	0.846188	0.846333	0.000144853	0.120451	0.904126
Respiratory	Bronchiectasis	YingCausAge	77	18837	1.04819	0.86554	1.26938	0.481786	1	0.629958	0.239582	1	0.624508	9.18755	8	0.326722	0.787122	0.78678	-0.00034129	-0.361248	0.717914
Digestive	Anal fissure	Hannum	68	18640	1.06356	0.827433	1.36707	0.4811	1	0.630446	2.86667	1	0.090432	9.83227	8	0.276996	0.622943	0.623317	0.000374536	0.124314	0.901067
Cancers	Primary Malignancy_Ovarian	Hannum	37	11074	0.928712	0.686981	1.2555	-0.480793	1	0.630664	0.0125751	1	0.910713	2.24013	7	0.945364	0.717388	0.717229	-0.00015917	-0.0278474	0.977784
Infections	Infections of Other or unspecified organs	Lin	581	18278	0.98082	0.906126	1.06167	-0.479204	1	0.631794	4.78028	1	0.0287874	19.9546	8	0.0105093	0.667223	0.66767	0.000447288	0.499047	0.617747
Eye	Actinic keratosis	Horvath_SkinBlood	106	18766	0.95724	0.800262	1.14501	-0.478202	1	0.632507	0.303848	1	0.58148	15.4634	8	0.0507362	0.77728	0.780549	0.00326903	0.688838	0.490925
Infections	Viral diseases (excl chronic hepatitis/HIV)	DNAmTL	277	18410	0.971474	0.862784	1.09386	-0.478077	1	0.632595	0.201604	1	0.653429	17.5815	8	0.0245928	0.624921	0.625873	0.000951852	0.88132	0.378144
Genitourinary	Obstructive and reflux uropathy	Hannum	102	18768	1.04416	0.874386	1.24691	0.477342	1	0.633119	1.13969	1	0.285719	4.39154	8	0.820183	0.731727	0.731598	-0.000129206	-0.0714507	0.943039
Respiratory	Nasal polyp	Horvath	75	18712	1.05672	0.842515	1.32539	0.477338	1	0.633121	0.985774	1	0.320778	5.41646	8	0.712277	0.686962	0.686587	-0.000374881	-0.169618	0.86531
Psychiatric	Anxiety disorders	PhenoAge	412	18078	1.02471	0.92666	1.13314	0.475719	1	0.634275	0.00539796	1	0.941431	11.9332	8	0.15421	0.617523	0.617726	0.000202517	0.382702	0.701941
Eye	Diabetic ophthalmic complications	Horvath	165	18822	1.03539	0.89635	1.19601	0.472752	1	0.63639	0.539666	1	0.462571	10.0279	8	0.26307	0.775034	0.775319	0.000284563	0.844015	0.398661
Infections	Other or unspecified infectious organisms	YingAdaptAge	1143	17459	0.987046	0.935031	1.04195	-0.472073	1	0.636874	3.22104	1	0.0726976	20.0413	8	0.0101808	0.697855	0.697765	-8.9709e-05	-0.30206	0.762607
Cancers	Primary Malignancy_Malignant Melanoma	Zhang_10	45	18819	1.07457	0.796986	1.44884	0.471722	1	0.637125	0.0622282	1	0.803008	10.5753	8	0.226941	0.673869	0.675824	0.00195424	0.460365	0.645254
Genitourinary	Erectile dysfunction	Horvath	193	7651	0.966363	0.838092	1.11427	-0.47091	1	0.637705	0.897673	1	0.343406	7.35393	7	0.392981	0.669861	0.670849	0.000987916	0.510529	0.609681
Benign neoplasm or Carcinoma in situ	Benign neoplasm and polyp of uterus	PhenoAge	123	10942	0.958649	0.80338	1.14393	-0.468436	1	0.639473	1.15156	1	0.283222	15.1612	7	0.0339871	0.624122	0.62471	0.000587644	0.271226	0.786217
Digestive	Alcoholic liver disease	Lin	30	18833	1.08342	0.774388	1.51577	0.467639	1	0.640043	2.03944	1	0.153266	3.41628	8	0.905589	0.913152	0.91567	0.00251733	0.746292	0.455491
Eye	Ptosis of eyelid	Zhang_10	33	18828	1.08167	0.777896	1.50407	0.466753	1	0.640677	0.000192263	1	0.988937	1.79616	8	0.986636	0.721915	0.720032	-0.00188316	-0.486815	0.626389
Cardiovascular	Multiple valve dz	PhenoAge	37	18843	0.929285	0.682945	1.26448	-0.466704	1	0.640712	7.04284	1	0.00795825	21.3594	8	0.00625149	0.8068	0.806995	0.000195452	0.0451574	0.963982
Cancers	Primary Malignancy_Pancreatic	YingAdaptAge	34	18855	1.0689	0.807857	1.41431	0.466434	1	0.640905	0.00958639	1	0.922004	4.00196	8	0.856947	0.797943	0.7983	0.000356298	0.202359	0.839636
Respiratory	Nasal polyp	Horvath_SkinBlood	75	18712	0.947829	0.756382	1.18773	-0.465454	1	0.641607	1.30833	1	0.252697	5.80303	8	0.669284	0.686962	0.686611	-0.000351273	-0.20654	0.836369
Respiratory	Allergic and chronic rhinitis	YingDamAge	315	17992	0.973539	0.869457	1.09008	-0.46486	1	0.642032	1.11821	1	0.290303	4.61356	8	0.797967	0.573668	0.573662	-6.46522e-06	-0.00370181	0.997046
Neurological	Parkinson's disease	Horvath_SkinBlood	43	18853	1.06812	0.808923	1.41038	0.464715	1	0.642136	1.40351	1	0.236137	8.85969	8	0.35427	0.837201	0.838449	0.00124872	0.289106	0.7725
Infections	Mycoses	Horvath	73	18806	1.0511	0.851081	1.29812	0.46275	1	0.643544	0.063576	1	0.800931	14.0709	8	0.0799353	0.744353	0.744519	0.000165995	0.566434	0.571099
Ear	Tinnitus	GrimAgeV1	115	18759	1.04886	0.856458	1.2845	0.461409	1	0.644505	0.200237	1	0.654529	6.56411	8	0.584305	0.575037	0.577441	0.00240292	0.566944	0.570752
Neurological	Epilepsy	Hannum	81	18698	0.950581	0.766457	1.17894	-0.461392	1	0.644517	1.05407	1	0.304572	7.04212	8	0.532095	0.650775	0.654678	0.00390324	1.22848	0.219267
Cancers	Secondary malignancy_Liver and intrahepatic bile duct	Horvath_SkinBlood	125	18851	1.03963	0.881355	1.22632	0.461179	1	0.64467	0.125422	1	0.723226	9.70752	8	0.286157	0.770327	0.770252	-7.47624e-05	-0.0241408	0.98074
Digestive	Ulcerative colitis	GrimAgeV1	67	18768	1.06317	0.818637	1.38073	0.459324	1	0.646002	0.0048173	1	0.944666	4.21333	8	0.837381	0.605378	0.608706	0.0033289	0.661942	0.508008
Cardiovascular	Atrioventricular block, first degree	Zhang_10	32	18853	1.07704	0.784522	1.47862	0.459009	1	0.646228	0.150801	1	0.697771	3.61856	8	0.889796	0.846403	0.847946	0.00154249	0.395539	0.692445
Benign neoplasm or Carcinoma in situ	Benign neoplasm of stomach and duodenum	YingDamAge	99	18807	1.04593	0.863255	1.26726	0.458516	1	0.646582	0.00638195	1	0.936327	3.70638	8	0.882596	0.758232	0.756799	-0.00143297	-1.53706	0.124279
Cardiovascular	Left bundle branch block	YingCausAge	46	18843	0.940555	0.723769	1.22227	-0.458469	1	0.646616	0.110521	1	0.739551	1.88122	8	0.984439	0.772598	0.774389	0.00179145	0.240049	0.810292
Musculoskeletal	Gout	DunedinPACE	162	18779	1.03802	0.884752	1.21784	0.457786	1	0.647106	0.787307	1	0.374916	4.53098	8	0.806325	0.807608	0.805953	-0.00165553	-0.86939	0.384634
Genitourinary	Female genital prolapse	Horvath	252	10793	0.972799	0.86437	1.09483	-0.457393	1	0.647389	0.310623	1	0.577298	5.85546	7	0.556725	0.681427	0.682083	0.000655415	0.291759	0.770471
Eye	Retinal detachments and breaks	PhenoAge	35	18835	1.07994	0.776724	1.50153	0.457375	1	0.647402	0.00450096	1	0.946511	1.14182	8	0.997184	0.704062	0.70671	0.00264742	0.517585	0.604748
Cardiovascular	Raynaud's syndrome	Hannum	80	18753	1.05164	0.847357	1.30517	0.456916	1	0.647731	2.48967	1	0.114596	19.6946	8	0.0115553	0.638396	0.637857	-0.00053888	-0.205106	0.837489
Infections	Viral diseases (excl chronic hepatitis/HIV)	YingDamAge	277	18410	0.972939	0.864799	1.0946	-0.456362	1	0.648129	2.4516	1	0.117405	19.0267	8	0.0147173	0.624921	0.624977	5.59444e-05	0.0374257	0.970146
Ear	Hearing loss	YingDamAge	305	18392	1.02599	0.918918	1.14554	0.456272	1	0.648195	1.94496	1	0.163132	8.2615	8	0.408352	0.659267	0.659149	-0.000118553	-0.429142	0.66782
Cancers	Secondary Malignancy_Brain, Other CNS and Intracranial	Lin	49	18855	1.0606	0.823293	1.36631	0.4553	1	0.648894	0.303557	1	0.581661	8.44386	8	0.391355	0.771738	0.770639	-0.0010993	-1.06528	0.286748
Neurological	Peripheral neuropathies (excluding cranial nerve and carpal tunnel syndromes)	Lin	223	18649	1.03007	0.906685	1.17025	0.455148	1	0.649003	1.47448	1	0.224641	8.08337	8	0.425369	0.657961	0.658047	8.63958e-05	0.0913205	0.927238
Digestive	Coeliac disease	DunedinPACE	60	18812	1.06459	0.813071	1.39391	0.455144	1	0.649006	1.29991	1	0.25423	25.2199	8	0.00142662	0.635807	0.63734	0.00153317	0.38262	0.702002
Musculoskeletal	Polymyalgia Rheumatica	Zhang_10	63	18839	0.94466	0.736481	1.21168	-0.448235	1	0.653983	0.00576016	1	0.939502	10.7237	8	0.217849	0.845316	0.845601	0.000284896	0.51749	0.604814
Respiratory	Sleep apnoea	Horvath_SkinBlood	114	18720	1.04318	0.867082	1.25504	0.44812	1	0.654066	0.315353	1	0.574413	6.65434	8	0.574343	0.802841	0.802186	-0.000655797	-0.595698	0.551377
Respiratory	Aspiration pneumonitis	Horvath	77	18848	1.04535	0.860472	1.26995	0.446639	1	0.655135	0.0942864	1	0.758797	6.07805	8	0.638489	0.820346	0.817158	-0.00318812	-1.53531	0.124709
Psychiatric	Depression	Lin	481	17857	1.02084	0.932427	1.11764	0.446321	1	0.655366	0.463596	1	0.495948	7.82435	8	0.450814	0.64132	0.641293	-2.77583e-05	-0.0589705	0.952976
Neurological	Migraine	Zhang_10	283	17748	0.970923	0.852775	1.10544	-0.44574	1	0.655785	4.03645	1	0.0445274	11.7722	8	0.161659	0.687056	0.687447	0.000390685	0.79341	0.427539
Cardiovascular	Multiple valve dz	Hannum	37	18843	1.06244	0.813694	1.38724	0.445076	1	0.656265	0.754941	1	0.384916	14.6379	8	0.0665807	0.8068	0.808427	0.00162685	0.792511	0.428063
Neurological	Trigeminal neuralgia	DunedinPACE	34	18831	0.922456	0.645843	1.31754	-0.443785	1	0.657198	0.128857	1	0.71962	13.6365	8	0.0917466	0.724928	0.729841	0.00491317	1.38966	0.164631
Musculoskeletal	Osteoarthritis (excl spine)	Horvath	1132	18188	0.987525	0.934234	1.04386	-0.443527	1	0.657384	0.752679	1	0.385629	9.40336	8	0.309419	0.757728	0.758037	0.000308535	0.379721	0.704153
Cancers	Primary Malignancy_Other Skin and subcutaneous tissue	GrimAgeV2	227	18667	1.03147	0.899274	1.1831	0.442775	1	0.657929	0.0724499	1	0.787803	11.2187	8	0.189611	0.78963	0.789424	-0.000206408	-0.493222	0.621856
Cardiovascular	Unstable Angina	Horvath	68	18732	1.04707	0.854022	1.28375	0.442352	1	0.658235	0.0473231	1	0.827789	3.07009	8	0.929882	0.804136	0.804205	6.85497e-05	0.154405	0.877291
Genitourinary	Dysmenorrhoea	DunedinPACE	47	10781	0.928228	0.667061	1.29165	-0.441822	1	0.658618	0.76189	1	0.382738	2.16544	7	0.950119	0.745242	0.744714	-0.000527257	-0.316531	0.7516
Cancers	Non-Hodgkin Lymphoma	YingAdaptAge	50	18821	0.942619	0.72523	1.22517	-0.441781	1	0.658647	6.46485	1	0.0110029	11.1226	8	0.194851	0.718163	0.715387	-0.00277662	-0.589885	0.555267
Respiratory	Respiratory failure	YingDamAge	65	18844	0.948748	0.749996	1.20017	-0.438663	1	0.660906	1.03394	1	0.309235	6.27468	8	0.616494	0.78736	0.786069	-0.00129113	-0.325665	0.744678
Cancers	Primary Malignancy_Kidney and Ureter	YingDamAge	44	18846	1.06558	0.802127	1.41556	0.438366	1	0.661121	2.78679	1	0.0950442	12.8105	8	0.118539	0.720367	0.720866	0.000499222	0.607186	0.543728
Respiratory	Chronic sinusitis	Hannum	474	18117	1.02125	0.929611	1.12191	0.438298	1	0.66117	0.380676	1	0.537242	3.34702	8	0.910733	0.613735	0.613815	7.99973e-05	0.129697	0.896806
Musculoskeletal	Osteoarthritis (excl spine)	YingAdaptAge	1132	18188	1.0118	0.959895	1.06651	0.436551	1	0.662437	0.583725	1	0.444856	9.47842	8	0.303556	0.757728	0.757702	-2.5845e-05	-0.124898	0.900605
Genitourinary	Postcoital and contact bleeding	DNAmTL	35	10998	1.08499	0.75147	1.56654	0.435293	1	0.66335	0.0168221	1	0.896804	12.493	7	0.0854668	0.770774	0.773266	0.0024915	0.496579	0.619486
Neurological	Peripheral neuropathies (excluding cranial nerve and carpal tunnel syndromes)	YingCausAge	223	18649	0.971728	0.854004	1.10568	-0.435277	1	0.663362	0.232474	1	0.629696	7.06888	8	0.529219	0.657961	0.658259	0.000298613	0.170622	0.864521
Infections	Infection of male genital system	YingCausAge	35	7678	1.06894	0.791629	1.4434	0.435098	1	0.663492	1.77208	1	0.183124	3.28017	7	0.857932	0.644717	0.644949	0.000231771	0.044934	0.96416
Digestive	Anorectal prolapse	GrimAgeV1	31	18829	1.08841	0.742927	1.59457	0.434834	1	0.663683	0.632471	1	0.42645	18.5719	8	0.0173245	0.721261	0.721489	0.000228233	0.0677114	0.946015
Infections	Female pelvic inflammatory disease	YingDamAge	61	10786	0.942661	0.722313	1.23023	-0.434693	1	0.663786	0.157278	1	0.691675	4.14796	7	0.762587	0.711112	0.713073	0.0019611	0.457333	0.647432
Respiratory	Pleural effusion	YingCausAge	198	18797	1.02688	0.91079	1.15776	0.433308	1	0.664791	1.44726	1	0.228969	6.27187	8	0.616808	0.776092	0.774115	-0.00197714	-1.51616	0.129479
Musculoskeletal	Intervertebral disc disorders	YingDamAge	167	18534	1.03417	0.888103	1.20426	0.432504	1	0.665375	0.67981	1	0.409652	4.73302	8	0.785693	0.619928	0.619618	-0.00030972	-0.163914	0.869799
Eye	Ptosis of eyelid	Horvath	33	18828	1.07202	0.782146	1.46932	0.432366	1	0.665475	5.0685	1	0.0243645	6.57745	8	0.582831	0.721915	0.722468	0.000553016	0.195806	0.844762
Skin	Rosacea	DNAmTL	153	18686	0.965033	0.821059	1.13425	-0.431788	1	0.665895	0.825929	1	0.363452	4.15224	8	0.843133	0.616151	0.615993	-0.000157289	-0.0768596	0.938735
Cardiovascular	Raynaud's syndrome	Lin	80	18753	1.04845	0.845628	1.29991	0.43133	1	0.666229	1.82122	1	0.177168	17.4217	8	0.0260059	0.638396	0.638643	0.000246345	0.078276	0.937609
Musculoskeletal	Polymyalgia Rheumatica	Lin	63	18839	0.950823	0.755614	1.19646	-0.43011	1	0.667116	0.157616	1	0.691361	10.7862	8	0.214109	0.845316	0.847268	0.001952	0.327423	0.743348
Benign neoplasm or Carcinoma in situ	Leiomyoma of uterus	DNAmTL	165	10845	1.03518	0.88426	1.21185	0.43002	1	0.667181	6.40492	1	0.0113805	16.6621	7	0.0197102	0.601729	0.603228	0.00149926	0.567927	0.570085
Genitourinary	Endometriosis	PhenoAge	77	10800	1.05402	0.829006	1.3401	0.429399	1	0.667633	1.9665	1	0.16082	3.33323	7	0.852561	0.715765	0.715676	-8.84129e-05	-0.118421	0.905734
Respiratory	Allergic and chronic rhinitis	DunedinPACE	315	17992	0.974024	0.863527	1.09866	-0.428421	1	0.668344	0.0520931	1	0.81946	3.92434	8	0.863884	0.573668	0.574437	0.000768284	0.392532	0.694665
Neurological	Multiple sclerosis	YingDamAge	49	18821	0.938954	0.703576	1.25308	-0.427792	1	0.668803	0.343416	1	0.557864	7.05404	8	0.530814	0.69738	0.698637	0.00125676	0.44327	0.65757
Digestive	Anorectal prolapse	Hannum	31	18829	1.07543	0.770025	1.50197	0.426678	1	0.669614	0.791336	1	0.373696	18.5791	8	0.0172804	0.721261	0.723227	0.00196658	0.57368	0.566184
Genitourinary	Glomerulonephritis	Lin	51	18775	0.943833	0.723603	1.23109	-0.426414	1	0.669806	0.00258979	1	0.959413	4.11426	8	0.84667	0.727997	0.730076	0.0020787	0.417735	0.676141
Cancers	Primary Malignancy_Oesophageal	YingDamAge	33	18852	0.931626	0.671995	1.29157	-0.424925	1	0.670891	0.00255898	1	0.959655	8.69573	8	0.36861	0.834427	0.831759	-0.00266816	-0.35437	0.723062
Eye	Glaucoma	DunedinPACE	73	18811	1.0522	0.831809	1.331	0.424348	1	0.671312	0.198746	1	0.655735	5.69553	8	0.681294	0.812241	0.815003	0.00276195	1.0152	0.310013
Skin	Acne	DunedinPoAm38	81	18443	0.943448	0.720615	1.23519	-0.423474	1	0.671949	0.034061	1	0.853577	8.22777	8	0.411544	0.858347	0.858393	4.57198e-05	0.395391	0.692554
Genitourinary	Female infertility	YingAdaptAge	48	10691	0.931634	0.670936	1.29363	-0.422822	1	0.672425	0.368684	1	0.543723	5.11316	7	0.646156	0.846188	0.846703	0.000514814	0.201699	0.840152
Musculoskeletal	Fracture of wrist	YingCausAge	205	18424	1.02784	0.904872	1.16751	0.42234	1	0.672777	0.430358	1	0.511813	8.64174	8	0.373413	0.715148	0.715198	5.00683e-05	0.194716	0.845615
Genitourinary	Female genital prolapse	DunedinPoAm38	252	10793	0.971183	0.847758	1.11258	-0.421656	1	0.673276	0.203342	1	0.652036	6.16886	7	0.520177	0.681427	0.681301	-0.00012649	-0.132734	0.894404
Skin	Urticaria	DunedinPoAm38	93	18651	0.95136	0.754496	1.19959	-0.421539	1	0.673362	0.140081	1	0.7082	3.39857	8	0.906918	0.609612	0.609282	-0.000330264	-0.0881674	0.929744
Musculoskeletal	Enthesopathies & synovial disorders	DunedinPACE	903	17879	0.98512	0.91878	1.05625	-0.421467	1	0.673414	0.0124049	1	0.911317	7.47268	8	0.486595	0.594678	0.594945	0.000266678	0.323029	0.746673
Cardiovascular	Raynaud's syndrome	Horvath	80	18753	0.953724	0.765074	1.18889	-0.421355	1	0.673496	0.00127009	1	0.971571	16.1322	8	0.0405267	0.638396	0.639609	0.00121231	0.336859	0.736223
Cancers	Primary Malignancy_Bladder	Hannum	63	18812	1.04461	0.852605	1.27986	0.421185	1	0.67362	0.131676	1	0.7167	13.9453	8	0.0832031	0.840314	0.841167	0.000852532	0.530167	0.595996
Benign neoplasm or Carcinoma in situ	Benign neoplasm of ovary	PhenoAge	156	10753	0.965562	0.820151	1.13675	-0.420832	1	0.673878	0.0167319	1	0.897079	3.52353	7	0.832727	0.603732	0.605005	0.00127395	0.515901	0.605924
Cancers	Primary Malignancy_Prostate	Lin	148	7731	0.966987	0.826872	1.13084	-0.420335	1	0.674241	1.16833	1	0.279745	4.49251	7	0.721619	0.801094	0.799917	-0.00117706	-0.435935	0.662884
Musculoskeletal	Polymyalgia Rheumatica	DNAmTL	63	18839	0.950971	0.752099	1.20243	-0.419972	1	0.674506	0.70126	1	0.402361	11.4744	8	0.176241	0.845316	0.844892	-0.00042354	-0.894511	0.371049
Infections	Lower Respiratory Tract Infections	Horvath_SkinBlood	757	18454	1.01442	0.948801	1.08457	0.419569	1	0.6748	1.91912	1	0.165954	8.75527	8	0.36336	0.764595	0.761522	-0.00307361	-2.09855	0.0358567
Benign neoplasm or Carcinoma in situ	Benign neoplasm of stomach and duodenum	DNAmTL	99	18807	1.04294	0.85689	1.2694	0.41942	1	0.674909	3.30012	1	0.069275	7.01722	8	0.534775	0.758232	0.756463	-0.00176935	-0.715158	0.474511
Eye	Retinal detachments and breaks	DunedinPoAm38	35	18835	1.08252	0.746723	1.56931	0.418488	1	0.67559	3.04527	1	0.0809724	4.77974	8	0.780837	0.704062	0.703581	-0.000481763	-0.123944	0.901359
Genitourinary	Endometriosis	YingDamAge	77	10800	1.05167	0.830184	1.33225	0.417547	1	0.676279	3.4105e-05	1	0.99534	1.32367	7	0.987795	0.715765	0.715935	0.00017077	0.330414	0.741088
Infections	Ear and Upper Respiratory Tract Infections	DNAmTL	161	17987	1.03565	0.87853	1.22088	0.417323	1	0.676442	1.38312	1	0.239571	18.8075	8	0.0159236	0.63384	0.635772	0.00193206	1.0781	0.280988
Infections	Septicaemia	Horvath_SkinBlood	186	18809	1.02962	0.897691	1.18093	0.417187	1	0.676542	0.856054	1	0.354845	6.6466	8	0.575197	0.775845	0.77389	-0.00195503	-0.594486	0.552187
Eye	Diabetic ophthalmic complications	Horvath_SkinBlood	165	18822	1.0315	0.891615	1.19334	0.417157	1	0.676564	0.0193161	1	0.889464	9.39754	8	0.309877	0.775034	0.775029	-5.1975e-06	-0.185332	0.852969
Skin	Keratitis	DunedinPoAm38	35	18806	1.07814	0.757019	1.53549	0.417051	1	0.676641	0.132979	1	0.715363	2.06521	8	0.978947	0.608376	0.605403	-0.00297267	-0.439428	0.660351
Infections	Infection of male genital system	GrimAgeV1	35	7678	1.07519	0.764167	1.5128	0.416122	1	0.677321	2.03078	1	0.154141	4.41328	7	0.731133	0.644717	0.648253	0.00353638	0.679169	0.497031
Endocrine	Hypo or hyperthyroidism	DunedinPoAm38	433	18321	1.02232	0.920945	1.13485	0.414298	1	0.678656	0.135969	1	0.712322	7.35579	8	0.498777	0.716582	0.716616	3.33097e-05	0.0990548	0.921095
Neurological	Migraine	Horvath	283	17748	0.974478	0.862062	1.10155	-0.413396	1	0.679317	1.15969	1	0.281529	9.94999	8	0.268553	0.687056	0.687143	8.67965e-05	0.115624	0.90795
Cancers	Primary Malignancy_Other Skin and subcutaneous tissue	GrimAgeV1	227	18667	1.02934	0.897316	1.18079	0.412919	1	0.679666	7.46295e-07	1	0.999311	10.9837	8	0.202627	0.78963	0.789318	-0.00031224	-0.630415	0.528423
Cancers	Non-Hodgkin Lymphoma	Lin	50	18821	1.05613	0.81446	1.36952	0.411961	1	0.680368	3.7945	1	0.0514212	7.94002	8	0.439351	0.718163	0.718412	0.000249321	0.274595	0.783628
Respiratory	Respiratory failure	Hannum	65	18844	1.04459	0.848552	1.28593	0.411403	1	0.680777	0.864417	1	0.352505	5.40312	8	0.713748	0.78736	0.786853	-0.000507113	-0.665756	0.505567
Haematological or immunological	Vitamin B12 deficiency anaemia	Zhang_10	81	18810	0.954077	0.76254	1.19372	-0.411181	1	0.68094	0.00516727	1	0.942694	8.97274	8	0.344601	0.71097	0.710554	-0.000416598	-0.138608	0.88976
Digestive	Crohn's disease	YingDamAge	40	18758	1.06681	0.783766	1.45208	0.411143	1	0.680968	1.46779	1	0.225694	9.71517	8	0.285589	0.631196	0.633669	0.00247356	0.342599	0.7319
Cancers	Primary Malignancy_Ovarian	PhenoAge	37	11074	0.936474	0.684852	1.28054	-0.411104	1	0.680996	0.91331	1	0.339238	3.3294	7	0.852951	0.717388	0.715808	-0.00157945	-0.220806	0.825244
Cancers	Secondary Malignancy_Lung	DNAmTL	89	18852	0.959417	0.78744	1.16895	-0.411064	1	0.681025	0.732986	1	0.391917	11.2307	8	0.188965	0.787871	0.78796	8.86277e-05	0.38277	0.70189
Skin	Acne	Lin	81	18443	1.05102	0.8289	1.33267	0.410815	1	0.681208	1.4899	1	0.222232	9.87311	8	0.274045	0.858347	0.858055	-0.0002918	-0.307384	0.758551
Digestive	Gastro-oesophageal reflux disease	YingCausAge	813	18117	0.985892	0.921203	1.05512	-0.410343	1	0.681554	0.0381231	1	0.845196	4.78996	8	0.779771	0.625494	0.625571	7.73378e-05	0.121391	0.903382
Cardiovascular	Stable angina	YingAdaptAge	320	18382	0.980379	0.89172	1.07785	-0.409759	1	0.681983	0.129374	1	0.719082	6.60161	8	0.580161	0.830639	0.830548	-9.0833e-05	-0.137917	0.890306
Infections	Urinary Tract Infections	Lin	530	18303	1.01688	0.938523	1.10179	0.409232	1	0.682369	0.019551	1	0.888798	15.5044	8	0.050048	0.723896	0.722857	-0.00103804	-1.96475	0.0494431
Respiratory	Allergic and chronic rhinitis	YingAdaptAge	315	17992	1.02351	0.915358	1.14444	0.407853	1	0.683382	4.80088	1	0.0284452	8.55336	8	0.381361	0.573668	0.572511	-0.00115745	-0.847348	0.396801
Cardiovascular	Pulmonary embolism	YingCausAge	126	18779	1.03338	0.882508	1.21005	0.407786	1	0.683431	2.34166	1	0.125955	11.246	8	0.188148	0.745066	0.744668	-0.000397825	-0.32669	0.743902
Cancers	Secondary malignancy_Liver and intrahepatic bile duct	DNAmTL	125	18851	1.03546	0.875615	1.22448	0.407287	1	0.683797	0.000876037	1	0.976388	9.49832	8	0.302015	0.770327	0.770767	0.00044003	0.224217	0.822589
Infections	Female pelvic inflammatory disease	YingCausAge	61	10786	0.945593	0.722126	1.23821	-0.406692	1	0.684234	3.26016	1	0.0709823	7.62748	7	0.366585	0.711112	0.713278	0.00216592	0.585844	0.55798
Infections	Female pelvic inflammatory disease	DunedinPoAm38	61	10786	1.06038	0.798498	1.40814	0.405085	1	0.685415	1.2201	1	0.269342	5.91791	7	0.549366	0.711112	0.709978	-0.00113417	-0.51307	0.607902
Endocrine	Hyperparathyroidism	DunedinPACE	35	18841	1.07214	0.76455	1.50348	0.403772	1	0.686381	0.000876766	1	0.976378	5.24115	8	0.731518	0.769613	0.770338	0.000724693	0.242346	0.808512
Genitourinary	Postcoital and contact bleeding	YingAdaptAge	35	10998	1.07697	0.750343	1.54579	0.402193	1	0.687542	0.148722	1	0.699759	12.5756	7	0.0831499	0.770774	0.771413	0.000638511	0.525472	0.599255
Musculoskeletal	Fracture of hip	Hannum	110	18809	1.02896	0.894966	1.18302	0.401096	1	0.688349	0.0380439	1	0.845355	3.14227	8	0.925114	0.87116	0.870754	-0.000405953	-0.704387	0.481192
Cardiovascular	Atrial fibrillation	YingDamAge	458	18673	1.01793	0.933268	1.11026	0.401044	1	0.688388	1.71125	1	0.190824	9.80814	8	0.278751	0.848439	0.846021	-0.00241751	-1.33428	0.182113
Musculoskeletal	Fibromatoses	GrimAgeV2	122	18772	1.03851	0.862782	1.25003	0.399516	1	0.689513	0.20937	1	0.647262	3.00183	8	0.934243	0.743424	0.743931	0.000507186	0.678833	0.497244
Cancers	Primary Malignancy_Other Organs	YingDamAge	101	18813	0.962072	0.795699	1.16323	-0.399152	1	0.689781	0.217852	1	0.640682	15.1792	8	0.055754	0.724985	0.725298	0.000313242	0.0727896	0.941974
Benign neoplasm or Carcinoma in situ	Haemangioma, any site	Zhang_10	58	18730	1.05466	0.811787	1.37019	0.398515	1	0.690251	0.64742	1	0.421037	7.0508	8	0.531162	0.639538	0.636997	-0.00254022	-0.664056	0.506654
Benign neoplasm or Carcinoma in situ	Benign neoplasm and polyp of uterus	YingDamAge	123	10942	0.96463	0.807895	1.15177	-0.398058	1	0.690588	1.7418	1	0.186911	15.6174	7	0.0288514	0.624122	0.625341	0.00121887	0.627564	0.530289
Respiratory	Pleural effusion	YingDamAge	198	18797	0.973141	0.851029	1.11278	-0.397982	1	0.690644	1.01758	1	0.313094	6.06733	8	0.63969	0.776092	0.773102	-0.00299028	-1.10872	0.26755
Eye	Retinal detachments and breaks	Horvath_SkinBlood	35	18835	1.06846	0.770367	1.4819	0.396773	1	0.691535	0.401665	1	0.526231	1.45751	8	0.993391	0.704062	0.707243	0.00318085	0.706316	0.479992
Genitourinary	Urolithiasis	Zhang_10	165	18535	0.968637	0.827319	1.13409	-0.396041	1	0.692075	0.773144	1	0.379246	7.56329	8	0.477248	0.676798	0.677952	0.00115307	0.884379	0.376492
Genitourinary	Dysmenorrhoea	GrimAgeV2	47	10781	0.932176	0.658176	1.32024	-0.395512	1	0.692465	0.00905683	1	0.924182	1.13155	7	0.992419	0.745242	0.746929	0.00168683	0.423851	0.671675
Skin	Lichen planus	Horvath	39	18821	0.939273	0.68809	1.28215	-0.394597	1	0.69314	1.49325e-05	1	0.996917	20.7171	8	0.00793804	0.690735	0.693779	0.00304438	0.508257	0.611273
Musculoskeletal	Spondylosis	DunedinPACE	163	18579	1.03201	0.882337	1.20708	0.394175	1	0.693451	0.00528754	1	0.942033	3.82626	8	0.872449	0.746016	0.746409	0.000392763	0.406859	0.684112
Benign neoplasm or Carcinoma in situ	Benign neoplasm and polyp of uterus	Lin	123	10942	0.965188	0.809018	1.15151	-0.393461	1	0.693979	4.76765	1	0.0289995	18.9299	7	0.00840981	0.624122	0.623539	-0.000582384	-0.318128	0.750388
Psychiatric	Bipolar affective disorder and mania	GrimAgeV1	36	18831	1.07681	0.744086	1.5583	0.392425	1	0.694744	0.62525	1	0.429103	6.99017	8	0.537693	0.766543	0.769101	0.0025583	0.66841	0.503872
Respiratory	Chronic sinusitis	DNAmTL	474	18117	0.981298	0.892805	1.07856	-0.391521	1	0.695412	0.034487	1	0.852675	2.75945	8	0.948535	0.613735	0.613963	0.000227556	0.384007	0.700973
Cancers	Primary Malignancy_Ovarian	GrimAgeV2	37	11074	0.928775	0.641254	1.34521	-0.390943	1	0.695839	0.0435543	1	0.834685	2.21273	7	0.947134	0.717388	0.719016	0.00162843	0.285867	0.77498
Respiratory	Allergic and chronic rhinitis	Horvath_SkinBlood	315	17992	0.977697	0.873053	1.09488	-0.390519	1	0.696153	0.117321	1	0.731958	3.69927	8	0.883186	0.573668	0.574376	0.000707403	0.545792	0.585209
Cardiovascular	Stroke NOS	Hannum	167	18753	1.02642	0.900291	1.17022	0.389841	1	0.696654	1.36511	1	0.242653	12.9677	8	0.112967	0.794955	0.794502	-0.000453306	-1.14731	0.251253
Skin	Pilonidal cyst/sinus	PhenoAge	34	18688	1.07697	0.740766	1.56577	0.388375	1	0.697739	2.24333	1	0.134192	9.8434	8	0.27619	0.806419	0.805539	-0.000879799	-1.12833	0.259179
Neurological	Multiple sclerosis	Horvath	49	18821	1.05862	0.793667	1.41202	0.387601	1	0.698311	1.68224	1	0.194628	8.30033	8	0.404697	0.69738	0.700042	0.00266137	0.961308	0.336397
Benign neoplasm or Carcinoma in situ	Benign neoplasm of brain and other parts of central nervous system	Hannum	35	18829	0.938206	0.679248	1.29589	-0.387081	1	0.698696	1.28569	1	0.256843	6.61165	8	0.579052	0.640937	0.64162	0.000682589	0.0921915	0.926546
Psychiatric	Bipolar affective disorder and mania	YingAdaptAge	36	18831	1.06964	0.759846	1.50575	0.385879	1	0.699586	0.735429	1	0.391129	6.21201	8	0.623497	0.766543	0.765359	-0.00118382	-0.437571	0.661697
Cancers	Primary Malignancy_Malignant Melanoma	YingAdaptAge	45	18819	1.05471	0.803956	1.38367	0.38456	1	0.700564	0.728124	1	0.393492	10.9593	8	0.204014	0.673869	0.672545	-0.00132453	-0.460024	0.645499
Genitourinary	Dysmenorrhoea	DNAmTL	47	10781	1.06341	0.775732	1.45777	0.382029	1	0.70244	0.00334292	1	0.953894	1.08351	7	0.993367	0.745242	0.743474	-0.00176809	-0.590844	0.554625
Neurological	Postviral fatigue syndrome, neurasthenia and fibromyalgia	YingAdaptAge	179	18636	0.971343	0.836583	1.12781	-0.381558	1	0.702789	2.33163	1	0.126769	6.62719	8	0.577337	0.719241	0.719078	-0.000163448	-0.21497	0.829791
Musculoskeletal	Intervertebral disc disorders	DNAmTL	167	18534	0.970367	0.8312	1.13284	-0.380853	1	0.703313	0.618592	1	0.431571	5.2118	8	0.734717	0.619928	0.619725	-0.000202785	-0.160569	0.872433
Digestive	Peptic ulcer disease	YingCausAge	106	18422	1.03401	0.870329	1.22847	0.380372	1	0.703669	0.131792	1	0.716582	8.91487	8	0.349528	0.728333	0.72806	-0.00027247	-0.476518	0.633706
Cancers	Primary Malignancy_Oesophageal	Hannum	33	18852	1.05393	0.803609	1.38221	0.379631	1	0.70422	0.29475	1	0.587193	8.75604	8	0.363293	0.834427	0.836297	0.00186948	0.966842	0.333623
Cancers	Secondary Malignancy_Other organs	Horvath	104	18849	1.0347	0.867255	1.23446	0.378692	1	0.704917	0.568529	1	0.450844	9.47076	8	0.304151	0.752412	0.752631	0.00021852	0.248926	0.803418
Cancers	Primary Malignancy_Other Organs	Lin	101	18813	1.03567	0.86383	1.2417	0.378664	1	0.704937	1.32837	1	0.249095	17.1655	8	0.0284311	0.724985	0.724881	-0.000103708	-0.247057	0.804864
Infections	Infection of anal and rectal regions	YingDamAge	39	18734	1.06191	0.776321	1.45257	0.375856	1	0.707024	3.67892	1	0.0551046	10.5279	8	0.229912	0.689326	0.691567	0.0022411	0.418754	0.675396
Genitourinary	Female genital prolapse	PhenoAge	252	10793	0.977311	0.867044	1.1016	-0.375754	1	0.7071	6.07094	1	0.0137424	13.036	7	0.0712352	0.681427	0.682006	0.000578241	0.303673	0.761377
Digestive	Gastritis and duodenitis	YingDamAge	715	17933	0.98617	0.916875	1.0607	-0.374633	1	0.707933	0.570837	1	0.449927	4.94495	8	0.763443	0.6465	0.646552	5.26364e-05	0.0897707	0.928469
Digestive	Appendicitis	Horvath	108	18069	1.03747	0.855443	1.25823	0.373704	1	0.708625	0.48346	1	0.486859	6.39357	8	0.603235	0.636113	0.636796	0.000682549	0.460423	0.645213
Genitourinary	Erectile dysfunction	YingAdaptAge	193	7651	1.02571	0.897661	1.17204	0.373171	1	0.709021	1.66635	1	0.196748	7.77479	7	0.352871	0.669861	0.669521	-0.000340421	-0.305216	0.760202
Cardiovascular	Multiple valve dz	Horvath	37	18843	1.0565	0.791132	1.41087	0.372415	1	0.709584	2.49228	1	0.114406	16.6262	8	0.0342461	0.8068	0.806841	4.16773e-05	0.0500261	0.960102
Benign neoplasm or Carcinoma in situ	Benign neoplasm and polyp of uterus	DunedinPACE	123	10942	1.03654	0.85745	1.25303	0.370823	1	0.710769	0.194424	1	0.65926	14.5693	7	0.0419335	0.624122	0.624363	0.00024122	0.138516	0.889833
Cancers	Primary Malignancy_Ovarian	GrimAgeV1	37	11074	0.932743	0.645519	1.34777	-0.370754	1	0.710821	0.00404113	1	0.949313	2.22082	7	0.946615	0.717388	0.719565	0.00217695	0.388081	0.697956
Genitourinary	Menorrhagia and polymenorrhoea	YingAdaptAge	287	9842	1.02307	0.905467	1.15594	0.366046	1	0.714331	0.102583	1	0.748752	19.7237	7	0.00619844	0.696394	0.696473	7.87664e-05	0.342705	0.73182
Cardiovascular	Venous thromboembolic disease (Excl PE)	DunedinPACE	95	18777	1.03901	0.846162	1.2758	0.365288	1	0.714896	0.0577444	1	0.810097	7.48504	8	0.485314	0.728447	0.729693	0.00124635	0.506194	0.612721
Eye	Anterior and Intermediate Uveitis	DunedinPoAm38	32	18794	1.07363	0.732733	1.57313	0.364508	1	0.715479	5.88843	1	0.0152407	14.9924	8	0.0592935	0.689943	0.689594	-0.000349776	-0.0663922	0.947066
Cancers	Primary Malignancy_Prostate	DNAmTL	148	7731	1.02856	0.883634	1.19726	0.363424	1	0.716288	0.082928	1	0.773368	3.81727	7	0.800568	0.801094	0.800891	-0.000203157	-0.0895075	0.928679
Benign neoplasm or Carcinoma in situ	Leiomyoma of uterus	Zhang_10	165	10845	0.969793	0.821605	1.14471	-0.362543	1	0.716946	2.04512	1	0.152695	9.45522	7	0.221604	0.601729	0.603059	0.00132959	0.681619	0.49548
Skin	Urticaria	Horvath	93	18651	0.962317	0.781561	1.18488	-0.361864	1	0.717453	0.870041	1	0.350944	3.64076	8	0.887995	0.609612	0.612398	0.0027858	0.912837	0.361328
Cancers	Primary Malignancy_Oesophageal	YingCausAge	33	18852	1.05131	0.80031	1.38104	0.359525	1	0.719203	0.230198	1	0.631377	8.9343	8	0.347869	0.834427	0.834948	0.000520106	0.457124	0.647582
Eye	Anterior and Intermediate Uveitis	DNAmTL	32	18794	0.940166	0.671464	1.31639	-0.359273	1	0.719391	0.509932	1	0.475168	12.0451	8	0.149204	0.689943	0.690955	0.00101102	0.257216	0.797012
Cancers	Primary Malignancy_Malignant Melanoma	DNAmTL	45	18819	0.948959	0.712329	1.26419	-0.358004	1	0.72034	0.998371	1	0.317705	10.4383	8	0.2356	0.673869	0.673532	-0.000337346	-0.121891	0.902985
Eye	Anterior and Intermediate Uveitis	Lin	32	18794	0.939797	0.668914	1.32038	-0.357928	1	0.720397	0.270417	1	0.603052	12.4594	8	0.131855	0.689943	0.692269	0.00232518	0.278013	0.781002
Skin	Lichen planus	DunedinPoAm38	39	18821	0.938948	0.663723	1.3283	-0.355932	1	0.721891	1.80975	1	0.178538	20.7562	8	0.00782395	0.690735	0.691707	0.000972016	0.274563	0.783652
Cardiovascular	Heart failure	Lin	260	18765	0.979821	0.875652	1.09638	-0.35546	1	0.722245	0.694346	1	0.40469	9.83623	8	0.276709	0.838615	0.838543	-7.27454e-05	-0.0474354	0.962166
Benign neoplasm or Carcinoma in situ	Haemangioma, any site	DunedinPoAm38	58	18730	0.949938	0.715261	1.26161	-0.35476	1	0.72277	0.443641	1	0.50537	7.57381	8	0.476168	0.639538	0.639939	0.000401671	0.0856211	0.931768
Digestive	Anal fissure	GrimAgeV1	68	18640	0.950349	0.717131	1.25941	-0.354492	1	0.72297	6.10426	1	0.0134856	9.74485	8	0.283393	0.622943	0.620664	-0.00227889	-0.56972	0.568867
Digestive	Gastro-oesophageal reflux disease	YingAdaptAge	813	18117	0.987958	0.923929	1.05643	-0.35437	1	0.723062	0.157884	1	0.691112	5.00459	8	0.757086	0.625494	0.625265	-0.000228673	-0.577271	0.563757
Digestive	Abdominal Hernia	DNAmTL	503	18121	0.984563	0.903346	1.07308	-0.354179	1	0.723205	0.28396	1	0.594118	7.09513	8	0.526405	0.731211	0.731197	-1.44439e-05	-0.0394591	0.968524
Cardiovascular	Left bundle branch block	PhenoAge	46	18843	0.951853	0.724261	1.25096	-0.353933	1	0.723389	0.0300583	1	0.862358	1.76989	8	0.987272	0.772598	0.773175	0.000577104	0.105372	0.91608
Eye	Retinal detachments and breaks	YingAdaptAge	35	18835	0.941779	0.675543	1.31294	-0.353853	1	0.723449	0.0153455	1	0.901413	1.14752	8	0.997134	0.704062	0.703078	-0.000984802	-0.261436	0.793757
Digestive	Anal fissure	DunedinPACE	68	18640	1.04846	0.805846	1.36412	0.352434	1	0.724513	3.21282	1	0.0730633	8.48547	8	0.387539	0.622943	0.624014	0.00107135	0.391864	0.695159
Genitourinary	Neuromuscular dysfunction of bladder	YingAdaptAge	96	18736	0.965207	0.792642	1.17534	-0.352382	1	0.724552	0.00157546	1	0.968339	14.5566	8	0.0683632	0.611142	0.612218	0.00107687	0.308249	0.757893
Cancers	Primary Malignancy_Kidney and Ureter	Lin	44	18846	0.949462	0.711503	1.26701	-0.3523	1	0.724613	1.65036	1	0.19891	12.0742	8	0.147922	0.720367	0.718468	-0.00189898	-0.714189	0.47511
Infections	Infections of Other or unspecified organs	YingAdaptAge	581	18278	0.986296	0.913294	1.06513	-0.351715	1	0.725052	0.368464	1	0.543843	16.7187	8	0.0331756	0.667223	0.667266	4.28907e-05	0.0853773	0.931961
Musculoskeletal	Intervertebral disc disorders	Hannum	167	18534	0.972816	0.834147	1.13454	-0.351258	1	0.725395	0.955933	1	0.328214	4.54643	8	0.80477	0.619928	0.620701	0.000773321	0.501269	0.616182
[truncated: 437 more rows]
