# Supplementary material for: An unbiased comparison of 14 epigenetic clocks in relation to 174 incident disease outcomes
Source: Nat Commun. 2025 Dec 16;16:11164. doi: 10.1038/s41467-025-66106-y (PMC12708718; doi:10.1038/s41467-025-66106-y)
Supplement: Supplementary file 5 — Supplementary Data 4 [file 41467_2025_66106_MOESM5_ESM.xlsx]

## Sheet: s4
Clock	Mean logHR	SD logHR
DNAmTL	-0.0817845	0.138681
DunedinPACE	0.145666	0.168575
DunedinPoAm38	0.133286	0.18709
GrimAgeV1	0.132692	0.164088
GrimAgeV2	0.155986	0.174215
Hannum	0.0551608	0.106066
Horvath	0.029551	0.0982092
Horvath_SkinBlood	0.0503976	0.105767
Lin	0.0156729	0.101699
PhenoAge	0.0991694	0.117116
YingAdaptAge	0.0160782	0.106515
YingCausAge	0.0419081	0.0919002
YingDamAge	0.0468198	0.100237
Zhang_10	0.107787	0.146199
