# Supplementary material for: An unbiased comparison of 14 epigenetic clocks in relation to 174 incident disease outcomes
Source: Nat Commun. 2025 Dec 16;16:11164. doi: 10.1038/s41467-025-66106-y (PMC12708718; doi:10.1038/s41467-025-66106-y)
Supplement: Supplementary file 6 — Supplementary Data 5 [file 41467_2025_66106_MOESM6_ESM.xlsx]

## Sheet: s5
Clock	Estimate	SE	df	t	P
(Intercept)	0.132692	0.0100753	847.906	13.1701	3.56513e-36
ClockDNAmTL	-0.0509079	0.0112384	2249	-4.52982	6.21231e-06
ClockDunedinPACE	0.0129732	0.0112384	2249	1.15436	0.248474
ClockDunedinPoAm38	0.0005933	0.0112384	2249	0.0527922	0.957902
ClockGrimAgeV2	0.0232932	0.0112384	2249	2.07264	0.0383192
ClockHannum	-0.0775316	0.0112384	2249	-6.89881	6.79201e-12
ClockHorvath	-0.103141	0.0112384	2249	-9.17759	9.69214e-20
ClockHorvath_SkinBlood	-0.0822948	0.0112384	2249	-7.32264	3.36939e-13
ClockLin	-0.117019	0.0112384	2249	-10.4125	7.89822e-25
ClockPhenoAge	-0.033523	0.0112384	2249	-2.9829	0.00288606
ClockYingAdaptAge	-0.116614	0.0112384	2249	-10.3764	1.13311e-24
ClockYingCausAge	-0.0907843	0.0112384	2249	-8.07804	1.06209e-15
ClockYingDamAge	-0.0858726	0.0112384	2249	-7.641	3.16835e-14
ClockZhang_10	-0.0249058	0.0112384	2249	-2.21613	0.0267821
