# Supplementary material for: An unbiased comparison of 14 epigenetic clocks in relation to 174 incident disease outcomes
Source: Nat Commun. 2025 Dec 16;16:11164. doi: 10.1038/s41467-025-66106-y (PMC12708718; doi:10.1038/s41467-025-66106-y)
Supplement: Supplementary file 7 — Supplementary Data 6 [file 41467_2025_66106_MOESM7_ESM.xlsx]

## Sheet: s6
Clock	N_cases	N_total	HR	LCI	UCI	Z	df	P	chisq_local	df_local	P_local	chisq_global	df_global	P_global	AUC (null model)	AUC (full model)	AUC null - AUC full	Z (AUC difference)	P (AUC difference)
GrimAgeV1	842	18859	1.4666	1.39725	1.5394	15.4941	1	3.80108e-54	0.0539191	1	0.816379	8.49994	8	0.386217	0.850733	0.863302	0.0125695	4.74011	2.13601e-06
GrimAgeV2	842	18859	1.53761	1.46145	1.61774	16.5992	1	7.05895e-62	0.243293	1	0.621838	8.56497	8	0.380312	0.850733	0.864857	0.0141238	4.77336	1.81179e-06
DNAmTL	842	18859	0.836155	0.787438	0.887885	-5.84259	1	5.13941e-09	1.47645	1	0.224331	9.2288	8	0.323364	0.850733	0.853662	0.00292927	3.166	0.00154552
DunedinPACE	842	18859	1.40629	1.31966	1.4986	10.5104	1	7.73296e-26	5.36787	1	0.020511	13.9168	8	0.0839587	0.850733	0.857375	0.00664185	2.29261	0.0218707
DunedinPoAm38	842	18859	1.41538	1.32163	1.51579	9.93499	1	2.9321e-23	6.98739	1	0.00820858	15.7797	8	0.0456444	0.850733	0.85796	0.00722721	3.40326	0.000665871
Hannum	842	18859	1.12256	1.07085	1.17677	4.80521	1	1.54592e-06	0.802361	1	0.370388	9.17372	8	0.327854	0.850733	0.853005	0.00227174	2.34574	0.0189892
Horvath	842	18859	1.12992	1.07282	1.19005	4.6166	1	3.90078e-06	2.59149	1	0.107439	10.5793	8	0.226695	0.850733	0.850961	0.000228143	2.74338	0.00608098
Horvath_SkinBlood	842	18859	1.03142	0.970171	1.09653	0.990423	1	0.321967	8.79425	1	0.00302182	13.0478	8	0.110214	0.850733	0.8416	-0.00913251	-4.15	3.32471e-05
Lin	842	18859	1.0192	0.959771	1.0823	0.620396	1	0.534997	0.202017	1	0.653098	9.42081	8	0.308049	0.850733	0.84859	-0.0021432	-2.31359	0.02069
PhenoAge	842	18859	1.26103	1.20065	1.32445	9.26392	1	1.97058e-20	2.05838	1	0.151371	9.54039	8	0.298776	0.850733	0.856378	0.00564477	4.21845	2.45988e-05
YingAdaptAge	842	18859	1.03258	0.976992	1.09134	1.13563	1	0.256111	1.41583	1	0.234092	10.1528	8	0.254468	0.850733	0.850465	-0.000268155	-1.85057	0.0642314
YingCausAge	842	18859	1.06791	1.0141	1.12457	2.49074	1	0.0127477	4.64295	1	0.0311814	11.9982	8	0.151285	0.850733	0.849059	-0.00167333	-3.27702	0.00104909
YingDamAge	842	18859	1.07874	1.01313	1.14859	2.3675	1	0.0179089	0.449193	1	0.502719	9.46954	8	0.304246	0.850733	0.847017	-0.00371568	-3.58923	0.000331658
Zhang_10	842	18859	1.34452	1.27438	1.41852	10.8302	1	2.47671e-27	2.65216	1	0.103409	12.5554	8	0.128092	0.850733	0.857249	0.00651588	2.49641	0.0125458
