# Supplementary material for: An unbiased comparison of 14 epigenetic clocks in relation to 174 incident disease outcomes
Source: Nat Commun. 2025 Dec 16;16:11164. doi: 10.1038/s41467-025-66106-y (PMC12708718; doi:10.1038/s41467-025-66106-y)
Supplement: Supplementary file 8 — Supplementary Data 7 [file 41467_2025_66106_MOESM8_ESM.xlsx]

## Sheet: s7
Group	Disease	Clock	N_cases	N_total	HR	LCI	UCI	Z	P
Haematological or immunological	Folate deficiency anaemia	DNAmTL	37	18853	0.570303	0.438127	0.742353	-4.17478	2.9828e-05
Infections	Mycoses	DNAmTL	73	18806	0.65021	0.533086	0.793067	-4.24797	2.15715e-05
Cardiovascular	Peripheral arterial disease	DNAmTL	140	18768	0.708968	0.613857	0.818814	-4.67995	2.86951e-06
Respiratory	Chronic Obstructive Pulmonary Disease (COPD)	DNAmTL	427	18691	0.750525	0.689583	0.816852	-6.64208	3.09286e-11
Mortality	Mortality	DNAmTL	842	18859	0.836155	0.787438	0.887885	-5.84259	5.13941e-09
Digestive	Liver fibrosis, sclerosis and cirrhosis	DunedinPACE	43	18826	1.84927	1.4053	2.43351	4.38908	1.13831e-05
Cardiovascular	Peripheral arterial disease	DunedinPACE	140	18768	1.74229	1.50146	2.02175	7.31499	2.57396e-13
Respiratory	Chronic Obstructive Pulmonary Disease (COPD)	DunedinPACE	427	18691	1.72341	1.57899	1.88103	12.1899	3.5193e-34
Respiratory	Pulmonary collapse (excl pneumothorax)	DunedinPACE	47	18846	1.69549	1.29488	2.22002	3.8391	0.000123489
Psychiatric	Other psychoactive substance misuse	DunedinPACE	56	18779	1.64243	1.26305	2.13576	3.7027	0.000213321
Musculoskeletal	Fracture of hip	DunedinPACE	110	18809	1.56679	1.31797	1.86258	5.08912	3.59735e-07
Respiratory	Aspiration pneumonitis	DunedinPACE	77	18848	1.52413	1.24024	1.873	4.00732	6.1411e-05
Digestive	Peritonitis	DunedinPACE	91	18726	1.51248	1.23462	1.85287	3.99502	6.46884e-05
Eye	Diabetic ophthalmic complications	DunedinPACE	165	18822	1.4449	1.24268	1.68004	4.7844	1.71499e-06
Endocrine	Diabetes	DunedinPACE	572	18575	1.44386	1.33093	1.56638	8.83973	9.59533e-19
Digestive	Peptic ulcer disease	DunedinPACE	106	18422	1.44255	1.19747	1.73777	3.85706	0.000114759
Mortality	Mortality	DunedinPACE	842	18859	1.40629	1.31966	1.4986	10.5104	7.73296e-26
Digestive	Alcoholic liver disease	DunedinPoAm38	30	18833	2.22985	1.60122	3.10529	4.74615	2.07323e-06
Digestive	Liver fibrosis, sclerosis and cirrhosis	DunedinPoAm38	43	18826	2.08639	1.58054	2.75413	5.19128	2.08858e-07
Cardiovascular	Peripheral arterial disease	DunedinPoAm38	140	18768	2.06504	1.76245	2.41958	8.97027	2.958e-19
Psychiatric	Other psychoactive substance misuse	DunedinPoAm38	56	18779	2.04726	1.59099	2.63438	5.56953	2.5542e-08
Respiratory	Respiratory failure	DunedinPoAm38	65	18844	2.01432	1.59676	2.54107	5.90837	3.45519e-09
Respiratory	Chronic Obstructive Pulmonary Disease (COPD)	DunedinPoAm38	427	18691	1.90222	1.73714	2.083	13.8828	8.05343e-44
Cancers	Primary Malignancy_Lung and trachea	DunedinPoAm38	136	18847	1.78149	1.51824	2.09037	7.0784	1.45825e-12
Digestive	Peritonitis	DunedinPoAm38	91	18726	1.62298	1.31902	1.99699	4.57701	4.71674e-06
Infections	Lower Respiratory Tract Infections	DunedinPoAm38	757	18454	1.4327	1.33332	1.5395	9.80297	1.09318e-22
Mortality	Mortality	DunedinPoAm38	842	18859	1.41538	1.32163	1.51579	9.93499	2.9321e-23
Digestive	Alcoholic liver disease	GrimAgeV1	30	18833	1.84265	1.54919	2.1917	6.90582	4.99141e-12
Psychiatric	Other psychoactive substance misuse	GrimAgeV1	56	18779	1.79036	1.48501	2.15851	6.10459	1.03066e-09
Haematological or immunological	Folate deficiency anaemia	GrimAgeV1	37	18853	1.78147	1.42915	2.22065	5.13606	2.80564e-07
Digestive	Liver fibrosis, sclerosis and cirrhosis	GrimAgeV1	43	18826	1.72114	1.463	2.02483	6.54937	5.77819e-11
Respiratory	Chronic Obstructive Pulmonary Disease (COPD)	GrimAgeV1	427	18691	1.63965	1.54866	1.73598	16.9759	1.23878e-64
Cancers	Secondary Malignancy_Brain, Other CNS and Intracranial	GrimAgeV1	49	18855	1.62624	1.38373	1.91125	5.90197	3.59177e-09
Respiratory	Respiratory failure	GrimAgeV1	65	18844	1.61734	1.40326	1.86409	6.63684	3.20483e-11
Cardiovascular	Peripheral arterial disease	GrimAgeV1	140	18768	1.56093	1.43391	1.6992	10.2828	8.42276e-25
Cancers	Primary Malignancy_Lung and trachea	GrimAgeV1	136	18847	1.5609	1.4152	1.72161	8.90577	5.30161e-19
Digestive	Peritonitis	GrimAgeV1	91	18726	1.5058	1.26646	1.79038	4.63471	3.57443e-06
Mortality	Mortality	GrimAgeV1	842	18859	1.4666	1.39725	1.5394	15.4941	3.80108e-54
Digestive	Alcoholic liver disease	GrimAgeV2	30	18833	1.97663	1.63553	2.38888	7.05026	1.78578e-12
Psychiatric	Other psychoactive substance misuse	GrimAgeV2	56	18779	1.87245	1.52183	2.30385	5.92954	3.03785e-09
Digestive	Liver fibrosis, sclerosis and cirrhosis	GrimAgeV2	43	18826	1.86436	1.5716	2.21167	7.14704	8.86667e-13
Haematological or immunological	Folate deficiency anaemia	GrimAgeV2	37	18853	1.82993	1.42294	2.35333	4.7083	2.49789e-06
Respiratory	Chronic Obstructive Pulmonary Disease (COPD)	GrimAgeV2	427	18691	1.71775	1.61354	1.82869	16.9435	2.14835e-64
Cancers	Secondary Malignancy_Brain, Other CNS and Intracranial	GrimAgeV2	49	18855	1.69645	1.41608	2.03234	5.73457	9.77596e-09
Cardiovascular	Peripheral arterial disease	GrimAgeV2	140	18768	1.66401	1.52091	1.82057	11.0996	1.26021e-28
Respiratory	Respiratory failure	GrimAgeV2	65	18844	1.65651	1.40597	1.95168	6.03267	1.61271e-09
Cancers	Primary Malignancy_Lung and trachea	GrimAgeV2	136	18847	1.62619	1.45931	1.81214	8.80209	1.34292e-18
Digestive	Peritonitis	GrimAgeV2	91	18726	1.62582	1.36902	1.9308	5.54086	3.00988e-08
Respiratory	Pulmonary collapse (excl pneumothorax)	GrimAgeV2	47	18846	1.60511	1.25698	2.04967	3.79352	0.000148525
Mortality	Mortality	GrimAgeV2	842	18859	1.53761	1.46145	1.61774	16.5992	7.05895e-62
Cancers	Non-Hodgkin Lymphoma	Hannum	50	18821	1.30952	1.14104	1.50287	3.83767	0.000124209
Mortality	Mortality	Hannum	842	18859	1.12256	1.07085	1.17677	4.80521	1.54592e-06
Cancers	Non-Hodgkin Lymphoma	Horvath	50	18821	1.32189	1.14061	1.53197	3.70824	0.000208706
Mortality	Mortality	Horvath	842	18859	1.12992	1.07282	1.19005	4.6166	3.90078e-06
Haematological or immunological	Folate deficiency anaemia	PhenoAge	37	18853	1.56731	1.3306	1.84613	5.3792	7.48179e-08
Digestive	Liver fibrosis, sclerosis and cirrhosis	PhenoAge	43	18826	1.44679	1.24032	1.68764	4.70132	2.58484e-06
Respiratory	Other interstitial pulmonary diseases with fibrosis	PhenoAge	42	18855	1.41013	1.22788	1.61942	4.86751	1.13013e-06
Respiratory	Bronchiectasis	PhenoAge	77	18837	1.4037	1.22658	1.60641	4.92754	8.3273e-07
Digestive	Crohn's disease	PhenoAge	40	18758	1.39433	1.18815	1.6363	4.07155	4.67007e-05
Infections	Infection of bones and joints	PhenoAge	38	18820	1.36952	1.15558	1.62308	3.62853	0.00028504
Respiratory	Aspiration pneumonitis	PhenoAge	77	18848	1.32385	1.14416	1.53177	3.76948	0.000163587
Infections	Mycoses	PhenoAge	73	18806	1.31891	1.13737	1.52943	3.6636	0.000248696
Infections	Septicaemia	PhenoAge	186	18809	1.3105	1.18303	1.45169	5.17953	2.2244e-07
Respiratory	Chronic Obstructive Pulmonary Disease (COPD)	PhenoAge	427	18691	1.29362	1.20564	1.38802	7.16402	7.83459e-13
Genitourinary	Acute Kidney Injury	PhenoAge	249	18833	1.28966	1.18488	1.40371	5.88399	4.00495e-09
Infections	Viral diseases (excl chronic hepatitis/HIV)	PhenoAge	277	18410	1.26561	1.14467	1.39932	4.59686	4.28904e-06
Mortality	Mortality	PhenoAge	842	18859	1.26103	1.20065	1.32445	9.26392	1.97058e-20
Digestive	Alcoholic liver disease	Zhang_10	30	18833	1.8508	1.45014	2.36217	4.9459	7.57928e-07
Digestive	Liver fibrosis, sclerosis and cirrhosis	Zhang_10	43	18826	1.6823	1.36719	2.07002	4.91567	8.84814e-07
Cancers	Non-Hodgkin Lymphoma	Zhang_10	50	18821	1.59398	1.36695	1.8587	5.94749	2.7229e-09
Cancers	Primary Malignancy_Lung and trachea	Zhang_10	136	18847	1.55547	1.37896	1.75457	7.1889	6.53147e-13
Respiratory	Chronic Obstructive Pulmonary Disease (COPD)	Zhang_10	427	18691	1.53511	1.44155	1.63474	13.3598	1.03864e-40
Psychiatric	Other psychoactive substance misuse	Zhang_10	56	18779	1.51332	1.24427	1.84055	4.14818	3.35128e-05
Psychiatric	Delirium, not induced by alcohol and other psychoactive substances	Zhang_10	84	18851	1.43602	1.22668	1.68109	4.50146	6.74884e-06
Cardiovascular	Peripheral arterial disease	Zhang_10	140	18768	1.43552	1.26929	1.62353	5.75746	8.53897e-09
Respiratory	Respiratory failure	Zhang_10	65	18844	1.42683	1.19577	1.70255	3.94346	8.03142e-05
Respiratory	Bronchiectasis	Zhang_10	77	18837	1.39004	1.16741	1.65513	3.69809	0.000217228
Infections	Lower Respiratory Tract Infections	Zhang_10	757	18454	1.37114	1.29947	1.44675	11.5247	9.91042e-31
Mortality	Mortality	Zhang_10	842	18859	1.34452	1.27438	1.41852	10.8302	2.47671e-27
