# Supplementary material for: An unbiased comparison of 14 epigenetic clocks in relation to 174 incident disease outcomes
Source: Nat Commun. 2025 Dec 16;16:11164. doi: 10.1038/s41467-025-66106-y (PMC12708718; doi:10.1038/s41467-025-66106-y)
Supplement: Supplementary file 9 — Supplementary Data 8 [file 41467_2025_66106_MOESM9_ESM.xlsx]

## Sheet: s8
Group	Disease	Clock	N_cases	N_total	HR	LCI	UCI	Z	df	P	chisq_local	df_local	P_local	chisq_global	df_global	P_global	AUC (null model)	AUC (full model)	AUC null - AUC full	Z (AUC difference)	P (AUC difference)
Respiratory	Aspiration pneumonitis	GrimAgeV2	77	18848	1.52611	1.2797	1.81997	4.70501	1	2.53855e-06	0.409856	1	0.522042	5.75805	8	0.674312	0.820346	0.844986	0.0246401	2.77027	0.00560094
Respiratory	Aspiration pneumonitis	PhenoAge	77	18848	1.32385	1.14416	1.53177	3.76948	1	0.000163587	0.0117638	1	0.91363	5.63282	8	0.688284	0.820346	0.836049	0.0157026	2.25024	0.024434
Respiratory	Aspiration pneumonitis	GrimAgeV1	77	18848	1.44942	1.22226	1.71879	4.26772	1	1.97478e-05	0.405632	1	0.524195	5.78236	8	0.671596	0.820346	0.841052	0.0207062	2.62364	0.00869963
Infections	Infection of bones and joints	PhenoAge	38	18820	1.36952	1.15558	1.62308	3.62853	1	0.00028504	0.0370964	1	0.847269	10.0726	8	0.259967	0.746098	0.778186	0.0320884	2.11593	0.0343511
Respiratory	Bronchiectasis	PhenoAge	77	18837	1.4037	1.22658	1.60641	4.92754	1	8.3273e-07	0.327653	1	0.567044	9.6244	8	0.292384	0.787122	0.813932	0.0268103	2.36572	0.0179951
Respiratory	Chronic Obstructive Pulmonary Disease (COPD)	GrimAgeV1	427	18691	1.63965	1.54866	1.73598	16.9759	1	1.23878e-64	3.06723	1	0.0798854	5.06429	8	0.750683	0.850734	0.87246	0.021726	4.3674	1.25736e-05
Respiratory	Chronic Obstructive Pulmonary Disease (COPD)	DunedinPACE	427	18691	1.72341	1.57899	1.88103	12.1899	1	3.5193e-34	1.0506	1	0.305369	4.71072	8	0.788	0.850734	0.869414	0.0186807	4.27915	1.8761e-05
Respiratory	Chronic Obstructive Pulmonary Disease (COPD)	DunedinPoAm38	427	18691	1.90222	1.73714	2.083	13.8828	1	8.05343e-44	0.368812	1	0.543652	4.72333	8	0.786697	0.850734	0.875711	0.0249772	5.06265	4.13471e-07
Respiratory	Chronic Obstructive Pulmonary Disease (COPD)	Zhang_10	427	18691	1.53511	1.44155	1.63474	13.3598	1	1.03864e-40	0.267914	1	0.604735	2.95826	8	0.936949	0.850734	0.872309	0.0215753	4.90576	9.30648e-07
Respiratory	Chronic Obstructive Pulmonary Disease (COPD)	GrimAgeV2	427	18691	1.71775	1.61354	1.82869	16.9435	1	2.14835e-64	1.33403	1	0.248089	3.56801	8	0.893848	0.850734	0.873734	0.0230009	4.53142	5.85892e-06
Eye	Diabetic ophthalmic complications	DunedinPACE	165	18822	1.4449	1.24268	1.68004	4.7844	1	1.71499e-06	0.00702991	1	0.93318	8.93315	8	0.347967	0.775034	0.788247	0.0132133	2.00328	0.045147
Musculoskeletal	Fracture of hip	GrimAgeV1	110	18809	1.36922	1.16099	1.6148	3.73348	1	0.000188849	0.185725	1	0.666499	3.2252	8	0.91944	0.87116	0.88189	0.0107298	2.94192	0.00326184
Musculoskeletal	Fracture of hip	GrimAgeV2	110	18809	1.47962	1.25675	1.74201	4.70367	1	2.55527e-06	0.226544	1	0.634099	3.31587	8	0.913001	0.87116	0.885514	0.0143542	2.9157	0.00354888
Musculoskeletal	Fracture of hip	DunedinPACE	110	18809	1.56679	1.31797	1.86258	5.08912	1	3.59735e-07	0.010997	1	0.916482	3.07095	8	0.929826	0.87116	0.885982	0.0148214	2.08037	0.0374912
Infections	Lower Respiratory Tract Infections	GrimAgeV1	757	18454	1.3686	1.28814	1.45409	10.1505	1	3.29543e-24	0.010952	1	0.916652	8.96269	8	0.345453	0.764595	0.776781	0.0121855	3.87574	0.0001063
Infections	Lower Respiratory Tract Infections	GrimAgeV2	757	18454	1.41238	1.32627	1.50409	10.7577	1	5.4521e-27	0.341258	1	0.559104	9.63747	8	0.291398	0.764595	0.778293	0.0136979	3.98216	6.82918e-05
Infections	Lower Respiratory Tract Infections	DunedinPACE	757	18454	1.38669	1.29415	1.48584	9.27795	1	1.72771e-20	1.55897	1	0.211816	11.7528	8	0.16258	0.764595	0.775146	0.0105506	3.03613	0.00239638
Infections	Lower Respiratory Tract Infections	DunedinPoAm38	757	18454	1.4327	1.33332	1.5395	9.80297	1	1.09318e-22	6.73172	1	0.00947132	17.4688	8	0.0255811	0.764595	0.777251	0.0126553	3.68457	0.000229086
Infections	Lower Respiratory Tract Infections	Zhang_10	757	18454	1.37114	1.29947	1.44675	11.5247	1	9.91042e-31	0.030677	1	0.860963	8.71196	8	0.367174	0.764595	0.778615	0.0140197	3.62497	0.000288996
Haematological or immunological	Other anaemias	DunedinPACE	348	18420	1.36964	1.23551	1.51834	5.98158	1	2.2098e-09	0.874592	1	0.349687	14.3852	8	0.0722611	0.717327	0.730927	0.0135995	2.25997	0.0238232
Infections	Other or unspecified infectious organisms	DunedinPACE	1143	17459	1.30481	1.2314	1.3826	9.00518	1	2.15303e-19	4.39864	1	0.0359677	22.751	8	0.0036991	0.697855	0.708311	0.0104566	3.30428	0.00095221
Infections	Infections of Other or unspecified organs	DunedinPACE	581	18278	1.3359	1.23095	1.44979	6.93773	1	3.98443e-12	0.0803426	1	0.776834	16.5435	8	0.0352296	0.667223	0.67913	0.0119076	2.14847	0.0316766
Cardiovascular	Peripheral arterial disease	DunedinPACE	140	18768	1.74229	1.50146	2.02175	7.31499	1	2.57396e-13	0.875696	1	0.349383	10.9916	8	0.202178	0.839134	0.860505	0.0213714	2.13107	0.0330834
Cardiovascular	Peripheral arterial disease	DunedinPoAm38	140	18768	2.06504	1.76245	2.41958	8.97027	1	2.958e-19	0.837964	1	0.35998	11.2869	8	0.185966	0.839134	0.864185	0.025051	2.30415	0.0212145
Digestive	Peritonitis	GrimAgeV2	91	18726	1.62582	1.36902	1.9308	5.54086	1	3.00988e-08	0.259887	1	0.610198	8.08814	8	0.424908	0.612124	0.66358	0.0514564	2.03308	0.0420445
Digestive	Peritonitis	DunedinPoAm38	91	18726	1.62298	1.31902	1.99699	4.57701	1	4.71674e-06	0.909219	1	0.340322	8.01182	8	0.432317	0.612124	0.664302	0.0521788	2.17668	0.0295046
Respiratory	Pleural effusion	GrimAgeV2	198	18797	1.33907	1.17692	1.52356	4.43358	1	9.26808e-06	0.288727	1	0.591037	5.02615	8	0.754777	0.776092	0.786533	0.0104407	2.20234	0.0276414
Cancers	Primary Malignancy_Lung and trachea	DunedinPoAm38	136	18847	1.78149	1.51824	2.09037	7.0784	1	1.45825e-12	0.894723	1	0.344201	6.11269	8	0.634611	0.865083	0.882191	0.0171081	2.56118	0.0104318
Respiratory	Respiratory failure	GrimAgeV1	65	18844	1.61734	1.40326	1.86409	6.63684	1	3.20483e-11	1.62185	1	0.202834	5.97223	8	0.650343	0.78736	0.832481	0.0451208	2.70833	0.00676217
Respiratory	Respiratory failure	GrimAgeV2	65	18844	1.65651	1.40597	1.95168	6.03267	1	1.61271e-09	0.92274	1	0.336756	5.25623	8	0.729872	0.78736	0.826056	0.0386963	2.41898	0.0155639
Respiratory	Respiratory failure	DunedinPoAm38	65	18844	2.01432	1.59676	2.54107	5.90837	1	3.45519e-09	0.245034	1	0.620594	4.75788	8	0.783113	0.78736	0.83447	0.0471099	2.74593	0.0060339
Cancers	Secondary Malignancy_Lymph Nodes	YingAdaptAge	174	18825	1.24831	1.12516	1.38493	4.18532	1	2.8476e-05	0.00323345	1	0.954654	5.42988	8	0.710796	0.719253	0.738459	0.0192058	2.48273	0.0130379
