# Supplementary material for: An unbiased comparison of 14 epigenetic clocks in relation to 174 incident disease outcomes
Source: Nat Commun. 2025 Dec 16;16:11164. doi: 10.1038/s41467-025-66106-y (PMC12708718; doi:10.1038/s41467-025-66106-y)
Supplement: Supplementary file 12 — Source Data for Figure 1B [file 41467_2025_66106_MOESM12_ESM.xlsx]

## Sheet: Fig1B_data
Clock1	Clock2	estimate	p.value	signif
DNAmTL	DunedinPACE	-0.0638811	1.33849e-06	1.3e-06
DNAmTL	DunedinPoAm38	-0.0515012	0.000412493	0.00041
DunedinPACE	DunedinPoAm38	0.0123799	0.998164
DNAmTL	GrimAgeV1	-0.0509079	0.000526033	0.00053
DunedinPACE	GrimAgeV1	0.0129732	0.997055
DunedinPoAm38	GrimAgeV1	0.0005933	1
DNAmTL	GrimAgeV2	-0.0742011	4.62181e-09	4.6e-09
DunedinPACE	GrimAgeV2	-0.01032	0.999735
DunedinPoAm38	GrimAgeV2	-0.0226999	0.755284
GrimAgeV1	GrimAgeV2	-0.0232932	0.720304
DNAmTL	Hannum	0.0266237	0.503439
DunedinPACE	Hannum	0.0905048	5.19446e-11	5.2e-11
DunedinPoAm38	Hannum	0.0781249	4.80455e-10	4.8e-10
GrimAgeV1	Hannum	0.0775316	6.69345e-10	6.7e-10
GrimAgeV2	Hannum	0.100825	5.17764e-11	5.2e-11
DNAmTL	Horvath	0.0522335	0.00030428	0.0003
DunedinPACE	Horvath	0.116115	5.17826e-11	5.2e-11
DunedinPoAm38	Horvath	0.103735	5.17966e-11	5.2e-11
GrimAgeV1	Horvath	0.103141	5.17927e-11	5.2e-11
GrimAgeV2	Horvath	0.126435	5.16829e-11	5.2e-11
Hannum	Horvath	0.0256098	0.571005
DNAmTL	Horvath_SkinBlood	0.0313869	0.228666
DunedinPACE	Horvath_SkinBlood	0.095268	5.17886e-11	5.2e-11
DunedinPoAm38	Horvath_SkinBlood	0.0828881	7.25833e-11	7.3e-11
GrimAgeV1	Horvath_SkinBlood	0.0822948	8.23916e-11	8.2e-11
GrimAgeV2	Horvath_SkinBlood	0.105588	5.17839e-11	5.2e-11
Hannum	Horvath_SkinBlood	0.00476321	1
Horvath	Horvath_SkinBlood	-0.0208466	0.850343
DNAmTL	Lin	0.0661116	4.19644e-07	4.2e-07
DunedinPACE	Lin	0.129993	5.16523e-11	5.2e-11
DunedinPoAm38	Lin	0.117613	5.17799e-11	5.2e-11
GrimAgeV1	Lin	0.117019	5.17789e-11	5.2e-11
GrimAgeV2	Lin	0.140313	5.16497e-11	5.2e-11
Hannum	Lin	0.0394879	0.0301542	0.03
Horvath	Lin	0.0138781	0.99431
Horvath_SkinBlood	Lin	0.0347247	0.109378
DNAmTL	PhenoAge	-0.0173849	0.958773
DunedinPACE	PhenoAge	0.0464962	0.00291059	0.0029
DunedinPoAm38	PhenoAge	0.0341163	0.126457
GrimAgeV1	PhenoAge	0.033523	0.145023
GrimAgeV2	PhenoAge	0.0568161	4.09501e-05	4.1e-05
Hannum	PhenoAge	-0.0440086	0.00705719	0.0071
Horvath	PhenoAge	-0.0696184	6.28411e-08	6.3e-08
Horvath_SkinBlood	PhenoAge	-0.0487718	0.00123075	0.0012
Lin	PhenoAge	-0.0834965	6.57373e-11	6.6e-11
DNAmTL	YingAdaptAge	0.0657063	5.19543e-07	5.2e-07
DunedinPACE	YingAdaptAge	0.129587	5.16528e-11	5.2e-11
DunedinPoAm38	YingAdaptAge	0.117207	5.17864e-11	5.2e-11
GrimAgeV1	YingAdaptAge	0.116614	5.17832e-11	5.2e-11
GrimAgeV2	YingAdaptAge	0.139907	5.16497e-11	5.2e-11
Hannum	YingAdaptAge	0.0390826	0.0339884	0.034
Horvath	YingAdaptAge	0.0134728	0.995727
Horvath_SkinBlood	YingAdaptAge	0.0343194	0.120539
Lin	YingAdaptAge	-0.000405283	1
PhenoAge	YingAdaptAge	0.0830912	6.99949e-11	7e-11
DNAmTL	YingCausAge	0.0398764	0.02684	0.027
DunedinPACE	YingCausAge	0.103757	5.17971e-11	5.2e-11
DunedinPoAm38	YingCausAge	0.0913776	5.18839e-11	5.2e-11
GrimAgeV1	YingCausAge	0.0907843	5.19209e-11	5.2e-11
GrimAgeV2	YingCausAge	0.114077	5.17817e-11	5.2e-11
Hannum	YingCausAge	0.0132527	0.996363
Horvath	YingCausAge	-0.0123571	0.998198
Horvath_SkinBlood	YingCausAge	0.00848949	0.999971
Lin	YingCausAge	-0.0262352	0.529263
PhenoAge	YingCausAge	0.0572613	3.33946e-05	3.3e-05
YingAdaptAge	YingCausAge	-0.0258299	0.55631
DNAmTL	YingDamAge	0.0349647	0.103162
DunedinPACE	YingDamAge	0.0988458	5.17606e-11	5.2e-11
DunedinPoAm38	YingDamAge	0.0864659	5.36742e-11	5.4e-11
GrimAgeV1	YingDamAge	0.0858726	5.462e-11	5.5e-11
GrimAgeV2	YingDamAge	0.109166	5.17857e-11	5.2e-11
Hannum	YingDamAge	0.00834098	0.999976
Horvath	YingDamAge	-0.0172688	0.960913
Horvath_SkinBlood	YingDamAge	0.00357777	1
Lin	YingDamAge	-0.0311469	0.239759
PhenoAge	YingDamAge	0.0523496	0.000289828	0.00029
YingAdaptAge	YingDamAge	-0.0307416	0.259262
YingCausAge	YingDamAge	-0.00491172	1
DNAmTL	Zhang_10	-0.0260021	0.544814
DunedinPACE	Zhang_10	0.037879	0.0479794	0.048
DunedinPoAm38	Zhang_10	0.0254991	0.578386
GrimAgeV1	Zhang_10	0.0249058	0.617745
GrimAgeV2	Zhang_10	0.048199	0.00153529	0.0015
Hannum	Zhang_10	-0.0526258	0.000258032	0.00026
Horvath	Zhang_10	-0.0782356	4.52121e-10	4.5e-10
Horvath_SkinBlood	Zhang_10	-0.057389	3.1488e-05	3.1e-05
Lin	Zhang_10	-0.0921137	5.18507e-11	5.2e-11
PhenoAge	Zhang_10	-0.00861716	0.999966
YingAdaptAge	Zhang_10	-0.0917084	5.18672e-11	5.2e-11
YingCausAge	Zhang_10	-0.0658785	4.74558e-07	4.7e-07
YingDamAge	Zhang_10	-0.0609668	5.75324e-06	5.8e-06
