# Supplementary material for: An unbiased comparison of 14 epigenetic clocks in relation to 174 incident disease outcomes
Source: Nat Commun. 2025 Dec 16;16:11164. doi: 10.1038/s41467-025-66106-y (PMC12708718; doi:10.1038/s41467-025-66106-y)
Supplement: Supplementary file 13 — Source Data for Figure 1A [file 41467_2025_66106_MOESM13_ESM.xlsx]

## Sheet: Fig1A_data
Group	Disease	Clock	N_cases	N_total	HR	LCI	UCI	P	Z	df	chisq_local	df_local	local_p	chisq_global	df_global	global_p	model	auc_null	auc_full	auc_diff	Z_auc	P_auc_diff	logHR	gen
Skin	Acne	GrimAgeV2	81	18443	0.786818	0.591204	1.04716	0.100168	-1.64404	1	0.0870155	1	0.768006	8.95875	8	0.345788	full	0.858347	0.859964	0.00161767	0.577466	0.563625	-0.239758	Second
Skin	Acne	DNAmTL	81	18443	0.875328	0.682827	1.1221	0.293327	-1.05085	1	2.18249	1	0.139588	10.3316	8	0.242521	full	0.858347	0.85859	0.000242718	0.175514	0.860676	0.133156	Telomere length
Skin	Acne	DunedinPACE	81	18443	1.07636	0.83236	1.39189	0.574776	0.561031	1	0.236303	1	0.626889	8.14067	8	0.419852	full	0.858347	0.857633	-0.000714035	-0.261614	0.793619	0.0735856	Third
Skin	Acne	GrimAgeV1	81	18443	0.780797	0.588273	1.03633	0.0867181	-1.71297	1	0.0580955	1	0.809532	8.66381	8	0.371445	full	0.858347	0.859594	0.00124721	0.384205	0.700827	-0.24744	Second
Skin	Acne	Hannum	81	18443	0.998903	0.764055	1.30594	0.993595	-0.00802807	1	1.34693	1	0.245816	9.53302	8	0.299342	full	0.858347	0.858396	4.90815e-05	0.414018	0.678861	-0.00109779	First
Skin	Acne	Horvath	81	18443	0.923624	0.724469	1.17753	0.521404	-0.641182	1	0.845155	1	0.357926	9.19679	8	0.325968	full	0.858347	0.85804	-0.000306591	-0.131945	0.895028	-0.0794497	First
Skin	Acne	Horvath_SkinBlood	81	18443	1.09714	0.847342	1.42059	0.481849	0.703331	1	2.44074	1	0.118221	10.3233	8	0.243065	full	0.858347	0.856295	-0.00205201	-0.857458	0.391192	0.0927113	First
Skin	Acne	DunedinPoAm38	81	18443	0.943448	0.720615	1.23519	0.671949	-0.423474	1	0.034061	1	0.853577	8.22777	8	0.411544	full	0.858347	0.858393	4.57198e-05	0.395391	0.692554	-0.0582141	Third
Skin	Acne	PhenoAge	81	18443	0.90681	0.706078	1.16461	0.443503	-0.766291	1	0.0106636	1	0.917753	8.14486	8	0.419449	full	0.858347	0.858737	0.000389963	0.340768	0.733278	-0.0978223	Second
Skin	Acne	YingAdaptAge	81	18443	1.07386	0.841357	1.3706	0.567056	0.572392	1	2.19457	1	0.138498	10.3886	8	0.238803	full	0.858347	0.858509	0.000162036	0.435403	0.66327	0.0712557	First
Skin	Acne	YingCausAge	81	18443	1.01974	0.7934	1.31064	0.878688	0.152633	1	0.0636312	1	0.800846	8.25692	8	0.408784	full	0.858347	0.857028	-0.00131848	-0.768875	0.441968	0.0195442	First
Skin	Acne	YingDamAge	81	18443	1.10175	0.86366	1.40548	0.435357	0.780058	1	0.0533985	1	0.817252	8.25434	8	0.409029	full	0.858347	0.857798	-0.000548637	-0.322219	0.747287	0.0969016	First
Skin	Acne	Zhang_10	81	18443	1.03785	0.803875	1.33992	0.775625	0.285025	1	0.0187311	1	0.89114	8.15521	8	0.418457	full	0.858347	0.857614	-0.000732861	-0.57232	0.567105	0.0371494	Second
Skin	Acne	Lin	81	18443	1.05102	0.8289	1.33267	0.681208	0.410815	1	1.4899	1	0.222232	9.87311	8	0.274045	full	0.858347	0.858055	-0.0002918	-0.307384	0.758551	0.0497629	First
Eye	Actinic keratosis	GrimAgeV1	106	18766	0.913391	0.744607	1.12044	0.384808	-0.869071	1	1.02939	1	0.310302	16.3	8	0.0382826	full	0.77728	0.781468	0.00418866	1.29687	0.194677	-0.090591	Second
Eye	Actinic keratosis	GrimAgeV2	106	18766	0.905325	0.73851	1.10982	0.338462	-0.957208	1	0.297285	1	0.585589	15.4523	8	0.0509244	full	0.77728	0.781886	0.00460677	1.42116	0.155272	-0.0994611	Second
Eye	Actinic keratosis	DNAmTL	106	18766	0.913803	0.766068	1.09003	0.316405	-1.00187	1	1.04626	1	0.30637	16.3959	8	0.0370522	full	0.77728	0.777308	2.8312e-05	0.0155951	0.987557	0.0901398	Telomere length
Eye	Actinic keratosis	DunedinPoAm38	106	18766	0.978176	0.79511	1.20339	0.83467	-0.208715	1	2.68486	1	0.101306	18.3251	8	0.0189166	full	0.77728	0.777572	0.00029222	0.758612	0.448085	-0.0220652	Third
Eye	Actinic keratosis	Hannum	106	18766	1.05052	0.89424	1.23411	0.548686	0.599731	1	0.00931859	1	0.923097	15.3477	8	0.0527262	full	0.77728	0.776875	-0.000404963	-0.271493	0.786012	0.0492834	First
Eye	Actinic keratosis	Horvath	106	18766	0.900163	0.750552	1.0796	0.256731	-1.13415	1	0.980387	1	0.322103	16.0001	8	0.042379	full	0.77728	0.779987	0.00270733	0.602125	0.547091	-0.105179	First
Eye	Actinic keratosis	DunedinPACE	106	18766	1.08031	0.890738	1.31023	0.432642	0.784679	1	3.94234	1	0.0470853	17.5674	8	0.024714	full	0.77728	0.776348	-0.000931768	-0.287223	0.773942	0.0772481	Third
Eye	Actinic keratosis	Horvath_SkinBlood	106	18766	0.95724	0.800262	1.14501	0.632507	-0.478202	1	0.303848	1	0.58148	15.4634	8	0.0507362	full	0.77728	0.780549	0.00326903	0.688838	0.490925	-0.0437007	First
Eye	Actinic keratosis	Lin	106	18766	0.946914	0.789182	1.13617	0.557376	-0.586743	1	0.0347389	1	0.852144	15.2746	8	0.0540209	full	0.77728	0.777699	0.000419624	0.132328	0.894725	-0.0545467	First
Eye	Actinic keratosis	PhenoAge	106	18766	1.09002	0.917454	1.29505	0.32696	0.980255	1	0.0342638	1	0.853147	15.3887	8	0.0520136	full	0.77728	0.777517	0.000237113	0.188374	0.850583	0.0861977	Second
Eye	Actinic keratosis	YingAdaptAge	106	18766	0.855909	0.717803	1.02059	0.0830921	-1.73302	1	0.215546	1	0.642455	15.8137	8	0.0451263	full	0.77728	0.780349	0.00306932	0.558672	0.576386	-0.155591	First
Eye	Actinic keratosis	YingCausAge	106	18766	1.11281	0.962819	1.28616	0.147886	1.44704	1	3.09718	1	0.078428	18.1319	8	0.0202589	full	0.77728	0.776939	-0.00034025	-0.177256	0.859307	0.106886	First
Eye	Actinic keratosis	YingDamAge	106	18766	1.14442	0.957563	1.36774	0.138017	1.48322	1	2.90236	1	0.0884501	18.5202	8	0.0176473	full	0.77728	0.777494	0.000214868	0.318524	0.750088	0.134899	First
Eye	Actinic keratosis	Zhang_10	106	18766	0.986204	0.817189	1.19018	0.884841	-0.144835	1	0.741209	1	0.389274	16.0091	8	0.0422498	full	0.77728	0.777278	-2.02229e-06	-0.197945	0.843088	-0.0138919	Second
Cardiovascular	Atrial fibrillation	GrimAgeV1	458	18673	1.21171	1.11184	1.32055	1.20962e-05	4.37585	1	2.07164	1	0.150061	11.5628	8	0.171803	full	0.848439	0.849946	0.00150663	1.12543	0.260406	0.192032	Second
Cardiovascular	Atrial fibrillation	GrimAgeV2	458	18673	1.22585	1.12264	1.33855	5.67868e-06	4.53801	1	2.25249	1	0.1334	11.7369	8	0.163335	full	0.848439	0.850358	0.00191886	1.25922	0.207952	0.203637	Second
Cardiovascular	Atrial fibrillation	DNAmTL	458	18673	0.95967	0.881477	1.0448	0.342442	-0.949352	1	2.52044	1	0.112379	10.4621	8	0.234078	full	0.848439	0.848362	-7.69556e-05	-1.05155	0.293006	0.0411663	Telomere length
Cardiovascular	Atrial fibrillation	DunedinPACE	458	18673	1.14735	1.04806	1.25605	0.00291536	2.97652	1	5.29355	1	0.0214046	15.9115	8	0.0436651	full	0.848439	0.846037	-0.00240169	-1.02737	0.304247	0.137459	Third
Cardiovascular	Atrial fibrillation	DunedinPoAm38	458	18673	1.21991	1.10737	1.34389	5.69466e-05	4.02512	1	0.948259	1	0.330163	10.8968	8	0.207613	full	0.848439	0.851732	0.00329351	1.60697	0.108062	0.198776	Third
Cardiovascular	Atrial fibrillation	Hannum	458	18673	1.04982	0.974821	1.13058	0.198574	1.28562	1	0.201019	1	0.653899	8.89048	8	0.351619	full	0.848439	0.848526	8.72643e-05	0.189962	0.849339	0.0486165	First
Cardiovascular	Atrial fibrillation	Horvath_SkinBlood	458	18673	1.02872	0.945141	1.1197	0.51247	0.654996	1	6.54799	1	0.0105003	12.1356	8	0.145255	full	0.848439	0.841531	-0.00690803	-2.78558	0.00534315	0.0283186	First
Cardiovascular	Atrial fibrillation	Lin	458	18673	1.00388	0.922322	1.09265	0.928624	0.0895757	1	0.118164	1	0.731035	8.98301	8	0.343731	full	0.848439	0.848188	-0.000250525	-0.211676	0.83236	0.0038725	First
Cardiovascular	Atrial fibrillation	PhenoAge	458	18673	1.22273	1.14411	1.30675	3.01841e-09	5.93059	1	0.0685524	1	0.793456	8.98415	8	0.343635	full	0.848439	0.85168	0.00324065	1.76411	0.0777141	0.201088	Second
Cardiovascular	Atrial fibrillation	YingAdaptAge	458	18673	1.06013	0.984077	1.14205	0.124201	1.53738	1	0.00173858	1	0.966741	8.96927	8	0.344895	full	0.848439	0.848742	0.000302908	1.32563	0.184964	0.0583883	First
Cardiovascular	Atrial fibrillation	YingCausAge	458	18673	1.05285	0.977744	1.13373	0.172591	1.36393	1	1.37781	1	0.240475	9.67983	8	0.28822	full	0.848439	0.847971	-0.000467727	-0.577894	0.563336	0.0515017	First
Cardiovascular	Atrial fibrillation	YingDamAge	458	18673	1.01793	0.933268	1.11026	0.688388	0.401044	1	1.71125	1	0.190824	9.80814	8	0.278751	full	0.848439	0.846021	-0.00241751	-1.33428	0.182113	0.0177665	First
Cardiovascular	Atrial fibrillation	Zhang_10	458	18673	1.11246	1.02144	1.21159	0.0143991	2.44715	1	0.136313	1	0.711974	9.03067	8	0.339715	full	0.848439	0.849143	0.000703988	0.456529	0.64801	0.106573	Second
Cardiovascular	Atrial fibrillation	Horvath	458	18673	1.0851	1.00578	1.17067	0.034957	2.10886	1	1.21557	1	0.270233	9.53542	8	0.299158	full	0.848439	0.848022	-0.000417143	-0.893564	0.371555	0.0816713	First
Haematological or immunological	Agranulocytosis	GrimAgeV1	80	18795	1.272	1.01762	1.58996	0.0345608	2.11347	1	0.0146502	1	0.903661	2.23455	8	0.972964	full	0.693145	0.690963	-0.0021814	-0.221831	0.824445	0.24059	Second
Haematological or immunological	Agranulocytosis	GrimAgeV2	80	18795	1.33001	1.0628	1.6644	0.0126929	2.49227	1	0.000810001	1	0.977295	2.21262	8	0.97379	full	0.693145	0.691505	-0.00163973	-0.133124	0.894095	0.285187	Second
Haematological or immunological	Agranulocytosis	DunedinPACE	80	18795	1.34382	1.08022	1.67174	0.00798681	2.65263	1	0.0522619	1	0.819173	2.27061	8	0.971571	full	0.693145	0.685567	-0.00757748	-0.499809	0.617209	0.295513	Third
Haematological or immunological	Agranulocytosis	DunedinPoAm38	80	18795	1.11414	0.881297	1.40851	0.3662	0.903614	1	0.125598	1	0.72304	2.40087	8	0.966193	full	0.693145	0.690211	-0.00293348	-0.58054	0.561551	0.108087	Third
Haematological or immunological	Agranulocytosis	Hannum	80	18795	1.2235	1.04652	1.4304	0.0113949	2.53035	1	0.00346636	1	0.953051	2.20356	8	0.974127	full	0.693145	0.691575	-0.0015696	-0.108185	0.913849	0.201712	First
Haematological or immunological	Agranulocytosis	DNAmTL	80	18795	0.777612	0.63374	0.954146	0.0159664	-2.40968	1	0.115098	1	0.734413	2.35237	8	0.96826	full	0.693145	0.695362	0.00221747	0.137414	0.890704	0.251527	Telomere length
Haematological or immunological	Agranulocytosis	Horvath_SkinBlood	80	18795	1.18979	0.973977	1.45341	0.0887973	1.70178	1	0.120109	1	0.728916	2.26298	8	0.971869	full	0.693145	0.690035	-0.00310981	-0.395624	0.692382	0.173773	First
Haematological or immunological	Agranulocytosis	Lin	80	18795	1.23786	1.04713	1.46334	0.0124397	2.49942	1	1.25144	1	0.263278	3.33892	8	0.911326	full	0.693145	0.687697	-0.0054475	-0.338691	0.734842	0.213386	First
Haematological or immunological	Agranulocytosis	PhenoAge	80	18795	1.34862	1.1441	1.58971	0.000364845	3.56429	1	0.0586617	1	0.808624	2.29913	8	0.970441	full	0.693145	0.692885	-0.000259818	-0.0128049	0.989783	0.299085	Second
Haematological or immunological	Agranulocytosis	YingAdaptAge	80	18795	1.19098	0.999504	1.41914	0.0506482	1.95445	1	1.51947	1	0.2177	3.68906	8	0.884032	full	0.693145	0.701415	0.00827077	0.806906	0.419721	0.174776	First
Haematological or immunological	Agranulocytosis	YingCausAge	80	18795	1.14591	0.957465	1.37144	0.137328	1.48582	1	0.095763	1	0.756975	2.29074	8	0.970776	full	0.693145	0.69082	-0.00232434	-0.306382	0.759314	0.136198	First
Haematological or immunological	Agranulocytosis	YingDamAge	80	18795	1.08412	0.876075	1.34158	0.457489	0.742989	1	0.23572	1	0.627314	2.4152	8	0.965568	full	0.693145	0.691869	-0.00127571	-0.485471	0.627342	0.0807715	First
Haematological or immunological	Agranulocytosis	Zhang_10	80	18795	1.27505	1.04713	1.55257	0.0155886	2.41841	1	0.0843314	1	0.771511	2.33359	8	0.96904	full	0.693145	0.692164	-0.000980497	-0.0698909	0.94428	0.242984	Second
Haematological or immunological	Agranulocytosis	Horvath	80	18795	1.16075	0.958141	1.4062	0.127735	1.52309	1	0.0388288	1	0.843788	2.22839	8	0.973197	full	0.693145	0.689872	-0.00327278	-0.402317	0.687451	0.149065	First
Genitourinary	Acute Kidney Injury	GrimAgeV1	249	18833	1.38959	1.25613	1.53723	1.69876e-10	6.38636	1	0.202246	1	0.652914	6.14456	8	0.631043	full	0.847907	0.855129	0.00722153	2.05885	0.0395088	0.32901	Second
Genitourinary	Acute Kidney Injury	DNAmTL	249	18833	0.843936	0.753907	0.944717	0.00319733	-2.9481	1	0.893036	1	0.344656	7.00908	8	0.535653	full	0.847907	0.849616	0.00170894	1.07684	0.28155	0.169678	Telomere length
Genitourinary	Acute Kidney Injury	DunedinPACE	249	18833	1.30636	1.1583	1.47335	1.33401e-05	4.35445	1	0.438532	1	0.507832	7.2236	8	0.512711	full	0.847907	0.850471	0.0025632	0.562694	0.573644	0.267246	Third
Genitourinary	Acute Kidney Injury	DunedinPoAm38	249	18833	1.34802	1.18707	1.5308	4.15676e-06	4.60339	1	0.53802	1	0.463254	7.10488	8	0.52536	full	0.847907	0.854746	0.00683816	1.97794	0.0479349	0.298639	Third
Genitourinary	Acute Kidney Injury	GrimAgeV2	249	18833	1.46735	1.32463	1.62545	2.05911e-13	7.3449	1	0.222654	1	0.637025	6.24011	8	0.620356	full	0.847907	0.857785	0.00987744	2.25378	0.0242098	0.383459	Second
Genitourinary	Acute Kidney Injury	Lin	249	18833	1.02885	0.9199	1.15069	0.618506	0.497969	1	1.62546	1	0.202333	7.42644	8	0.491397	full	0.847907	0.846978	-0.00092946	-0.788679	0.4303	0.0284369	First
Genitourinary	Acute Kidney Injury	Hannum	249	18833	1.08982	0.989395	1.20045	0.0811865	1.74384	1	0.128663	1	0.719822	6.16651	8	0.628586	full	0.847907	0.848862	0.000954528	0.794143	0.427112	0.0860157	First
Genitourinary	Acute Kidney Injury	Horvath	249	18833	1.09398	0.986307	1.21342	0.0892849	1.69918	1	0.230538	1	0.631125	6.02925	8	0.643956	full	0.847907	0.847563	-0.000344036	-0.704581	0.481071	0.0898269	First
Genitourinary	Acute Kidney Injury	Horvath_SkinBlood	249	18833	1.04524	0.933513	1.17035	0.442975	0.767179	1	0.270986	1	0.602671	7.15362	8	0.520153	full	0.847907	0.840842	-0.00706507	-1.88486	0.0594488	0.0442502	First
Genitourinary	Acute Kidney Injury	YingDamAge	249	18833	1.06969	0.95308	1.20056	0.252644	1.14395	1	0.00145801	1	0.969541	5.99069	8	0.648274	full	0.847907	0.844823	-0.00308466	-1.85851	0.0630962	0.0673665	First
Genitourinary	Acute Kidney Injury	PhenoAge	249	18833	1.28966	1.18488	1.40371	4.00495e-09	5.88399	1	0.00446139	1	0.946746	6.16368	8	0.628903	full	0.847907	0.855289	0.00738122	2.53722	0.0111735	0.254381	Second
Genitourinary	Acute Kidney Injury	YingAdaptAge	249	18833	1.00355	0.904051	1.11399	0.94701	0.0664615	1	0.0477167	1	0.827085	6.0494	8	0.641698	full	0.847907	0.847872	-3.58731e-05	-0.0566758	0.954803	0.00354042	First
Genitourinary	Acute Kidney Injury	YingCausAge	249	18833	1.06851	0.968777	1.17851	0.185007	1.3255	1	2.25197	1	0.133445	8.63127	8	0.374349	full	0.847907	0.847287	-0.000620649	-0.798377	0.424652	0.0662648	First
Genitourinary	Acute Kidney Injury	Zhang_10	249	18833	1.26765	1.14427	1.40432	5.63239e-06	4.53974	1	0.0383206	1	0.844801	5.84124	8	0.665011	full	0.847907	0.852976	0.00506892	1.31076	0.189938	0.237161	Second
Psychiatric	Alcohol Problems	Hannum	547	18477	1.04513	0.964451	1.13256	0.281515	1.07692	1	0.89591	1	0.343881	30.4615	8	0.000175128	full	0.654789	0.655253	0.000464431	0.444433	0.65673	0.0441419	First
Psychiatric	Alcohol Problems	GrimAgeV1	547	18477	1.17935	1.08296	1.28432	0.000149395	3.79207	1	0.000164089	1	0.98978	29.8163	8	0.000227782	full	0.654789	0.658799	0.00401052	1.13156	0.257821	0.164967	Second
Psychiatric	Alcohol Problems	GrimAgeV2	547	18477	1.19305	1.09456	1.30039	5.92961e-05	4.01559	1	0.000310102	1	0.98595	29.6265	8	0.000246032	full	0.654789	0.659203	0.00441418	1.16845	0.242626	0.176511	Second
Psychiatric	Alcohol Problems	DNAmTL	547	18477	0.844733	0.778179	0.916979	5.57711e-05	-4.03002	1	0.636538	1	0.424967	28.8609	8	0.000335422	full	0.654789	0.660423	0.00563424	1.50959	0.131147	0.168734	Telomere length
Psychiatric	Alcohol Problems	DunedinPACE	547	18477	1.08255	0.992367	1.18094	0.0738807	1.78735	1	0.654922	1	0.418358	30.0534	8	0.000206831	full	0.654789	0.655096	0.000306901	0.178966	0.857965	0.0793234	Third
Psychiatric	Alcohol Problems	Horvath	547	18477	0.972362	0.894015	1.05758	0.513173	-0.653906	1	0.07698	1	0.781433	28.787	8	0.000345575	full	0.654789	0.654867	7.82038e-05	0.126072	0.899675	-0.0280267	First
Psychiatric	Alcohol Problems	Horvath_SkinBlood	547	18477	1.03285	0.95068	1.12212	0.444776	0.764154	1	0.481357	1	0.487808	29.3524	8	0.000274958	full	0.654789	0.655559	0.00077021	1.03668	0.299886	0.0323196	First
Psychiatric	Alcohol Problems	Lin	547	18477	1.02953	0.948381	1.11763	0.487187	0.69479	1	0.0467417	1	0.828833	28.9566	8	0.000322706	full	0.654789	0.655202	0.00041345	0.529078	0.596751	0.0291043	First
Psychiatric	Alcohol Problems	PhenoAge	547	18477	1.06029	0.977155	1.1505	0.159934	1.40529	1	0.125174	1	0.72349	28.9595	8	0.00032233	full	0.654789	0.655608	0.000819661	0.592662	0.553407	0.0585456	Second
Psychiatric	Alcohol Problems	YingAdaptAge	547	18477	0.992311	0.914285	1.077	0.85343	-0.184744	1	1.41153	1	0.234802	30.437	8	0.000176889	full	0.654789	0.65472	-6.87214e-05	-0.623282	0.533099	-0.0077191	First
Psychiatric	Alcohol Problems	YingCausAge	547	18477	1.02304	0.942804	1.11011	0.584613	0.546659	1	1.96622	1	0.16085	30.228	8	0.000192628	full	0.654789	0.655165	0.000375725	0.714769	0.474751	0.0227803	First
Psychiatric	Alcohol Problems	YingDamAge	547	18477	1.10094	1.01387	1.1955	0.0221634	2.28756	1	2.01882	1	0.15536	31.4047	8	0.000119006	full	0.654789	0.656788	0.00199904	0.885793	0.375729	0.0961654	First
Psychiatric	Alcohol Problems	Zhang_10	547	18477	1.15619	1.06651	1.25342	0.000426326	3.52323	1	1.29248	1	0.255592	28.5336	8	0.000382738	full	0.654789	0.658941	0.00415224	1.25016	0.211241	0.145134	Second
Psychiatric	Alcohol Problems	DunedinPoAm38	547	18477	1.10553	1.01267	1.2069	0.0250041	2.24134	1	0.00463947	1	0.945695	29.9249	8	0.000217935	full	0.654789	0.6556	0.000811097	0.385048	0.700202	0.100323	Third
Respiratory	Allergic and chronic rhinitis	GrimAgeV1	315	17992	0.949738	0.837028	1.07763	0.423657	-0.800092	1	0.00807038	1	0.928418	4.04506	8	0.853035	full	0.573668	0.57582	0.0021513	0.626458	0.531015	-0.0515689	Second
Respiratory	Allergic and chronic rhinitis	DNAmTL	315	17992	1.03444	0.921488	1.16123	0.566021	0.573921	1	1.36696	1	0.242334	4.54859	8	0.804553	full	0.573668	0.575108	0.00143995	0.694425	0.487416	-0.0338558	Telomere length
Respiratory	Allergic and chronic rhinitis	DunedinPACE	315	17992	0.974024	0.863527	1.09866	0.668344	-0.428421	1	0.0520931	1	0.81946	3.92434	8	0.863884	full	0.573668	0.574437	0.000768284	0.392532	0.694665	-0.0263196	Third
Respiratory	Allergic and chronic rhinitis	DunedinPoAm38	315	17992	0.984819	0.870581	1.11405	0.807872	-0.243172	1	1.39726	1	0.237183	4.40407	8	0.818952	full	0.573668	0.57394	0.000271899	0.208689	0.834691	-0.0152972	Third
Respiratory	Allergic and chronic rhinitis	GrimAgeV2	315	17992	0.949919	0.837007	1.07806	0.426155	-0.795789	1	0.0262811	1	0.871216	4.11621	8	0.84649	full	0.573668	0.57662	0.00295173	0.84397	0.398686	-0.0513789	Second
Respiratory	Allergic and chronic rhinitis	Horvath	315	17992	0.948976	0.846948	1.0633	0.366822	-0.902443	1	0.076359	1	0.782294	3.68128	8	0.884675	full	0.573668	0.576221	0.00255251	0.799212	0.424167	-0.0523713	First
Respiratory	Allergic and chronic rhinitis	Horvath_SkinBlood	315	17992	0.977697	0.873053	1.09488	0.696153	-0.390519	1	0.117321	1	0.731958	3.69927	8	0.883186	full	0.573668	0.574376	0.000707403	0.545792	0.585209	-0.0225553	First
Respiratory	Allergic and chronic rhinitis	Lin	315	17992	0.969847	0.86583	1.08636	0.596846	-0.528942	1	0.0344227	1	0.852811	3.71075	8	0.882233	full	0.573668	0.574203	0.000534279	0.296502	0.766847	-0.0306166	First
Respiratory	Allergic and chronic rhinitis	PhenoAge	315	17992	0.968063	0.862666	1.08634	0.581014	-0.551904	1	1.55068	1	0.213035	5.48702	8	0.704478	full	0.573668	0.574825	0.00115691	0.509009	0.610746	-0.032458	Second
Respiratory	Allergic and chronic rhinitis	YingAdaptAge	315	17992	1.02351	0.915358	1.14444	0.683382	0.407853	1	4.80088	1	0.0284452	8.55336	8	0.381361	full	0.573668	0.572511	-0.00115745	-0.847348	0.396801	0.023239	First
Respiratory	Allergic and chronic rhinitis	YingCausAge	315	17992	0.997097	0.889503	1.11771	0.960206	-0.0498949	1	0.295642	1	0.586628	3.86751	8	0.868875	full	0.573668	0.573791	0.000122839	0.403698	0.686434	-0.00290679	First
Respiratory	Allergic and chronic rhinitis	YingDamAge	315	17992	0.973539	0.869457	1.09008	0.642032	-0.46486	1	1.11821	1	0.290303	4.61356	8	0.797967	full	0.573668	0.573662	-6.46522e-06	-0.00370181	0.997046	-0.026817	First
Respiratory	Allergic and chronic rhinitis	Zhang_10	315	17992	0.980779	0.870738	1.10473	0.749231	-0.319654	1	0.242189	1	0.622629	4.38014	8	0.821301	full	0.573668	0.573607	-6.14196e-05	-0.0362169	0.971109	-0.0194085	Second
Respiratory	Allergic and chronic rhinitis	Hannum	315	17992	1.01691	0.907078	1.14004	0.773677	0.287568	1	1.56051	1	0.211591	4.92059	8	0.766029	full	0.573668	0.57372	5.19014e-05	0.076598	0.938943	0.0167693	First
Digestive	Anal fissure	GrimAgeV2	68	18640	0.962663	0.725997	1.27648	0.79153	-0.264324	1	4.42231	1	0.035472	8.5524	8	0.381449	full	0.622943	0.620599	-0.00234382	-0.695679	0.48663	-0.0380516	Second
Digestive	Anal fissure	DNAmTL	68	18640	0.801622	0.6298	1.02032	0.0724069	-1.79655	1	0.274071	1	0.600614	7.07403	8	0.528667	full	0.622943	0.640044	0.0171012	1.13771	0.255241	0.221118	Telomere length
Digestive	Anal fissure	DunedinPACE	68	18640	1.04846	0.805846	1.36412	0.724513	0.352434	1	3.21282	1	0.0730633	8.48547	8	0.387539	full	0.622943	0.624014	0.00107135	0.391864	0.695159	0.0473246	Third
Digestive	Anal fissure	GrimAgeV1	68	18640	0.950349	0.717131	1.25941	0.72297	-0.354492	1	6.10426	1	0.0134856	9.74485	8	0.283393	full	0.622943	0.620664	-0.00227889	-0.56972	0.568867	-0.0509259	Second
Digestive	Anal fissure	DunedinPoAm38	68	18640	1.04691	0.797279	1.37469	0.741525	0.329834	1	4.29107	1	0.038313	8.50694	8	0.385579	full	0.622943	0.625317	0.0023747	0.763683	0.445056	0.0458384	Third
Digestive	Anal fissure	Hannum	68	18640	1.06356	0.827433	1.36707	0.630446	0.4811	1	2.86667	1	0.090432	9.83227	8	0.276996	full	0.622943	0.623317	0.000374536	0.124314	0.901067	0.0616224	First
Digestive	Anal fissure	Horvath	68	18640	1.20079	0.959732	1.5024	0.109489	1.60049	1	0.00631324	1	0.93667	7.03126	8	0.533263	full	0.622943	0.632016	0.0090728	0.83033	0.406352	0.182981	First
Digestive	Anal fissure	Horvath_SkinBlood	68	18640	0.967937	0.75306	1.24413	0.79915	-0.254448	1	0.00625808	1	0.936947	7.11017	8	0.524794	full	0.622943	0.620776	-0.00216645	-0.708931	0.478367	-0.0325878	First
Digestive	Anal fissure	Lin	68	18640	1.01715	0.794056	1.30292	0.892942	0.134582	1	0.148125	1	0.700333	7.28686	8	0.506023	full	0.622943	0.623058	0.000114815	0.32582	0.744561	0.0170015	First
Digestive	Anal fissure	PhenoAge	68	18640	0.901573	0.701045	1.15946	0.419513	-0.807267	1	0.0593485	1	0.807529	7.10644	8	0.525194	full	0.622943	0.621742	-0.00120121	-0.186089	0.852375	-0.103614	Second
Digestive	Anal fissure	YingAdaptAge	68	18640	0.92889	0.720285	1.19791	0.569737	-0.568439	1	0.00147404	1	0.969374	7.09087	8	0.526861	full	0.622943	0.624716	0.00177291	0.34878	0.727254	-0.0737648	First
Digestive	Anal fissure	YingCausAge	68	18640	1.10259	0.865274	1.405	0.429661	0.789772	1	1.77737	1	0.182473	8.71521	8	0.366887	full	0.622943	0.625879	0.00293611	0.546345	0.584829	0.0976624	First
Digestive	Anal fissure	YingDamAge	68	18640	1.21647	0.95577	1.54827	0.111299	1.59238	1	1.43672	1	0.230672	8.1268	8	0.421183	full	0.622943	0.636186	0.0132434	1.10712	0.268242	0.195952	First
Digestive	Anal fissure	Zhang_10	68	18640	0.963683	0.73955	1.25574	0.784166	-0.273894	1	0.46124	1	0.497045	7.09255	8	0.526681	full	0.622943	0.623126	0.000182913	0.0783094	0.937582	-0.0369925	Second
Infections	Infection of anal and rectal regions	GrimAgeV1	39	18734	1.35741	1.02678	1.79449	0.0319074	2.14557	1	0.960794	1	0.326987	7.9249	8	0.440841	full	0.689326	0.695689	0.0063626	0.286699	0.774343	0.305575	Second
Infections	Infection of anal and rectal regions	GrimAgeV2	39	18734	1.35005	0.999786	1.82303	0.050159	1.95861	1	1.05409	1	0.304567	8.19749	8	0.41442	full	0.689326	0.694165	0.00483881	0.23077	0.817494	0.300144	Second
Infections	Infection of anal and rectal regions	DNAmTL	39	18734	1.02005	0.740594	1.40497	0.903253	0.121554	1	0.074666	1	0.78466	6.89457	8	0.548049	full	0.689326	0.689429	0.000102866	0.0632525	0.949565	-0.0198553	Telomere length
Infections	Infection of anal and rectal regions	DunedinPoAm38	39	18734	1.38773	1.0088	1.90899	0.0440285	2.01382	1	3.15165	1	0.0758501	10.6661	8	0.221345	full	0.689326	0.710113	0.0207871	0.986047	0.32411	0.327666	Third
Infections	Infection of anal and rectal regions	Hannum	39	18734	1.20839	0.977529	1.49379	0.0801356	1.7499	1	0.00965867	1	0.921711	6.80846	8	0.557432	full	0.689326	0.69475	0.00542446	0.317169	0.751116	0.189293	First
Infections	Infection of anal and rectal regions	Horvath	39	18734	1.23531	1.00454	1.51908	0.0451808	2.00297	1	2.40666e-05	1	0.996086	6.81603	8	0.556605	full	0.689326	0.696044	0.00671783	0.357514	0.720707	0.21132	First
Infections	Infection of anal and rectal regions	Horvath_SkinBlood	39	18734	1.12606	0.831268	1.5254	0.443284	0.766659	1	0.119575	1	0.729496	6.85695	8	0.552143	full	0.689326	0.692492	0.00316553	0.379604	0.704239	0.118726	First
Infections	Infection of anal and rectal regions	Lin	39	18734	0.969265	0.704996	1.3326	0.847585	-0.192201	1	0.483022	1	0.487057	7.17056	8	0.518347	full	0.689326	0.690403	0.00107666	0.805437	0.420568	-0.0312175	First
Infections	Infection of anal and rectal regions	PhenoAge	39	18734	1.03044	0.752747	1.41057	0.851541	0.187153	1	1.16734	1	0.279948	8.1078	8	0.423012	full	0.689326	0.689015	-0.000311341	-0.143112	0.886202	0.0299835	Second
Infections	Infection of anal and rectal regions	YingAdaptAge	39	18734	0.875529	0.633039	1.21091	0.421747	-0.803394	1	0.24797	1	0.618508	6.90384	8	0.547043	full	0.689326	0.699776	0.0104498	1.28871	0.1975	-0.132927	First
Infections	Infection of anal and rectal regions	YingCausAge	39	18734	1.23264	1.03198	1.4723	0.0210374	2.30731	1	2.1681	1	0.1409	8.96117	8	0.345582	full	0.689326	0.698471	0.00914546	0.456453	0.648065	0.209156	First
Infections	Infection of anal and rectal regions	YingDamAge	39	18734	1.06191	0.776321	1.45257	0.707024	0.375856	1	3.67892	1	0.0551046	10.5279	8	0.229912	full	0.689326	0.691567	0.0022411	0.418754	0.675396	0.060072	First
Infections	Infection of anal and rectal regions	Zhang_10	39	18734	1.11671	0.81861	1.52337	0.485969	0.696735	1	0.570285	1	0.450146	7.24889	8	0.510033	full	0.689326	0.690407	0.00108078	0.176347	0.860022	0.110389	Second
Infections	Infection of anal and rectal regions	DunedinPACE	39	18734	1.2775	0.926973	1.76057	0.134497	1.4966	1	0.0773629	1	0.780903	6.73064	8	0.565954	full	0.689326	0.695539	0.0062131	0.385732	0.699695	0.244903	Third
Digestive	Anorectal fistula	GrimAgeV1	32	18770	1.38171	0.986104	1.93603	0.0602868	1.87869	1	1.18552	1	0.276235	8.7099	8	0.367356	full	0.709796	0.715886	0.00609057	0.329227	0.741984	0.323324	Second
Digestive	Anorectal fistula	GrimAgeV2	32	18770	1.35758	0.946313	1.94757	0.0968542	1.6603	1	0.573325	1	0.44894	8.13675	8	0.420228	full	0.709796	0.715935	0.00613893	0.36166	0.717606	0.305701	Second
Digestive	Anorectal fistula	DNAmTL	32	18770	0.827908	0.582231	1.17725	0.293046	-1.05146	1	0.40709	1	0.52345	8.11106	8	0.422697	full	0.709796	0.715913	0.00611725	0.507365	0.611899	0.188853	Telomere length
Digestive	Anorectal fistula	DunedinPoAm38	32	18770	1.63416	1.13873	2.34515	0.00770026	2.66494	1	1.1366	1	0.286371	8.25878	8	0.408609	full	0.709796	0.737992	0.0281964	1.42699	0.153582	0.491132	Third
Digestive	Anorectal fistula	Hannum	32	18770	1.20315	0.909492	1.59162	0.195159	1.29547	1	1.44936	1	0.228631	9.71798	8	0.285381	full	0.709796	0.720166	0.01037	0.93353	0.350546	0.184942	First
Digestive	Anorectal fistula	Horvath	32	18770	1.05783	0.741745	1.50862	0.756233	0.310432	1	1.94623	1	0.162994	10.2119	8	0.250469	full	0.709796	0.708282	-0.0015143	-0.359673	0.719092	0.0562216	First
Digestive	Anorectal fistula	Horvath_SkinBlood	32	18770	1.06329	0.74244	1.5228	0.737717	0.334878	1	0.035394	1	0.850772	7.88406	8	0.444877	full	0.709796	0.709562	-0.000233483	-0.110323	0.912153	0.0613683	First
Digestive	Anorectal fistula	Lin	32	18770	0.782251	0.54401	1.12483	0.185092	-1.32524	1	0.186216	1	0.666085	7.97367	8	0.436047	full	0.709796	0.723481	0.0136854	1.21415	0.224691	-0.24558	First
Digestive	Anorectal fistula	PhenoAge	32	18770	1.04434	0.729382	1.49529	0.812742	0.23689	1	0.225241	1	0.635076	8.02635	8	0.430901	full	0.709796	0.709848	5.16997e-05	0.0287857	0.977035	0.0433824	Second
Digestive	Anorectal fistula	YingAdaptAge	32	18770	0.664982	0.455928	0.969894	0.034112	-2.11875	1	0.847759	1	0.357187	8.56053	8	0.380713	full	0.709796	0.72851	0.0187136	0.938698	0.347886	-0.407995	First
Digestive	Anorectal fistula	YingCausAge	32	18770	1.20672	0.923174	1.57736	0.169119	1.37504	1	0.14988	1	0.69865	8.02042	8	0.431478	full	0.709796	0.713268	0.00347222	0.325784	0.744588	0.187906	First
Digestive	Anorectal fistula	YingDamAge	32	18770	1.18922	0.838483	1.68667	0.331064	0.971974	1	0.533999	1	0.464931	8.27012	8	0.407538	full	0.709796	0.717269	0.00747312	0.774906	0.438395	0.173298	First
Digestive	Anorectal fistula	Zhang_10	32	18770	1.23675	0.8821	1.73399	0.217796	1.23241	1	1.40055	1	0.236631	8.80658	8	0.358875	full	0.709796	0.707491	-0.00230481	-0.16023	0.8727	0.212489	Second
Digestive	Anorectal fistula	DunedinPACE	32	18770	1.45391	1.00993	2.09307	0.0441015	2.01312	1	0.000984841	1	0.974965	7.80199	8	0.453048	full	0.709796	0.735881	0.026085	1.12076	0.26239	0.374254	Third
Digestive	Anorectal prolapse	GrimAgeV1	31	18829	1.08841	0.742927	1.59457	0.663683	0.434834	1	0.632471	1	0.42645	18.5719	8	0.0173245	full	0.721261	0.721489	0.000228233	0.0677114	0.946015	0.0847216	Second
Digestive	Anorectal prolapse	GrimAgeV2	31	18829	1.0712	0.728713	1.57464	0.726407	0.349908	1	0.684537	1	0.408029	18.8024	8	0.015953	full	0.721261	0.721123	-0.000137283	-0.0529352	0.957784	0.068777	Second
Digestive	Anorectal prolapse	DNAmTL	31	18829	0.87552	0.627944	1.22071	0.433073	-0.783945	1	1.02429	1	0.311503	18.3239	8	0.0189248	full	0.721261	0.726953	0.0056921	0.679272	0.496966	0.132937	Telomere length
Digestive	Anorectal prolapse	DunedinPACE	31	18829	0.967494	0.666807	1.40377	0.861854	-0.174015	1	0.00532726	1	0.941816	18.0601	8	0.0207801	full	0.721261	0.720806	-0.00045475	-0.189429	0.849756	-0.0330458	Third
Digestive	Anorectal prolapse	DunedinPoAm38	31	18829	1.25678	0.864512	1.82702	0.231191	1.1973	1	0.0500829	1	0.822919	17.4645	8	0.0256199	full	0.721261	0.7246	0.00333941	0.275973	0.782569	0.228549	Third
Digestive	Anorectal prolapse	Hannum	31	18829	1.07543	0.770025	1.50197	0.669614	0.426678	1	0.791336	1	0.373696	18.5791	8	0.0172804	full	0.721261	0.723227	0.00196658	0.57368	0.566184	0.0727211	First
Digestive	Anorectal prolapse	Horvath	31	18829	0.995004	0.700998	1.41232	0.977639	-0.0280291	1	1.41053	1	0.234969	18.9355	8	0.0152082	full	0.721261	0.721041	-0.000219653	-0.170145	0.864896	-0.00500865	First
Digestive	Anorectal prolapse	Horvath_SkinBlood	31	18829	0.860003	0.621687	1.18967	0.362316	-0.910961	1	3.42378	1	0.0642639	19.9637	8	0.0104743	full	0.721261	0.728792	0.00753169	0.722516	0.469977	-0.150819	First
Digestive	Anorectal prolapse	Lin	31	18829	1.16739	0.848519	1.60609	0.341687	0.950836	1	0.236912	1	0.626446	18.1051	8	0.0204521	full	0.721261	0.723972	0.00271134	0.358108	0.720262	0.154769	First
Digestive	Anorectal prolapse	PhenoAge	31	18829	1.16276	0.827054	1.63474	0.385631	0.867568	1	0.186758	1	0.665629	18.0576	8	0.0207989	full	0.721261	0.722076	0.000815118	0.124205	0.901153	0.150799	Second
Digestive	Anorectal prolapse	YingAdaptAge	31	18829	1.18459	0.870486	1.61204	0.2812	1.07763	1	0.174203	1	0.676403	17.8776	8	0.0221629	full	0.721261	0.720265	-0.000995302	-0.112316	0.910573	0.169397	First
Digestive	Anorectal prolapse	YingCausAge	31	18829	1.01513	0.721551	1.42816	0.931292	0.0862198	1	0.757117	1	0.384232	18.3531	8	0.0187295	full	0.721261	0.721557	0.000296874	0.603523	0.546161	0.0150167	First
Digestive	Anorectal prolapse	YingDamAge	31	18829	0.841331	0.592957	1.19374	0.333098	-0.967892	1	7.50949	1	0.00613747	25.2463	8	0.00141197	full	0.721261	0.729379	0.00811857	0.745872	0.455745	-0.17277	First
Digestive	Anorectal prolapse	Zhang_10	31	18829	0.876406	0.597751	1.28496	0.499208	-0.675737	1	0.164353	1	0.68518	18.0149	8	0.0211151	full	0.721261	0.721765	0.000504515	0.0988077	0.921291	-0.131926	Second
Eye	Anterior and Intermediate Uveitis	GrimAgeV1	32	18794	0.823967	0.557123	1.21862	0.332175	-0.969742	1	4.28963	1	0.0383455	14.3579	8	0.0729002	full	0.689943	0.702777	0.0128334	0.921187	0.356953	-0.193624	Second
Eye	Anterior and Intermediate Uveitis	DNAmTL	32	18794	0.940166	0.671464	1.31639	0.719391	-0.359273	1	0.509932	1	0.475168	12.0451	8	0.149204	full	0.689943	0.690955	0.00101102	0.257216	0.797012	0.0616987	Telomere length
Eye	Anterior and Intermediate Uveitis	DunedinPACE	32	18794	1.16511	0.815671	1.66425	0.400896	0.840023	1	2.33128	1	0.126798	13.1741	8	0.105998	full	0.689943	0.686379	-0.00356439	-0.318725	0.749935	0.152815	Third
Eye	Anterior and Intermediate Uveitis	DunedinPoAm38	32	18794	1.07363	0.732733	1.57313	0.715479	0.364508	1	5.88843	1	0.0152407	14.9924	8	0.0592935	full	0.689943	0.689594	-0.000349776	-0.0663922	0.947066	0.0710455	Third
Eye	Anterior and Intermediate Uveitis	Hannum	32	18794	0.861209	0.617539	1.20103	0.378575	-0.880525	1	1.54239	1	0.214262	13.4669	8	0.0967644	full	0.689943	0.703998	0.0140543	0.875271	0.381427	-0.149418	First
Eye	Anterior and Intermediate Uveitis	Horvath	32	18794	0.953756	0.680388	1.33696	0.783494	-0.274768	1	1.3294	1	0.248912	13.5236	8	0.0950603	full	0.689943	0.69312	0.0031763	0.570723	0.568187	-0.0473476	First
Eye	Anterior and Intermediate Uveitis	Horvath_SkinBlood	32	18794	1.01061	0.724599	1.40952	0.95042	0.0621795	1	0.000538574	1	0.981485	11.9313	8	0.154294	full	0.689943	0.691604	0.0016606	0.543655	0.586679	0.0105544	First
Eye	Anterior and Intermediate Uveitis	Lin	32	18794	0.939797	0.668914	1.32038	0.720397	-0.357928	1	0.270417	1	0.603052	12.4594	8	0.131855	full	0.689943	0.692269	0.00232518	0.278013	0.781002	-0.0620911	First
Eye	Anterior and Intermediate Uveitis	PhenoAge	32	18794	0.903208	0.643392	1.26794	0.556365	-0.58825	1	0.00342532	1	0.953329	11.8306	8	0.158924	full	0.689943	0.695205	0.00526163	0.523639	0.60053	-0.101803	Second
Eye	Anterior and Intermediate Uveitis	YingAdaptAge	32	18794	1.0202	0.739021	1.40837	0.903218	0.121597	1	0.25423	1	0.614112	12.2553	8	0.140172	full	0.689943	0.688977	-0.000966048	-0.983634	0.325296	0.0200035	First
Eye	Anterior and Intermediate Uveitis	YingCausAge	32	18794	1.04163	0.758652	1.43015	0.800918	0.252159	1	0.788542	1	0.374541	12.9504	8	0.113566	full	0.689943	0.689932	-1.16592e-05	-0.0142541	0.988627	0.0407822	First
Eye	Anterior and Intermediate Uveitis	YingDamAge	32	18794	1.11155	0.795237	1.55368	0.535923	0.618989	1	0.268675	1	0.604222	11.9725	8	0.152436	full	0.689943	0.691827	0.00188379	0.326544	0.744013	0.105756	First
Eye	Anterior and Intermediate Uveitis	Zhang_10	32	18794	1.15235	0.82884	1.60214	0.398985	0.843436	1	4.23991	1	0.0394842	14.1826	8	0.0771292	full	0.689943	0.689315	-0.000627932	-0.0534911	0.957341	0.141807	Second
Eye	Anterior and Intermediate Uveitis	GrimAgeV2	32	18794	0.898587	0.610689	1.32221	0.587377	-0.542641	1	3.15857	1	0.0755292	13.5639	8	0.0938653	full	0.689943	0.69713	0.00718707	0.817398	0.413701	-0.106932	Second
Psychiatric	Anxiety disorders	GrimAgeV1	412	18078	1.082	0.970978	1.20572	0.153633	1.42682	1	0.0215375	1	0.883324	12.0201	8	0.15031	full	0.617523	0.618612	0.00108911	0.491035	0.623402	0.0788137	Second
Psychiatric	Anxiety disorders	DNAmTL	412	18078	0.894206	0.809312	0.988004	0.0280113	-2.19713	1	5.02067e-05	1	0.994347	11.9132	8	0.155118	full	0.617523	0.622487	0.00496387	1.52396	0.127518	0.111819	Telomere length
Psychiatric	Anxiety disorders	DunedinPACE	412	18078	1.0633	0.957908	1.18029	0.249108	1.15252	1	0.00933893	1	0.923014	12.688	8	0.123046	full	0.617523	0.618769	0.00124574	0.60083	0.547953	0.0613786	Third
Psychiatric	Anxiety disorders	DunedinPoAm38	412	18078	1.16324	1.04735	1.29196	0.00474348	2.82396	1	0.00275525	1	0.958138	12.3303	8	0.137064	full	0.617523	0.621399	0.00387641	0.808562	0.418767	0.151212	Third
Psychiatric	Anxiety disorders	Hannum	412	18078	0.960094	0.866199	1.06417	0.437995	-0.775583	1	0.336155	1	0.562057	12.2142	8	0.141898	full	0.617523	0.617414	-0.00010909	-0.0890768	0.929021	-0.0407245	First
Psychiatric	Anxiety disorders	Horvath	412	18078	0.938396	0.849248	1.0369	0.211857	-1.24848	1	0.176907	1	0.674045	12.1001	8	0.146793	full	0.617523	0.619427	0.00190413	0.875792	0.381143	-0.0635833	First
Psychiatric	Anxiety disorders	Horvath_SkinBlood	412	18078	0.939759	0.850135	1.03883	0.224361	-1.21501	1	1.07253	1	0.300374	13.1143	8	0.107977	full	0.617523	0.617269	-0.00025349	-0.129053	0.897316	-0.0621319	First
Psychiatric	Anxiety disorders	Lin	412	18078	0.920411	0.833243	1.0167	0.102306	-1.63378	1	0.101377	1	0.750183	11.9293	8	0.154388	full	0.617523	0.618838	0.00131458	0.549862	0.582414	-0.0829348	First
Psychiatric	Anxiety disorders	PhenoAge	412	18078	1.02471	0.92666	1.13314	0.634275	0.475719	1	0.00539796	1	0.941431	11.9332	8	0.15421	full	0.617523	0.617726	0.000202517	0.382702	0.701941	0.0244124	Second
Psychiatric	Anxiety disorders	YingAdaptAge	412	18078	0.970283	0.877519	1.07285	0.556261	-0.588405	1	0.00589054	1	0.938823	11.898	8	0.155811	full	0.617523	0.618177	0.000653716	0.73474	0.462498	-0.0301675	First
Psychiatric	Anxiety disorders	YingCausAge	412	18078	0.990029	0.895213	1.09489	0.845323	-0.195089	1	0.0571807	1	0.811009	11.961	8	0.152954	full	0.617523	0.617686	0.000163498	0.316781	0.75141	-0.0100206	First
Psychiatric	Anxiety disorders	YingDamAge	412	18078	0.962692	0.871579	1.06333	0.453535	-0.749535	1	0.408106	1	0.522932	12.3636	8	0.135705	full	0.617523	0.618846	0.00132323	0.89822	0.369068	-0.0380222	First
Psychiatric	Anxiety disorders	Zhang_10	412	18078	1.09994	0.995048	1.21589	0.0624756	1.86291	1	1.83416	1	0.175636	15.3084	8	0.0534194	full	0.617523	0.620628	0.00310508	1.05277	0.292448	0.0952549	Second
Psychiatric	Anxiety disorders	GrimAgeV2	412	18078	1.10869	0.994704	1.23574	0.0623114	1.86407	1	0.160741	1	0.688475	11.9516	8	0.153375	full	0.617523	0.619328	0.00180479	0.617785	0.536717	0.10318	Second
Digestive	Appendicitis	Zhang_10	108	18069	0.999017	0.814808	1.22487	0.992453	-0.00945948	1	0.656745	1	0.417711	6.31578	8	0.611905	full	0.636113	0.636153	3.91795e-05	0.814004	0.415643	-0.000983687	Second
Digestive	Appendicitis	YingDamAge	108	18069	1.00764	0.830067	1.2232	0.938662	0.0769516	1	1.54406	1	0.214015	7.963	8	0.437093	full	0.636113	0.635912	-0.000201053	-0.455176	0.648983	0.00761113	First
Digestive	Appendicitis	GrimAgeV1	108	18069	1.08373	0.875447	1.34157	0.460261	0.738417	1	0.818051	1	0.365751	6.46552	8	0.595235	full	0.636113	0.638045	0.00193114	0.491157	0.623316	0.080408	Second
Digestive	Appendicitis	GrimAgeV2	108	18069	1.08555	0.875585	1.34586	0.45417	0.748482	1	0.417393	1	0.518241	6.25445	8	0.618753	full	0.636113	0.63795	0.0018368	0.467897	0.639858	0.0820835	Second
Digestive	Appendicitis	DNAmTL	108	18069	0.907353	0.745354	1.10456	0.332586	-0.968918	1	0.210826	1	0.646121	6.06041	8	0.640465	full	0.636113	0.63784	0.00172648	0.316824	0.751377	0.0972239	Telomere length
Digestive	Appendicitis	DunedinPACE	108	18069	1.18447	0.966659	1.45135	0.102486	1.63292	1	2.93228	1	0.0868248	9.40866	8	0.309003	full	0.636113	0.639021	0.00290805	0.347416	0.728279	0.169292	Third
Digestive	Appendicitis	DunedinPoAm38	108	18069	1.13541	0.921777	1.39855	0.232437	1.1941	1	1.0478	1	0.306015	6.69961	8	0.569361	full	0.636113	0.638375	0.0022621	0.336366	0.736595	0.126991	Third
Digestive	Appendicitis	Hannum	108	18069	1.21577	1.05195	1.40509	0.00814702	2.64592	1	0.631625	1	0.42676	6.23569	8	0.620849	full	0.636113	0.651092	0.0149784	1.16667	0.243345	0.195375	First
Digestive	Appendicitis	Horvath	108	18069	1.03747	0.855443	1.25823	0.708625	0.373704	1	0.48346	1	0.486859	6.39357	8	0.603235	full	0.636113	0.636796	0.000682549	0.460423	0.645213	0.036783	First
Digestive	Appendicitis	Horvath_SkinBlood	108	18069	1.15331	0.957196	1.38961	0.133624	1.49996	1	0.000295297	1	0.98629	6.04622	8	0.642055	full	0.636113	0.644478	0.00836483	1.19643	0.231529	0.142638	First
Digestive	Appendicitis	Lin	108	18069	1.05527	0.871078	1.27842	0.582514	0.549716	1	2.08521	1	0.148732	8.39	8	0.39633	full	0.636113	0.637978	0.00186464	0.705866	0.480271	0.0538007	First
Digestive	Appendicitis	PhenoAge	108	18069	0.981647	0.80596	1.19563	0.853923	-0.184115	1	2.0391	1	0.1533	8.60997	8	0.376259	full	0.636113	0.636281	0.000167544	0.102441	0.918406	-0.0185239	Second
Digestive	Appendicitis	YingAdaptAge	108	18069	1.00326	0.825811	1.21884	0.973851	0.0327785	1	0.165663	1	0.683995	6.14429	8	0.631073	full	0.636113	0.636077	-3.60864e-05	-0.480066	0.631181	0.00325517	First
Digestive	Appendicitis	YingCausAge	108	18069	1.09749	0.913621	1.31836	0.32005	0.994355	1	0.635308	1	0.425415	6.80607	8	0.557693	full	0.636113	0.638614	0.00250027	0.516686	0.605376	0.093026	First
Respiratory	Aspiration pneumonitis	GrimAgeV2	77	18848	1.52611	1.2797	1.81997	2.53855e-06	4.70501	1	0.409856	1	0.522042	5.75805	8	0.674312	full	0.820346	0.844986	0.0246401	2.77027	0.00560094	0.422722	Second
Respiratory	Aspiration pneumonitis	DNAmTL	77	18848	0.836022	0.685217	1.02001	0.0776083	-1.76474	1	1.63875	1	0.200498	7.39779	8	0.494384	full	0.820346	0.824492	0.00414635	1.54792	0.121642	0.179101	Telomere length
Respiratory	Aspiration pneumonitis	DunedinPACE	77	18848	1.52413	1.24024	1.873	6.1411e-05	4.00732	1	8.9761	1	0.00273534	16.1405	8	0.0404127	full	0.820346	0.838438	0.0180923	1.61166	0.107036	0.421422	Third
Respiratory	Aspiration pneumonitis	DunedinPoAm38	77	18848	1.46284	1.16769	1.83258	0.000938438	3.30836	1	9.00959	1	0.00268567	16.6398	8	0.0340856	full	0.820346	0.835173	0.0148267	1.94713	0.0515186	0.380377	Third
Respiratory	Aspiration pneumonitis	Hannum	77	18848	1.17604	1.0235	1.35132	0.0221541	2.28772	1	0.0783005	1	0.779614	5.98892	8	0.648473	full	0.820346	0.832211	0.0118648	2.11078	0.034791	0.162157	First
Respiratory	Aspiration pneumonitis	Horvath	77	18848	1.04535	0.860472	1.26995	0.655135	0.446639	1	0.0942864	1	0.758797	6.07805	8	0.638489	full	0.820346	0.817158	-0.00318812	-1.53531	0.124709	0.0443505	First
Respiratory	Aspiration pneumonitis	Horvath_SkinBlood	77	18848	0.894177	0.727966	1.09834	0.286411	-1.06603	1	0.061523	1	0.804105	6.13949	8	0.63161	full	0.820346	0.81165	-0.00869606	-1.07258	0.283458	-0.111851	First
Respiratory	Aspiration pneumonitis	Lin	77	18848	0.938747	0.762607	1.15557	0.551048	-0.596191	1	0.765315	1	0.38167	6.88076	8	0.549551	full	0.820346	0.818299	-0.00204723	-0.548083	0.583635	-0.0632095	First
Respiratory	Aspiration pneumonitis	PhenoAge	77	18848	1.32385	1.14416	1.53177	0.000163587	3.76948	1	0.0117638	1	0.91363	5.63282	8	0.688284	full	0.820346	0.836049	0.0157026	2.25024	0.024434	0.280547	Second
Respiratory	Aspiration pneumonitis	YingAdaptAge	77	18848	0.885841	0.727688	1.07837	0.227017	-1.20808	1	0.833428	1	0.361283	6.93938	8	0.543187	full	0.820346	0.814456	-0.00588985	-1.23788	0.215759	-0.121218	First
Respiratory	Aspiration pneumonitis	YingCausAge	77	18848	1.06817	0.89937	1.26865	0.452379	0.751455	1	0.862899	1	0.352929	6.5077	8	0.590553	full	0.820346	0.817358	-0.00298748	-2.33725	0.0194261	0.0659473	First
Respiratory	Aspiration pneumonitis	YingDamAge	77	18848	1.12649	0.916101	1.38519	0.258813	1.1292	1	0.617668	1	0.431915	6.46503	8	0.595289	full	0.820346	0.815724	-0.00462235	-2.74586	0.0060353	0.119103	First
Respiratory	Aspiration pneumonitis	Zhang_10	77	18848	1.35358	1.13132	1.6195	0.000938732	3.30827	1	3.69321	1	0.0546343	9.46363	8	0.304705	full	0.820346	0.833114	0.0127677	1.51211	0.130506	0.302751	Second
Respiratory	Aspiration pneumonitis	GrimAgeV1	77	18848	1.44942	1.22226	1.71879	1.97478e-05	4.26772	1	0.405632	1	0.524195	5.78236	8	0.671596	full	0.820346	0.841052	0.0207062	2.62364	0.00869963	0.371163	Second
Respiratory	Asthma	GrimAgeV1	459	17843	1.00871	0.911627	1.11612	0.866667	0.167893	1	0.276714	1	0.598863	13.7433	8	0.0887056	full	0.634336	0.634308	-2.74462e-05	-0.254614	0.799021	0.00866813	Second
Respiratory	Asthma	DNAmTL	459	17843	0.973466	0.887088	1.06825	0.57054	-0.567257	1	0.00323623	1	0.954635	13.2361	8	0.10398	full	0.634336	0.634903	0.000567346	0.94177	0.346311	0.0268922	Telomere length
Respiratory	Asthma	DunedinPACE	459	17843	1.12386	1.02105	1.23701	0.0170472	2.38569	1	2.83695	1	0.0921187	16.2676	8	0.0387056	full	0.634336	0.639765	0.0054297	1.78112	0.0748934	0.116766	Third
Respiratory	Asthma	DunedinPoAm38	459	17843	1.09474	0.991225	1.20906	0.0740877	1.78607	1	0.161543	1	0.68774	13.5294	8	0.0948857	full	0.634336	0.637513	0.00317711	1.39099	0.164228	0.0905125	Third
Respiratory	Asthma	Hannum	459	17843	1.00369	0.916108	1.09963	0.937061	0.0789645	1	1.05075	1	0.305335	14.1277	8	0.0784959	full	0.634336	0.634354	1.81721e-05	0.165229	0.868764	0.00367825	First
Respiratory	Asthma	Horvath	459	17843	0.973638	0.888007	1.06753	0.569498	-0.568791	1	4.02842	1	0.0447399	17.6543	8	0.0239729	full	0.634336	0.634781	0.00044553	0.537615	0.590843	-0.0267157	First
Respiratory	Asthma	Horvath_SkinBlood	459	17843	0.906098	0.828778	0.990631	0.0302471	-2.16684	1	0.0968925	1	0.755591	13.11	8	0.10812	full	0.634336	0.637652	0.00331635	1.17506	0.23997	-0.0986079	First
Respiratory	Asthma	Lin	459	17843	0.891725	0.812813	0.978298	0.0153458	-2.42411	1	2.01146	1	0.156115	15.3894	8	0.052001	full	0.634336	0.637582	0.00324692	1.02249	0.306551	-0.114597	First
Respiratory	Asthma	PhenoAge	459	17843	1.04222	0.95131	1.14183	0.374481	0.888111	1	0.00618462	1	0.937317	13.2776	8	0.10265	full	0.634336	0.635001	0.0006651	0.70223	0.482536	0.0413573	Second
Respiratory	Asthma	YingAdaptAge	459	17843	0.917071	0.836068	1.00592	0.0665246	-1.83487	1	0.273173	1	0.601211	13.7033	8	0.0898344	full	0.634336	0.636204	0.0018686	0.749891	0.45332	-0.0865708	First
Respiratory	Asthma	YingCausAge	459	17843	1.00706	0.919442	1.10303	0.879562	0.151525	1	0.828116	1	0.362818	14.12	8	0.0786899	full	0.634336	0.634334	-1.25325e-06	-0.0738699	0.941114	0.00703707	First
Respiratory	Asthma	YingDamAge	459	17843	1.00203	0.914197	1.09831	0.965371	0.0434141	1	0.527998	1	0.46745	13.7823	8	0.0876192	full	0.634336	0.63433	-5.38897e-06	-0.117332	0.906597	0.00203208	First
Respiratory	Asthma	Zhang_10	459	17843	1.09804	1.00201	1.20329	0.0451845	2.00293	1	0.847212	1	0.357342	14.0725	8	0.079896	full	0.634336	0.637909	0.00357389	1.44877	0.147402	0.0935307	Second
Respiratory	Asthma	GrimAgeV2	459	17843	1.03117	0.932017	1.14086	0.551824	0.59503	1	0.154379	1	0.694385	13.6051	8	0.0926564	full	0.634336	0.634518	0.000182849	0.385469	0.69989	0.0306912	Second
Cardiovascular	Atrioventricular block, first degree	GrimAgeV1	32	18853	1.02873	0.72599	1.45771	0.873457	0.159269	1	0.848063	1	0.357101	4.05621	8	0.852016	full	0.846403	0.845329	-0.00107427	-0.373957	0.708436	0.0283224	Second
Cardiovascular	Atrioventricular block, first degree	GrimAgeV2	32	18853	0.970097	0.683197	1.37748	0.865237	-0.169712	1	0.291003	1	0.589578	3.4892	8	0.900026	full	0.846403	0.845475	-0.000928152	-0.219071	0.826595	-0.0303588	Second
Cardiovascular	Atrioventricular block, first degree	DNAmTL	32	18853	0.956411	0.696191	1.3139	0.783263	-0.27507	1	0.446935	1	0.503794	3.93499	8	0.862941	full	0.846403	0.845681	-0.000722265	-0.447125	0.654785	0.0445674	Telomere length
Cardiovascular	Atrioventricular block, first degree	DunedinPACE	32	18853	1.04267	0.743125	1.46296	0.80892	0.241819	1	0.00503561	1	0.943428	3.48246	8	0.900547	full	0.846403	0.84944	0.00303683	0.905578	0.365159	0.0417848	Third
Cardiovascular	Atrioventricular block, first degree	DunedinPoAm38	32	18853	1.03016	0.714425	1.48543	0.873569	0.159127	1	0.0172409	1	0.895534	3.51886	8	0.897721	full	0.846403	0.846166	-0.000237434	-1.24764	0.212162	0.0297139	Third
Cardiovascular	Atrioventricular block, first degree	Hannum	32	18853	1.12154	0.879572	1.43006	0.354929	0.925071	1	0.591553	1	0.441819	4.22301	8	0.836463	full	0.846403	0.844422	-0.00198083	-0.783349	0.433422	0.114699	First
Cardiovascular	Atrioventricular block, first degree	Horvath	32	18853	0.958464	0.697538	1.31699	0.79358	-0.261665	1	8.0619	1	0.00452057	12.7756	8	0.119807	full	0.846403	0.846553	0.000149434	0.0191535	0.984719	-0.0424237	First
Cardiovascular	Atrioventricular block, first degree	Horvath_SkinBlood	32	18853	0.964856	0.705742	1.31911	0.822585	-0.224222	1	0.000731137	1	0.978428	3.36104	8	0.909703	full	0.846403	0.845942	-0.000461585	-0.0601729	0.952018	-0.0357759	First
Cardiovascular	Atrioventricular block, first degree	Lin	32	18853	1.10222	0.829385	1.46482	0.502371	0.670763	1	0.288989	1	0.590869	3.70158	8	0.882994	full	0.846403	0.846186	-0.00021751	-0.707391	0.479324	0.0973292	First
Cardiovascular	Atrioventricular block, first degree	PhenoAge	32	18853	1.11639	0.828997	1.50341	0.468435	0.725028	1	0.0612105	1	0.804593	3.4217	8	0.905181	full	0.846403	0.846443	3.98491e-05	0.405346	0.685223	0.1101	Second
Cardiovascular	Atrioventricular block, first degree	YingAdaptAge	32	18853	1.18435	0.934558	1.50092	0.161517	1.39999	1	0.482617	1	0.487239	3.7594	8	0.878153	full	0.846403	0.845663	-0.000740529	-0.175274	0.860865	0.169197	First
Cardiovascular	Atrioventricular block, first degree	YingCausAge	32	18853	1.145	0.919442	1.42588	0.226411	1.20966	1	2.10531	1	0.146789	5.76262	8	0.673802	full	0.846403	0.846236	-0.000167698	-0.286684	0.774354	0.135401	First
Cardiovascular	Atrioventricular block, first degree	YingDamAge	32	18853	1.04013	0.754819	1.43327	0.809939	0.240505	1	0.869517	1	0.351089	4.36649	8	0.822637	full	0.846403	0.843317	-0.00308664	-0.813791	0.415765	0.039342	First
Cardiovascular	Atrioventricular block, first degree	Zhang_10	32	18853	1.07704	0.784522	1.47862	0.646228	0.459009	1	0.150801	1	0.697771	3.61856	8	0.889796	full	0.846403	0.847946	0.00154249	0.395539	0.692445	0.0742128	Second
Haematological or immunological	Vitamin B12 deficiency anaemia	GrimAgeV2	81	18810	1.00736	0.797697	1.27213	0.950901	0.0615749	1	2.84468	1	0.0916768	13.5345	8	0.0947334	full	0.71097	0.711287	0.000317063	0.221808	0.824463	0.00733112	Second
Haematological or immunological	Vitamin B12 deficiency anaemia	DNAmTL	81	18810	0.775648	0.631633	0.952498	0.0153329	-2.42442	1	1.59601	1	0.20647	10.8094	8	0.212736	full	0.71097	0.722716	0.0117452	1.19172	0.233371	0.254057	Telomere length
Haematological or immunological	Vitamin B12 deficiency anaemia	DunedinPACE	81	18810	1.09574	0.876523	1.36979	0.422077	0.802822	1	0.166068	1	0.68363	8.78337	8	0.360899	full	0.71097	0.711411	0.000440329	0.140376	0.888363	0.0914342	Third
Haematological or immunological	Vitamin B12 deficiency anaemia	DunedinPoAm38	81	18810	0.913883	0.723639	1.15414	0.449535	-0.756191	1	0.0365912	1	0.8483	9.13498	8	0.331037	full	0.71097	0.713707	0.00273623	0.681195	0.495748	-0.0900526	Third
Haematological or immunological	Vitamin B12 deficiency anaemia	Hannum	81	18810	0.85848	0.694384	1.06136	0.158589	-1.40983	1	0.336073	1	0.562105	9.21613	8	0.324393	full	0.71097	0.72028	0.00930952	1.21118	0.225827	-0.152592	First
Haematological or immunological	Vitamin B12 deficiency anaemia	Horvath	81	18810	0.849105	0.686843	1.0497	0.130607	-1.51171	1	3.64963	1	0.0560818	12.7432	8	0.120997	full	0.71097	0.718542	0.00757194	0.961606	0.336247	-0.163572	First
Haematological or immunological	Vitamin B12 deficiency anaemia	Horvath_SkinBlood	81	18810	0.914459	0.742012	1.12698	0.401615	-0.83874	1	0.058521	1	0.808849	9.00105	8	0.342207	full	0.71097	0.713584	0.00261363	0.432047	0.665707	-0.089423	First
Haematological or immunological	Vitamin B12 deficiency anaemia	Lin	81	18810	1.01203	0.822251	1.24562	0.910111	0.112899	1	0.0134197	1	0.907777	8.85586	8	0.354601	full	0.71097	0.710884	-8.63519e-05	-0.12748	0.89856	0.0119622	First
Haematological or immunological	Vitamin B12 deficiency anaemia	PhenoAge	81	18810	0.917322	0.741001	1.1356	0.428129	-0.792398	1	0.0732639	1	0.786643	8.93119	8	0.348134	full	0.71097	0.713564	0.00259385	0.52955	0.596424	-0.086297	Second
Haematological or immunological	Vitamin B12 deficiency anaemia	YingAdaptAge	81	18810	1.17446	0.985394	1.3998	0.0725428	1.7957	1	7.75438	1	0.00535825	16.1092	8	0.0408436	full	0.71097	0.711468	0.000497677	0.0644171	0.948638	0.160808	First
Haematological or immunological	Vitamin B12 deficiency anaemia	YingCausAge	81	18810	0.848638	0.686426	1.04918	0.12942	-1.51639	1	4.31334	1	0.0378147	13.7274	8	0.0891519	full	0.71097	0.71847	0.00749943	0.817472	0.413659	-0.164122	First
Haematological or immunological	Vitamin B12 deficiency anaemia	YingDamAge	81	18810	1.00722	0.812708	1.2483	0.947576	0.0657515	1	0.114837	1	0.734703	9.09659	8	0.334213	full	0.71097	0.710863	-0.000107445	-0.0917644	0.926885	0.0071985	First
Haematological or immunological	Vitamin B12 deficiency anaemia	GrimAgeV1	81	18810	1.00274	0.794722	1.26521	0.981581	0.0230873	1	3.26789	1	0.0706486	14.4446	8	0.0708884	full	0.71097	0.711462	0.000491744	0.353576	0.723657	0.00273869	Second
Haematological or immunological	Vitamin B12 deficiency anaemia	Zhang_10	81	18810	0.954077	0.76254	1.19372	0.68094	-0.411181	1	0.00516727	1	0.942694	8.97274	8	0.344601	full	0.71097	0.710554	-0.000416598	-0.138608	0.88976	-0.0470109	Second
Infections	Bacterial Diseases (excl TB)	GrimAgeV2	1003	17030	1.18488	1.11031	1.26446	3.13426e-07	5.11519	1	0.398303	1	0.527967	17.8731	8	0.0221983	full	0.652323	0.657107	0.00478405	1.91888	0.0549998	0.169643	Second
Infections	Bacterial Diseases (excl TB)	DNAmTL	1003	17030	0.936889	0.88176	0.995465	0.0351271	-2.10689	1	0.278933	1	0.597401	16.65	8	0.0339674	full	0.652323	0.653946	0.00162301	1.7182	0.0857596	0.0651904	Telomere length
Infections	Bacterial Diseases (excl TB)	DunedinPACE	1003	17030	1.21051	1.13643	1.28941	3.03651e-09	5.92961	1	0.000241669	1	0.987597	17.1129	8	0.0289547	full	0.652323	0.657192	0.00486971	1.48109	0.138582	0.191041	Third
Infections	Bacterial Diseases (excl TB)	GrimAgeV1	1003	17030	1.13607	1.06436	1.21261	0.000125646	3.83484	1	0.659253	1	0.416824	18.0666	8	0.0207325	full	0.652323	0.655063	0.00274045	1.5411	0.123292	0.127572	Second
Infections	Bacterial Diseases (excl TB)	Hannum	1003	17030	1.00419	0.94672	1.06515	0.889402	0.139061	1	0.0224028	1	0.881021	16.4697	8	0.0361297	full	0.652323	0.652309	-1.3437e-05	-0.461639	0.644341	0.00418127	First
Infections	Bacterial Diseases (excl TB)	Horvath	1003	17030	0.992585	0.934264	1.05455	0.809637	-0.240895	1	1.04583	1	0.306469	17.1452	8	0.0286321	full	0.652323	0.651879	-0.00044429	-0.860721	0.389392	-0.0074424	First
Infections	Bacterial Diseases (excl TB)	Horvath_SkinBlood	1003	17030	0.94651	0.891643	1.00475	0.07118	-1.80433	1	0.620867	1	0.430725	16.5926	8	0.0346419	full	0.652323	0.648883	-0.00344011	-2.08809	0.0367895	-0.0549733	First
Infections	Bacterial Diseases (excl TB)	DunedinPoAm38	1003	17030	1.14697	1.07427	1.22459	4.05699e-05	4.10421	1	0.161339	1	0.687926	16.7066	8	0.0333137	full	0.652323	0.655249	0.00292583	1.33702	0.181215	0.137122	Third
Infections	Bacterial Diseases (excl TB)	PhenoAge	1003	17030	1.14301	1.07704	1.21301	1.04626e-05	4.40739	1	1.53699	1	0.215067	18.2049	8	0.0197416	full	0.652323	0.656968	0.00464508	2.0679	0.0386495	0.133661	Second
Infections	Bacterial Diseases (excl TB)	YingAdaptAge	1003	17030	1.01457	0.957492	1.07505	0.62437	0.489667	1	0.783035	1	0.376214	17.2496	8	0.0276128	full	0.652323	0.652613	0.000289765	1.60865	0.107692	0.0144663	First
Infections	Bacterial Diseases (excl TB)	YingCausAge	1003	17030	0.980937	0.924379	1.04096	0.525269	-0.635244	1	1.62198	1	0.202816	17.3597	8	0.0265737	full	0.652323	0.651299	-0.00102363	-1.27257	0.203172	-0.0192472	First
Infections	Bacterial Diseases (excl TB)	Lin	1003	17030	1.00521	0.94655	1.06751	0.865456	0.169433	1	2.28356	1	0.130751	18.1584	8	0.0200699	full	0.652323	0.652131	-0.000191352	-1.12478	0.260682	0.00519794	First
Infections	Bacterial Diseases (excl TB)	YingDamAge	1003	17030	0.96109	0.903853	1.02195	0.205193	-1.2669	1	0.0955378	1	0.757252	16.4754	8	0.0360592	full	0.652323	0.650956	-0.00136684	-1.1628	0.244912	-0.0396877	First
Infections	Bacterial Diseases (excl TB)	Zhang_10	1003	17030	1.1072	1.04255	1.17585	0.000907304	3.3178	1	1.02121	1	0.312233	17.1504	8	0.0285809	full	0.652323	0.652986	0.000663325	0.389022	0.69726	0.101831	Second
Psychiatric	Bipolar affective disorder and mania	GrimAgeV1	36	18831	1.07681	0.744086	1.5583	0.694744	0.392425	1	0.62525	1	0.429103	6.99017	8	0.537693	full	0.766543	0.769101	0.0025583	0.66841	0.503872	0.0739997	Second
Psychiatric	Bipolar affective disorder and mania	GrimAgeV2	36	18831	1.19227	0.825987	1.72099	0.347672	0.939114	1	0.781567	1	0.376662	7.06631	8	0.529496	full	0.766543	0.772902	0.00635955	0.858137	0.390817	0.175863	Second
Psychiatric	Bipolar affective disorder and mania	DNAmTL	36	18831	0.787507	0.562896	1.10174	0.163193	-1.39441	1	0.241292	1	0.623275	5.90668	8	0.657684	full	0.766543	0.779016	0.0124738	1.59249	0.111275	0.238883	Telomere length
Psychiatric	Bipolar affective disorder and mania	DunedinPACE	36	18831	1.15078	0.810632	1.63366	0.432097	0.785609	1	0.0412283	1	0.839098	5.79709	8	0.669949	full	0.766543	0.771165	0.00462298	0.635503	0.525101	0.14044	Third
Psychiatric	Bipolar affective disorder and mania	DunedinPoAm38	36	18831	1.12846	0.788664	1.61466	0.50851	0.661159	1	0.936516	1	0.333176	7.6862	8	0.464707	full	0.766543	0.768617	0.00207502	0.402376	0.687407	0.120853	Third
Psychiatric	Bipolar affective disorder and mania	Hannum	36	18831	1.27847	0.998997	1.63614	0.0509349	1.95203	1	2.97697e-05	1	0.995647	5.7336	8	0.677044	full	0.766543	0.778174	0.0116313	1.22315	0.221274	0.245667	First
Psychiatric	Bipolar affective disorder and mania	Horvath	36	18831	0.776045	0.555955	1.08326	0.136227	-1.48999	1	0.000499793	1	0.982164	5.72284	8	0.678246	full	0.766543	0.775667	0.00912477	1.03543	0.300468	-0.253544	First
Psychiatric	Bipolar affective disorder and mania	Horvath_SkinBlood	36	18831	1.34129	1.00526	1.78963	0.0459707	1.99566	1	0.0138286	1	0.906389	5.7085	8	0.679846	full	0.766543	0.775151	0.00860897	0.917859	0.358693	0.293629	First
Psychiatric	Bipolar affective disorder and mania	Lin	36	18831	0.965445	0.68551	1.3597	0.840477	-0.201283	1	1.43142	1	0.231533	6.74854	8	0.56399	full	0.766543	0.766987	0.000444858	0.281446	0.778368	-0.0351656	First
Psychiatric	Bipolar affective disorder and mania	PhenoAge	36	18831	1.15233	0.822156	1.6151	0.410428	0.82314	1	0.0226136	1	0.880466	5.64244	8	0.687213	full	0.766543	0.769689	0.00314652	0.644476	0.519267	0.141787	Second
Psychiatric	Bipolar affective disorder and mania	YingAdaptAge	36	18831	1.06964	0.759846	1.50575	0.699586	0.385879	1	0.735429	1	0.391129	6.21201	8	0.623497	full	0.766543	0.765359	-0.00118382	-0.437571	0.661697	0.0673249	First
Psychiatric	Bipolar affective disorder and mania	YingDamAge	36	18831	1.15209	0.822193	1.61434	0.410774	0.822532	1	5.81823	1	0.0158609	11.2285	8	0.189084	full	0.766543	0.770147	0.00360468	0.609467	0.542215	0.141574	First
Psychiatric	Bipolar affective disorder and mania	Zhang_10	36	18831	1.25772	0.918749	1.72175	0.1524	1.43111	1	0.00599604	1	0.938278	5.63652	8	0.687873	full	0.766543	0.778702	0.012159	1.28738	0.19796	0.229301	Second
Psychiatric	Bipolar affective disorder and mania	YingCausAge	36	18831	0.898757	0.631068	1.27999	0.554068	-0.591676	1	5.33456	1	0.0209067	10.4919	8	0.232182	full	0.766543	0.766105	-0.000437469	-0.0978769	0.92203	-0.106743	First
Digestive	Barrett's oesophagus	GrimAgeV1	71	18843	1.2751	1.01476	1.60223	0.0370029	2.08573	1	0.659981	1	0.416567	5.89804	8	0.658652	full	0.705484	0.710248	0.00476436	0.469603	0.638639	0.243023	Second
Digestive	Barrett's oesophagus	GrimAgeV2	71	18843	1.27223	1.00738	1.60671	0.0431996	2.02178	1	0.478189	1	0.489244	5.80777	8	0.668754	full	0.705484	0.711018	0.00553416	0.568677	0.569576	0.240771	Second
Digestive	Barrett's oesophagus	DNAmTL	71	18843	0.87768	0.702699	1.09623	0.250107	-1.15009	1	2.89643	1	0.0887762	7.82108	8	0.45114	full	0.705484	0.708128	0.00264403	0.37817	0.705304	0.130473	Telomere length
Digestive	Barrett's oesophagus	DunedinPoAm38	71	18843	1.23221	0.970118	1.5651	0.0870148	1.71136	1	1.19993	1	0.273335	6.10414	8	0.635568	full	0.705484	0.70726	0.0017767	0.225474	0.82161	0.208808	Third
Digestive	Barrett's oesophagus	Hannum	71	18843	1.17734	0.986226	1.40549	0.0708363	1.80653	1	2.25762	1	0.132958	7.62469	8	0.470963	full	0.705484	0.719044	0.0135601	1.09346	0.274191	0.163258	First
Digestive	Barrett's oesophagus	Horvath	71	18843	1.16118	0.950892	1.41797	0.142648	1.466	1	2.86331	1	0.0906206	8.9527	8	0.346302	full	0.705484	0.707972	0.00248797	0.267536	0.789056	0.149436	First
Digestive	Barrett's oesophagus	DunedinPACE	71	18843	1.12397	0.887766	1.42302	0.331575	0.970947	1	0.473278	1	0.491483	5.88889	8	0.659676	full	0.705484	0.709117	0.00363292	0.628889	0.529421	0.116868	Third
Digestive	Barrett's oesophagus	Lin	71	18843	1.36637	1.20007	1.55571	2.42315e-06	4.71449	1	0.272653	1	0.601558	6.28908	8	0.614886	full	0.705484	0.744913	0.0394294	1.91854	0.0550424	0.312155	First
Digestive	Barrett's oesophagus	PhenoAge	71	18843	1.32296	1.10714	1.58087	0.00206963	3.08005	1	2.00969e-05	1	0.996423	5.85761	8	0.663178	full	0.705484	0.719546	0.0140628	0.930117	0.352311	0.279875	Second
Digestive	Barrett's oesophagus	YingAdaptAge	71	18843	1.08115	0.882475	1.32454	0.451368	0.753136	1	2.4741	1	0.115736	8.30786	8	0.40399	full	0.705484	0.708646	0.00316249	0.76203	0.446042	0.0780211	First
Digestive	Barrett's oesophagus	Horvath_SkinBlood	71	18843	1.14734	0.926238	1.42122	0.208233	1.25844	1	3.61559	1	0.0572403	10.4083	8	0.237531	full	0.705484	0.711417	0.00593332	0.736599	0.461366	0.137447	First
Digestive	Barrett's oesophagus	YingDamAge	71	18843	1.25089	1.00529	1.55647	0.0447124	2.00735	1	0.348875	1	0.55475	6.40375	8	0.602103	full	0.705484	0.713606	0.00812193	0.730645	0.464996	0.223852	First
Digestive	Barrett's oesophagus	Zhang_10	71	18843	1.16872	0.939243	1.45427	0.162122	1.39797	1	0.231689	1	0.630274	6.82342	8	0.555799	full	0.705484	0.707335	0.00185172	0.281055	0.778668	0.15591	Second
Digestive	Barrett's oesophagus	YingCausAge	71	18843	1.14898	0.955079	1.38225	0.14085	1.47263	1	1.19246	1	0.274834	7.23338	8	0.511675	full	0.705484	0.710211	0.0047276	0.514188	0.60712	0.138876	First
Neurological	Bell's palsy	GrimAgeV1	44	18811	1.00797	0.72006	1.41099	0.963119	0.0462402	1	0.000164495	1	0.989767	4.61893	8	0.79742	full	0.700403	0.700134	-0.000268847	-0.631083	0.527986	0.00793531	Second
Neurological	Bell's palsy	GrimAgeV2	44	18811	1.02173	0.729921	1.43021	0.900284	0.125302	1	0.00896588	1	0.924562	4.70637	8	0.788449	full	0.700403	0.699841	-0.000561915	-0.597533	0.550151	0.0215008	Second
Neurological	Bell's palsy	DunedinPACE	44	18811	1.12247	0.817162	1.54184	0.475653	0.713311	1	0.128945	1	0.719528	4.6022	8	0.799123	full	0.700403	0.704235	0.00383289	0.661403	0.508354	0.11553	Third
Neurological	Bell's palsy	DunedinPoAm38	44	18811	1.20911	0.874561	1.67163	0.250569	1.14897	1	0.00736193	1	0.931624	4.61285	8	0.798039	full	0.700403	0.709591	0.00918803	1.059	0.289599	0.189882	Third
Neurological	Bell's palsy	Hannum	44	18811	0.829626	0.610344	1.12769	0.233	-1.19267	1	3.93244	1	0.0473632	8.78997	8	0.360323	full	0.700403	0.705422	0.00501969	0.79243	0.42811	-0.186781	First
Neurological	Bell's palsy	DNAmTL	44	18811	1.03735	0.759805	1.41628	0.81744	0.230839	1	1.17254	1	0.27888	5.83947	8	0.665208	full	0.700403	0.701972	0.00156949	1.11272	0.265828	-0.0366708	Telomere length
Neurological	Bell's palsy	Horvath_SkinBlood	44	18811	1.11608	0.827692	1.50494	0.471494	0.72005	1	1.03891	1	0.308076	5.5026	8	0.702752	full	0.700403	0.698401	-0.00200182	-0.541277	0.588316	0.10982	First
Neurological	Bell's palsy	Lin	44	18811	0.852478	0.626028	1.16084	0.310957	-1.01322	1	1.39667	1	0.237281	6.00703	8	0.646445	full	0.700403	0.703618	0.00321527	0.520546	0.602683	-0.159608	First
Neurological	Bell's palsy	PhenoAge	44	18811	0.831845	0.612744	1.12929	0.237833	-1.18042	1	2.43385	1	0.118741	6.8454	8	0.553401	full	0.700403	0.703906	0.00350349	0.465145	0.641828	-0.184109	Second
Neurological	Bell's palsy	Horvath	44	18811	0.779616	0.580279	1.04743	0.0984467	-1.65243	1	3.17009	1	0.0749981	7.83764	8	0.449489	full	0.700403	0.713234	0.012832	1.4028	0.160678	-0.248954	First
Neurological	Bell's palsy	Zhang_10	44	18811	0.961419	0.698326	1.32363	0.809406	-0.241192	1	0.769358	1	0.380416	5.33153	8	0.721624	full	0.700403	0.700852	0.00044929	0.286877	0.774207	-0.0393444	Second
Neurological	Bell's palsy	YingAdaptAge	44	18811	0.910835	0.666754	1.24427	0.557328	-0.586815	1	1.66397	1	0.197069	5.86701	8	0.662126	full	0.700403	0.701978	0.00157554	0.35939	0.719303	-0.0933936	First
Neurological	Bell's palsy	YingCausAge	44	18811	0.858042	0.629132	1.17024	0.333533	-0.967021	1	0.137149	1	0.711132	4.71635	8	0.787418	full	0.700403	0.701609	0.00120618	0.227077	0.820364	-0.153102	First
Neurological	Bell's palsy	YingDamAge	44	18811	0.834871	0.615021	1.13331	0.247092	-1.15744	1	0.0307973	1	0.860693	4.64497	8	0.79476	full	0.700403	0.709652	0.00924979	1.59664	0.110345	-0.180478	First
Benign neoplasm or Carcinoma in situ	Benign neoplasm of brain and other parts of central nervous system	YingAdaptAge	35	18829	0.848815	0.611876	1.1775	0.326321	-0.981552	1	2.57094	1	0.108843	7.22864	8	0.512178	full	0.640937	0.651776	0.0108393	0.652849	0.513854	-0.163914	First
Benign neoplasm or Carcinoma in situ	Benign neoplasm of brain and other parts of central nervous system	GrimAgeV1	35	18829	0.761528	0.52139	1.11227	0.158687	-1.4095	1	9.85769	1	0.00169123	15.2966	8	0.0536284	full	0.640937	0.661951	0.0210143	0.933384	0.350622	-0.272428	Second
Benign neoplasm or Carcinoma in situ	Benign neoplasm of brain and other parts of central nervous system	GrimAgeV2	35	18829	0.793866	0.544262	1.15794	0.230688	-1.19859	1	10.0973	1	0.00148486	15.5093	8	0.0499665	full	0.640937	0.657467	0.0165296	0.813992	0.415649	-0.230841	Second
Benign neoplasm or Carcinoma in situ	Benign neoplasm of brain and other parts of central nervous system	DNAmTL	35	18829	1.23084	0.878956	1.72361	0.226667	1.20899	1	0.0289686	1	0.864852	5.14324	8	0.742163	full	0.640937	0.655773	0.014836	0.835884	0.40322	-0.207699	Telomere length
Benign neoplasm or Carcinoma in situ	Benign neoplasm of brain and other parts of central nervous system	DunedinPACE	35	18829	0.837205	0.585851	1.1964	0.3293	-0.975524	1	2.06933	1	0.150288	7.27973	8	0.506774	full	0.640937	0.647488	0.00655072	0.422038	0.672997	-0.177686	Third
Benign neoplasm or Carcinoma in situ	Benign neoplasm of brain and other parts of central nervous system	DunedinPoAm38	35	18829	0.943581	0.652246	1.36504	0.757894	-0.308247	1	2.40484	1	0.12096	7.44501	8	0.489466	full	0.640937	0.644543	0.00360601	0.527471	0.597867	-0.0580732	Third
Benign neoplasm or Carcinoma in situ	Benign neoplasm of brain and other parts of central nervous system	Hannum	35	18829	0.938206	0.679248	1.29589	0.698696	-0.387081	1	1.28569	1	0.256843	6.61165	8	0.579052	full	0.640937	0.64162	0.000682589	0.0921915	0.926546	-0.063786	First
Benign neoplasm or Carcinoma in situ	Benign neoplasm of brain and other parts of central nervous system	Horvath	35	18829	0.840505	0.610165	1.1578	0.287638	-1.06332	1	2.09244	1	0.14803	6.87288	8	0.550408	full	0.640937	0.645732	0.00479484	0.285687	0.775117	-0.173752	First
Benign neoplasm or Carcinoma in situ	Benign neoplasm of brain and other parts of central nervous system	Horvath_SkinBlood	35	18829	0.82439	0.622716	1.09138	0.177297	-1.34912	1	1.45795	1	0.227256	5.98873	8	0.648495	full	0.640937	0.661745	0.0208076	1.11977	0.262812	-0.193112	First
Benign neoplasm or Carcinoma in situ	Benign neoplasm of brain and other parts of central nervous system	Lin	35	18829	0.950642	0.686091	1.3172	0.760966	-0.304212	1	0.400353	1	0.526907	5.39172	8	0.715005	full	0.640937	0.642839	0.00190182	0.245573	0.806013	-0.0506182	First
Benign neoplasm or Carcinoma in situ	Benign neoplasm of brain and other parts of central nervous system	YingCausAge	35	18829	0.883641	0.639439	1.2211	0.453505	-0.749585	1	1.33289	1	0.248291	6.00762	8	0.646379	full	0.640937	0.652347	0.0114094	1.0204	0.30754	-0.123704	First
Benign neoplasm or Carcinoma in situ	Benign neoplasm of brain and other parts of central nervous system	YingDamAge	35	18829	0.850978	0.611493	1.18426	0.33855	-0.957034	1	5.36668	1	0.0205251	9.49327	8	0.302406	full	0.640937	0.64693	0.00599279	0.378041	0.7054	-0.161369	First
Benign neoplasm or Carcinoma in situ	Benign neoplasm of brain and other parts of central nervous system	Zhang_10	35	18829	1.13737	0.821321	1.57504	0.438375	0.77494	1	2.16806	1	0.140904	7.3283	8	0.501661	full	0.640937	0.644738	0.0038006	0.333385	0.738843	0.128719	Second
Benign neoplasm or Carcinoma in situ	Benign neoplasm of brain and other parts of central nervous system	PhenoAge	35	18829	0.950425	0.683486	1.32162	0.762451	-0.302264	1	0.0260329	1	0.87182	5.09358	8	0.747529	full	0.640937	0.644613	0.00367594	0.54701	0.584372	-0.0508456	Second
Benign neoplasm or Carcinoma in situ	Benign neoplasm of colon, rectum, anus and anal canal	GrimAgeV1	555	18471	1.19324	1.09912	1.29541	2.5003e-05	4.21477	1	0.659781	1	0.416637	6.02062	8	0.644922	full	0.723916	0.7271	0.00318493	1.31987	0.186879	0.176672	Second
Benign neoplasm or Carcinoma in situ	Benign neoplasm of colon, rectum, anus and anal canal	GrimAgeV2	555	18471	1.19849	1.10239	1.30295	2.17401e-05	4.24623	1	0.165482	1	0.684159	5.13958	8	0.742559	full	0.723916	0.726776	0.0028604	1.17408	0.240364	0.181058	Second
Benign neoplasm or Carcinoma in situ	Benign neoplasm of colon, rectum, anus and anal canal	DunedinPACE	555	18471	1.14773	1.0548	1.24884	0.00138107	3.19858	1	0.0376812	1	0.846085	4.46333	8	0.813091	full	0.723916	0.726132	0.00221635	0.899741	0.368258	0.137787	Third
Benign neoplasm or Carcinoma in situ	Benign neoplasm of colon, rectum, anus and anal canal	DunedinPoAm38	555	18471	1.16459	1.06745	1.27056	0.00060569	3.42905	1	1.62809	1	0.201967	7.76856	8	0.456398	full	0.723916	0.725547	0.00163164	0.754698	0.45043	0.152368	Third
Benign neoplasm or Carcinoma in situ	Benign neoplasm of colon, rectum, anus and anal canal	Hannum	555	18471	1.07455	0.999144	1.15565	0.0527542	1.93693	1	0.114678	1	0.73488	4.41586	8	0.81779	full	0.723916	0.724843	0.000927351	0.636759	0.524282	0.0719038	First
Benign neoplasm or Carcinoma in situ	Benign neoplasm of colon, rectum, anus and anal canal	DNAmTL	555	18471	0.896766	0.827997	0.971248	0.00743564	-2.67668	1	0.000114264	1	0.991471	4.3421	8	0.825014	full	0.723916	0.724831	0.000915785	0.544491	0.586104	0.10896	Telomere length
Benign neoplasm or Carcinoma in situ	Benign neoplasm of colon, rectum, anus and anal canal	Horvath_SkinBlood	555	18471	1.19123	1.11021	1.27817	1.12085e-06	4.86914	1	0.279666	1	0.59692	4.55932	8	0.803469	full	0.723916	0.72763	0.00371433	1.79283	0.0730005	0.17499	First
Benign neoplasm or Carcinoma in situ	Benign neoplasm of colon, rectum, anus and anal canal	Lin	555	18471	1.06376	0.984584	1.14931	0.117275	1.56631	1	0.228754	1	0.632449	4.53288	8	0.806135	full	0.723916	0.724317	0.000401674	0.503175	0.614841	0.0618123	First
Benign neoplasm or Carcinoma in situ	Benign neoplasm of colon, rectum, anus and anal canal	PhenoAge	555	18471	1.17673	1.09637	1.26298	6.50344e-06	4.50932	1	2.83202	1	0.0924019	7.83113	8	0.450138	full	0.723916	0.727407	0.00349127	1.11176	0.26624	0.162737	Second
Benign neoplasm or Carcinoma in situ	Benign neoplasm of colon, rectum, anus and anal canal	Horvath	555	18471	1.12808	1.05165	1.21005	0.000759358	3.3672	1	3.17324	1	0.0748538	7.81748	8	0.451499	full	0.723916	0.726026	0.00211085	1.24392	0.21353	0.120515	First
Benign neoplasm or Carcinoma in situ	Benign neoplasm of colon, rectum, anus and anal canal	YingCausAge	555	18471	1.09562	1.02166	1.17494	0.0104422	2.56083	1	1.19061	1	0.275206	5.69093	8	0.681807	full	0.723916	0.724423	0.000507876	0.401925	0.687739	0.0913212	First
Benign neoplasm or Carcinoma in situ	Benign neoplasm of colon, rectum, anus and anal canal	YingDamAge	555	18471	1.11728	1.0313	1.21042	0.00663744	2.71451	1	0.287772	1	0.591652	4.56814	8	0.802578	full	0.723916	0.724719	0.000803851	0.764841	0.444366	0.110897	First
Benign neoplasm or Carcinoma in situ	Benign neoplasm of colon, rectum, anus and anal canal	Zhang_10	555	18471	1.0547	0.971935	1.14452	0.201491	1.27732	1	0.283216	1	0.594601	4.4383	8	0.815574	full	0.723916	0.724073	0.000157592	0.200965	0.840726	0.0532609	Second
Benign neoplasm or Carcinoma in situ	Benign neoplasm of colon, rectum, anus and anal canal	YingAdaptAge	555	18471	1.06418	0.988587	1.14555	0.0979974	1.65464	1	0.868167	1	0.351463	5.43253	8	0.710503	full	0.723916	0.723879	-3.67078e-05	-0.0330857	0.973606	0.0622008	First
Benign neoplasm or Carcinoma in situ	Benign neoplasm of ovary	GrimAgeV1	156	10753	0.947429	0.791361	1.13428	0.556507	-0.588037	1	0.147237	1	0.70119	3.52247	7	0.83284	full	0.603732	0.604626	0.000894665	0.273544	0.784435	-0.054003	Second
Benign neoplasm or Carcinoma in situ	Benign neoplasm of ovary	DNAmTL	156	10753	1.09991	0.932414	1.29748	0.258577	1.12976	1	0.209179	1	0.647412	3.63905	7	0.820285	full	0.603732	0.60394	0.000208695	0.0370335	0.970458	-0.0952244	Telomere length
Benign neoplasm or Carcinoma in situ	Benign neoplasm of ovary	DunedinPACE	156	10753	0.858867	0.720655	1.02359	0.0892109	-1.69958	1	0.0169963	1	0.896274	3.53976	7	0.830996	full	0.603732	0.611712	0.00798061	0.907543	0.364119	-0.152141	Third
Benign neoplasm or Carcinoma in situ	Benign neoplasm of ovary	DunedinPoAm38	156	10753	0.907604	0.760229	1.08355	0.283539	-1.0724	1	0.256236	1	0.612718	3.54154	7	0.830807	full	0.603732	0.609974	0.00624209	1.15254	0.249101	-0.0969473	Third
Benign neoplasm or Carcinoma in situ	Benign neoplasm of ovary	GrimAgeV2	156	10753	0.937297	0.781803	1.12372	0.484123	-0.699687	1	0.243632	1	0.621595	3.52389	7	0.832688	full	0.603732	0.604455	0.00072287	0.188129	0.850776	-0.0647555	Second
Benign neoplasm or Carcinoma in situ	Benign neoplasm of ovary	Horvath	156	10753	0.977992	0.831903	1.14974	0.787469	-0.269598	1	0.000319834	1	0.985731	3.53498	7	0.831507	full	0.603732	0.603014	-0.000718031	-0.358006	0.720339	-0.0222536	First
Benign neoplasm or Carcinoma in situ	Benign neoplasm of ovary	Horvath_SkinBlood	156	10753	1.07183	0.911282	1.26066	0.402118	0.837844	1	2.2881	1	0.13037	5.54622	7	0.593615	full	0.603732	0.606203	0.00247107	0.727553	0.466887	0.0693645	First
Benign neoplasm or Carcinoma in situ	Benign neoplasm of ovary	Lin	156	10753	1.00802	0.857358	1.18516	0.922944	0.0967265	1	0.00147005	1	0.969416	3.53026	7	0.83201	full	0.603732	0.603747	1.57277e-05	0.236637	0.812938	0.00798924	First
Benign neoplasm or Carcinoma in situ	Benign neoplasm of ovary	Hannum	156	10753	0.938681	0.795058	1.10825	0.455137	-0.746879	1	0.134505	1	0.713806	3.69088	7	0.814613	full	0.603732	0.603833	0.00010102	0.025089	0.979984	-0.0632793	First
Benign neoplasm or Carcinoma in situ	Benign neoplasm of ovary	PhenoAge	156	10753	0.965562	0.820151	1.13675	0.673878	-0.420832	1	0.0167319	1	0.897079	3.52353	7	0.832727	full	0.603732	0.605005	0.00127395	0.515901	0.605924	-0.0350454	Second
Benign neoplasm or Carcinoma in situ	Benign neoplasm of ovary	YingAdaptAge	156	10753	0.923861	0.782448	1.09083	0.350144	-0.93431	1	0.0247416	1	0.875013	3.5413	7	0.830832	full	0.603732	0.604609	0.000877123	0.172018	0.863423	-0.0791941	First
Benign neoplasm or Carcinoma in situ	Benign neoplasm of ovary	YingCausAge	156	10753	1.06944	0.912861	1.25289	0.40584	0.831237	1	0.0165635	1	0.897596	3.52959	7	0.832081	full	0.603732	0.603683	-4.8393e-05	-0.0141367	0.988721	0.0671398	First
Benign neoplasm or Carcinoma in situ	Benign neoplasm of ovary	YingDamAge	156	10753	1.01131	0.860916	1.18798	0.891072	0.136948	1	0.00346629	1	0.953052	3.56701	7	0.828078	full	0.603732	0.603804	7.25895e-05	0.332743	0.739329	0.0112499	First
Benign neoplasm or Carcinoma in situ	Benign neoplasm of ovary	Zhang_10	156	10753	0.816942	0.68542	0.973702	0.0239726	-2.25757	1	0.0171299	1	0.895869	3.52723	7	0.832333	full	0.603732	0.617359	0.0136275	1.40906	0.158818	-0.202187	Second
Benign neoplasm or Carcinoma in situ	Benign neoplasm of stomach and duodenum	GrimAgeV1	99	18807	1.09101	0.884132	1.3463	0.416795	0.811994	1	0.0575622	1	0.810391	3.8295	8	0.87217	full	0.758232	0.758902	0.000669513	0.614371	0.53897	0.0871045	Second
Benign neoplasm or Carcinoma in situ	Benign neoplasm of stomach and duodenum	GrimAgeV2	99	18807	1.07504	0.869153	1.3297	0.504705	0.667105	1	0.00199241	1	0.964397	3.73839	8	0.879922	full	0.758232	0.758604	0.000372012	0.71914	0.472055	0.0723586	Second
Benign neoplasm or Carcinoma in situ	Benign neoplasm of stomach and duodenum	DNAmTL	99	18807	1.04294	0.85689	1.2694	0.674909	0.41942	1	3.30012	1	0.069275	7.01722	8	0.534775	full	0.758232	0.756463	-0.00176935	-0.715158	0.474511	-0.0420477	Telomere length
Benign neoplasm or Carcinoma in situ	Benign neoplasm of stomach and duodenum	DunedinPACE	99	18807	0.912143	0.741727	1.12171	0.383482	-0.871499	1	0.0846349	1	0.771112	4.1306	8	0.845152	full	0.758232	0.759499	0.00126668	0.436006	0.662833	-0.0919588	Third
Benign neoplasm or Carcinoma in situ	Benign neoplasm of stomach and duodenum	DunedinPoAm38	99	18807	0.894076	0.718385	1.11274	0.315843	-1.00304	1	0.884228	1	0.347046	5.09719	8	0.747139	full	0.758232	0.760551	0.002319	0.771551	0.440381	-0.111964	Third
Benign neoplasm or Carcinoma in situ	Benign neoplasm of stomach and duodenum	Hannum	99	18807	1.0992	0.930226	1.29887	0.266709	1.11067	1	0.278591	1	0.597626	3.97226	8	0.859618	full	0.758232	0.761384	0.00315211	1.27216	0.203317	0.0945838	First
Benign neoplasm or Carcinoma in situ	Benign neoplasm of stomach and duodenum	Horvath	99	18807	1.0726	0.896245	1.28365	0.444438	0.764721	1	0.0810695	1	0.775853	3.81537	8	0.873385	full	0.758232	0.758765	0.000532371	0.763274	0.4453	0.070083	First
Benign neoplasm or Carcinoma in situ	Benign neoplasm of stomach and duodenum	Horvath_SkinBlood	99	18807	1.12592	0.939567	1.34925	0.198878	1.28475	1	0.0306349	1	0.861057	3.71297	8	0.882048	full	0.758232	0.758566	0.000333677	1.38776	0.165211	0.118604	First
Benign neoplasm or Carcinoma in situ	Benign neoplasm of stomach and duodenum	PhenoAge	99	18807	1.0145	0.839257	1.22634	0.881697	0.148818	1	1.03749	1	0.308407	4.88691	8	0.769592	full	0.758232	0.756791	-0.00144107	-0.897594	0.369402	0.0143987	Second
Benign neoplasm or Carcinoma in situ	Benign neoplasm of stomach and duodenum	YingAdaptAge	99	18807	1.05878	0.888369	1.26188	0.523516	0.637936	1	0.0450841	1	0.831849	3.74659	8	0.879233	full	0.758232	0.759093	0.000861188	0.795816	0.426139	0.0571162	First
Benign neoplasm or Carcinoma in situ	Benign neoplasm of stomach and duodenum	YingCausAge	99	18807	1.00032	0.832962	1.2013	0.997276	0.00341355	1	0.175671	1	0.67512	3.91305	8	0.864882	full	0.758232	0.755147	-0.00308516	-1.54577	0.12216	0.000318865	First
Benign neoplasm or Carcinoma in situ	Benign neoplasm of stomach and duodenum	YingDamAge	99	18807	1.04593	0.863255	1.26726	0.646582	0.458516	1	0.00638195	1	0.936327	3.70638	8	0.882596	full	0.758232	0.756799	-0.00143297	-1.53706	0.124279	0.0449041	First
Benign neoplasm or Carcinoma in situ	Benign neoplasm of stomach and duodenum	Zhang_10	99	18807	0.924529	0.75218	1.13637	0.45597	-0.745499	1	0.0405093	1	0.840488	3.76555	8	0.877632	full	0.758232	0.75943	0.00119757	0.517521	0.604792	-0.0784707	Second
Benign neoplasm or Carcinoma in situ	Benign neoplasm of stomach and duodenum	Lin	99	18807	1.04863	0.873175	1.25934	0.611245	0.508297	1	1.38046	1	0.240022	5.03336	8	0.754004	full	0.758232	0.757925	-0.00030776	-1.49755	0.13425	0.0474854	First
Benign neoplasm or Carcinoma in situ	Benign neoplasm and polyp of uterus	GrimAgeV2	123	10942	1.05342	0.863063	1.28576	0.608808	0.511775	1	0.757557	1	0.384094	13.9162	7	0.0526918	full	0.624122	0.624582	0.000459895	0.225553	0.821549	0.0520416	Second
Benign neoplasm or Carcinoma in situ	Benign neoplasm and polyp of uterus	DNAmTL	123	10942	0.970224	0.811896	1.15943	0.739463	-0.332565	1	0.0181228	1	0.892912	13.7528	7	0.0557576	full	0.624122	0.623982	-0.000139772	-0.0800596	0.93619	0.0302286	Telomere length
Benign neoplasm or Carcinoma in situ	Benign neoplasm and polyp of uterus	DunedinPACE	123	10942	1.03654	0.85745	1.25303	0.710769	0.370823	1	0.194424	1	0.65926	14.5693	7	0.0419335	full	0.624122	0.624363	0.00024122	0.138516	0.889833	0.0358862	Third
Benign neoplasm or Carcinoma in situ	Benign neoplasm and polyp of uterus	GrimAgeV1	123	10942	0.996785	0.816402	1.21702	0.97478	-0.0316144	1	1.71085	1	0.190875	14.6488	7	0.0407749	full	0.624122	0.624136	1.42778e-05	0.0496338	0.960414	-0.00321996	Second
Benign neoplasm or Carcinoma in situ	Benign neoplasm and polyp of uterus	Hannum	123	10942	1.12275	0.950456	1.32627	0.173146	1.36216	1	1.17014	1	0.279373	15.0571	7	0.0352748	full	0.624122	0.622832	-0.00128951	-0.206402	0.836477	0.115777	First
Benign neoplasm or Carcinoma in situ	Benign neoplasm and polyp of uterus	Horvath	123	10942	0.999207	0.838619	1.19055	0.992919	-0.00887492	1	3.16899	1	0.0750488	17.0113	7	0.0173233	full	0.624122	0.62402	-0.000101448	-0.339249	0.734422	-0.000793332	First
Benign neoplasm or Carcinoma in situ	Benign neoplasm and polyp of uterus	Horvath_SkinBlood	123	10942	1.12825	0.947083	1.34408	0.176629	1.35121	1	3.26459	1	0.0707907	17.3781	7	0.0151143	full	0.624122	0.630622	0.00650016	1.0773	0.281348	0.120672	First
Benign neoplasm or Carcinoma in situ	Benign neoplasm and polyp of uterus	DunedinPoAm38	123	10942	0.980936	0.802733	1.1987	0.850736	-0.188179	1	0.156063	1	0.692808	13.7574	7	0.0556693	full	0.624122	0.624663	0.000541054	0.627461	0.530357	-0.0192485	Third
Benign neoplasm or Carcinoma in situ	Benign neoplasm and polyp of uterus	PhenoAge	123	10942	0.958649	0.80338	1.14393	0.639473	-0.468436	1	1.15156	1	0.283222	15.1612	7	0.0339871	full	0.624122	0.62471	0.000587644	0.271226	0.786217	-0.0422303	Second
Benign neoplasm or Carcinoma in situ	Benign neoplasm and polyp of uterus	YingAdaptAge	123	10942	1.10609	0.936306	1.30666	0.235652	1.18593	1	0.147728	1	0.700716	13.9576	7	0.0519402	full	0.624122	0.628957	0.00483567	0.836831	0.402687	0.100829	First
Benign neoplasm or Carcinoma in situ	Benign neoplasm and polyp of uterus	YingCausAge	123	10942	0.9962	0.836241	1.18676	0.965995	-0.0426317	1	7.14562	1	0.00751473	21.005	7	0.00376271	full	0.624122	0.62423	0.000108211	0.208358	0.834949	-0.00380708	First
Benign neoplasm or Carcinoma in situ	Benign neoplasm and polyp of uterus	YingDamAge	123	10942	0.96463	0.807895	1.15177	0.690588	-0.398058	1	1.7418	1	0.186911	15.6174	7	0.0288514	full	0.624122	0.625341	0.00121887	0.627564	0.530289	-0.0360106	First
Benign neoplasm or Carcinoma in situ	Benign neoplasm and polyp of uterus	Zhang_10	123	10942	0.841509	0.691984	1.02334	0.0838438	-1.72881	1	0.829027	1	0.362554	14.2955	7	0.0461686	full	0.624122	0.636799	0.0126772	1.74178	0.0815473	-0.172558	Second
Benign neoplasm or Carcinoma in situ	Benign neoplasm and polyp of uterus	Lin	123	10942	0.965188	0.809018	1.15151	0.693979	-0.393461	1	4.76765	1	0.0289995	18.9299	7	0.00840981	full	0.624122	0.623539	-0.000582384	-0.318128	0.750388	-0.0354319	First
Infections	Infection of bones and joints	GrimAgeV1	38	18820	1.20009	0.872928	1.64986	0.261377	1.12314	1	0.00546387	1	0.941076	10.1818	8	0.252495	full	0.746098	0.746251	0.000152722	0.0205891	0.983573	0.182394	Second
Infections	Infection of bones and joints	GrimAgeV2	38	18820	1.25521	0.914205	1.72341	0.159907	1.40538	1	0.00795004	1	0.928952	10.1359	8	0.255615	full	0.746098	0.7482	0.00210168	0.209513	0.834048	0.227301	Second
Infections	Infection of bones and joints	DNAmTL	38	18820	0.711379	0.534942	0.946009	0.019199	-2.34164	1	0.177428	1	0.673593	9.75643	8	0.282539	full	0.746098	0.75051	0.00441212	0.224368	0.822471	0.34055	Telomere length
Infections	Infection of bones and joints	DunedinPoAm38	38	18820	1.02893	0.728246	1.45375	0.871534	0.161711	1	0.242561	1	0.622362	9.70593	8	0.286276	full	0.746098	0.74628	0.000182145	0.187017	0.851647	0.0285166	Third
Infections	Infection of bones and joints	Hannum	38	18820	1.07268	0.812211	1.41668	0.621032	0.494388	1	0.0830161	1	0.773251	9.75557	8	0.282603	full	0.746098	0.744083	-0.00201481	-0.43906	0.660618	0.0701621	First
Infections	Infection of bones and joints	Horvath	38	18820	0.964451	0.707755	1.31425	0.818674	-0.229251	1	0.311277	1	0.576898	10.5297	8	0.229798	full	0.746098	0.750961	0.00486328	0.789432	0.42986	-0.0361961	First
Infections	Infection of bones and joints	DunedinPACE	38	18820	1.32784	0.968718	1.82009	0.0779924	1.76246	1	0.455731	1	0.499626	9.89127	8	0.27274	full	0.746098	0.749955	0.00385728	0.237157	0.812535	0.283551	Third
Infections	Infection of bones and joints	Horvath_SkinBlood	38	18820	0.880496	0.657538	1.17905	0.39292	-0.854334	1	1.78769	1	0.181207	13.1088	8	0.108161	full	0.746098	0.752486	0.00638769	0.521914	0.60173	-0.12727	First
Infections	Infection of bones and joints	Lin	38	18820	0.962256	0.707029	1.30962	0.806709	-0.244674	1	2.07017	1	0.150205	12.4357	8	0.132798	full	0.746098	0.747191	0.00109287	0.389686	0.696769	-0.0384748	First
Infections	Infection of bones and joints	PhenoAge	38	18820	1.36952	1.15558	1.62308	0.00028504	3.62853	1	0.0370964	1	0.847269	10.0726	8	0.259967	full	0.746098	0.778186	0.0320884	2.11593	0.0343511	0.314462	Second
Infections	Infection of bones and joints	YingAdaptAge	38	18820	0.987074	0.734699	1.32614	0.931181	-0.0863588	1	0.975816	1	0.323234	10.5902	8	0.226015	full	0.746098	0.746913	0.00081545	0.760091	0.4472	-0.0130104	First
Infections	Infection of bones and joints	YingCausAge	38	18820	0.957549	0.708127	1.29482	0.778126	-0.281762	1	0.00158789	1	0.968214	9.75229	8	0.282844	full	0.746098	0.746641	0.000543634	0.112394	0.910511	-0.0433789	First
Infections	Infection of bones and joints	YingDamAge	38	18820	0.977603	0.717555	1.33189	0.885847	-0.143561	1	0.322225	1	0.570274	10.2517	8	0.247802	full	0.746098	0.746454	0.000355884	0.0864153	0.931136	-0.0226515	First
Infections	Infection of bones and joints	Zhang_10	38	18820	1.09889	0.805521	1.49911	0.551748	0.595142	1	0.064503	1	0.799515	9.75703	8	0.282495	full	0.746098	0.744529	-0.00156925	-0.357287	0.720877	0.0943022	Second
Genitourinary	Hyperplasia of prostate	GrimAgeV1	282	7611	1.03655	0.918891	1.16928	0.559212	0.584013	1	3.66174	1	0.0556754	7.38255	7	0.390164	full	0.797621	0.798078	0.00045675	0.624249	0.532464	0.0359019	Second
Genitourinary	Hyperplasia of prostate	GrimAgeV2	282	7611	1.05502	0.935881	1.18932	0.38101	0.876037	1	3.7701	1	0.0521766	7.4665	7	0.381974	full	0.797621	0.798011	0.000389495	0.813016	0.416209	0.0535559	Second
Genitourinary	Hyperplasia of prostate	DNAmTL	282	7611	0.958248	0.860079	1.06762	0.439285	-0.773401	1	0.0551983	1	0.814253	3.44608	7	0.840903	full	0.797621	0.79766	3.87076e-05	0.404669	0.685721	0.0426487	Telomere length
Genitourinary	Hyperplasia of prostate	DunedinPACE	282	7611	0.970888	0.862063	1.09345	0.626191	-0.487096	1	2.03399	1	0.153817	5.4126	7	0.609746	full	0.797621	0.797769	0.000147573	0.909399	0.36314	-0.0295444	Third
Genitourinary	Hyperplasia of prostate	DunedinPoAm38	282	7611	0.992239	0.874186	1.12623	0.904039	-0.12056	1	2.21776	1	0.136431	5.76677	7	0.567231	full	0.797621	0.797796	0.000174668	0.70066	0.483515	-0.00779153	Third
Genitourinary	Hyperplasia of prostate	Hannum	282	7611	1.07675	0.976712	1.18703	0.137186	1.48635	1	0.00136976	1	0.970477	3.30007	7	0.855926	full	0.797621	0.798572	0.000950755	0.681229	0.495727	0.073944	First
Genitourinary	Hyperplasia of prostate	Horvath_SkinBlood	282	7611	1.1367	1.02699	1.25813	0.0133513	2.47426	1	0.0115184	1	0.914532	3.29807	7	0.856128	full	0.797621	0.796846	-0.000775119	-0.814691	0.415249	0.128129	First
Genitourinary	Hyperplasia of prostate	Lin	282	7611	1.06184	0.953	1.18311	0.276818	1.0875	1	0.0160192	1	0.899283	3.35361	7	0.850479	full	0.797621	0.797522	-9.9672e-05	-0.296983	0.766479	0.0600024	First
Genitourinary	Hyperplasia of prostate	PhenoAge	282	7611	1.11147	1.00219	1.23265	0.0453395	2.00149	1	0.108738	1	0.741586	3.43842	7	0.841704	full	0.797621	0.798115	0.000493522	0.595295	0.551646	0.10568	Second
Genitourinary	Hyperplasia of prostate	YingAdaptAge	282	7611	1.08835	0.980589	1.20795	0.111494	1.59151	1	0.0528355	1	0.818201	3.35095	7	0.850751	full	0.797621	0.798245	0.00062416	0.555535	0.578529	0.0846604	First
Genitourinary	Hyperplasia of prostate	YingCausAge	282	7611	1.12045	1.0269	1.22252	0.0105652	2.55676	1	0.328478	1	0.566557	3.58135	7	0.826535	full	0.797621	0.799137	0.0015154	1.42993	0.152736	0.113732	First
Genitourinary	Hyperplasia of prostate	YingDamAge	282	7611	1.16943	1.04915	1.3035	0.0047083	2.82634	1	0.426524	1	0.513699	3.87909	7	0.793594	full	0.797621	0.798536	0.000914467	1.43118	0.152378	0.156515	First
Genitourinary	Hyperplasia of prostate	Zhang_10	282	7611	1.0086	0.898451	1.13225	0.884617	0.145118	1	0.645766	1	0.421631	4.06225	7	0.77258	full	0.797621	0.797634	1.30638e-05	0.0567126	0.954774	0.0085624	Second
Genitourinary	Hyperplasia of prostate	Horvath	282	7611	1.06674	0.962055	1.18281	0.220225	1.22593	1	1.30658	1	0.253015	4.59022	7	0.709827	full	0.797621	0.797576	-4.54814e-05	-0.128447	0.897795	0.0646033	First
Respiratory	Bronchiectasis	GrimAgeV1	77	18837	1.40605	1.1585	1.70648	0.000562413	3.44912	1	3.63773	1	0.0564838	11.349	8	0.182697	full	0.787122	0.793524	0.00640213	0.677862	0.497859	0.340781	Second
Respiratory	Bronchiectasis	GrimAgeV2	77	18837	1.47688	1.21295	1.79824	0.000103613	3.88197	1	2.74445	1	0.0975928	10.5365	8	0.229369	full	0.787122	0.795609	0.00848725	0.786771	0.431416	0.389932	Second
Respiratory	Bronchiectasis	DunedinPACE	77	18837	1.38436	1.11852	1.71339	0.00279422	2.98951	1	0.553112	1	0.457049	8.76106	8	0.362852	full	0.787122	0.798312	0.0111906	1.13759	0.25529	0.32524	Third
Respiratory	Bronchiectasis	DunedinPoAm38	77	18837	1.31452	1.04804	1.64875	0.0179837	2.36595	1	1.08718	1	0.297097	9.2567	8	0.321106	full	0.787122	0.790276	0.00315468	0.430539	0.666803	0.273469	Third
Respiratory	Bronchiectasis	Hannum	77	18837	1.21608	1.05656	1.39969	0.00639379	2.72687	1	0.0555197	1	0.813723	8.91268	8	0.349715	full	0.787122	0.794145	0.00702379	0.806872	0.41974	0.195636	First
Respiratory	Bronchiectasis	DNAmTL	77	18837	0.770686	0.633397	0.937733	0.00926014	-2.6023	1	1.08886	1	0.296724	9.80151	8	0.279235	full	0.787122	0.795846	0.008724	1.27626	0.201863	0.260474	Telomere length
Respiratory	Bronchiectasis	Horvath_SkinBlood	77	18837	1.18963	0.984787	1.43708	0.0717025	1.801	1	0.853622	1	0.35553	9.5581	8	0.29742	full	0.787122	0.787543	0.000421593	0.574456	0.565659	0.173642	First
Respiratory	Bronchiectasis	Lin	77	18837	1.02495	0.834681	1.25859	0.814042	0.235215	1	0.0782535	1	0.779678	8.87182	8	0.353224	full	0.787122	0.786838	-0.000283139	-0.247522	0.804504	0.0246434	First
Respiratory	Bronchiectasis	PhenoAge	77	18837	1.4037	1.22658	1.60641	8.3273e-07	4.92754	1	0.327653	1	0.567044	9.6244	8	0.292384	full	0.787122	0.813932	0.0268103	2.36572	0.0179951	0.339114	Second
Respiratory	Bronchiectasis	YingAdaptAge	77	18837	1.1539	0.971871	1.37002	0.102204	1.63426	1	0.21174	1	0.645407	9.01826	8	0.340758	full	0.787122	0.789813	0.00269155	0.687868	0.491536	0.143148	First
Respiratory	Bronchiectasis	YingCausAge	77	18837	1.04819	0.86554	1.26938	0.629958	0.481786	1	0.239582	1	0.624508	9.18755	8	0.326722	full	0.787122	0.78678	-0.00034129	-0.361248	0.717914	0.047064	First
Respiratory	Bronchiectasis	YingDamAge	77	18837	1.20974	0.982836	1.48902	0.0723942	1.79663	1	1.62879	1	0.20187	11.1984	8	0.190711	full	0.787122	0.787257	0.000135685	0.0645477	0.948534	0.190402	First
Respiratory	Bronchiectasis	Zhang_10	77	18837	1.39004	1.16741	1.65513	0.000217228	3.69809	1	0.647843	1	0.420885	8.94944	8	0.346579	full	0.787122	0.796217	0.00909506	0.89059	0.373149	0.329331	Second
Respiratory	Bronchiectasis	Horvath	77	18837	1.21507	1.03415	1.42766	0.0178754	2.36819	1	0.802885	1	0.370232	9.43631	8	0.306836	full	0.787122	0.791851	0.00472891	0.935707	0.349424	0.194805	First
Musculoskeletal	Carpal tunnel syndrome	GrimAgeV1	263	18530	1.1827	1.0418	1.34266	0.0095225	2.5927	1	0.258145	1	0.611397	8.23654	8	0.410713	full	0.688757	0.693639	0.00488175	1.19724	0.231212	0.167802	Second
Musculoskeletal	Carpal tunnel syndrome	DNAmTL	263	18530	0.864016	0.766957	0.973358	0.0162094	-2.40417	1	1.17084	1	0.279229	9.25244	8	0.32145	full	0.688757	0.692391	0.0036343	1.08704	0.277018	0.146164	Telomere length
Musculoskeletal	Carpal tunnel syndrome	DunedinPACE	263	18530	1.00347	0.883822	1.13932	0.95734	0.0534917	1	1.49634	1	0.221236	8.66288	8	0.371528	full	0.688757	0.688772	1.45705e-05	0.600691	0.548046	0.00346507	Third
Musculoskeletal	Carpal tunnel syndrome	DunedinPoAm38	263	18530	1.06329	0.932041	1.21303	0.361242	0.913001	1	0.867438	1	0.351665	9.08383	8	0.335273	full	0.688757	0.689676	0.000918984	0.579389	0.562327	0.0613716	Third
Musculoskeletal	Carpal tunnel syndrome	GrimAgeV2	263	18530	1.18156	1.03881	1.34392	0.0110978	2.5396	1	0.164732	1	0.684837	8.18042	8	0.416047	full	0.688757	0.693573	0.00481556	1.23903	0.215336	0.166835	Second
Musculoskeletal	Carpal tunnel syndrome	Lin	263	18530	1.13349	1.01516	1.26561	0.0259102	2.22756	1	0.0124194	1	0.911266	8.0535	8	0.428262	full	0.688757	0.691376	0.00261936	0.73094	0.464816	0.125303	First
Musculoskeletal	Carpal tunnel syndrome	Hannum	263	18530	1.07964	0.965067	1.20781	0.180651	1.33875	1	0.000725564	1	0.978511	7.95647	8	0.437734	full	0.688757	0.689908	0.00115065	0.646673	0.517844	0.0766237	First
Musculoskeletal	Carpal tunnel syndrome	Horvath	263	18530	1.08557	0.968681	1.21657	0.157778	1.41259	1	1.75149	1	0.185689	9.95172	8	0.268431	full	0.688757	0.690183	0.00142645	0.689388	0.490579	0.0821093	First
Musculoskeletal	Carpal tunnel syndrome	Horvath_SkinBlood	263	18530	1.09108	0.970283	1.22692	0.14537	1.45608	1	0.151117	1	0.69747	8.27698	8	0.406892	full	0.688757	0.69003	0.00127346	0.876126	0.380961	0.0871697	First
Musculoskeletal	Carpal tunnel syndrome	YingDamAge	263	18530	1.17539	1.04539	1.32156	0.00688603	2.70231	1	0.0158473	1	0.899822	8.16023	8	0.417977	full	0.688757	0.692898	0.00414094	1.00905	0.312952	0.161602	First
Musculoskeletal	Carpal tunnel syndrome	PhenoAge	263	18530	1.14337	1.0209	1.28054	0.0204574	2.31785	1	0.47219	1	0.491981	8.55311	8	0.381384	full	0.688757	0.691628	0.00287143	0.943388	0.345483	0.133982	Second
Musculoskeletal	Carpal tunnel syndrome	YingAdaptAge	263	18530	0.890952	0.790005	1.0048	0.0598374	-1.88199	1	0.76466	1	0.381874	8.60889	8	0.376356	full	0.688757	0.691925	0.00316846	0.921075	0.357011	-0.115465	First
Musculoskeletal	Carpal tunnel syndrome	YingCausAge	263	18530	1.13827	1.02909	1.25904	0.0118263	2.51729	1	1.199	1	0.273521	9.27075	8	0.319974	full	0.688757	0.69248	0.00372298	0.986823	0.32373	0.129509	First
Musculoskeletal	Carpal tunnel syndrome	Zhang_10	263	18530	1.14775	1.01924	1.29246	0.0229374	2.27448	1	0.804264	1	0.369822	8.66011	8	0.371775	full	0.688757	0.688116	-0.000640895	-0.166914	0.867437	0.137802	Second
Eye	Cataract	Hannum	779	18558	1.0328	0.973192	1.09605	0.28732	1.06402	1	0.0319344	1	0.858172	5.41022	8	0.712966	full	0.855642	0.855205	-0.000436395	-1.57112	0.116154	0.03227	First
Eye	Cataract	GrimAgeV1	779	18558	1.0403	0.966578	1.11965	0.292095	1.05354	1	0.0365831	1	0.848316	5.77874	8	0.672	full	0.855642	0.854778	-0.000863837	-1.4067	0.159517	0.0395091	Second
Eye	Cataract	GrimAgeV2	779	18558	1.07233	0.996643	1.15378	0.0614886	1.86997	1	0.00551575	1	0.940797	6.19729	8	0.625144	full	0.855642	0.854869	-0.000772644	-1.93043	0.0535533	0.0698383	Second
Eye	Cataract	DNAmTL	779	18558	0.926975	0.868034	0.989918	0.0236781	-2.26231	1	0.119962	1	0.729075	5.55182	8	0.697292	full	0.855642	0.855297	-0.000344986	-2.2401	0.0250847	0.0758286	Telomere length
Eye	Cataract	DunedinPACE	779	18558	1.15355	1.07555	1.23721	6.36765e-05	3.99876	1	5.48918	1	0.0191346	8.74751	8	0.364041	full	0.855642	0.855549	-9.31419e-05	-0.0615166	0.950948	0.142843	Third
Eye	Cataract	Horvath	779	18558	0.968466	0.907529	1.03349	0.333856	-0.966375	1	0.0309959	1	0.860249	5.46567	8	0.706841	full	0.855642	0.852429	-0.00321246	-2.0084	0.0446003	-0.032042	First
Eye	Cataract	Horvath_SkinBlood	779	18558	1.07086	1.00408	1.14208	0.0371543	2.08406	1	1.04549	1	0.306549	6.53132	8	0.587935	full	0.855642	0.846204	-0.00943801	-4.41603	1.0053e-05	0.0684635	First
Eye	Cataract	Lin	779	18558	1.00071	0.940243	1.06507	0.982187	0.0223277	1	0.00862529	1	0.926005	5.44082	8	0.709587	full	0.855642	0.852513	-0.00312942	-2.62034	0.00878432	0.000710003	First
Eye	Cataract	PhenoAge	779	18558	1.11042	1.0413	1.18414	0.00140357	3.19392	1	0.412184	1	0.520863	5.9372	8	0.654266	full	0.855642	0.855108	-0.000534302	-3.2827	0.00102818	0.104743	Second
Eye	Cataract	YingAdaptAge	779	18558	1.02325	0.963563	1.08663	0.453537	0.749532	1	1.02013	1	0.312489	6.50498	8	0.590855	full	0.855642	0.855033	-0.000609177	-1.05445	0.291679	0.0229836	First
Eye	Cataract	YingCausAge	779	18558	1.00641	0.94744	1.06905	0.835732	0.207356	1	0.0372259	1	0.847006	5.48244	8	0.704985	full	0.855642	0.851199	-0.00444308	-2.84834	0.00439484	0.00638773	First
Eye	Cataract	YingDamAge	779	18558	1.04144	0.973794	1.11378	0.236038	1.18495	1	0.00266188	1	0.958853	5.5225	8	0.700546	full	0.855642	0.849463	-0.00617863	-4.29016	1.78545e-05	0.0405999	First
Eye	Cataract	Zhang_10	779	18558	0.995145	0.928505	1.06657	0.890529	-0.137634	1	1.9476	1	0.162846	6.0478	8	0.641878	full	0.855642	0.855401	-0.000240941	-1.24971	0.211405	-0.00486725	Second
Eye	Cataract	DunedinPoAm38	779	18558	1.06779	0.990008	1.15169	0.0891731	1.69978	1	1.02596	1	0.31111	5.50258	8	0.702754	full	0.855642	0.855646	4.54879e-06	0.00863446	0.993111	0.0655925	Third
Cardiovascular	Coronary heart disease not otherwise specified	GrimAgeV1	551	18386	1.21218	1.12344	1.30791	7.00712e-07	4.96117	1	0.416121	1	0.518879	6.03068	8	0.643795	full	0.814487	0.817636	0.00314956	1.75446	0.0793522	0.192416	Second
Cardiovascular	Coronary heart disease not otherwise specified	DNAmTL	551	18386	0.898788	0.831249	0.971814	0.00742081	-2.67735	1	2.13332	1	0.144129	8.41194	8	0.394299	full	0.814487	0.814797	0.00030996	0.306241	0.759421	0.106708	Telomere length
Cardiovascular	Coronary heart disease not otherwise specified	DunedinPACE	551	18386	1.20366	1.10848	1.307	1.03035e-05	4.41071	1	0.851291	1	0.356187	6.24976	8	0.619277	full	0.814487	0.817567	0.00308016	1.12564	0.26032	0.185365	Third
Cardiovascular	Coronary heart disease not otherwise specified	DunedinPoAm38	551	18386	1.20631	1.10683	1.31473	1.94173e-05	4.27149	1	0.425012	1	0.514447	6.12796	8	0.632901	full	0.814487	0.818071	0.00358499	1.92787	0.0538714	0.187565	Third
Cardiovascular	Coronary heart disease not otherwise specified	GrimAgeV2	551	18386	1.24003	1.14754	1.33998	5.33757e-08	5.43968	1	0.283795	1	0.594225	5.86823	8	0.661989	full	0.814487	0.81855	0.00406356	1.88548	0.0593649	0.215138	Second
Cardiovascular	Coronary heart disease not otherwise specified	Horvath	551	18386	1.0202	0.945707	1.10057	0.605133	0.517033	1	0.170767	1	0.679431	6.25292	8	0.618925	full	0.814487	0.814299	-0.000187238	-0.421214	0.673599	0.0200019	First
Cardiovascular	Coronary heart disease not otherwise specified	Horvath_SkinBlood	551	18386	1.09397	1.0165	1.17736	0.01655	2.39656	1	0.0202843	1	0.886746	6.06178	8	0.640311	full	0.814487	0.814093	-0.000393911	-1.04273	0.297075	0.0898162	First
Cardiovascular	Coronary heart disease not otherwise specified	Lin	551	18386	1.02156	0.946072	1.10308	0.58598	0.54467	1	0.351379	1	0.553334	6.36052	8	0.606917	full	0.814487	0.814453	-3.33771e-05	-0.158367	0.874167	0.0213338	First
Cardiovascular	Coronary heart disease not otherwise specified	PhenoAge	551	18386	1.13189	1.05536	1.21398	0.000523419	3.46848	1	0.106046	1	0.744692	6.11842	8	0.633969	full	0.814487	0.816089	0.00160231	1.22785	0.219504	0.123892	Second
Cardiovascular	Coronary heart disease not otherwise specified	YingAdaptAge	551	18386	1.04183	0.970601	1.11829	0.256722	1.13417	1	0.580981	1	0.445928	6.78785	8	0.559686	full	0.814487	0.81437	-0.000116413	-0.268476	0.788333	0.0409811	First
Cardiovascular	Coronary heart disease not otherwise specified	YingCausAge	551	18386	1.00056	0.929365	1.07722	0.988067	0.014956	1	1.36619	1	0.242467	7.2891	8	0.505787	full	0.814487	0.813848	-0.000638643	-0.939484	0.347482	0.000563265	First
Cardiovascular	Coronary heart disease not otherwise specified	YingDamAge	551	18386	1.11109	1.02716	1.20188	0.00857422	2.62858	1	2.73466	1	0.0981921	9.05214	8	0.337917	full	0.814487	0.814569	8.23235e-05	1.41238	0.157838	0.105341	First
Cardiovascular	Coronary heart disease not otherwise specified	Zhang_10	551	18386	1.13016	1.04762	1.2192	0.00156612	3.16214	1	0.884874	1	0.34687	6.72049	8	0.567068	full	0.814487	0.816197	0.00171038	1.0693	0.284936	0.122357	Second
Cardiovascular	Coronary heart disease not otherwise specified	Hannum	551	18386	0.972949	0.903065	1.04824	0.470833	-0.721124	1	0.705838	1	0.400829	6.74829	8	0.564018	full	0.814487	0.814558	7.11299e-05	0.394253	0.693395	-0.0274236	First
Digestive	Cholecystitis	GrimAgeV2	314	18466	1.11609	0.989002	1.2595	0.0749624	1.78069	1	0.159927	1	0.689224	7.41431	8	0.492661	full	0.690421	0.692993	0.00257205	1.13314	0.257155	0.109828	Second
Digestive	Cholecystitis	DNAmTL	314	18466	0.910229	0.814694	1.01697	0.0963932	-1.6626	1	0.680483	1	0.409421	7.62008	8	0.471433	full	0.690421	0.69203	0.00160832	0.697476	0.485505	0.0940589	Telomere length
Digestive	Cholecystitis	DunedinPACE	314	18466	1.1699	1.04309	1.31212	0.00734578	2.68075	1	0.0753684	1	0.783675	6.62199	8	0.57791	full	0.690421	0.697637	0.00721526	1.80405	0.0712231	0.156917	Third
Digestive	Cholecystitis	GrimAgeV1	314	18466	1.10214	0.977167	1.24309	0.113233	1.58383	1	0.122457	1	0.726385	7.37497	8	0.496769	full	0.690421	0.692516	0.00209501	1.05544	0.291226	0.0972498	Second
Digestive	Cholecystitis	DunedinPoAm38	314	18466	1.12035	0.993497	1.2634	0.0637981	1.85359	1	0.553935	1	0.456714	8.36917	8	0.398264	full	0.690421	0.694591	0.0041695	1.64728	0.0995013	0.11364	Third
Digestive	Cholecystitis	Hannum	314	18466	1.1438	1.03589	1.26294	0.0078725	2.65749	1	0.00950611	1	0.92233	6.57162	8	0.583474	full	0.690421	0.694381	0.00395949	1.20309	0.228941	0.134352	First
Digestive	Cholecystitis	Horvath	314	18466	1.01951	0.913748	1.13751	0.729527	0.345755	1	0.0057212	1	0.939707	6.54135	8	0.586825	full	0.690421	0.690364	-5.75466e-05	-0.368537	0.712473	0.01932	First
Digestive	Cholecystitis	Horvath_SkinBlood	314	18466	1.06821	0.957378	1.19188	0.237732	1.18067	1	0.802244	1	0.370423	7.59252	8	0.474251	full	0.690421	0.691125	0.000703893	0.61194	0.540577	0.0659878	First
Digestive	Cholecystitis	Lin	314	18466	1.04134	0.934028	1.16099	0.465339	0.730084	1	0.439049	1	0.507582	6.88643	8	0.548934	full	0.690421	0.690643	0.000221239	0.349904	0.726411	0.0405131	First
Digestive	Cholecystitis	PhenoAge	314	18466	1.06898	0.959327	1.19118	0.22703	1.20805	1	0.726141	1	0.394137	7.26621	8	0.508202	full	0.690421	0.690547	0.000125796	0.0985516	0.921494	0.0667095	Second
Digestive	Cholecystitis	YingAdaptAge	314	18466	1.08542	0.979091	1.2033	0.119167	1.55828	1	0.31453	1	0.574914	6.84499	8	0.553446	full	0.690421	0.691582	0.00116111	0.611299	0.541001	0.0819671	First
Digestive	Cholecystitis	YingCausAge	314	18466	1.09613	0.988279	1.21576	0.0824048	1.7369	1	0.121858	1	0.727028	6.6518	8	0.574624	full	0.690421	0.692174	0.00175219	0.87812	0.379879	0.0917896	First
Digestive	Cholecystitis	YingDamAge	314	18466	1.05685	0.947062	1.17937	0.323121	0.988065	1	0.235251	1	0.627657	6.78138	8	0.560393	full	0.690421	0.690793	0.000372123	0.334089	0.738313	0.0552935	First
Digestive	Cholecystitis	Zhang_10	314	18466	1.12912	1.0138	1.25755	0.0271446	2.20943	1	0.0177691	1	0.893955	6.47836	8	0.593809	full	0.690421	0.695205	0.00478374	1.48966	0.136313	0.121437	Second
Digestive	Cholelithiasis	GrimAgeV1	462	18320	1.08411	0.981196	1.19781	0.112521	1.58696	1	0.027916	1	0.867306	4.14952	8	0.843387	full	0.698502	0.698744	0.00024217	0.201361	0.840416	0.0807575	Second
Digestive	Cholelithiasis	GrimAgeV2	462	18320	1.08433	0.980898	1.19866	0.113441	1.58292	1	0.147495	1	0.700941	4.1864	8	0.839926	full	0.698502	0.698754	0.000251867	0.213495	0.830941	0.0809605	Second
Digestive	Cholelithiasis	DNAmTL	462	18320	0.928853	0.847733	1.01773	0.113431	-1.58296	1	0.248774	1	0.61794	4.18646	8	0.839921	full	0.698502	0.698961	0.000459251	0.341233	0.732928	0.0738052	Telomere length
Digestive	Cholelithiasis	DunedinPoAm38	462	18320	1.10264	0.998507	1.21763	0.0535481	1.93047	1	0.192685	1	0.660691	4.66912	8	0.792285	full	0.698502	0.699865	0.00136321	0.792038	0.428338	0.0977065	Third
Digestive	Cholelithiasis	Hannum	462	18320	1.12202	1.02793	1.22473	0.00998438	2.57637	1	1.03838	1	0.308199	5.66573	8	0.684618	full	0.698502	0.700844	0.00234243	1.07007	0.284589	0.115133	First
Digestive	Cholelithiasis	Horvath	462	18320	1.02728	0.938745	1.12416	0.558376	0.585255	1	0.0586268	1	0.80868	4.21566	8	0.83716	full	0.698502	0.698413	-8.8723e-05	-0.456926	0.647724	0.0269103	First
Digestive	Cholelithiasis	Horvath_SkinBlood	462	18320	1.06827	0.975936	1.16935	0.152173	1.4319	1	0.301189	1	0.583138	4.38612	8	0.820716	full	0.698502	0.69819	-0.000312106	-0.440763	0.659385	0.0660441	First
Digestive	Cholelithiasis	Lin	462	18320	1.02725	0.93933	1.1234	0.555919	0.588914	1	0.0081327	1	0.928143	4.13306	8	0.844923	full	0.698502	0.698477	-2.48473e-05	-0.137271	0.890816	0.0268834	First
Digestive	Cholelithiasis	PhenoAge	462	18320	1.07397	0.981674	1.17495	0.11957	1.55658	1	0.388135	1	0.533281	4.5813	8	0.801245	full	0.698502	0.698437	-6.49666e-05	-0.0628342	0.949899	0.0713665	Second
Digestive	Cholelithiasis	YingAdaptAge	462	18320	1.04974	0.962359	1.14506	0.273622	1.09476	1	0.756357	1	0.384471	4.85439	8	0.77302	full	0.698502	0.698695	0.000193445	0.251131	0.801713	0.0485451	First
Digestive	Cholelithiasis	YingCausAge	462	18320	1.0322	0.944578	1.12795	0.483762	0.700265	1	0.0154821	1	0.900977	4.13499	8	0.844743	full	0.698502	0.698436	-6.5815e-05	-0.330369	0.741121	0.0316946	First
Digestive	Cholelithiasis	YingDamAge	462	18320	1.0627	0.971064	1.16298	0.18624	1.32178	1	0.10981	1	0.740361	4.22491	8	0.836282	full	0.698502	0.698664	0.000161932	0.20688	0.836104	0.0608121	First
Digestive	Cholelithiasis	Zhang_10	462	18320	1.09025	0.993271	1.19669	0.069074	1.81794	1	0.539751	1	0.462536	5.22323	8	0.733473	full	0.698502	0.700196	0.0016941	0.993539	0.320447	0.0864049	Second
Digestive	Cholelithiasis	DunedinPACE	462	18320	1.16632	1.061	1.28209	0.00144148	3.18621	1	0.341548	1	0.558937	4.51989	8	0.80744	full	0.698502	0.70237	0.0038683	1.25541	0.209329	0.15385	Third
Neurological	Postviral fatigue syndrome, neurasthenia and fibromyalgia	GrimAgeV1	179	18636	1.08977	0.924832	1.28413	0.304548	1.02673	1	0.383932	1	0.535506	5.59058	8	0.692985	full	0.719241	0.719409	0.000167988	0.0794811	0.93665	0.0859689	Second
Neurological	Postviral fatigue syndrome, neurasthenia and fibromyalgia	GrimAgeV2	179	18636	1.12453	0.953442	1.32632	0.163376	1.39381	1	0.382078	1	0.536493	5.59265	8	0.692755	full	0.719241	0.719723	0.000481264	0.16875	0.865993	0.117366	Second
Neurological	Postviral fatigue syndrome, neurasthenia and fibromyalgia	DNAmTL	179	18636	0.926314	0.795465	1.07869	0.32456	-0.98513	1	0.279135	1	0.597268	4.63531	8	0.795748	full	0.719241	0.720482	0.00124099	0.643421	0.519951	0.0765419	Telomere length
Neurological	Postviral fatigue syndrome, neurasthenia and fibromyalgia	DunedinPoAm38	179	18636	1.13253	0.964782	1.32944	0.1281	1.52164	1	0.143376	1	0.704948	4.23211	8	0.835598	full	0.719241	0.721538	0.00229644	0.847825	0.396536	0.124451	Third
Neurological	Postviral fatigue syndrome, neurasthenia and fibromyalgia	Hannum	179	18636	1.1408	0.989737	1.31492	0.069117	1.81765	1	4.29818	1	0.0381532	8.58866	8	0.378174	full	0.719241	0.722549	0.00330801	0.936756	0.348884	0.13173	First
Neurological	Postviral fatigue syndrome, neurasthenia and fibromyalgia	Horvath	179	18636	1.02007	0.879161	1.18357	0.793303	0.262024	1	0.0067996	1	0.934281	4.24526	8	0.834345	full	0.719241	0.719066	-0.000175253	-0.330825	0.740777	0.0198739	First
Neurological	Postviral fatigue syndrome, neurasthenia and fibromyalgia	Horvath_SkinBlood	179	18636	1.15246	0.995565	1.33408	0.0573718	1.90047	1	0.100385	1	0.751368	4.36446	8	0.822836	full	0.719241	0.721314	0.00207216	0.542342	0.587583	0.141898	First
Neurological	Postviral fatigue syndrome, neurasthenia and fibromyalgia	Lin	179	18636	1.06577	0.921284	1.23293	0.391447	0.856996	1	0.255397	1	0.6133	4.56132	8	0.803267	full	0.719241	0.71895	-0.000291482	-0.163302	0.870281	0.0637012	First
Neurological	Postviral fatigue syndrome, neurasthenia and fibromyalgia	PhenoAge	179	18636	1.01417	0.872291	1.17913	0.854787	0.183015	1	0.24253	1	0.622385	4.46994	8	0.812433	full	0.719241	0.719256	1.48314e-05	0.0525607	0.958082	0.014072	Second
Neurological	Postviral fatigue syndrome, neurasthenia and fibromyalgia	YingAdaptAge	179	18636	0.971343	0.836583	1.12781	0.702789	-0.381558	1	2.33163	1	0.126769	6.62719	8	0.577337	full	0.719241	0.719078	-0.000163448	-0.21497	0.829791	-0.0290752	First
Neurological	Postviral fatigue syndrome, neurasthenia and fibromyalgia	YingCausAge	179	18636	1.00032	0.86188	1.161	0.996626	0.00422921	1	0.499905	1	0.479542	4.75168	8	0.783757	full	0.719241	0.719262	2.0885e-05	0.389449	0.696944	0.000321421	First
Neurological	Postviral fatigue syndrome, neurasthenia and fibromyalgia	YingDamAge	179	18636	1.18544	1.02383	1.37255	0.0229075	2.27497	1	0.243594	1	0.621622	4.44792	8	0.814621	full	0.719241	0.724948	0.00570706	1.27112	0.203686	0.170112	First
Neurological	Postviral fatigue syndrome, neurasthenia and fibromyalgia	Zhang_10	179	18636	1.1026	0.949835	1.27993	0.199283	1.2836	1	1.01029	1	0.314833	6.15871	8	0.629459	full	0.719241	0.720408	0.00116653	0.448599	0.653721	0.0976691	Second
Neurological	Postviral fatigue syndrome, neurasthenia and fibromyalgia	DunedinPACE	179	18636	1.12753	0.964404	1.31825	0.132219	1.50541	1	0.0245401	1	0.875518	4.41973	8	0.817409	full	0.719241	0.720152	0.000910466	0.309093	0.757251	0.120028	Third
Digestive	Liver fibrosis, sclerosis and cirrhosis	GrimAgeV1	43	18826	1.72114	1.463	2.02483	5.77819e-11	6.54937	1	1.22092	1	0.26918	7.14819	8	0.520732	full	0.810932	0.83206	0.0211275	1.09466	0.273666	0.542988	Second
Digestive	Liver fibrosis, sclerosis and cirrhosis	GrimAgeV2	43	18826	1.86436	1.5716	2.21167	8.86667e-13	7.14704	1	0.833349	1	0.361306	6.43063	8	0.599112	full	0.810932	0.842949	0.0320168	1.5712	0.116136	0.62292	Second
Digestive	Liver fibrosis, sclerosis and cirrhosis	DNAmTL	43	18826	0.625371	0.48016	0.814496	0.000497591	-3.48205	1	0.245561	1	0.620218	5.03411	8	0.753925	full	0.810932	0.82562	0.0146879	1.25845	0.20823	0.46941	Telomere length
Digestive	Liver fibrosis, sclerosis and cirrhosis	DunedinPACE	43	18826	1.84927	1.4053	2.43351	1.13831e-05	4.38908	1	1.33436	1	0.248032	5.39166	8	0.715011	full	0.810932	0.82947	0.0185373	1.12609	0.260126	0.614792	Third
Digestive	Liver fibrosis, sclerosis and cirrhosis	DunedinPoAm38	43	18826	2.08639	1.58054	2.75413	2.08858e-07	5.19128	1	1.79968	1	0.179752	5.44469	8	0.70916	full	0.810932	0.832239	0.021307	1.24543	0.212974	0.735434	Third
Digestive	Liver fibrosis, sclerosis and cirrhosis	Hannum	43	18826	1.29512	1.10648	1.51592	0.00128241	3.21989	1	0.134843	1	0.713462	4.97531	8	0.760211	full	0.810932	0.829516	0.0185831	1.55761	0.119325	0.258603	First
Digestive	Liver fibrosis, sclerosis and cirrhosis	Horvath	43	18826	1.20588	0.948312	1.53341	0.126739	1.52709	1	0.535967	1	0.464109	5.6172	8	0.690023	full	0.810932	0.81526	0.00432727	0.651953	0.514431	0.187211	First
Digestive	Liver fibrosis, sclerosis and cirrhosis	Horvath_SkinBlood	43	18826	1.18876	0.902497	1.56582	0.218646	1.23014	1	0.776934	1	0.378081	5.83424	8	0.665793	full	0.810932	0.815231	0.00429879	1.08875	0.276265	0.172909	First
Digestive	Liver fibrosis, sclerosis and cirrhosis	Lin	43	18826	1.25754	0.983151	1.60852	0.0680468	1.8247	1	0.97204	1	0.324172	6.06608	8	0.63983	full	0.810932	0.82691	0.0159781	1.51774	0.129081	0.229161	First
Digestive	Liver fibrosis, sclerosis and cirrhosis	PhenoAge	43	18826	1.44679	1.24032	1.68764	2.58484e-06	4.70132	1	0.0911195	1	0.762759	4.91633	8	0.76648	full	0.810932	0.840587	0.0296545	1.66336	0.09624	0.369349	Second
Digestive	Liver fibrosis, sclerosis and cirrhosis	YingAdaptAge	43	18826	1.21688	0.999731	1.48119	0.0503105	1.95731	1	0.297837	1	0.585241	5.40757	8	0.713257	full	0.810932	0.819303	0.008371	0.788509	0.430399	0.196287	First
Digestive	Liver fibrosis, sclerosis and cirrhosis	YingCausAge	43	18826	0.997622	0.748627	1.32943	0.987036	-0.0162488	1	0.0603042	1	0.806016	5.06629	8	0.750468	full	0.810932	0.810913	-1.98101e-05	-0.313001	0.75428	-0.0023804	First
Digestive	Liver fibrosis, sclerosis and cirrhosis	YingDamAge	43	18826	0.985857	0.739995	1.31341	0.922473	-0.0973191	1	0.677803	1	0.410344	5.91003	8	0.657309	full	0.810932	0.81093	-2.47626e-06	-0.0914545	0.927131	-0.0142438	First
Digestive	Liver fibrosis, sclerosis and cirrhosis	Zhang_10	43	18826	1.6823	1.36719	2.07002	8.84814e-07	4.91567	1	0.104772	1	0.746176	4.86288	8	0.772126	full	0.810932	0.812444	0.00151176	0.0890263	0.929061	0.520159	Second
Digestive	Coeliac disease	GrimAgeV1	60	18812	0.833893	0.623354	1.11554	0.221132	-1.22352	1	0.521761	1	0.470091	24.2116	8	0.00211178	full	0.635807	0.641915	0.00610868	0.486922	0.626314	-0.18165	Second
Digestive	Coeliac disease	DNAmTL	60	18812	0.862481	0.67143	1.1079	0.246868	-1.15799	1	5.87639	1	0.0153452	27.6443	8	0.000546819	full	0.635807	0.634514	-0.0012932	-0.105867	0.915688	0.147942	Telomere length
Digestive	Coeliac disease	DunedinPACE	60	18812	1.06459	0.813071	1.39391	0.649006	0.455144	1	1.29991	1	0.25423	25.2199	8	0.00142662	full	0.635807	0.63734	0.00153317	0.38262	0.702002	0.062588	Third
Digestive	Coeliac disease	DunedinPoAm38	60	18812	0.951766	0.717274	1.26292	0.731939	-0.342548	1	1.67186	1	0.19601	24.989	8	0.00156122	full	0.635807	0.636262	0.000455063	0.105695	0.915824	-0.0494357	Third
Digestive	Coeliac disease	Hannum	60	18812	0.996835	0.771756	1.28756	0.980629	-0.0242804	1	0.650759	1	0.419841	23.9465	8	0.00233959	full	0.635807	0.635789	-1.77759e-05	-0.0454504	0.963748	-0.00317029	First
Digestive	Coeliac disease	Horvath	60	18812	0.925899	0.717434	1.19494	0.554135	-0.591575	1	0.355608	1	0.550956	23.5757	8	0.00269861	full	0.635807	0.638052	0.00224509	0.437631	0.661654	-0.0769905	First
Digestive	Coeliac disease	Horvath_SkinBlood	60	18812	0.98486	0.764368	1.26896	0.906088	-0.117975	1	0.00873653	1	0.925531	23.2275	8	0.00308408	full	0.635807	0.63581	2.66638e-06	0.00379655	0.996971	-0.0152555	First
Digestive	Coeliac disease	Lin	60	18812	1.10403	0.868126	1.40403	0.419717	0.806912	1	0.012542	1	0.91083	23.2406	8	0.00306865	full	0.635807	0.640017	0.00421022	0.564891	0.572148	0.0989626	First
Digestive	Coeliac disease	PhenoAge	60	18812	0.836065	0.64637	1.08143	0.172653	-1.36373	1	0.494877	1	0.48176	24.4963	8	0.0018912	full	0.635807	0.644071	0.00826401	0.676477	0.498738	-0.179049	Second
Digestive	Coeliac disease	YingAdaptAge	60	18812	0.989138	0.769168	1.27202	0.932179	-0.0851035	1	0.0942709	1	0.758816	23.1683	8	0.00315475	full	0.635807	0.63601	0.000203534	0.232004	0.816535	-0.0109212	First
Digestive	Coeliac disease	YingCausAge	60	18812	0.973543	0.754709	1.25583	0.83647	-0.206411	1	1.53911	1	0.21475	24.092	8	0.00221174	full	0.635807	0.636402	0.000595492	0.322342	0.747193	-0.0268133	First
Digestive	Coeliac disease	YingDamAge	60	18812	1.00402	0.777962	1.29577	0.975387	0.0308527	1	0.341205	1	0.559135	23.1943	8	0.0031235	full	0.635807	0.63604	0.000232864	0.279058	0.780201	0.00401547	First
Digestive	Coeliac disease	Zhang_10	60	18812	1.1647	0.904783	1.49929	0.236663	1.18337	1	6.54991	1	0.0104889	28.6876	8	0.000359708	full	0.635807	0.639367	0.00356051	0.28783	0.773477	0.152465	Second
Digestive	Coeliac disease	GrimAgeV2	60	18812	0.843583	0.630267	1.1291	0.252773	-1.14364	1	0.703173	1	0.40172	24.8071	8	0.00167598	full	0.635807	0.640922	0.00511501	0.417742	0.676136	-0.170096	Second
Respiratory	Chronic Obstructive Pulmonary Disease (COPD)	GrimAgeV1	427	18691	1.63965	1.54866	1.73598	1.23878e-64	16.9759	1	3.06723	1	0.0798854	5.06429	8	0.750683	full	0.850734	0.87246	0.021726	4.3674	1.25736e-05	0.494481	Second
Respiratory	Chronic Obstructive Pulmonary Disease (COPD)	DNAmTL	427	18691	0.750525	0.689583	0.816852	3.09286e-11	-6.64208	1	0.784091	1	0.375893	3.52462	8	0.89727	full	0.850734	0.853919	0.00318501	1.73969	0.0819136	0.286983	Telomere length
Respiratory	Chronic Obstructive Pulmonary Disease (COPD)	DunedinPACE	427	18691	1.72341	1.57899	1.88103	3.5193e-34	12.1899	1	1.0506	1	0.305369	4.71072	8	0.788	full	0.850734	0.869414	0.0186807	4.27915	1.8761e-05	0.544304	Third
Respiratory	Chronic Obstructive Pulmonary Disease (COPD)	DunedinPoAm38	427	18691	1.90222	1.73714	2.083	8.05343e-44	13.8828	1	0.368812	1	0.543652	4.72333	8	0.786697	full	0.850734	0.875711	0.0249772	5.06265	4.13471e-07	0.643024	Third
Respiratory	Chronic Obstructive Pulmonary Disease (COPD)	Hannum	427	18691	1.12143	1.04507	1.20337	0.00144598	3.18531	1	2.58155	1	0.108116	4.92418	8	0.765648	full	0.850734	0.850254	-0.00047995	-0.467438	0.640187	0.114604	First
Respiratory	Chronic Obstructive Pulmonary Disease (COPD)	Horvath	427	18691	1.12407	1.04044	1.21443	0.00302803	2.96488	1	1.00606	1	0.315848	3.53505	8	0.896452	full	0.850734	0.850601	-0.000132714	-0.230066	0.818041	0.116959	First
Respiratory	Chronic Obstructive Pulmonary Disease (COPD)	Horvath_SkinBlood	427	18691	1.13986	1.05132	1.23587	0.00150848	3.17305	1	2.11361	1	0.145995	4.55287	8	0.80412	full	0.850734	0.850805	7.12937e-05	0.398478	0.690278	0.130909	First
Respiratory	Chronic Obstructive Pulmonary Disease (COPD)	Lin	427	18691	1.01029	0.92777	1.10015	0.81382	0.235501	1	0.922707	1	0.336765	3.40444	8	0.906478	full	0.850734	0.850974	0.000240424	0.743982	0.456887	0.0102382	First
Respiratory	Chronic Obstructive Pulmonary Disease (COPD)	PhenoAge	427	18691	1.29362	1.20564	1.38802	7.83459e-13	7.16402	1	0.00533059	1	0.941797	2.54093	8	0.959795	full	0.850734	0.854366	0.00363264	1.8204	0.0686986	0.257446	Second
Respiratory	Chronic Obstructive Pulmonary Disease (COPD)	YingAdaptAge	427	18691	0.939197	0.862356	1.02288	0.149744	-1.44044	1	1.35277	1	0.244795	4.19536	8	0.839081	full	0.850734	0.851336	0.00060215	0.892038	0.372373	-0.0627301	First
Respiratory	Chronic Obstructive Pulmonary Disease (COPD)	YingCausAge	427	18691	1.09068	1.01338	1.17387	0.0206422	2.31447	1	0.380065	1	0.537569	2.99226	8	0.934842	full	0.850734	0.850727	-6.53953e-06	-0.014986	0.988043	0.0868001	First
Respiratory	Chronic Obstructive Pulmonary Disease (COPD)	YingDamAge	427	18691	1.19268	1.09131	1.30347	0.000101049	3.88806	1	2.23418	1	0.134988	5.26208	8	0.729233	full	0.850734	0.851035	0.000300947	0.490373	0.62387	0.176204	First
Respiratory	Chronic Obstructive Pulmonary Disease (COPD)	Zhang_10	427	18691	1.53511	1.44155	1.63474	1.03864e-40	13.3598	1	0.267914	1	0.604735	2.95826	8	0.936949	full	0.850734	0.872309	0.0215753	4.90576	9.30648e-07	0.428602	Second
Respiratory	Chronic Obstructive Pulmonary Disease (COPD)	GrimAgeV2	427	18691	1.71775	1.61354	1.82869	2.14835e-64	16.9435	1	1.33403	1	0.248089	3.56801	8	0.893848	full	0.850734	0.873734	0.0230009	4.53142	5.85892e-06	0.541014	Second
Digestive	Crohn's disease	GrimAgeV1	40	18758	1.35678	1.02533	1.79538	0.0327569	2.13505	1	0.0564516	1	0.812195	8.83865	8	0.35609	full	0.631196	0.665446	0.0342505	1.09576	0.273184	0.305117	Second
Digestive	Crohn's disease	GrimAgeV2	40	18758	1.45354	1.10317	1.91517	0.00786576	2.65778	1	0.0672853	1	0.795331	8.95704	8	0.345933	full	0.631196	0.675337	0.0441407	1.1652	0.243936	0.373999	Second
Digestive	Crohn's disease	DNAmTL	40	18758	0.797579	0.589328	1.07942	0.142924	-1.46499	1	0.0356677	1	0.850203	7.94699	8	0.438665	full	0.631196	0.643813	0.0126175	0.827701	0.40784	0.226174	Telomere length
Digestive	Crohn's disease	DunedinPACE	40	18758	1.6012	1.18002	2.17271	0.00250283	3.023	1	3.96667e-05	1	0.994975	8.17258	8	0.416797	full	0.631196	0.649675	0.0184795	0.484795	0.627822	0.470755	Third
Digestive	Crohn's disease	DunedinPoAm38	40	18758	1.2217	0.883164	1.69	0.22646	1.20953	1	1.29989	1	0.254233	7.84618	8	0.448638	full	0.631196	0.639975	0.00877898	0.460497	0.645159	0.200243	Third
Digestive	Crohn's disease	Hannum	40	18758	1.22265	1.00709	1.48435	0.0422109	2.03143	1	0.415937	1	0.518972	8.46348	8	0.389553	full	0.631196	0.64298	0.0117841	0.409053	0.682501	0.201022	First
Digestive	Crohn's disease	Horvath	40	18758	1.17587	0.915457	1.51036	0.20465	1.26841	1	2.32322	1	0.127456	10.1441	8	0.255056	full	0.631196	0.639185	0.00798964	0.330305	0.741169	0.162007	First
Digestive	Crohn's disease	Horvath_SkinBlood	40	18758	1.32913	1.08205	1.63263	0.00669713	2.71154	1	0.0857508	1	0.76965	7.99413	8	0.434044	full	0.631196	0.665683	0.0344869	1.04558	0.295754	0.284527	First
Digestive	Crohn's disease	Lin	40	18758	1.30494	1.04784	1.62513	0.0174341	2.37742	1	0.16529	1	0.684332	8.20147	8	0.414042	full	0.631196	0.644909	0.0137127	0.564857	0.572171	0.266159	First
Digestive	Crohn's disease	PhenoAge	40	18758	1.39433	1.18815	1.6363	4.67007e-05	4.07155	1	0.709583	1	0.399582	8.317	8	0.403133	full	0.631196	0.694898	0.063702	1.90364	0.0569572	0.332417	Second
Digestive	Crohn's disease	YingAdaptAge	40	18758	1.31062	1.07607	1.5963	0.00717114	2.68879	1	0.538588	1	0.463018	8.47044	8	0.388915	full	0.631196	0.669508	0.0383121	1.24302	0.213859	0.270503	First
Digestive	Crohn's disease	YingCausAge	40	18758	1.20388	0.987138	1.46821	0.0669261	1.83217	1	0.0295782	1	0.863451	7.88945	8	0.444343	full	0.631196	0.653513	0.0223167	0.80855	0.418774	0.18555	First
Digestive	Crohn's disease	YingDamAge	40	18758	1.06681	0.783766	1.45208	0.680968	0.411143	1	1.46779	1	0.225694	9.71517	8	0.285589	full	0.631196	0.633669	0.00247356	0.342599	0.7319	0.0646752	First
Digestive	Crohn's disease	Zhang_10	40	18758	1.27674	0.956983	1.70333	0.0967032	1.66105	1	0.000646809	1	0.97971	8.09303	8	0.424436	full	0.631196	0.644427	0.0132306	0.514928	0.606603	0.244307	Second
Ear	Hearing loss	GrimAgeV1	305	18392	1.06864	0.948513	1.20397	0.275208	1.09115	1	0.190962	1	0.662117	7.40545	8	0.493584	full	0.659267	0.659626	0.000358377	0.318718	0.74994	0.0663839	Second
Ear	Hearing loss	GrimAgeV2	305	18392	1.04721	0.928615	1.18096	0.451882	0.752281	1	0.0349703	1	0.851658	6.88927	8	0.548626	full	0.659267	0.659416	0.000148825	0.363109	0.716523	0.0461325	Second
Ear	Hearing loss	DNAmTL	305	18392	0.930876	0.834396	1.03851	0.199467	-1.28307	1	0.579863	1	0.446366	6.38176	8	0.60455	full	0.659267	0.660675	0.00140741	0.705891	0.480256	0.0716288	Telomere length
Ear	Hearing loss	DunedinPACE	305	18392	1.03606	0.921713	1.16459	0.552714	0.593699	1	0.342022	1	0.558665	7.50511	8	0.483239	full	0.659267	0.659826	0.000559228	0.463406	0.643073	0.0354233	Third
Ear	Hearing loss	DunedinPoAm38	305	18392	0.982895	0.870229	1.11015	0.781199	-0.277757	1	0.078129	1	0.779849	6.21504	8	0.623158	full	0.659267	0.658719	-0.000548533	-0.580347	0.561681	-0.0172529	Third
Ear	Hearing loss	Hannum	305	18392	1.07234	0.968991	1.18672	0.176762	1.35079	1	0.0094704	1	0.922475	6.11145	8	0.634749	full	0.659267	0.660189	0.000921412	0.419304	0.674994	0.0698451	First
Ear	Hearing loss	Horvath	305	18392	0.990658	0.888043	1.10513	0.866394	-0.16824	1	3.21896	1	0.0727898	9.87344	8	0.274021	full	0.659267	0.659373	0.000106045	0.0805776	0.935778	-0.0093862	First
Ear	Hearing loss	Horvath_SkinBlood	305	18392	1.09099	0.980643	1.21375	0.109442	1.6007	1	0.0463028	1	0.829626	6.28228	8	0.615645	full	0.659267	0.659892	0.000624486	0.493251	0.621835	0.0870837	First
Ear	Hearing loss	Lin	305	18392	1.04345	0.937827	1.16097	0.434736	0.781113	1	0.39292	1	0.530769	6.53257	8	0.587797	full	0.659267	0.659219	-4.82187e-05	-0.055733	0.955555	0.0425315	First
Ear	Hearing loss	PhenoAge	305	18392	1.05	0.941897	1.17052	0.378759	0.880186	1	0.0166793	1	0.89724	6.21645	8	0.623001	full	0.659267	0.659176	-9.1543e-05	-0.0945729	0.924654	0.0487929	Second
Ear	Hearing loss	YingAdaptAge	305	18392	1.12706	1.02118	1.24393	0.0174868	2.37631	1	0.404421	1	0.524815	6.3994	8	0.602586	full	0.659267	0.660331	0.00106407	0.244666	0.806715	0.119616	First
Ear	Hearing loss	YingCausAge	305	18392	1.05187	0.948718	1.16625	0.336887	0.960335	1	0.0303594	1	0.861677	6.14486	8	0.631009	full	0.659267	0.660032	0.000764973	0.798065	0.424833	0.0505728	First
Ear	Hearing loss	YingDamAge	305	18392	1.02599	0.918918	1.14554	0.648195	0.456272	1	1.94496	1	0.163132	8.2615	8	0.408352	full	0.659267	0.659149	-0.000118553	-0.429142	0.66782	0.0256571	First
Ear	Hearing loss	Zhang_10	305	18392	1.04686	0.93532	1.1717	0.425638	0.796678	1	0.00111964	1	0.973307	6.29225	8	0.614532	full	0.659267	0.659754	0.000487081	0.348945	0.727131	0.0457925	Second
Psychiatric	Delirium, not induced by alcohol and other psychoactive substances	GrimAgeV1	84	18851	1.40355	1.168	1.6866	0.000298208	3.61685	1	0.150712	1	0.697856	4.50745	8	0.808687	full	0.890254	0.897604	0.00735016	1.77354	0.0761393	0.339004	Second
Psychiatric	Delirium, not induced by alcohol and other psychoactive substances	GrimAgeV2	84	18851	1.46935	1.21743	1.77341	6.06647e-05	4.01021	1	0.277748	1	0.598181	4.64894	8	0.794354	full	0.890254	0.897988	0.00773457	1.76384	0.0777596	0.384823	Second
Psychiatric	Delirium, not induced by alcohol and other psychoactive substances	DNAmTL	84	18851	0.888255	0.737754	1.06946	0.210923	-1.25103	1	1.29818	1	0.254547	5.75639	8	0.674498	full	0.890254	0.890644	0.000390757	1.29652	0.194795	0.118496	Telomere length
Psychiatric	Delirium, not induced by alcohol and other psychoactive substances	DunedinPACE	84	18851	1.32949	1.08613	1.62738	0.00576313	2.76096	1	4.98956	1	0.0255007	9.99296	8	0.26552	full	0.890254	0.890426	0.000172542	0.0292103	0.976697	0.284797	Third
Psychiatric	Delirium, not induced by alcohol and other psychoactive substances	DunedinPoAm38	84	18851	1.4069	1.12515	1.75921	0.00275176	2.99419	1	2.0385	1	0.153361	6.02755	8	0.644146	full	0.890254	0.89392	0.00366652	0.611846	0.54064	0.341391	Third
Psychiatric	Delirium, not induced by alcohol and other psychoactive substances	Hannum	84	18851	1.06237	0.914083	1.2347	0.430253	0.788759	1	0.0127598	1	0.910063	4.40061	8	0.819292	full	0.890254	0.890853	0.000599457	2.0045	0.0450168	0.0604979	First
Psychiatric	Delirium, not induced by alcohol and other psychoactive substances	Horvath	84	18851	1.07518	0.90734	1.27407	0.402527	0.837117	1	0.235578	1	0.627418	4.81226	8	0.77744	full	0.890254	0.889521	-0.000732669	-0.367773	0.713043	0.0724912	First
Psychiatric	Delirium, not induced by alcohol and other psychoactive substances	Horvath_SkinBlood	84	18851	0.943294	0.779108	1.14208	0.549612	-0.598342	1	0.093877	1	0.759305	4.67875	8	0.791295	full	0.890254	0.879935	-0.0103183	-1.52476	0.127318	-0.0583774	First
Psychiatric	Delirium, not induced by alcohol and other psychoactive substances	Lin	84	18851	0.840089	0.686899	1.02744	0.0898047	-1.69643	1	0.00569727	1	0.939833	4.538	8	0.80562	full	0.890254	0.887859	-0.00239465	-0.454493	0.649474	-0.174247	First
Psychiatric	Delirium, not induced by alcohol and other psychoactive substances	PhenoAge	84	18851	1.30588	1.1098	1.53661	0.00130442	3.215	1	0.192434	1	0.660899	4.56505	8	0.80289	full	0.890254	0.89372	0.00346606	1.53752	0.124167	0.26688	Second
Psychiatric	Delirium, not induced by alcohol and other psychoactive substances	YingAdaptAge	84	18851	0.911678	0.763273	1.08894	0.307696	-1.02007	1	1.23942	1	0.265583	5.86907	8	0.661895	full	0.890254	0.888902	-0.00135179	-0.43867	0.660901	-0.0924679	First
Psychiatric	Delirium, not induced by alcohol and other psychoactive substances	YingCausAge	84	18851	1.02272	0.873342	1.19765	0.780347	0.278867	1	2.90388	1	0.0883669	7.3638	8	0.497938	full	0.890254	0.88574	-0.004514	-1.06863	0.285235	0.0224648	First
Psychiatric	Delirium, not induced by alcohol and other psychoactive substances	YingDamAge	84	18851	1.02068	0.836585	1.24529	0.840141	0.201713	1	0.368775	1	0.543673	4.79408	8	0.779341	full	0.890254	0.88488	-0.00537354	-1.05845	0.289849	0.0204694	First
Psychiatric	Delirium, not induced by alcohol and other psychoactive substances	Zhang_10	84	18851	1.43602	1.22668	1.68109	6.74884e-06	4.50146	1	0.014272	1	0.904907	4.34745	8	0.824495	full	0.890254	0.894648	0.00439411	0.596514	0.550832	0.361877	Second
Psychiatric	Dementia	GrimAgeV1	154	18857	1.15541	0.990162	1.34823	0.0665873	1.83445	1	0.189719	1	0.66315	7.27441	8	0.507336	full	0.920977	0.921245	0.000268378	1.40746	0.15929	0.144454	Second
Psychiatric	Dementia	GrimAgeV2	154	18857	1.22752	1.05206	1.43224	0.0091889	2.60494	1	0.262153	1	0.608645	7.46159	8	0.487744	full	0.920977	0.92191	0.000932901	1.45369	0.146032	0.204997	Second
Psychiatric	Dementia	DNAmTL	154	18857	0.948275	0.829514	1.08404	0.43658	-0.777981	1	0.0734959	1	0.786313	7.00408	8	0.536192	full	0.920977	0.920935	-4.13157e-05	-0.0719996	0.942602	0.0531108	Telomere length
Psychiatric	Dementia	DunedinPACE	154	18857	1.12473	0.961505	1.31567	0.141751	1.4693	1	3.08412	1	0.07906	10.6293	8	0.223601	full	0.920977	0.921711	0.000734655	0.345502	0.729717	0.117543	Third
Psychiatric	Dementia	DunedinPoAm38	154	18857	1.23011	1.03534	1.46153	0.0185304	2.35485	1	1.10043	1	0.294171	8.19012	8	0.415123	full	0.920977	0.922142	0.00116587	0.58548	0.558225	0.207105	Third
Psychiatric	Dementia	Hannum	154	18857	0.949527	0.845417	1.06646	0.382074	-0.874081	1	0.691602	1	0.40562	7.44695	8	0.489265	full	0.920977	0.918934	-0.00204252	-1.31042	0.190055	-0.0517911	First
Psychiatric	Dementia	Horvath	154	18857	0.993188	0.87119	1.13227	0.918584	-0.102218	1	0.301264	1	0.583091	7.4886	8	0.484947	full	0.920977	0.917703	-0.00327331	-1.44488	0.148493	-0.00683505	First
Psychiatric	Dementia	Horvath_SkinBlood	154	18857	0.942054	0.819057	1.08352	0.403021	-0.836239	1	0.0113648	1	0.915102	7.1287	8	0.522813	full	0.920977	0.913779	-0.00719761	-1.5018	0.133149	-0.0596924	First
Psychiatric	Dementia	Lin	154	18857	1.00777	0.880288	1.15372	0.91064	0.112232	1	0.260086	1	0.610061	7.55764	8	0.477828	full	0.920977	0.917568	-0.00340872	-1.57961	0.114197	0.00774461	First
Psychiatric	Dementia	PhenoAge	154	18857	1.20258	1.05166	1.37516	0.00701201	2.69627	1	0.0302547	1	0.861914	7.13998	8	0.521608	full	0.920977	0.920636	-0.000340941	-1.70061	0.0890169	0.184472	Second
Psychiatric	Dementia	YingAdaptAge	154	18857	0.952012	0.840015	1.07894	0.441223	-0.770129	1	0.361138	1	0.547875	7.04043	8	0.532277	full	0.920977	0.919321	-0.0016554	-0.769262	0.441738	-0.0491775	First
Psychiatric	Dementia	YingCausAge	154	18857	0.943154	0.838666	1.06066	0.328588	-0.976962	1	0.292748	1	0.588465	7.41611	8	0.492474	full	0.920977	0.915848	-0.00512835	-1.57936	0.114254	-0.0585261	First
Psychiatric	Dementia	YingDamAge	154	18857	1.06697	0.924064	1.23199	0.376919	0.883586	1	0.94966	1	0.329806	8.8605	8	0.3542	full	0.920977	0.917061	-0.00391562	-1.30695	0.191228	0.0648266	First
Psychiatric	Dementia	Zhang_10	154	18857	1.07463	0.932676	1.23819	0.319364	0.995766	1	2.20502	1	0.137562	8.68454	8	0.369602	full	0.920977	0.919884	-0.00109226	-0.684519	0.493648	0.0719762	Second
Psychiatric	Depression	GrimAgeV1	481	17857	1.07283	0.971577	1.18464	0.164556	1.38991	1	0.488875	1	0.484429	7.5298	8	0.480692	full	0.64132	0.642394	0.00107348	0.620557	0.534891	0.0703007	Second
Psychiatric	Depression	GrimAgeV2	481	17857	1.09658	0.992837	1.21116	0.0690289	1.81823	1	0.697067	1	0.403771	7.77438	8	0.455814	full	0.64132	0.643096	0.00177593	0.769905	0.441356	0.0921967	Second
Psychiatric	Depression	DNAmTL	481	17857	0.890303	0.811968	0.976194	0.0134079	-2.47275	1	2.07563	1	0.149668	8.57146	8	0.379725	full	0.64132	0.644525	0.00320429	1.07828	0.280909	0.116194	Telomere length
Psychiatric	Depression	DunedinPACE	481	17857	1.05593	0.959578	1.16195	0.264949	1.11477	1	1.03066	1	0.310003	8.34918	8	0.400125	full	0.64132	0.641451	0.000131134	0.0844886	0.932668	0.0544194	Third
Psychiatric	Depression	DunedinPoAm38	481	17857	1.10813	1.006	1.22063	0.0374105	2.08126	1	0.81391	1	0.366967	7.80688	8	0.452559	full	0.64132	0.642369	0.00104824	0.359892	0.718928	0.102675	Third
Psychiatric	Depression	Hannum	481	17857	0.969967	0.882423	1.0662	0.527494	-0.631836	1	0.211663	1	0.645467	7.37718	8	0.496538	full	0.64132	0.641723	0.000402974	0.475792	0.634222	-0.0304928	First
Psychiatric	Depression	Horvath	481	17857	0.960405	0.875831	1.05315	0.390345	-0.858991	1	0.155914	1	0.692946	7.39694	8	0.494473	full	0.64132	0.641228	-9.20092e-05	-0.0840978	0.932979	-0.0403997	First
Psychiatric	Depression	Horvath_SkinBlood	481	17857	1.01466	0.925275	1.11267	0.757116	0.30927	1	0.047642	1	0.827218	7.35292	8	0.499077	full	0.64132	0.641494	0.00017313	0.379928	0.703998	0.0145507	First
Psychiatric	Depression	Lin	481	17857	1.02084	0.932427	1.11764	0.655366	0.446321	1	0.463596	1	0.495948	7.82435	8	0.450814	full	0.64132	0.641293	-2.77583e-05	-0.0589705	0.952976	0.0206296	First
Psychiatric	Depression	PhenoAge	481	17857	1.0077	0.918669	1.10536	0.870866	0.162558	1	1.05587	1	0.30416	8.48059	8	0.387985	full	0.64132	0.641349	2.90744e-05	0.210733	0.833095	0.00767187	Second
Psychiatric	Depression	YingAdaptAge	481	17857	1.07086	0.979893	1.17027	0.130653	1.51153	1	0.155744	1	0.693106	7.44286	8	0.48969	full	0.64132	0.642896	0.00157612	0.902504	0.366789	0.0684605	First
Psychiatric	Depression	YingCausAge	481	17857	0.95609	0.871005	1.04949	0.345041	-0.944252	1	0.169809	1	0.680281	7.51183	8	0.482545	full	0.64132	0.642291	0.000970943	0.909114	0.36329	-0.0449027	First
Psychiatric	Depression	YingDamAge	481	17857	0.910179	0.830124	0.997955	0.0451144	-2.00359	1	0.447684	1	0.503437	7.74577	8	0.45869	full	0.64132	0.644214	0.00289356	1.15304	0.248894	-0.094114	First
Psychiatric	Depression	Zhang_10	481	17857	1.1176	1.0209	1.22347	0.0160434	2.40793	1	0.982986	1	0.321463	7.90754	8	0.442554	full	0.64132	0.644453	0.0031331	1.04544	0.29582	0.111186	Second
Skin	Dermatitis (atopc/contact/other/unspecified)	GrimAgeV1	533	17800	1.1089	1.00976	1.21776	0.0305141	2.16335	1	3.15244	1	0.0758136	16.1912	8	0.0397239	full	0.555539	0.558767	0.00322786	0.574631	0.565541	0.103366	Second
Skin	Dermatitis (atopc/contact/other/unspecified)	GrimAgeV2	533	17800	1.12695	1.02593	1.23792	0.0126247	2.49418	1	4.1437	1	0.0417898	17.1371	8	0.0287131	full	0.555539	0.560916	0.00537676	0.857833	0.390985	0.119514	Second
Skin	Dermatitis (atopc/contact/other/unspecified)	DNAmTL	533	17800	0.971624	0.89027	1.06041	0.518789	-0.645214	1	2.10942	1	0.146395	16.0265	8	0.0420018	full	0.555539	0.555338	-0.000201341	-0.116753	0.907056	0.0287859	Telomere length
Skin	Dermatitis (atopc/contact/other/unspecified)	DunedinPACE	533	17800	1.09356	0.998846	1.19725	0.052989	1.93501	1	3.99592	1	0.0456106	17.1461	8	0.0286234	full	0.555539	0.559139	0.00360001	0.735649	0.461944	0.0894361	Third
Skin	Dermatitis (atopc/contact/other/unspecified)	DunedinPoAm38	533	17800	1.06967	0.974547	1.17408	0.156364	1.41741	1	0.275144	1	0.599901	13.3171	8	0.101395	full	0.555539	0.557282	0.00174252	0.440132	0.659842	0.0673507	Third
Skin	Dermatitis (atopc/contact/other/unspecified)	Hannum	533	17800	1.05589	0.969564	1.1499	0.211398	1.24973	1	7.56787e-06	1	0.997805	13.369	8	0.0997672	full	0.555539	0.558111	0.00257168	0.793625	0.427414	0.054384	First
Skin	Dermatitis (atopc/contact/other/unspecified)	Horvath	533	17800	1.04762	0.96174	1.14117	0.286394	1.06607	1	0.718708	1	0.396568	14.2732	8	0.0749163	full	0.555539	0.556916	0.00137722	0.446665	0.655117	0.0465235	First
Skin	Dermatitis (atopc/contact/other/unspecified)	Horvath_SkinBlood	533	17800	1.07415	0.985842	1.17037	0.102214	1.63421	1	1.15915	1	0.281641	14.5732	8	0.0679944	full	0.555539	0.561534	0.00599426	1.31222	0.189446	0.0715286	First
Skin	Dermatitis (atopc/contact/other/unspecified)	Lin	533	17800	1.02213	0.938353	1.11338	0.615916	0.501646	1	0.205229	1	0.650532	13.3792	8	0.0994519	full	0.555539	0.555753	0.000213619	0.12852	0.897738	0.021887	First
Skin	Dermatitis (atopc/contact/other/unspecified)	PhenoAge	533	17800	1.03826	0.952134	1.13218	0.395403	0.84986	1	0.114582	1	0.734987	13.357	8	0.100144	full	0.555539	0.556297	0.000757662	0.312265	0.754839	0.0375494	Second
Skin	Dermatitis (atopc/contact/other/unspecified)	YingAdaptAge	533	17800	0.966255	0.886001	1.05378	0.437781	-0.775946	1	0.209366	1	0.647265	13.3981	8	0.0988651	full	0.555539	0.555044	-0.000495256	-0.220834	0.825222	-0.0343277	First
Skin	Dermatitis (atopc/contact/other/unspecified)	YingCausAge	533	17800	1.05129	0.965927	1.1442	0.247009	1.15765	1	3.2275	1	0.072411	16.4781	8	0.0360267	full	0.555539	0.557808	0.00226842	0.647264	0.517461	0.0500182	First
Skin	Dermatitis (atopc/contact/other/unspecified)	YingDamAge	533	17800	1.08305	0.994521	1.17945	0.066695	1.83372	1	3.51536	1	0.0608024	16.5884	8	0.034692	full	0.555539	0.561467	0.00592743	1.09396	0.273972	0.079779	First
Skin	Dermatitis (atopc/contact/other/unspecified)	Zhang_10	533	17800	1.09696	1.00527	1.19702	0.037713	2.07796	1	1.73936	1	0.187219	14.7224	8	0.0647732	full	0.555539	0.555961	0.000421479	0.0791508	0.936913	0.0925425	Second
Eye	Diabetic ophthalmic complications	GrimAgeV1	165	18822	1.16545	1.00052	1.35757	0.0492237	1.96665	1	0.0162373	1	0.898604	9.58698	8	0.295218	full	0.775034	0.777192	0.00215761	0.835611	0.403374	0.153106	Second
Eye	Diabetic ophthalmic complications	GrimAgeV2	165	18822	1.26956	1.09577	1.47091	0.00148478	3.17764	1	0.0286303	1	0.865635	9.43168	8	0.307198	full	0.775034	0.781163	0.0061285	1.4004	0.161392	0.23867	Second
Eye	Diabetic ophthalmic complications	DNAmTL	165	18822	0.917801	0.789781	1.06657	0.263089	-1.11912	1	2.751	1	0.0971939	11.2609	8	0.18735	full	0.775034	0.774843	-0.000191008	-0.132317	0.894734	0.085775	Telomere length
Eye	Diabetic ophthalmic complications	DunedinPACE	165	18822	1.4449	1.24268	1.68004	1.71499e-06	4.7844	1	0.00702991	1	0.93318	8.93315	8	0.347967	full	0.775034	0.788247	0.0132133	2.00328	0.045147	0.368043	Third
Eye	Diabetic ophthalmic complications	DunedinPoAm38	165	18822	1.07075	0.910565	1.25912	0.408331	0.826834	1	0.0416909	1	0.83821	9.71727	8	0.285433	full	0.775034	0.775027	-7.4714e-06	-0.00754014	0.993984	0.0683624	Third
Eye	Diabetic ophthalmic complications	Hannum	165	18822	0.929717	0.80304	1.07638	0.329482	-0.975157	1	0.326369	1	0.567805	10.1231	8	0.256492	full	0.775034	0.776133	0.00109927	0.766552	0.443348	-0.0728756	First
Eye	Diabetic ophthalmic complications	Horvath	165	18822	1.03539	0.89635	1.19601	0.63639	0.472752	1	0.539666	1	0.462571	10.0279	8	0.26307	full	0.775034	0.775319	0.000284563	0.844015	0.398661	0.0347828	First
Eye	Diabetic ophthalmic complications	Horvath_SkinBlood	165	18822	1.0315	0.891615	1.19334	0.676564	0.417157	1	0.0193161	1	0.889464	9.39754	8	0.309877	full	0.775034	0.775029	-5.1975e-06	-0.185332	0.852969	0.0310183	First
Eye	Diabetic ophthalmic complications	Lin	165	18822	1.01598	0.876876	1.17716	0.832843	0.211057	1	3.64385	1	0.0562766	12.8434	8	0.117354	full	0.775034	0.775151	0.000116619	1.1179	0.263611	0.0158558	First
Eye	Diabetic ophthalmic complications	PhenoAge	165	18822	1.12842	0.983966	1.29408	0.0838589	1.72872	1	4.4728	1	0.0344385	13.5261	8	0.094984	full	0.775034	0.777997	0.00296322	1.07211	0.283671	0.12082	Second
Eye	Diabetic ophthalmic complications	YingAdaptAge	165	18822	1.13805	1.00186	1.29275	0.0467437	1.98862	1	0.318224	1	0.572677	9.71531	8	0.285578	full	0.775034	0.778995	0.00396114	1.2941	0.195632	0.129317	First
Eye	Diabetic ophthalmic complications	YingCausAge	165	18822	1.05154	0.916874	1.20598	0.472301	0.71874	1	0.350235	1	0.55398	9.68196	8	0.288061	full	0.775034	0.775453	0.000418723	0.683234	0.494459	0.0502521	First
Eye	Diabetic ophthalmic complications	YingDamAge	165	18822	0.933014	0.802244	1.0851	0.368156	-0.899932	1	1.21172	1	0.270991	10.0793	8	0.259505	full	0.775034	0.77549	0.00045608	0.206986	0.836021	-0.069335	First
Eye	Diabetic ophthalmic complications	Zhang_10	165	18822	1.11577	0.966761	1.28776	0.134183	1.49781	1	0.0089887	1	0.924467	9.34981	8	0.313651	full	0.775034	0.775116	8.15357e-05	0.0373428	0.970212	0.109548	Second
Endocrine	Diabetes	GrimAgeV1	572	18575	1.16551	1.0699	1.26966	0.000452995	3.50711	1	4.98705	1	0.0255377	7.97241	8	0.43617	full	0.83971	0.840627	0.000917388	0.875459	0.381324	0.153158	Second
Endocrine	Diabetes	GrimAgeV2	572	18575	1.2667	1.16345	1.37911	5.03596e-08	5.45004	1	5.6624	1	0.0173324	8.63314	8	0.374182	full	0.83971	0.842429	0.00271944	1.51682	0.129312	0.236416	Second
Endocrine	Diabetes	DNAmTL	572	18575	0.911262	0.840355	0.988151	0.0245493	-2.24842	1	0.936697	1	0.333129	4.14528	8	0.843783	full	0.83971	0.839676	-3.3891e-05	-0.0501365	0.960014	0.0929253	Telomere length
Endocrine	Diabetes	DunedinPACE	572	18575	1.44386	1.33093	1.56638	9.59533e-19	8.83973	1	1.59137	1	0.207131	4.50855	8	0.808577	full	0.83971	0.848279	0.00856967	2.69996	0.00693485	0.36732	Third
Endocrine	Diabetes	DunedinPoAm38	572	18575	1.24001	1.13661	1.35281	1.28085e-06	4.8427	1	0.621618	1	0.430447	3.82434	8	0.872614	full	0.83971	0.842523	0.00281383	1.82	0.0687583	0.215118	Third
Endocrine	Diabetes	Hannum	572	18575	1.06272	0.987144	1.14409	0.106042	1.61624	1	0.102536	1	0.748808	3.79721	8	0.874941	full	0.83971	0.839711	1.35952e-06	0.00222458	0.998225	0.0608352	First
Endocrine	Diabetes	Horvath	572	18575	1.02778	0.949891	1.11206	0.495545	0.681516	1	2.68932	1	0.101023	6.32681	8	0.610675	full	0.83971	0.839735	2.55396e-05	0.294661	0.768253	0.0274037	First
Endocrine	Diabetes	Horvath_SkinBlood	572	18575	1.06661	0.985327	1.1546	0.110827	1.59449	1	0.602271	1	0.437713	4.28528	8	0.830511	full	0.83971	0.839696	-1.38866e-05	-0.0940236	0.92509	0.0644841	First
Endocrine	Diabetes	Lin	572	18575	1.05458	0.975488	1.14009	0.181523	1.33608	1	0.203701	1	0.65175	3.78669	8	0.875838	full	0.83971	0.839724	1.47606e-05	0.0736837	0.941262	0.053145	First
Endocrine	Diabetes	PhenoAge	572	18575	1.20949	1.12204	1.30376	6.7923e-07	4.96721	1	2.30128	1	0.129268	5.30095	8	0.724979	full	0.83971	0.841946	0.00223613	1.34251	0.179431	0.190202	Second
Endocrine	Diabetes	YingAdaptAge	572	18575	1.10866	1.03288	1.18999	0.00429405	2.85571	1	1.01862	1	0.312847	4.54585	8	0.804828	full	0.83971	0.840568	0.000858151	0.901209	0.367477	0.103151	First
Endocrine	Diabetes	YingCausAge	572	18575	1.04557	0.969867	1.12719	0.245184	1.16213	1	2.5338	1	0.111432	6.10298	8	0.635697	full	0.83971	0.839719	9.41956e-06	0.113993	0.909243	0.0445649	First
Endocrine	Diabetes	YingDamAge	572	18575	1.0927	1.00978	1.18243	0.0276804	2.20179	1	0.625496	1	0.429012	4.08483	8	0.84939	full	0.83971	0.839875	0.000165765	0.840903	0.400402	0.0886531	First
Endocrine	Diabetes	Zhang_10	572	18575	1.12713	1.04461	1.21616	0.00203335	3.08532	1	0.00680318	1	0.934264	3.71138	8	0.88218	full	0.83971	0.840629	0.000919233	0.840709	0.400511	0.119671	Second
Infections	Infections of the digestive system	GrimAgeV1	343	18580	1.11131	0.991455	1.24565	0.069891	1.81262	1	0.0556288	1	0.813543	10.0422	8	0.262079	full	0.620823	0.624258	0.00343453	1.07012	0.284566	0.105538	Second
Infections	Infections of the digestive system	GrimAgeV2	343	18580	1.16567	1.04033	1.30611	0.0082617	2.64118	1	0.0626335	1	0.802381	10.1863	8	0.25219	full	0.620823	0.627625	0.00680176	1.36762	0.171431	0.153295	Second
Infections	Infections of the digestive system	DNAmTL	343	18580	0.92843	0.835216	1.03205	0.168936	-1.37563	1	0.381905	1	0.536585	10.1559	8	0.254251	full	0.620823	0.623861	0.00303839	1.19343	0.2327	0.0742599	Telomere length
Infections	Infections of the digestive system	DunedinPACE	343	18580	1.24051	1.11216	1.38367	0.000109891	3.86765	1	0.00110879	1	0.973437	10.2389	8	0.248656	full	0.620823	0.631414	0.0105909	1.39416	0.16327	0.215521	Third
Infections	Infections of the digestive system	DunedinPoAm38	343	18580	1.11017	0.990759	1.24397	0.0718466	1.80009	1	0.21728	1	0.64112	9.96684	8	0.267361	full	0.620823	0.62326	0.0024373	0.731492	0.464479	0.104512	Third
Infections	Infections of the digestive system	Hannum	343	18580	0.991285	0.892998	1.10039	0.869497	-0.164297	1	0.657816	1	0.417332	10.5698	8	0.227283	full	0.620823	0.620584	-0.000239477	-0.327837	0.743035	-0.00875284	First
Infections	Infections of the digestive system	Horvath	343	18580	0.94942	0.854237	1.05521	0.335554	-0.962987	1	0.430109	1	0.511935	10.2776	8	0.246078	full	0.620823	0.62047	-0.000352981	-0.151337	0.87971	-0.0519042	First
Infections	Infections of the digestive system	Horvath_SkinBlood	343	18580	0.959399	0.86479	1.06436	0.433924	-0.782494	1	0.143007	1	0.705309	10.0309	8	0.262864	full	0.620823	0.620189	-0.000633863	-0.327274	0.743461	-0.0414483	First
Infections	Infections of the digestive system	Lin	343	18580	0.955449	0.85957	1.06202	0.398291	-0.844677	1	0.0856173	1	0.769825	9.9067	8	0.271635	full	0.620823	0.620191	-0.000632265	-0.335608	0.737166	-0.0455737	First
Infections	Infections of the digestive system	PhenoAge	343	18580	1.14533	1.03382	1.26888	0.00941915	2.59645	1	0.18389	1	0.668052	9.87453	8	0.273943	full	0.620823	0.628215	0.0073915	1.56548	0.117469	0.135697	Second
Infections	Infections of the digestive system	YingAdaptAge	343	18580	1.02676	0.928219	1.13576	0.607938	0.51302	1	0.0484731	1	0.825742	9.98306	8	0.266217	full	0.620823	0.62163	0.000807317	0.88647	0.375365	0.0264091	First
Infections	Infections of the digestive system	YingCausAge	343	18580	0.969579	0.873277	1.0765	0.562709	-0.578823	1	0.463247	1	0.49611	10.217	8	0.250128	full	0.620823	0.620627	-0.000195994	-0.123099	0.902029	-0.0308931	First
Infections	Infections of the digestive system	YingDamAge	343	18580	0.933038	0.839075	1.03752	0.200615	-1.2798	1	0.430893	1	0.511551	10.4235	8	0.236551	full	0.620823	0.620258	-0.000565441	-0.179321	0.857685	-0.069309	First
Infections	Infections of the digestive system	Zhang_10	343	18580	1.12414	1.01278	1.24774	0.0279048	2.19862	1	0.0684133	1	0.793661	10.0941	8	0.258487	full	0.620823	0.626079	0.00525587	1.26399	0.206234	0.117018	Second
Digestive	Diverticular disease of intestine (acute and chronic)	GrimAgeV1	775	18458	1.06411	0.987923	1.14616	0.101127	1.63941	1	0.275165	1	0.599888	23.1947	8	0.00312303	full	0.749862	0.749892	3.04284e-05	0.378765	0.704863	0.0621352	Second
Digestive	Diverticular disease of intestine (acute and chronic)	GrimAgeV2	775	18458	1.07846	1.00121	1.16167	0.0463949	1.99178	1	0.145064	1	0.703298	22.9832	8	0.00338589	full	0.749862	0.750061	0.000198769	0.76218	0.445953	0.0755307	Second
Digestive	Diverticular disease of intestine (acute and chronic)	DNAmTL	775	18458	0.903571	0.844904	0.966312	0.00307136	-2.9605	1	1.3972	1	0.237194	25.1714	8	0.0014539	full	0.749862	0.750435	0.000572885	0.54005	0.589162	0.101401	Telomere length
Digestive	Diverticular disease of intestine (acute and chronic)	DunedinPACE	775	18458	1.15931	1.07957	1.24495	4.79154e-05	4.06557	1	1.5611	1	0.211505	24.3467	8	0.00200414	full	0.749862	0.750831	0.000969329	0.42825	0.668469	0.147829	Third
Digestive	Diverticular disease of intestine (acute and chronic)	DunedinPoAm38	775	18458	1.04994	0.973368	1.13254	0.20718	1.26136	1	0.131042	1	0.717354	22.8009	8	0.00362949	full	0.749862	0.749757	-0.000104857	-0.198308	0.842804	0.0487351	Third
Digestive	Diverticular disease of intestine (acute and chronic)	Hannum	775	18458	1.08675	1.02358	1.15381	0.00646989	2.72297	1	1.0262	1	0.311053	23.4244	8	0.00286006	full	0.749862	0.749969	0.000107411	0.0909002	0.927572	0.083189	First
Digestive	Diverticular disease of intestine (acute and chronic)	Horvath	775	18458	1.09855	1.03156	1.16988	0.00341069	2.92807	1	2.86857	1	0.090325	24.3054	8	0.00203651	full	0.749862	0.750459	0.000596381	1.05555	0.291174	0.0939889	First
Digestive	Diverticular disease of intestine (acute and chronic)	Horvath_SkinBlood	775	18458	1.09842	1.02829	1.17334	0.00529214	2.78869	1	0.0129762	1	0.909307	24.9076	8	0.0016116	full	0.749862	0.749009	-0.000853526	-1.76493	0.0775755	0.093877	First
Digestive	Diverticular disease of intestine (acute and chronic)	Lin	775	18458	1.09127	1.0245	1.16239	0.00670336	2.71123	1	2.15768	1	0.141859	24.1579	8	0.00215613	full	0.749862	0.750987	0.00112461	1.76385	0.0777572	0.0873411	First
Digestive	Diverticular disease of intestine (acute and chronic)	PhenoAge	775	18458	1.10207	1.03273	1.17607	0.00337464	2.93138	1	0.598392	1	0.439192	23.965	8	0.00232298	full	0.749862	0.750234	0.00037178	0.439761	0.66011	0.0971914	Second
Digestive	Diverticular disease of intestine (acute and chronic)	YingAdaptAge	775	18458	1.06902	1.00506	1.13704	0.0339687	2.12044	1	2.83701	1	0.0921154	25.0621	8	0.00151731	full	0.749862	0.75032	0.000457666	0.634481	0.525767	0.0667408	First
Digestive	Diverticular disease of intestine (acute and chronic)	YingCausAge	775	18458	1.0802	1.0167	1.14766	0.0125655	2.49585	1	0.00831566	1	0.927341	23.4216	8	0.00286305	full	0.749862	0.750133	0.000271228	1.06406	0.287301	0.0771426	First
Digestive	Diverticular disease of intestine (acute and chronic)	YingDamAge	775	18458	1.08676	1.01591	1.16256	0.015563	2.41901	1	0.113118	1	0.736622	23.0732	8	0.00327157	full	0.749862	0.749818	-4.42196e-05	-1.48072	0.138681	0.0832051	First
Digestive	Diverticular disease of intestine (acute and chronic)	Zhang_10	775	18458	1.06848	0.996728	1.14539	0.0618181	1.8676	1	1.3581	1	0.243868	23.4965	8	0.00278203	full	0.749862	0.74897	-0.000891908	-0.901984	0.367065	0.0662359	Second
Genitourinary	Dysmenorrhoea	GrimAgeV1	47	10781	0.867614	0.612659	1.22867	0.423734	-0.79996	1	0.0544542	1	0.815486	1.08998	7	0.993244	full	0.745242	0.748964	0.00372251	0.702188	0.482562	-0.142009	Second
Genitourinary	Dysmenorrhoea	GrimAgeV2	47	10781	0.932176	0.658176	1.32024	0.692465	-0.395512	1	0.00905683	1	0.924182	1.13155	7	0.992419	full	0.745242	0.746929	0.00168683	0.423851	0.671675	-0.0702335	Second
Genitourinary	Dysmenorrhoea	DNAmTL	47	10781	1.06341	0.775732	1.45777	0.70244	0.382029	1	0.00334292	1	0.953894	1.08351	7	0.993367	full	0.745242	0.743474	-0.00176809	-0.590844	0.554625	-0.0614811	Telomere length
Genitourinary	Dysmenorrhoea	DunedinPACE	47	10781	0.928228	0.667061	1.29165	0.658618	-0.441822	1	0.76189	1	0.382738	2.16544	7	0.950119	full	0.745242	0.744714	-0.000527257	-0.316531	0.7516	-0.0744777	Third
Genitourinary	Dysmenorrhoea	DunedinPoAm38	47	10781	0.940795	0.668492	1.32402	0.726288	-0.350067	1	0.08274	1	0.773618	1.11047	7	0.992844	full	0.745242	0.746891	0.00164916	1.03003	0.302994	-0.0610299	Third
Genitourinary	Dysmenorrhoea	Hannum	47	10781	0.890584	0.644716	1.23022	0.48205	-0.703009	1	0.00608911	1	0.937802	1.08359	7	0.993365	full	0.745242	0.745018	-0.000223985	-0.0604826	0.951771	-0.115877	First
Genitourinary	Dysmenorrhoea	Horvath	47	10781	1.11135	0.81963	1.50691	0.496736	0.679635	1	0.341667	1	0.558869	1.47761	7	0.983075	full	0.745242	0.745674	0.000432113	0.305676	0.759852	0.10558	First
Genitourinary	Dysmenorrhoea	Horvath_SkinBlood	47	10781	1.11808	0.813728	1.53626	0.491152	0.688478	1	0.0495712	1	0.823811	1.15827	7	0.991856	full	0.745242	0.744798	-0.000444006	-0.279853	0.77959	0.11161	First
Genitourinary	Dysmenorrhoea	Lin	47	10781	1.14448	0.846684	1.54701	0.380138	0.877642	1	0.31694	1	0.573452	1.43603	7	0.984442	full	0.745242	0.745829	0.000586722	0.219453	0.826297	0.13495	First
Genitourinary	Dysmenorrhoea	PhenoAge	47	10781	0.963174	0.705039	1.31582	0.813646	-0.235725	1	0.00237082	1	0.961165	1.0791	7	0.99345	full	0.745242	0.744871	-0.000370666	-0.128319	0.897896	-0.0375212	Second
Genitourinary	Dysmenorrhoea	YingAdaptAge	47	10781	1.11016	0.82127	1.50066	0.496786	0.679555	1	0.204783	1	0.650887	1.28697	7	0.988785	full	0.745242	0.745337	9.51441e-05	0.0340851	0.972809	0.1045	First
Genitourinary	Dysmenorrhoea	YingCausAge	47	10781	1.04582	0.767503	1.42505	0.776578	0.283781	1	0.82242	1	0.364474	2.0096	7	0.959307	full	0.745242	0.745603	0.000360755	0.235621	0.813727	0.0447984	First
Genitourinary	Dysmenorrhoea	YingDamAge	47	10781	0.9935	0.730784	1.35066	0.966804	-0.0416168	1	0.852451	1	0.35586	1.95624	7	0.962223	full	0.745242	0.744802	-0.000440041	-0.153504	0.878001	-0.00652101	First
Genitourinary	Dysmenorrhoea	Zhang_10	47	10781	0.879517	0.632566	1.22288	0.445185	-0.763466	1	0.469636	1	0.493155	1.74315	7	0.972681	full	0.745242	0.744378	-0.000864225	-0.269268	0.787724	-0.128382	Second
Infections	Ear and Upper Respiratory Tract Infections	GrimAgeV1	161	17987	1.12438	0.947939	1.33366	0.178274	1.34609	1	0.158372	1	0.69066	18.6035	8	0.0171302	full	0.63384	0.636291	0.00245123	0.619304	0.535716	0.11723	Second
Infections	Ear and Upper Respiratory Tract Infections	GrimAgeV2	161	17987	1.11744	0.94068	1.32741	0.206257	1.26393	1	0.351748	1	0.553125	19.2019	8	0.0138163	full	0.63384	0.636513	0.00267284	0.694735	0.487221	0.11104	Second
Infections	Ear and Upper Respiratory Tract Infections	DNAmTL	161	17987	1.03565	0.87853	1.22088	0.676442	0.417323	1	1.38312	1	0.239571	18.8075	8	0.0159236	full	0.63384	0.635772	0.00193206	1.0781	0.280988	-0.0350335	Telomere length
Infections	Ear and Upper Respiratory Tract Infections	DunedinPACE	161	17987	1.16198	0.984815	1.37102	0.0752868	1.77871	1	0.975713	1	0.323259	20.1495	8	0.00978493	full	0.63384	0.637888	0.00404845	0.688546	0.491109	0.150128	Third
Infections	Ear and Upper Respiratory Tract Infections	DunedinPoAm38	161	17987	1.02972	0.869077	1.22005	0.735058	0.338405	1	3.04498	1	0.0809873	22.5798	8	0.00394773	full	0.63384	0.634126	0.000286064	0.246686	0.805151	0.0292835	Third
Infections	Ear and Upper Respiratory Tract Infections	Hannum	161	17987	0.887746	0.751883	1.04816	0.160024	-1.40499	1	0.049684	1	0.823614	17.8849	8	0.0221061	full	0.63384	0.637605	0.00376483	0.77471	0.438511	-0.11907	First
Infections	Ear and Upper Respiratory Tract Infections	Horvath	161	17987	0.931009	0.793128	1.09286	0.382034	-0.874154	1	1.1216	1	0.289573	18.5866	8	0.0172339	full	0.63384	0.636532	0.002692	0.772935	0.439561	-0.0714861	First
Infections	Ear and Upper Respiratory Tract Infections	Horvath_SkinBlood	161	17987	0.786653	0.680314	0.909615	0.00120169	-3.23848	1	0.803064	1	0.370179	17.8371	8	0.0224814	full	0.63384	0.652895	0.0190551	1.95663	0.0503909	-0.239968	First
Infections	Ear and Upper Respiratory Tract Infections	Lin	161	17987	0.902433	0.768231	1.06008	0.211388	-1.24976	1	2.05175	1	0.152032	19.3176	8	0.0132503	full	0.63384	0.636274	0.00243416	0.544587	0.586038	-0.102661	First
Infections	Ear and Upper Respiratory Tract Infections	PhenoAge	161	17987	1.08086	0.922596	1.26627	0.335742	0.962612	1	0.0300077	1	0.862473	17.9335	8	0.0217307	full	0.63384	0.633816	-2.40419e-05	-0.00802155	0.9936	0.0777547	Second
Infections	Ear and Upper Respiratory Tract Infections	YingAdaptAge	161	17987	0.871769	0.738466	1.02913	0.105058	-1.62081	1	6.38503	1	0.0115087	23.6454	8	0.00262727	full	0.63384	0.639455	0.00561536	1.07447	0.28261	-0.137231	First
Infections	Ear and Upper Respiratory Tract Infections	YingCausAge	161	17987	1.02588	0.874173	1.20393	0.754286	0.312993	1	0.373932	1	0.540869	17.999	8	0.0212338	full	0.63384	0.633662	-0.000177701	-0.340279	0.733646	0.0255556	First
Infections	Ear and Upper Respiratory Tract Infections	YingDamAge	161	17987	0.926081	0.789281	1.08659	0.346366	-0.941662	1	2.8821	1	0.0895694	19.6283	8	0.0118374	full	0.63384	0.637575	0.00373521	0.962616	0.33574	-0.0767934	First
Infections	Ear and Upper Respiratory Tract Infections	Zhang_10	161	17987	1.00285	0.849987	1.1832	0.973125	0.0336888	1	1.06804	1	0.301388	19.389	8	0.012912	full	0.63384	0.633899	5.92337e-05	0.758472	0.448168	0.00284251	Second
Genitourinary	Erectile dysfunction	GrimAgeV1	193	7651	0.873176	0.745796	1.02231	0.091854	-1.6857	1	0.313188	1	0.575731	6.57202	7	0.474757	full	0.669861	0.674269	0.00440741	0.801405	0.422897	-0.135618	Second
Genitourinary	Erectile dysfunction	GrimAgeV2	193	7651	0.895122	0.764749	1.04772	0.167724	-1.37956	1	0.284176	1	0.593977	6.60416	7	0.471224	full	0.669861	0.673422	0.00356053	0.778773	0.436113	-0.110795	Second
Genitourinary	Erectile dysfunction	DNAmTL	193	7651	1.06138	0.921255	1.22283	0.40957	0.82465	1	0.615173	1	0.432847	7.11246	7	0.417265	full	0.669861	0.671054	0.00119286	0.420242	0.674308	-0.0595735	Telomere length
Genitourinary	Erectile dysfunction	DunedinPACE	193	7651	1.00298	0.863769	1.16463	0.968871	0.0390243	1	3.50421e-07	1	0.999528	6.45767	7	0.487437	full	0.669861	0.669951	9.03158e-05	0.48629	0.626761	0.0029751	Third
Genitourinary	Erectile dysfunction	DunedinPoAm38	193	7651	0.870975	0.744754	1.01859	0.0837338	-1.72942	1	0.500659	1	0.479211	6.74574	7	0.455825	full	0.669861	0.671435	0.00157358	0.269707	0.787386	-0.138142	Third
Genitourinary	Erectile dysfunction	Hannum	193	7651	0.950265	0.826078	1.09312	0.475265	-0.713939	1	0.462481	1	0.496467	6.6547	7	0.465695	full	0.669861	0.670608	0.000746842	0.308778	0.75749	-0.0510143	First
Genitourinary	Erectile dysfunction	Horvath	193	7651	0.966363	0.838092	1.11427	0.637705	-0.47091	1	0.897673	1	0.343406	7.35393	7	0.392981	full	0.669861	0.670849	0.000987916	0.510529	0.609681	-0.0342158	First
Genitourinary	Erectile dysfunction	Horvath_SkinBlood	193	7651	1.08392	0.945353	1.2428	0.248206	1.15472	1	0.0609334	1	0.805027	6.70345	7	0.460396	full	0.669861	0.671281	0.00142004	0.615643	0.53813	0.0805831	First
Genitourinary	Erectile dysfunction	Lin	193	7651	1.11289	0.974972	1.27032	0.113076	1.58452	1	0.640817	1	0.423415	7.50784	7	0.377982	full	0.669861	0.673146	0.00328472	0.781289	0.434633	0.106962	First
Genitourinary	Erectile dysfunction	PhenoAge	193	7651	0.936092	0.81118	1.08024	0.366122	-0.903762	1	0.624288	1	0.429458	6.96925	7	0.432088	full	0.669861	0.673324	0.00346326	1.16283	0.2449	-0.0660411	Second
Genitourinary	Erectile dysfunction	YingAdaptAge	193	7651	1.02571	0.897661	1.17204	0.709021	0.373171	1	1.66635	1	0.196748	7.77479	7	0.352871	full	0.669861	0.669521	-0.000340421	-0.305216	0.760202	0.0253894	First
Genitourinary	Erectile dysfunction	YingCausAge	193	7651	0.921945	0.799187	1.06356	0.264954	-1.11476	1	1.54538	1	0.213819	7.98758	7	0.33369	full	0.669861	0.671214	0.00135265	0.36062	0.718383	-0.0812697	First
Genitourinary	Erectile dysfunction	YingDamAge	193	7651	0.948483	0.8246	1.09098	0.458902	-0.740657	1	3.28939e-05	1	0.995424	6.35044	7	0.499477	full	0.669861	0.67017	0.000309158	0.117899	0.906148	-0.0528913	First
Genitourinary	Erectile dysfunction	Zhang_10	193	7651	0.980411	0.846631	1.13533	0.79155	-0.264299	1	0.0676375	1	0.794808	6.70067	7	0.460697	full	0.669861	0.669904	4.30737e-05	0.0346055	0.972394	-0.019783	Second
Genitourinary	Endometriosis	GrimAgeV1	77	10800	1.02656	0.788908	1.33581	0.845283	0.195141	1	0.0458757	1	0.830402	1.33122	7	0.987585	full	0.715765	0.715796	3.14895e-05	0.544731	0.585939	0.0262167	Second
Genitourinary	Endometriosis	GrimAgeV2	77	10800	1.0122	0.775788	1.32066	0.928789	0.0893682	1	0.00151209	1	0.968982	1.32468	7	0.987767	full	0.715765	0.715866	0.000101735	0.239802	0.810484	0.0121288	Second
Genitourinary	Endometriosis	DNAmTL	77	10800	0.942792	0.742294	1.19745	0.629162	-0.482907	1	0.144517	1	0.703831	1.52595	7	0.981398	full	0.715765	0.716146	0.000381508	0.223478	0.823164	0.0589098	Telomere length
Genitourinary	Endometriosis	DunedinPACE	77	10800	0.875583	0.677118	1.13222	0.311001	-1.01312	1	0.0375238	1	0.846403	1.43824	7	0.984371	full	0.715765	0.717007	0.00124263	0.32293	0.746748	-0.132866	Third
Genitourinary	Endometriosis	DunedinPoAm38	77	10800	0.969121	0.747858	1.25585	0.812501	-0.237201	1	0.557138	1	0.455416	1.84126	7	0.968102	full	0.715765	0.715614	-0.000150181	-0.305317	0.760124	-0.0313657	Third
Genitourinary	Endometriosis	Hannum	77	10800	1.24085	0.988323	1.5579	0.0630516	1.85883	1	0.272001	1	0.601993	1.56205	7	0.980084	full	0.715765	0.72082	0.00505528	0.773111	0.439457	0.215797	First
Genitourinary	Endometriosis	Horvath	77	10800	1.04106	0.820612	1.32072	0.740314	0.331437	1	2.17251	1	0.140497	3.54675	7	0.830249	full	0.715765	0.71583	6.54014e-05	0.175978	0.860311	0.0402359	First
Genitourinary	Endometriosis	Horvath_SkinBlood	77	10800	1.33387	1.07145	1.66057	0.00995415	2.57742	1	0.00141813	1	0.96996	1.33058	7	0.987603	full	0.715765	0.721131	0.00536654	0.812191	0.416682	0.288087	First
Genitourinary	Endometriosis	Lin	77	10800	1.08152	0.853891	1.36984	0.5157	0.649987	1	0.492083	1	0.482999	1.78391	7	0.970827	full	0.715765	0.715984	0.000219216	0.203036	0.839107	0.0783707	First
Genitourinary	Endometriosis	PhenoAge	77	10800	1.05402	0.829006	1.3401	0.667633	0.429399	1	1.9665	1	0.16082	3.33323	7	0.852561	full	0.715765	0.715676	-8.84129e-05	-0.118421	0.905734	0.0526096	Second
Genitourinary	Endometriosis	YingAdaptAge	77	10800	1.03156	0.811765	1.31087	0.799362	0.254173	1	0.497065	1	0.480793	1.77434	7	0.971269	full	0.715765	0.715803	3.87564e-05	0.133344	0.893921	0.0310737	First
Genitourinary	Endometriosis	YingCausAge	77	10800	1.13055	0.895983	1.42653	0.301026	1.03424	1	0.239661	1	0.624451	1.55882	7	0.980203	full	0.715765	0.715557	-0.000207104	-0.108473	0.91362	0.122704	First
Genitourinary	Endometriosis	YingDamAge	77	10800	1.05167	0.830184	1.33225	0.676279	0.417547	1	3.4105e-05	1	0.99534	1.32367	7	0.987795	full	0.715765	0.715935	0.00017077	0.330414	0.741088	0.0503799	First
Genitourinary	Endometriosis	Zhang_10	77	10800	0.870957	0.675477	1.12301	0.286691	-1.06541	1	2.18064	1	0.139756	3.49075	7	0.836205	full	0.715765	0.716839	0.00107428	0.287354	0.773841	-0.138163	Second
Musculoskeletal	Enthesopathies & synovial disorders	GrimAgeV1	903	17879	1.02842	0.957379	1.10474	0.44285	0.767389	1	0.00236885	1	0.961182	7.44862	8	0.489091	full	0.594678	0.594715	3.62703e-05	0.0814953	0.935048	0.0280259	Second
Musculoskeletal	Enthesopathies & synovial disorders	GrimAgeV2	903	17879	1.02921	0.957887	1.10584	0.43201	0.785756	1	0.0118595	1	0.913281	7.6337	8	0.470044	full	0.594678	0.594715	3.69879e-05	0.0852492	0.932063	0.0287906	Second
Musculoskeletal	Enthesopathies & synovial disorders	DNAmTL	903	17879	0.926566	0.867641	0.989492	0.0228995	-2.27511	1	0.845776	1	0.35775	7.79087	8	0.454161	full	0.594678	0.596558	0.00188025	0.788956	0.430138	0.0762705	Telomere length
Musculoskeletal	Enthesopathies & synovial disorders	DunedinPACE	903	17879	0.98512	0.91878	1.05625	0.673414	-0.421467	1	0.0124049	1	0.911317	7.47268	8	0.486595	full	0.594678	0.594945	0.000266678	0.323029	0.746673	-0.0149916	Third
Musculoskeletal	Enthesopathies & synovial disorders	DunedinPoAm38	903	17879	1.0128	0.943197	1.08754	0.72627	0.350092	1	0.0287086	1	0.865454	7.3528	8	0.49909	full	0.594678	0.594661	-1.67653e-05	-0.315331	0.75251	0.0127172	Third
Musculoskeletal	Enthesopathies & synovial disorders	Hannum	903	17879	0.967342	0.90577	1.0331	0.32241	-0.989518	1	0.79035	1	0.373994	7.78823	8	0.454425	full	0.594678	0.595352	0.00067335	0.532183	0.594599	-0.0332029	First
Musculoskeletal	Enthesopathies & synovial disorders	Horvath	903	17879	1.018	0.953969	1.08632	0.590447	0.538188	1	0.012222	1	0.911971	7.42579	8	0.491465	full	0.594678	0.594692	1.39602e-05	0.0298513	0.976186	0.0178377	First
Musculoskeletal	Enthesopathies & synovial disorders	Horvath_SkinBlood	903	17879	1.08681	1.01951	1.15854	0.0106914	2.55263	1	0.275703	1	0.599532	7.89588	8	0.443706	full	0.594678	0.598188	0.00350968	1.39758	0.16224	0.0832423	First
Musculoskeletal	Enthesopathies & synovial disorders	Lin	903	17879	1.10162	1.03498	1.17255	0.00236567	3.04001	1	0.257038	1	0.612163	7.42084	8	0.49198	full	0.594678	0.598781	0.00410292	1.32334	0.185723	0.096781	First
Musculoskeletal	Enthesopathies & synovial disorders	PhenoAge	903	17879	1.06213	0.995546	1.13317	0.0680222	1.82486	1	0.0163699	1	0.898193	7.39458	8	0.494719	full	0.594678	0.596123	0.00144455	0.876765	0.380614	0.060277	Second
Musculoskeletal	Enthesopathies & synovial disorders	YingAdaptAge	903	17879	1.0091	0.946636	1.0757	0.781027	0.277981	1	1.00981	1	0.314947	8.5383	8	0.382727	full	0.594678	0.594823	0.000145277	0.447305	0.654655	0.00906339	First
Musculoskeletal	Enthesopathies & synovial disorders	YingCausAge	903	17879	1.05373	0.989369	1.12227	0.103608	1.62761	1	0.9913	1	0.319425	8.06825	8	0.426832	full	0.594678	0.596009	0.00133085	0.826181	0.408701	0.0523325	First
Musculoskeletal	Enthesopathies & synovial disorders	YingDamAge	903	17879	1.13458	1.06386	1.20999	0.00012035	3.84541	1	0.174109	1	0.676486	7.66871	8	0.466482	full	0.594678	0.60238	0.00770223	1.97593	0.0481622	0.126261	First
Musculoskeletal	Enthesopathies & synovial disorders	Zhang_10	903	17879	1.00453	0.938417	1.07531	0.896378	0.130238	1	0.829304	1	0.362474	8.71663	8	0.366762	full	0.594678	0.594673	-4.76211e-06	-0.0243815	0.980548	0.00452415	Second
Neurological	Epilepsy	GrimAgeV1	81	18698	1.14907	0.916248	1.44104	0.229044	1.20282	1	0.195119	1	0.65869	6.34263	8	0.608911	full	0.650775	0.653141	0.00236608	0.359745	0.719038	0.138949	Second
Neurological	Epilepsy	GrimAgeV2	81	18698	1.18416	0.944179	1.48514	0.143497	1.46289	1	0.309942	1	0.577716	6.42201	8	0.600071	full	0.650775	0.653375	0.00259951	0.308188	0.757939	0.169035	Second
Neurological	Epilepsy	DNAmTL	81	18698	1.05615	0.847473	1.3162	0.626679	0.486406	1	0.278054	1	0.59798	6.34382	8	0.608779	full	0.650775	0.650226	-0.00054908	-0.147085	0.883065	-0.0546274	Telomere length
Neurological	Epilepsy	DunedinPACE	81	18698	0.991884	0.790193	1.24506	0.943989	-0.0702566	1	0.889944	1	0.345493	7.87495	8	0.44578	full	0.650775	0.651227	0.000452261	0.63177	0.527537	-0.00814866	Third
Neurological	Epilepsy	DunedinPoAm38	81	18698	1.20202	0.958795	1.50694	0.110666	1.59521	1	3.61212e-05	1	0.995205	6.17988	8	0.627091	full	0.650775	0.64909	-0.00168504	-0.174855	0.861193	0.184001	Third
Neurological	Epilepsy	Hannum	81	18698	0.950581	0.766457	1.17894	0.644517	-0.461392	1	1.05407	1	0.304572	7.04212	8	0.532095	full	0.650775	0.654678	0.00390324	1.22848	0.219267	-0.0506815	First
Neurological	Epilepsy	Horvath	81	18698	1.02187	0.824211	1.26693	0.843637	0.197243	1	0.0840343	1	0.771903	6.29257	8	0.614496	full	0.650775	0.651089	0.000314328	0.530891	0.595494	0.0216325	First
Neurological	Epilepsy	Horvath_SkinBlood	81	18698	0.8823	0.716183	1.08695	0.239347	-1.17662	1	0.0993022	1	0.752669	6.32464	8	0.610917	full	0.650775	0.655837	0.00506175	0.705858	0.480276	-0.125223	First
Neurological	Epilepsy	Lin	81	18698	1.07063	0.868767	1.31938	0.522032	0.640216	1	0.757771	1	0.384027	7.03443	8	0.532922	full	0.650775	0.653065	0.00228982	0.502178	0.615542	0.0682427	First
Neurological	Epilepsy	PhenoAge	81	18698	1.11743	0.907313	1.37621	0.296134	1.04476	1	4.26463e-05	1	0.99479	6.22248	8	0.622326	full	0.650775	0.655659	0.00488403	0.768385	0.442259	0.111032	Second
Neurological	Epilepsy	YingAdaptAge	81	18698	0.862186	0.69297	1.07272	0.183442	-1.33023	1	0.247822	1	0.618613	6.49561	8	0.591895	full	0.650775	0.659054	0.00827864	1.04381	0.296571	-0.148284	First
Neurological	Epilepsy	YingCausAge	81	18698	0.900242	0.724047	1.11931	0.344301	-0.945701	1	0.52204	1	0.469973	6.69101	8	0.570307	full	0.650775	0.654682	0.00390656	0.600456	0.548202	-0.105092	First
Neurological	Epilepsy	YingDamAge	81	18698	0.981067	0.789942	1.21843	0.862732	-0.172897	1	0.571484	1	0.44967	6.84781	8	0.553139	full	0.650775	0.651114	0.000338865	0.209356	0.83417	-0.0191141	First
Neurological	Epilepsy	Zhang_10	81	18698	1.02624	0.823309	1.27919	0.817762	0.230424	1	0.0172626	1	0.895469	6.24156	8	0.620194	full	0.650775	0.650599	-0.000176395	-0.195062	0.845345	0.0259022	Second
Genitourinary	End stage renal disease	GrimAgeV1	35	18847	1.15054	0.829084	1.59662	0.401574	0.838813	1	3.43021	1	0.064014	8.4897	8	0.387152	full	0.762893	0.76337	0.000476899	0.139687	0.888907	0.140228	Second
Genitourinary	End stage renal disease	GrimAgeV2	35	18847	1.3301	0.986894	1.79265	0.0610188	1.87336	1	2.4008	1	0.121273	7.55815	8	0.477776	full	0.762893	0.771644	0.00875125	0.768804	0.44201	0.285251	Second
Genitourinary	End stage renal disease	DNAmTL	35	18847	1.03237	0.750528	1.42006	0.84472	0.195859	1	0.683886	1	0.408252	6.14059	8	0.631487	full	0.762893	0.764049	0.0011558	0.331468	0.740291	-0.0318611	Telomere length
Genitourinary	End stage renal disease	DunedinPACE	35	18847	1.15628	0.831121	1.60866	0.388704	0.861971	1	1.84095	1	0.17484	7.00141	8	0.536481	full	0.762893	0.761749	-0.00114365	-0.13216	0.894858	0.145212	Third
Genitourinary	End stage renal disease	DunedinPoAm38	35	18847	0.888739	0.620555	1.27283	0.519818	-0.643626	1	3.74178	1	0.053068	8.7685	8	0.3622	full	0.762893	0.768471	0.00557851	1.12129	0.262166	-0.117951	Third
Genitourinary	End stage renal disease	Hannum	35	18847	1.11821	0.873361	1.43171	0.375556	0.886114	1	0.172142	1	0.678216	5.84621	8	0.664454	full	0.762893	0.755981	-0.006912	-1.07961	0.280318	0.11173	First
Genitourinary	End stage renal disease	Horvath	35	18847	1.02036	0.752576	1.38342	0.896759	0.129756	1	7.59937	1	0.00583888	12.5927	8	0.126653	full	0.762893	0.761555	-0.00133805	-0.350258	0.726145	0.0201523	First
Genitourinary	End stage renal disease	Horvath_SkinBlood	35	18847	1.25899	1.00634	1.57506	0.0438692	2.01534	1	1.09516	1	0.295331	6.51448	8	0.589802	full	0.762893	0.765326	0.0024331	0.35331	0.723856	0.230307	First
Genitourinary	End stage renal disease	Lin	35	18847	1.0081	0.740812	1.37183	0.959061	0.0513317	1	0.018167	1	0.892782	5.74516	8	0.675753	full	0.762893	0.765311	0.00241791	0.800758	0.423272	0.00806842	First
Genitourinary	End stage renal disease	PhenoAge	35	18847	1.31281	1.0865	1.58625	0.00481059	2.81945	1	1.77295	1	0.183017	7.24127	8	0.510839	full	0.762893	0.778596	0.0157027	0.748264	0.454301	0.272169	Second
Genitourinary	End stage renal disease	YingAdaptAge	35	18847	0.926686	0.684073	1.25534	0.622978	-0.491634	1	1.06917	1	0.301134	6.92109	8	0.54517	full	0.762893	0.765672	0.00277938	0.385763	0.699672	-0.0761405	First
Genitourinary	End stage renal disease	YingCausAge	35	18847	1.04512	0.788227	1.38575	0.759115	0.306643	1	4.13849	1	0.0419185	9.07617	8	0.335911	full	0.762893	0.763285	0.000391847	0.163711	0.869959	0.0441355	First
Genitourinary	End stage renal disease	YingDamAge	35	18847	1.10762	0.810374	1.5139	0.521431	0.641142	1	1.62692	1	0.20213	6.49049	8	0.592463	full	0.762893	0.763021	0.000127578	0.170256	0.864809	0.102214	First
Genitourinary	End stage renal disease	Zhang_10	35	18847	1.03698	0.752347	1.42931	0.824445	0.221832	1	0.00452629	1	0.946361	5.66325	8	0.684894	full	0.762893	0.763368	0.000475381	0.218762	0.826835	0.0363164	Second
Digestive	Fatty Liver	GrimAgeV1	71	18837	1.29518	1.02804	1.63173	0.0281908	2.19462	1	2.04053	1	0.153156	16.5774	8	0.0348227	full	0.760882	0.770124	0.00924207	1.1122	0.266051	0.258646	Second
Digestive	Fatty Liver	GrimAgeV2	71	18837	1.337	1.05834	1.68903	0.0148726	2.43547	1	1.97714	1	0.159693	16.5295	8	0.035399	full	0.760882	0.772074	0.0111927	1.21221	0.225434	0.290426	Second
Digestive	Fatty Liver	DNAmTL	71	18837	0.844436	0.669778	1.06464	0.152662	-1.43019	1	0.0229311	1	0.879636	16.061	8	0.0415156	full	0.760882	0.763763	0.0028813	0.626468	0.531008	0.169086	Telomere length
Digestive	Fatty Liver	DunedinPACE	71	18837	1.14022	0.896172	1.45074	0.285569	1.06789	1	0.112772	1	0.73701	15.9543	8	0.0430383	full	0.760882	0.763213	0.00233116	0.516797	0.605298	0.131224	Third
Digestive	Fatty Liver	DunedinPoAm38	71	18837	1.22707	0.961408	1.56613	0.100211	1.64383	1	3.01471	1	0.0825122	18.0359	8	0.0209588	full	0.760882	0.761964	0.00108227	0.188252	0.850679	0.204627	Third
Digestive	Fatty Liver	Hannum	71	18837	1.14712	0.935337	1.40685	0.187487	1.31805	1	0.152722	1	0.695947	16.5088	8	0.0356506	full	0.760882	0.76606	0.00517868	1.05609	0.290925	0.137253	First
Digestive	Fatty Liver	Horvath	71	18837	1.06313	0.844386	1.33854	0.602467	0.520856	1	0.443868	1	0.505261	16.1377	8	0.0404504	full	0.760882	0.761579	0.000697245	0.292583	0.769841	0.0612171	First
Digestive	Fatty Liver	Horvath_SkinBlood	71	18837	1.22303	0.98909	1.51231	0.0630667	1.85872	1	0.000108457	1	0.991691	16.0959	8	0.0410279	full	0.760882	0.763319	0.00243773	0.347759	0.728021	0.201335	First
Digestive	Fatty Liver	Lin	71	18837	1.33572	1.12196	1.5902	0.00114066	3.25332	1	1.65068	1	0.198867	18.3078	8	0.0190337	full	0.760882	0.787189	0.0263077	2.4093	0.015983	0.289467	First
Digestive	Fatty Liver	PhenoAge	71	18837	1.25597	1.03447	1.52488	0.0213132	2.30239	1	0.283259	1	0.594573	16.4949	8	0.0358199	full	0.760882	0.769109	0.00822735	1.04437	0.296314	0.227905	Second
Digestive	Fatty Liver	YingAdaptAge	71	18837	1.22448	1.02346	1.465	0.0268696	2.21341	1	0.494883	1	0.481757	16.1923	8	0.0397087	full	0.760882	0.7722	0.0113188	1.45709	0.145092	0.202519	First
Digestive	Fatty Liver	YingCausAge	71	18837	1.18236	0.984399	1.42013	0.0731635	1.79181	1	0.148544	1	0.699931	16.292	8	0.0383862	full	0.760882	0.769784	0.00890208	1.73509	0.0827246	0.167514	First
Digestive	Fatty Liver	YingDamAge	71	18837	1.28032	1.02344	1.60168	0.030558	2.16278	1	0.802486	1	0.370351	17.3567	8	0.0266019	full	0.760882	0.772015	0.0111334	1.37975	0.167662	0.247111	First
Digestive	Fatty Liver	Zhang_10	71	18837	1.12358	0.89359	1.41276	0.318685	0.997165	1	0.857593	1	0.354413	16.2743	8	0.0386184	full	0.760882	0.763432	0.00255031	0.717687	0.47295	0.116519	Second
Genitourinary	Female genital prolapse	GrimAgeV1	252	10793	0.95794	0.836115	1.09752	0.535788	-0.619194	1	1.49219	1	0.221876	9.356	7	0.228097	full	0.681427	0.681723	0.000295897	0.128226	0.897971	-0.0429705	Second
Genitourinary	Female genital prolapse	GrimAgeV2	252	10793	0.991268	0.864938	1.13605	0.899664	-0.126086	1	2.57733	1	0.108405	11.4452	7	0.120345	full	0.681427	0.68135	-7.67976e-05	-0.0602218	0.951979	-0.00876991	Second
Genitourinary	Female genital prolapse	DNAmTL	252	10793	0.906985	0.805281	1.02153	0.107639	-1.6089	1	2.5073	1	0.11332	8.59832	7	0.282795	full	0.681427	0.683654	0.00222675	0.723402	0.469433	0.0976291	Telomere length
Genitourinary	Female genital prolapse	DunedinPACE	252	10793	1.06015	0.931846	1.20611	0.374823	0.887475	1	0.504032	1	0.477734	6.25351	7	0.51048	full	0.681427	0.682122	0.000694567	0.334303	0.738151	0.0584084	Third
Genitourinary	Female genital prolapse	DunedinPoAm38	252	10793	0.971183	0.847758	1.11258	0.673276	-0.421656	1	0.203342	1	0.652036	6.16886	7	0.520177	full	0.681427	0.681301	-0.00012649	-0.132734	0.894404	-0.0292405	Third
Genitourinary	Female genital prolapse	Hannum	252	10793	0.981874	0.875703	1.10092	0.754048	-0.313306	1	3.77041	1	0.0521668	9.59463	7	0.212732	full	0.681427	0.681816	0.000388506	0.2674	0.789161	-0.0182926	First
Genitourinary	Female genital prolapse	Horvath	252	10793	0.972799	0.86437	1.09483	0.647389	-0.457393	1	0.310623	1	0.577298	5.85546	7	0.556725	full	0.681427	0.682083	0.000655415	0.291759	0.770471	-0.027578	First
Genitourinary	Female genital prolapse	Horvath_SkinBlood	252	10793	0.983338	0.874123	1.1062	0.779694	-0.279718	1	2.48289	1	0.115091	9.83946	7	0.197855	full	0.681427	0.684319	0.00289196	1.07981	0.280226	-0.0168019	First
Genitourinary	Female genital prolapse	Lin	252	10793	1.04462	0.930774	1.17239	0.458403	0.741479	1	2.09746	1	0.147544	7.9658	7	0.335619	full	0.681427	0.681538	0.000111055	0.196531	0.844195	0.0436534	First
Genitourinary	Female genital prolapse	PhenoAge	252	10793	0.977311	0.867044	1.1016	0.7071	-0.375754	1	6.07094	1	0.0137424	13.036	7	0.0712352	full	0.681427	0.682006	0.000578241	0.303673	0.761377	-0.0229507	Second
Genitourinary	Female genital prolapse	YingAdaptAge	252	10793	1.1231	1.00667	1.25299	0.0376043	2.07914	1	0.344899	1	0.557015	5.572	7	0.590514	full	0.681427	0.684235	0.00280801	0.701078	0.483254	0.116094	First
Genitourinary	Female genital prolapse	YingCausAge	252	10793	1.10242	0.990982	1.2264	0.0729115	1.79338	1	0.0518991	1	0.819791	5.463	7	0.603651	full	0.681427	0.68391	0.00248275	0.943248	0.345554	0.0975104	First
Genitourinary	Female genital prolapse	YingDamAge	252	10793	1.04397	0.925447	1.17768	0.483992	0.699896	1	1.90954	1	0.167014	8.36835	7	0.301236	full	0.681427	0.681452	2.44698e-05	0.133491	0.893805	0.0430338	First
Genitourinary	Female genital prolapse	Zhang_10	252	10793	1.01758	0.897239	1.15407	0.786076	0.27141	1	0.0075717	1	0.930659	5.23767	7	0.630985	full	0.681427	0.681191	-0.00023604	-0.41345	0.679277	0.0174287	Second
Genitourinary	Female infertility	GrimAgeV1	48	10691	1.14432	0.80296	1.63079	0.455757	0.745851	1	0.808407	1	0.368592	5.12277	7	0.644984	full	0.846188	0.846251	6.2639e-05	0.124702	0.90076	0.134808	Second
Genitourinary	Female infertility	GrimAgeV2	48	10691	1.13289	0.790978	1.62259	0.496057	0.680707	1	0.471436	1	0.492327	4.93166	7	0.668303	full	0.846188	0.846178	-9.78734e-06	-0.0228077	0.981804	0.124769	Second
Genitourinary	Female infertility	DNAmTL	48	10691	1.38965	1.00336	1.92465	0.0476819	1.98019	1	0.0548303	1	0.814862	4.6683	7	0.700367	full	0.846188	0.854865	0.00867746	1.09827	0.272087	-0.32905	Telomere length
Genitourinary	Female infertility	DunedinPACE	48	10691	1.12773	0.809491	1.57107	0.477338	0.710591	1	0.311965	1	0.576477	4.78309	7	0.686414	full	0.846188	0.846703	0.000514814	0.145175	0.884573	0.120203	Third
Genitourinary	Female infertility	DunedinPoAm38	48	10691	1.04081	0.734074	1.47572	0.822326	0.224554	1	0.000663907	1	0.979444	4.71024	7	0.695275	full	0.846188	0.84609	-9.78734e-05	-0.0935964	0.92543	0.0400013	Third
Genitourinary	Female infertility	Hannum	48	10691	1.29672	0.950719	1.76865	0.100825	1.64087	1	0.00264276	1	0.959001	4.69708	7	0.696873	full	0.846188	0.850003	0.00381511	1.35776	0.174541	0.25984	First
Genitourinary	Female infertility	Horvath	48	10691	1.081	0.78762	1.48366	0.629711	0.482133	1	0.482888	1	0.487117	4.98828	7	0.661394	full	0.846188	0.846333	0.000144853	0.120451	0.904126	0.0778854	First
Genitourinary	Female infertility	Horvath_SkinBlood	48	10691	1.12669	0.807911	1.57125	0.482081	0.70296	1	1.79773	1	0.179987	5.72865	7	0.571766	full	0.846188	0.845701	-0.00048741	-0.126798	0.899101	0.119283	First
Genitourinary	Female infertility	Lin	48	10691	1.01964	0.745183	1.39518	0.903238	0.121572	1	0.0262453	1	0.871303	4.68297	7	0.698587	full	0.846188	0.846507	0.000319067	0.144688	0.884957	0.0194499	First
Genitourinary	Female infertility	PhenoAge	48	10691	1.10674	0.804895	1.52179	0.532495	0.624202	1	0.0583944	1	0.809052	4.75808	7	0.689457	full	0.846188	0.846221	3.3277e-05	0.290125	0.77172	0.101422	Second
Genitourinary	Female infertility	YingAdaptAge	48	10691	0.931634	0.670936	1.29363	0.672425	-0.422822	1	0.368684	1	0.543723	5.11316	7	0.646156	full	0.846188	0.846703	0.000514814	0.201699	0.840152	-0.0708152	First
Genitourinary	Female infertility	YingCausAge	48	10691	1.43009	1.08165	1.89078	0.0120416	2.51092	1	1.52493	1	0.216876	7.3493	7	0.393439	full	0.846188	0.850639	0.00445128	1.3573	0.174687	0.35774	First
Genitourinary	Female infertility	YingDamAge	48	10691	1.32674	0.979752	1.79661	0.0675866	1.82775	1	0.97235	1	0.324095	6.89858	7	0.439515	full	0.846188	0.847039	0.000851499	0.801426	0.422885	0.282721	First
Genitourinary	Female infertility	Zhang_10	48	10691	1.0311	0.740916	1.43494	0.855872	0.181632	1	0.0373984	1	0.846656	4.67224	7	0.699889	full	0.846188	0.846758	0.000569623	0.406837	0.684128	0.0306267	Second
Musculoskeletal	Fibromatoses	GrimAgeV1	122	18772	0.999814	0.829251	1.20546	0.998443	-0.00195178	1	0.460251	1	0.497507	3.38709	8	0.907774	full	0.743424	0.742899	-0.000524766	-0.937707	0.348395	-0.000186262	Second
Musculoskeletal	Fibromatoses	GrimAgeV2	122	18772	1.03851	0.862782	1.25003	0.689513	0.399516	1	0.20937	1	0.647262	3.00183	8	0.934243	full	0.743424	0.743931	0.000507186	0.678833	0.497244	0.037787	Second
Musculoskeletal	Fibromatoses	DNAmTL	122	18772	0.940337	0.795156	1.11202	0.472148	-0.718988	1	0.0922491	1	0.761337	2.6947	8	0.952033	full	0.743424	0.744645	0.00122094	0.601197	0.547709	0.0615173	Telomere length
Musculoskeletal	Fibromatoses	DunedinPACE	122	18772	1.08223	0.902596	1.29761	0.393465	0.85335	1	0.733217	1	0.391842	2.9217	8	0.939175	full	0.743424	0.745288	0.00186437	0.532359	0.594478	0.0790237	Third
Musculoskeletal	Fibromatoses	DunedinPoAm38	122	18772	0.954445	0.790171	1.15287	0.628508	-0.483828	1	0.358151	1	0.549535	2.7685	8	0.948035	full	0.743424	0.743947	0.000523008	0.382636	0.70199	-0.0466254	Third
Musculoskeletal	Fibromatoses	Hannum	122	18772	1.08091	0.923813	1.26472	0.331554	0.970988	1	0.0144384	1	0.904356	2.55634	8	0.959052	full	0.743424	0.745566	0.00214257	0.747215	0.454934	0.0778015	First
Musculoskeletal	Fibromatoses	Horvath	122	18772	1.04852	0.884614	1.24279	0.584854	0.546308	1	0.331843	1	0.564576	2.81029	8	0.945693	full	0.743424	0.743928	0.000504109	0.926012	0.35444	0.0473791	First
Musculoskeletal	Fibromatoses	Horvath_SkinBlood	122	18772	1.14701	0.972727	1.35251	0.102859	1.63115	1	0.137033	1	0.711248	2.84307	8	0.943816	full	0.743424	0.745473	0.0020494	0.783915	0.43309	0.137155	First
Musculoskeletal	Fibromatoses	Lin	122	18772	1.07097	0.906983	1.2646	0.418757	0.808579	1	0.263522	1	0.607711	2.75633	8	0.948707	full	0.743424	0.744681	0.00125742	0.654776	0.512612	0.0685613	First
Musculoskeletal	Fibromatoses	PhenoAge	122	18772	1.15022	0.976983	1.35417	0.0928789	1.6804	1	0.193679	1	0.659872	2.70869	8	0.951289	full	0.743424	0.749035	0.00561113	1.33132	0.183083	0.13995	Second
Musculoskeletal	Fibromatoses	YingAdaptAge	122	18772	0.989105	0.839313	1.16563	0.89597	-0.130754	1	1.63271	1	0.201329	4.08159	8	0.849688	full	0.743424	0.743201	-0.000222388	-0.360193	0.718703	-0.010955	First
Musculoskeletal	Fibromatoses	YingCausAge	122	18772	1.01747	0.861999	1.20098	0.837802	0.204705	1	0.179035	1	0.672204	2.63821	8	0.954974	full	0.743424	0.743143	-0.000280842	-1.12823	0.259222	0.0173185	First
Musculoskeletal	Fibromatoses	YingDamAge	122	18772	1.09587	0.924714	1.29871	0.290676	1.05664	1	0.59536	1	0.440354	2.96319	8	0.936646	full	0.743424	0.746004	0.00258032	1.25725	0.208662	0.0915508	First
Musculoskeletal	Fibromatoses	Zhang_10	122	18772	0.934869	0.780422	1.11988	0.464755	-0.73104	1	0.142891	1	0.705424	2.92354	8	0.939064	full	0.743424	0.742946	-0.0004773	-0.233101	0.815683	-0.0673492	Second
Haematological or immunological	Folate deficiency anaemia	GrimAgeV1	37	18853	1.78147	1.42915	2.22065	2.80564e-07	5.13606	1	2.42559	1	0.119368	4.26679	8	0.832287	full	0.69087	0.742239	0.0513694	1.6535	0.0982286	0.57744	Second
Haematological or immunological	Folate deficiency anaemia	GrimAgeV2	37	18853	1.82993	1.42294	2.35333	2.49789e-06	4.7083	1	1.95268	1	0.162299	3.71749	8	0.881671	full	0.69087	0.734968	0.0440985	1.45197	0.14651	0.604278	Second
Haematological or immunological	Folate deficiency anaemia	DNAmTL	37	18853	0.570303	0.438127	0.742353	2.9828e-05	-4.17478	1	0.168389	1	0.681548	2.28671	8	0.970936	full	0.69087	0.734131	0.0432611	1.35187	0.176418	0.561588	Telomere length
Haematological or immunological	Folate deficiency anaemia	DunedinPACE	37	18853	1.64831	1.20417	2.25627	0.00180954	3.11983	1	0.81763	1	0.365874	2.57757	8	0.958016	full	0.69087	0.711246	0.0203766	0.667616	0.504379	0.49975	Third
Haematological or immunological	Folate deficiency anaemia	DunedinPoAm38	37	18853	1.77541	1.29674	2.43076	0.000342121	3.58112	1	2.00128	1	0.157166	3.96172	8	0.860561	full	0.69087	0.727647	0.0367772	1.31928	0.187075	0.574029	Third
Haematological or immunological	Folate deficiency anaemia	Hannum	37	18853	1.23825	0.956926	1.60227	0.104129	1.62516	1	0.491927	1	0.483069	2.9318	8	0.938564	full	0.69087	0.703204	0.0123342	0.781928	0.434257	0.213696	First
Haematological or immunological	Folate deficiency anaemia	Horvath	37	18853	1.31736	1.04703	1.65748	0.0186632	2.35219	1	0.567981	1	0.451062	3.04279	8	0.931644	full	0.69087	0.706549	0.0156796	0.790651	0.429148	0.275629	First
Haematological or immunological	Folate deficiency anaemia	Horvath_SkinBlood	37	18853	1.36921	1.06069	1.76747	0.0158511	2.41233	1	0.106265	1	0.744437	2.36761	8	0.967619	full	0.69087	0.714442	0.0235725	1.05204	0.292779	0.314236	First
Haematological or immunological	Folate deficiency anaemia	Lin	37	18853	1.21246	0.908787	1.6176	0.190281	1.30975	1	1.19763	1	0.273797	3.4454	8	0.903385	full	0.69087	0.70984	0.0189703	1.39108	0.164201	0.192649	First
Haematological or immunological	Folate deficiency anaemia	PhenoAge	37	18853	1.56731	1.3306	1.84613	7.48179e-08	5.3792	1	0.217776	1	0.64074	2.66658	8	0.95351	full	0.69087	0.760157	0.0692869	1.93446	0.053056	0.44936	Second
Haematological or immunological	Folate deficiency anaemia	YingAdaptAge	37	18853	0.985043	0.715763	1.35563	0.926306	-0.0924938	1	0.0179571	1	0.893399	2.15977	8	0.975718	full	0.69087	0.690692	-0.000178112	-0.343957	0.730879	-0.0150697	First
Haematological or immunological	Folate deficiency anaemia	YingCausAge	37	18853	1.23421	0.956724	1.59218	0.105335	1.61952	1	3.62841	1	0.0568011	6.15338	8	0.630055	full	0.69087	0.704512	0.0136428	0.707781	0.479081	0.210432	First
Haematological or immunological	Folate deficiency anaemia	YingDamAge	37	18853	1.30916	0.959905	1.78549	0.088843	1.70153	1	0.186313	1	0.666003	2.37272	8	0.967402	full	0.69087	0.706518	0.015648	0.86391	0.387637	0.269387	First
Haematological or immunological	Folate deficiency anaemia	Zhang_10	37	18853	1.4362	1.13221	1.82181	0.00285169	2.98329	1	2.81465	1	0.0934073	4.565	8	0.802896	full	0.69087	0.688893	-0.00197647	-0.0765363	0.938992	0.362	Second
Musculoskeletal	Fracture of hip	GrimAgeV1	110	18809	1.36922	1.16099	1.6148	0.000188849	3.73348	1	0.185725	1	0.666499	3.2252	8	0.91944	full	0.87116	0.88189	0.0107298	2.94192	0.00326184	0.314241	Second
Musculoskeletal	Fracture of hip	GrimAgeV2	110	18809	1.47962	1.25675	1.74201	2.55527e-06	4.70367	1	0.226544	1	0.634099	3.31587	8	0.913001	full	0.87116	0.885514	0.0143542	2.9157	0.00354888	0.391784	Second
Musculoskeletal	Fracture of hip	DNAmTL	110	18809	0.852592	0.725294	1.00223	0.0532389	-1.93298	1	1.46226	1	0.226571	4.05098	8	0.852494	full	0.87116	0.875498	0.00433762	3.06675	0.00216398	0.159474	Telomere length
Musculoskeletal	Fracture of hip	DunedinPACE	110	18809	1.56679	1.31797	1.86258	3.59735e-07	5.08912	1	0.010997	1	0.916482	3.07095	8	0.929826	full	0.87116	0.885982	0.0148214	2.08037	0.0374912	0.449026	Third
Musculoskeletal	Fracture of hip	DunedinPoAm38	110	18809	1.38462	1.13756	1.68533	0.00117323	3.24531	1	0.149008	1	0.699485	3.33172	8	0.911851	full	0.87116	0.881161	0.010001	1.8351	0.0664914	0.325424	Third
Musculoskeletal	Fracture of hip	Hannum	110	18809	1.02896	0.894966	1.18302	0.688349	0.401096	1	0.0380439	1	0.845355	3.14227	8	0.925114	full	0.87116	0.870754	-0.000405953	-0.704387	0.481192	0.0285518	First
Musculoskeletal	Fracture of hip	Horvath	110	18809	1.07327	0.921881	1.24951	0.362044	0.911476	1	0.140732	1	0.707554	3.05285	8	0.930997	full	0.87116	0.869296	-0.00186398	-1.38183	0.167023	0.0707075	First
Musculoskeletal	Fracture of hip	Horvath_SkinBlood	110	18809	1.15407	0.994469	1.33928	0.0591651	1.88696	1	0.884264	1	0.347037	3.52108	8	0.897548	full	0.87116	0.859925	-0.0112349	-2.34548	0.0190027	0.143293	First
Musculoskeletal	Fracture of hip	Lin	110	18809	1.06884	0.919561	1.24236	0.385718	0.867409	1	0.276323	1	0.599122	3.43898	8	0.903874	full	0.87116	0.869919	-0.00124168	-0.759037	0.44783	0.0665755	First
Musculoskeletal	Fracture of hip	PhenoAge	110	18809	1.28836	1.11527	1.48831	0.000577071	3.44217	1	0.00707385	1	0.932972	3.09096	8	0.92852	full	0.87116	0.875663	0.00450243	2.21617	0.0266797	0.253371	Second
Musculoskeletal	Fracture of hip	YingAdaptAge	110	18809	1.06547	0.921233	1.23229	0.392826	0.854503	1	0.758664	1	0.383747	3.9596	8	0.86075	full	0.87116	0.870649	-0.000510966	-0.957083	0.338525	0.0634153	First
Musculoskeletal	Fracture of hip	YingCausAge	110	18809	1.10413	0.977145	1.24762	0.112037	1.5891	1	0.0329571	1	0.855943	3.01565	8	0.933372	full	0.87116	0.870214	-0.000946575	-2.55212	0.0107069	0.0990593	First
Musculoskeletal	Fracture of hip	YingDamAge	110	18809	1.1664	0.982623	1.38454	0.0784745	1.75961	1	0.00371811	1	0.951378	3.02556	8	0.932743	full	0.87116	0.866768	-0.00439207	-2.62346	0.0087042	0.15392	First
Musculoskeletal	Fracture of hip	Zhang_10	110	18809	1.3393	1.15322	1.5554	0.00012926	3.82786	1	0.561478	1	0.453666	3.45309	8	0.902799	full	0.87116	0.880771	0.00961063	1.19349	0.232677	0.292146	Second
Musculoskeletal	Fracture of wrist	GrimAgeV1	205	18424	1.09394	0.942017	1.27035	0.23921	1.17696	1	1.212	1	0.270937	9.42946	8	0.307372	full	0.715148	0.716831	0.00168305	1.1958	0.231775	0.0897813	Second
Musculoskeletal	Fracture of wrist	GrimAgeV2	205	18424	1.10385	0.949434	1.28337	0.198762	1.28509	1	0.780361	1	0.377031	8.91994	8	0.349095	full	0.715148	0.717046	0.00189858	1.31116	0.189803	0.0988012	Second
Musculoskeletal	Fracture of wrist	DNAmTL	205	18424	0.961292	0.840291	1.09972	0.565187	-0.575154	1	0.0153858	1	0.901284	7.92476	8	0.440854	full	0.715148	0.715249	0.000101475	0.274652	0.783584	0.0394771	Telomere length
Musculoskeletal	Fracture of wrist	DunedinPACE	205	18424	1.27067	1.10547	1.46056	0.000748607	3.37113	1	2.00266	1	0.157023	9.86693	8	0.274491	full	0.715148	0.723148	0.00800076	1.24578	0.212847	0.239544	Third
Musculoskeletal	Fracture of wrist	DunedinPoAm38	205	18424	1.23716	1.06695	1.43452	0.00482959	2.81819	1	0.21528	1	0.64266	8.10213	8	0.423558	full	0.715148	0.722057	0.00690916	1.2482	0.211958	0.212817	Third
Musculoskeletal	Fracture of wrist	Hannum	205	18424	1.05132	0.92586	1.19379	0.440158	0.771926	1	0.0631721	1	0.801551	7.93009	8	0.440329	full	0.715148	0.715266	0.000118879	0.19012	0.849215	0.05005	First
Musculoskeletal	Fracture of wrist	Horvath	205	18424	1.00375	0.878831	1.14643	0.955962	0.0552213	1	4.68645	1	0.0304014	13.537	8	0.0946598	full	0.715148	0.715088	-5.94394e-05	-0.0838365	0.933186	0.00374456	First
Musculoskeletal	Fracture of wrist	Horvath_SkinBlood	205	18424	1.01496	0.888321	1.15965	0.827123	0.218393	1	0.753159	1	0.385478	8.21326	8	0.41292	full	0.715148	0.714898	-0.000249003	-0.177827	0.858859	0.0148498	First
Musculoskeletal	Fracture of wrist	Lin	205	18424	1.125	0.996133	1.27054	0.0577509	1.89758	1	1.76682	1	0.183776	9.22028	8	0.324055	full	0.715148	0.716216	0.00106803	0.429212	0.667769	0.117786	First
Musculoskeletal	Fracture of wrist	PhenoAge	205	18424	1.07798	0.942127	1.23342	0.274577	1.09258	1	0.163093	1	0.686324	8.08789	8	0.424932	full	0.715148	0.714869	-0.00027899	-0.283664	0.776668	0.0750897	Second
Musculoskeletal	Fracture of wrist	YingAdaptAge	205	18424	0.997153	0.876693	1.13416	0.965378	-0.0434056	1	0.11512	1	0.734389	8.12224	8	0.421622	full	0.715148	0.7155	0.000352353	0.479494	0.631588	-0.00285121	First
Musculoskeletal	Fracture of wrist	YingCausAge	205	18424	1.02784	0.904872	1.16751	0.672777	0.42234	1	0.430358	1	0.511813	8.64174	8	0.373413	full	0.715148	0.715198	5.00683e-05	0.194716	0.845615	0.027456	First
Musculoskeletal	Fracture of wrist	YingDamAge	205	18424	0.986403	0.861297	1.12968	0.843171	-0.197839	1	1.21276	1	0.270786	8.84535	8	0.355509	full	0.715148	0.714428	-0.000719164	-0.531705	0.59493	-0.0136899	First
Musculoskeletal	Fracture of wrist	Zhang_10	205	18424	1.18692	1.03805	1.35715	0.0122047	2.50617	1	0.235208	1	0.627689	8.09171	8	0.424563	full	0.715148	0.723165	0.00801763	1.62394	0.104389	0.171365	Second
Digestive	Gastritis and duodenitis	GrimAgeV1	715	17933	1.11478	1.0322	1.20396	0.00565408	2.7672	1	0.467786	1	0.494007	5.15878	8	0.740478	full	0.6465	0.645536	-0.000963945	-0.515486	0.606213	0.108658	Second
Digestive	Gastritis and duodenitis	GrimAgeV2	715	17933	1.12328	1.03962	1.21367	0.00324021	2.94398	1	0.520426	1	0.47066	5.3452	8	0.720124	full	0.6465	0.645512	-0.00098807	-0.489725	0.624328	0.116254	Second
Digestive	Gastritis and duodenitis	DNAmTL	715	17933	0.936477	0.870832	1.00707	0.0767301	-1.76998	1	0.0564577	1	0.812185	4.69187	8	0.789945	full	0.6465	0.646906	0.000405983	0.32448	0.745574	0.0656302	Telomere length
Digestive	Gastritis and duodenitis	DunedinPACE	715	17933	1.17534	1.09074	1.26651	2.24792e-05	4.23873	1	1.15669	1	0.282154	6.55604	8	0.585199	full	0.6465	0.649093	0.00259372	0.796018	0.426021	0.161562	Third
Digestive	Gastritis and duodenitis	DunedinPoAm38	715	17933	1.16193	1.07554	1.25527	0.000140508	3.80727	1	0.30684	1	0.579626	4.89839	8	0.768379	full	0.6465	0.649242	0.00274237	0.897906	0.369236	0.150084	Third
Digestive	Gastritis and duodenitis	Hannum	715	17933	1.04317	0.973528	1.1178	0.230546	1.19895	1	0.0438542	1	0.834125	4.74341	8	0.784615	full	0.6465	0.646526	2.68056e-05	0.0307514	0.975468	0.0422652	First
Digestive	Gastritis and duodenitis	Horvath	715	17933	0.981841	0.913234	1.0556	0.619985	-0.495871	1	0.514955	1	0.473002	5.0915	8	0.747754	full	0.6465	0.647575	0.0010758	1.5075	0.131682	-0.0183263	First
Digestive	Gastritis and duodenitis	Horvath_SkinBlood	715	17933	0.974741	0.907148	1.04737	0.485344	-0.697734	1	0.0247813	1	0.874913	4.73033	8	0.785972	full	0.6465	0.648418	0.00191871	1.80744	0.0706938	-0.0255835	First
Digestive	Gastritis and duodenitis	Lin	715	17933	0.980602	0.912308	1.05401	0.594835	-0.531843	1	0.513309	1	0.47371	5.00984	8	0.756524	full	0.6465	0.646998	0.000497934	0.771286	0.440537	-0.0195884	First
Digestive	Gastritis and duodenitis	PhenoAge	715	17933	1.04205	0.969814	1.11966	0.261131	1.12372	1	0.405464	1	0.524281	4.82297	8	0.776319	full	0.6465	0.645713	-0.000786216	-1.22298	0.221338	0.0411862	Second
Digestive	Gastritis and duodenitis	YingAdaptAge	715	17933	0.995916	0.928323	1.06843	0.90913	-0.114136	1	1.54186	1	0.214342	6.08493	8	0.637719	full	0.6465	0.646559	5.90535e-05	0.256428	0.79762	-0.00409278	First
Digestive	Gastritis and duodenitis	YingCausAge	715	17933	0.994602	0.92609	1.06818	0.881847	-0.148628	1	1.24719	1	0.264089	5.61638	8	0.690114	full	0.6465	0.646862	0.000362688	0.806474	0.41997	-0.00541214	First
Digestive	Gastritis and duodenitis	YingDamAge	715	17933	0.98617	0.916875	1.0607	0.707933	-0.374633	1	0.570837	1	0.449927	4.94495	8	0.763443	full	0.6465	0.646552	5.26364e-05	0.0897707	0.928469	-0.0139261	First
Digestive	Gastritis and duodenitis	Zhang_10	715	17933	1.13509	1.05803	1.21776	0.00041165	3.5325	1	0.0198666	1	0.88791	4.68452	8	0.790701	full	0.6465	0.649058	0.00255871	0.95354	0.340317	0.126708	Second
Eye	Glaucoma	GrimAgeV1	73	18811	1.12034	0.884589	1.41891	0.345856	0.942658	1	0.566963	1	0.451468	5.20797	8	0.735134	full	0.812241	0.813481	0.00123988	0.800401	0.423479	0.113629	Second
Eye	Glaucoma	GrimAgeV2	73	18811	1.14073	0.899506	1.44664	0.277367	1.08625	1	0.433831	1	0.510115	5.13562	8	0.742987	full	0.812241	0.814109	0.00186786	0.962637	0.33573	0.131668	Second
Eye	Glaucoma	DNAmTL	73	18811	0.9175	0.741036	1.13599	0.429488	-0.790069	1	0.48169	1	0.487658	5.74507	8	0.675763	full	0.812241	0.81312	0.000879467	1.07304	0.283253	0.0861028	Telomere length
Eye	Glaucoma	DunedinPACE	73	18811	1.0522	0.831809	1.331	0.671312	0.424348	1	0.198746	1	0.655735	5.69553	8	0.681294	full	0.812241	0.815003	0.00276195	1.0152	0.310013	0.0508871	Third
Eye	Glaucoma	DunedinPoAm38	73	18811	1.11998	0.872078	1.43834	0.374714	0.887678	1	0.696049	1	0.404115	5.13375	8	0.74319	full	0.812241	0.815454	0.00321302	0.863182	0.388037	0.113308	Third
Eye	Glaucoma	Hannum	73	18811	1.14601	0.968877	1.35553	0.111626	1.59093	1	0.566839	1	0.451518	5.79121	8	0.670606	full	0.812241	0.816218	0.00397697	1.26336	0.20646	0.136289	First
Eye	Glaucoma	Horvath	73	18811	1.05614	0.863214	1.29219	0.59558	0.530767	1	1.31738	1	0.251062	6.92923	8	0.544287	full	0.812241	0.811806	-0.000434251	-0.245947	0.805723	0.054625	First
Eye	Glaucoma	Horvath_SkinBlood	73	18811	1.17682	0.972239	1.42444	0.0947133	1.67104	1	0.0720698	1	0.788347	5.65322	8	0.686012	full	0.812241	0.809775	-0.00246587	-1.39895	0.161829	0.162814	First
Eye	Glaucoma	Lin	73	18811	1.05378	0.86156	1.28889	0.610177	0.509821	1	0.607839	1	0.435603	6.02709	8	0.644198	full	0.812241	0.811858	-0.000382345	-0.287682	0.77359	0.0523858	First
Eye	Glaucoma	PhenoAge	73	18811	1.15547	0.939735	1.42074	0.170528	1.37051	1	1.67963	1	0.194973	6.89497	8	0.548006	full	0.812241	0.815066	0.00282555	1.75681	0.0789502	0.14451	Second
Eye	Glaucoma	YingAdaptAge	73	18811	1.08585	0.898349	1.31249	0.394416	0.851636	1	0.728523	1	0.393362	5.94389	8	0.653517	full	0.812241	0.812285	4.38637e-05	0.0277338	0.977874	0.0823667	First
Eye	Glaucoma	YingCausAge	73	18811	1.14016	0.965957	1.34578	0.121006	1.55057	1	0.255729	1	0.613069	5.3033	8	0.724722	full	0.812241	0.813636	0.00139486	1.11069	0.266703	0.131169	First
Eye	Glaucoma	YingDamAge	73	18811	1.15382	0.931852	1.42866	0.189344	1.31252	1	0.0918395	1	0.761852	5.11114	8	0.745634	full	0.812241	0.811962	-0.000279266	-0.67087	0.502303	0.143077	First
Eye	Glaucoma	Zhang_10	73	18811	1.06313	0.852713	1.32547	0.586424	0.544025	1	5.50463	1	0.0189662	9.36933	8	0.312104	full	0.812241	0.81286	0.000619209	0.205442	0.837226	0.0612164	Second
Genitourinary	Glomerulonephritis	GrimAgeV1	51	18775	1.16135	0.879082	1.53424	0.292406	1.05286	1	2.59183	1	0.107416	6.19976	8	0.624866	full	0.727997	0.729537	0.00153939	0.295751	0.76742	0.149579	Second
Genitourinary	Glomerulonephritis	GrimAgeV2	51	18775	1.19687	0.90575	1.58156	0.206291	1.26383	1	1.93675	1	0.164022	5.57735	8	0.694456	full	0.727997	0.730694	0.00269655	0.437593	0.661681	0.17971	Second
Genitourinary	Glomerulonephritis	DNAmTL	51	18775	0.817697	0.632767	1.05667	0.123904	-1.53859	1	0.335621	1	0.562368	4.43445	8	0.815955	full	0.727997	0.732459	0.00446213	0.470074	0.638302	0.201264	Telomere length
Genitourinary	Glomerulonephritis	DunedinPACE	51	18775	1.12558	0.851281	1.48827	0.406456	0.830146	1	3.64341	1	0.0562914	7.71425	8	0.461869	full	0.727997	0.732857	0.00486007	0.846836	0.397087	0.118302	Third
Genitourinary	Glomerulonephritis	DunedinPoAm38	51	18775	1.13941	0.851769	1.52419	0.379295	0.879196	1	3.24827	1	0.0714989	6.77181	8	0.561441	full	0.727997	0.727399	-0.000597953	-0.128842	0.897483	0.130512	Third
Genitourinary	Glomerulonephritis	Hannum	51	18775	1.11908	0.897014	1.39613	0.31879	0.996948	1	6.43783	1	0.0111715	10.8623	8	0.209622	full	0.727997	0.732624	0.00462655	0.663081	0.507279	0.112509	First
Genitourinary	Glomerulonephritis	Horvath	51	18775	1.03507	0.801045	1.33746	0.79211	0.263572	1	1.03177	1	0.309743	5.17942	8	0.738239	full	0.727997	0.727678	-0.000319397	-0.319935	0.749018	0.0344668	First
Genitourinary	Glomerulonephritis	Horvath_SkinBlood	51	18775	0.96923	0.74698	1.2576	0.814063	-0.235187	1	0.941876	1	0.331796	5.32459	8	0.722387	full	0.727997	0.720539	-0.00745818	-1.35647	0.174951	-0.0312538	First
Genitourinary	Glomerulonephritis	Lin	51	18775	0.943833	0.723603	1.23109	0.669806	-0.426414	1	0.00258979	1	0.959413	4.11426	8	0.84667	full	0.727997	0.730076	0.0020787	0.417735	0.676141	-0.0578065	First
Genitourinary	Glomerulonephritis	PhenoAge	51	18775	1.15319	0.902017	1.47431	0.255442	1.13723	1	0.146612	1	0.701794	4.21799	8	0.83694	full	0.727997	0.732677	0.00467995	0.795448	0.426353	0.142535	Second
Genitourinary	Glomerulonephritis	YingAdaptAge	51	18775	0.923589	0.713986	1.19472	0.545002	-0.605267	1	1.086	1	0.29736	5.37723	8	0.716601	full	0.727997	0.727718	-0.000279603	-0.0507127	0.959554	-0.0794885	First
Genitourinary	Glomerulonephritis	YingCausAge	51	18775	0.975106	0.755078	1.25925	0.846788	-0.193219	1	3.96117	1	0.0465614	7.98723	8	0.434719	full	0.727997	0.72756	-0.000437731	-0.0949874	0.924325	-0.0252096	First
Genitourinary	Glomerulonephritis	YingDamAge	51	18775	1.06758	0.81918	1.3913	0.628428	0.48394	1	1.65836	1	0.197825	5.57988	8	0.694175	full	0.727997	0.727819	-0.000178025	-0.2956	0.767536	0.0653922	First
Genitourinary	Glomerulonephritis	Zhang_10	51	18775	1.29089	1.03142	1.61564	0.0257348	2.23019	1	0.225234	1	0.635081	4.20454	8	0.838214	full	0.727997	0.738166	0.0101683	0.782579	0.433874	0.255331	Second
Digestive	Gastro-oesophageal reflux disease	GrimAgeV1	813	18117	1.04924	0.973476	1.13091	0.208747	1.25702	1	3.70892	1	0.0541224	6.7181	8	0.56733	full	0.625494	0.62544	-5.4236e-05	-0.0793526	0.936752	0.0480696	Second
Digestive	Gastro-oesophageal reflux disease	GrimAgeV2	813	18117	1.07246	0.995046	1.15591	0.0672356	1.8301	1	4.55756	1	0.0327736	7.37268	8	0.497009	full	0.625494	0.625773	0.00027907	0.240572	0.809887	0.0699594	Second
Digestive	Gastro-oesophageal reflux disease	DNAmTL	813	18117	0.950909	0.887433	1.01893	0.153275	-1.42806	1	0.657881	1	0.417309	5.21304	8	0.734582	full	0.625494	0.626889	0.00139485	1.31904	0.187155	0.0503364	Telomere length
Digestive	Gastro-oesophageal reflux disease	DunedinPACE	813	18117	1.06746	0.993247	1.14721	0.0757844	1.77569	1	1.46976	1	0.225384	5.35704	8	0.718822	full	0.625494	0.627011	0.00151754	1.08522	0.277824	0.0652796	Third
Digestive	Gastro-oesophageal reflux disease	DunedinPoAm38	813	18117	1.03893	0.964204	1.11944	0.315971	1.00277	1	2.62988	1	0.10487	5.94294	8	0.653624	full	0.625494	0.625949	0.000455213	0.665633	0.505646	0.0381871	Third
Digestive	Gastro-oesophageal reflux disease	Hannum	813	18117	1.0345	0.9681	1.10545	0.316282	1.00213	1	0.0546444	1	0.81517	4.8273	8	0.775865	full	0.625494	0.625605	0.000111244	0.174172	0.861731	0.0339177	First
Digestive	Gastro-oesophageal reflux disease	Horvath	813	18117	1.0272	0.95987	1.09925	0.437846	0.775836	1	0.214073	1	0.643593	4.90808	8	0.767354	full	0.625494	0.625281	-0.000212679	-0.518552	0.604073	0.0268344	First
Digestive	Gastro-oesophageal reflux disease	Horvath_SkinBlood	813	18117	1.06412	0.994963	1.13807	0.0698797	1.81269	1	3.57941	1	0.0585	7.87357	8	0.445917	full	0.625494	0.625907	0.000413061	0.371763	0.710069	0.0621436	First
Digestive	Gastro-oesophageal reflux disease	Lin	813	18117	1.03307	0.96602	1.10477	0.34198	0.950261	1	0.0620709	1	0.803252	4.83028	8	0.775553	full	0.625494	0.625662	0.000168181	0.256218	0.797783	0.0325348	First
Digestive	Gastro-oesophageal reflux disease	PhenoAge	813	18117	1.04559	0.976607	1.11946	0.200445	1.28028	1	2.75032	1	0.0972351	7.10221	8	0.525646	full	0.625494	0.625144	-0.000349371	-0.46496	0.64196	0.044586	Second
Digestive	Gastro-oesophageal reflux disease	YingAdaptAge	813	18117	0.987958	0.923929	1.05643	0.723062	-0.35437	1	0.157884	1	0.691112	5.00459	8	0.757086	full	0.625494	0.625265	-0.000228673	-0.577271	0.563757	-0.0121146	First
Digestive	Gastro-oesophageal reflux disease	YingCausAge	813	18117	0.985892	0.921203	1.05512	0.681554	-0.410343	1	0.0381231	1	0.845196	4.78996	8	0.779771	full	0.625494	0.625571	7.73378e-05	0.121391	0.903382	-0.0142083	First
Digestive	Gastro-oesophageal reflux disease	YingDamAge	813	18117	1.06717	0.997047	1.14222	0.0608305	1.87473	1	0.301639	1	0.582857	4.932	8	0.764819	full	0.625494	0.626997	0.00150375	1.12377	0.261113	0.0650086	First
Digestive	Gastro-oesophageal reflux disease	Zhang_10	813	18117	1.05173	0.980011	1.12869	0.161619	1.39965	1	0.00376298	1	0.951086	4.90993	8	0.767158	full	0.625494	0.625941	0.000447465	0.422623	0.672571	0.0504333	Second
Musculoskeletal	Gout	GrimAgeV1	162	18779	1.09856	0.935382	1.2902	0.251897	1.14575	1	0.341077	1	0.559208	4.52845	8	0.80658	full	0.807608	0.806933	-0.000675408	-0.480125	0.631138	0.093997	Second
Musculoskeletal	Gout	GrimAgeV2	162	18779	1.10663	0.9418	1.3003	0.218214	1.23129	1	0.71926	1	0.396387	4.74387	8	0.784568	full	0.807608	0.806299	-0.00130904	-0.702338	0.482469	0.101318	Second
Musculoskeletal	Gout	DNAmTL	162	18779	0.926801	0.798771	1.07535	0.316247	-1.0022	1	0.577707	1	0.447213	4.73443	8	0.785547	full	0.807608	0.806603	-0.00100532	-0.530453	0.595798	0.0760162	Telomere length
Musculoskeletal	Gout	DunedinPACE	162	18779	1.03802	0.884752	1.21784	0.647106	0.457786	1	0.787307	1	0.374916	4.53098	8	0.806325	full	0.807608	0.805953	-0.00165553	-0.86939	0.384634	0.0373147	Third
Musculoskeletal	Gout	DunedinPoAm38	162	18779	1.02541	0.8685	1.21068	0.767099	0.296172	1	0.160469	1	0.688725	4.92914	8	0.765122	full	0.807608	0.807592	-1.65785e-05	-0.135577	0.892155	0.0250967	Third
Musculoskeletal	Gout	Hannum	162	18779	1.01477	0.880984	1.16886	0.838968	0.203213	1	0.0430423	1	0.835646	4.41185	8	0.818186	full	0.807608	0.806845	-0.000763606	-0.744026	0.456861	0.0146577	First
Musculoskeletal	Gout	Horvath	162	18779	1.03799	0.895418	1.20326	0.620884	0.494598	1	0.114412	1	0.735176	4.56684	8	0.80271	full	0.807608	0.807557	-5.17249e-05	-0.391071	0.695745	0.0372838	First
Musculoskeletal	Gout	Horvath_SkinBlood	162	18779	0.997265	0.858105	1.15899	0.971505	-0.0357212	1	0.543137	1	0.461136	5.07895	8	0.749106	full	0.807608	0.808396	0.000787479	0.811396	0.417138	-0.00273904	First
Musculoskeletal	Gout	Lin	162	18779	1.05834	0.914676	1.22457	0.446174	0.761808	1	0.0298977	1	0.862722	4.42586	8	0.816804	full	0.807608	0.807609	9.9471e-07	0.000778934	0.999379	0.0567036	First
Musculoskeletal	Gout	PhenoAge	162	18779	1.12152	0.975712	1.28912	0.106531	1.61398	1	0.882711	1	0.34746	4.81686	8	0.776959	full	0.807608	0.805107	-0.00250103	-0.860553	0.389485	0.114687	Second
Musculoskeletal	Gout	YingAdaptAge	162	18779	1.04234	0.907859	1.19674	0.556265	0.588398	1	1.04647	1	0.306322	5.36265	8	0.718205	full	0.807608	0.807403	-0.000205905	-0.163367	0.87023	0.0414684	First
Musculoskeletal	Gout	YingCausAge	162	18779	1.02292	0.885809	1.18125	0.757614	0.308615	1	0.00675025	1	0.93452	4.43836	8	0.815568	full	0.807608	0.807559	-4.94039e-05	-0.5493	0.5828	0.0226601	First
Musculoskeletal	Gout	YingDamAge	162	18779	1.05752	0.911926	1.22635	0.459303	0.739995	1	0.157881	1	0.691115	4.64011	8	0.795257	full	0.807608	0.807693	8.45504e-05	0.244213	0.807066	0.0559218	First
Musculoskeletal	Gout	Zhang_10	162	18779	1.12835	0.973634	1.30765	0.10852	1.60488	1	0.175183	1	0.675546	4.73571	8	0.785415	full	0.807608	0.809281	0.00167277	0.65965	0.509479	0.120756	Second
Benign neoplasm or Carcinoma in situ	Haemangioma, any site	GrimAgeV1	58	18730	1.12016	0.850951	1.47455	0.418439	0.809132	1	0.26881	1	0.604131	6.80853	8	0.557425	full	0.639538	0.640071	0.000533714	0.0676934	0.94603	0.113475	Second
Benign neoplasm or Carcinoma in situ	Haemangioma, any site	GrimAgeV2	58	18730	1.08521	0.820674	1.43501	0.566224	0.573621	1	0.0240606	1	0.876731	6.70702	8	0.568547	full	0.639538	0.640846	0.00130843	0.263256	0.792353	0.08177	Second
Benign neoplasm or Carcinoma in situ	Haemangioma, any site	DNAmTL	58	18730	0.832522	0.647013	1.07122	0.154126	-1.42511	1	0.0264398	1	0.870831	6.84615	8	0.553319	full	0.639538	0.649555	0.0100178	0.63355	0.526375	0.183296	Telomere length
Benign neoplasm or Carcinoma in situ	Haemangioma, any site	DunedinPACE	58	18730	0.927397	0.704618	1.22061	0.590753	-0.537745	1	0.343468	1	0.557834	6.79966	8	0.558394	full	0.639538	0.641066	0.0015282	0.3	0.764177	-0.0753736	Third
Benign neoplasm or Carcinoma in situ	Haemangioma, any site	DunedinPoAm38	58	18730	0.949938	0.715261	1.26161	0.72277	-0.35476	1	0.443641	1	0.50537	7.57381	8	0.476168	full	0.639538	0.639939	0.000401671	0.0856211	0.931768	-0.0513585	Third
Benign neoplasm or Carcinoma in situ	Haemangioma, any site	Hannum	58	18730	1.0651	0.835328	1.35808	0.610945	0.508725	1	2.93956	1	0.0864342	10.5294	8	0.229813	full	0.639538	0.644338	0.00479974	1.08825	0.276486	0.0630722	First
Benign neoplasm or Carcinoma in situ	Haemangioma, any site	Horvath	58	18730	1.19529	0.983187	1.45314	0.073475	1.78987	1	0.191966	1	0.661286	6.87205	8	0.550499	full	0.639538	0.65413	0.0145922	0.983566	0.325329	0.178385	First
Benign neoplasm or Carcinoma in situ	Haemangioma, any site	Horvath_SkinBlood	58	18730	1.3169	1.09959	1.57716	0.00277335	2.9918	1	0.209967	1	0.646793	7.38506	8	0.495713	full	0.639538	0.681906	0.0423684	2.01588	0.0438126	0.275283	First
Benign neoplasm or Carcinoma in situ	Haemangioma, any site	Lin	58	18730	0.914195	0.705626	1.18441	0.497137	-0.679002	1	0.0347306	1	0.852161	6.7491	8	0.563929	full	0.639538	0.636444	-0.00309425	-0.430333	0.666953	-0.0897109	First
Benign neoplasm or Carcinoma in situ	Haemangioma, any site	PhenoAge	58	18730	1.11562	0.873581	1.42473	0.380567	0.876852	1	0.468084	1	0.49387	7.04268	8	0.532034	full	0.639538	0.648899	0.00936124	1.15584	0.247747	0.109413	Second
Benign neoplasm or Carcinoma in situ	Haemangioma, any site	YingAdaptAge	58	18730	0.856649	0.659324	1.11303	0.246728	-1.15833	1	4.77638e-05	1	0.994486	6.70448	8	0.568827	full	0.639538	0.638271	-0.00126688	-0.120186	0.904335	-0.154727	First
Benign neoplasm or Carcinoma in situ	Haemangioma, any site	YingCausAge	58	18730	1.18254	0.983958	1.4212	0.0738443	1.78758	1	0.758585	1	0.383772	7.79306	8	0.453942	full	0.639538	0.653277	0.013739	0.924058	0.355456	0.167666	First
Benign neoplasm or Carcinoma in situ	Haemangioma, any site	YingDamAge	58	18730	1.18944	0.926063	1.52772	0.174307	1.3585	1	0.0659868	1	0.797272	6.75091	8	0.563731	full	0.639538	0.646284	0.00674622	0.525266	0.599398	0.173482	First
Benign neoplasm or Carcinoma in situ	Haemangioma, any site	Zhang_10	58	18730	1.05466	0.811787	1.37019	0.690251	0.398515	1	0.64742	1	0.421037	7.0508	8	0.531162	full	0.639538	0.636997	-0.00254022	-0.664056	0.506654	0.0532168	Second
Digestive	Abdominal Hernia	GrimAgeV1	503	18121	0.983652	0.894524	1.08166	0.733759	-0.34013	1	3.99784	1	0.0455586	8.37938	8	0.397315	full	0.731211	0.731334	0.000122435	0.379315	0.704454	-0.0164826	Second
Digestive	Abdominal Hernia	GrimAgeV2	503	18121	0.9748	0.886419	1.07199	0.598641	-0.526356	1	3.59027	1	0.0581188	8.21383	8	0.412866	full	0.731211	0.731444	0.000232908	0.647791	0.51712	-0.0255234	Second
Digestive	Abdominal Hernia	DNAmTL	503	18121	0.984563	0.903346	1.07308	0.723205	-0.354179	1	0.28396	1	0.594118	7.09513	8	0.526405	full	0.731211	0.731197	-1.44439e-05	-0.0394591	0.968524	0.0155572	Telomere length
Digestive	Abdominal Hernia	DunedinPACE	503	18121	0.986524	0.898769	1.08285	0.775294	-0.285457	1	0.332325	1	0.564293	7.08976	8	0.52698	full	0.731211	0.731157	-5.40519e-05	-0.351155	0.725472	-0.0135681	Third
Digestive	Abdominal Hernia	DunedinPoAm38	503	18121	1.02892	0.935931	1.13116	0.555206	0.589977	1	4.90246	1	0.0268185	9.12978	8	0.331467	full	0.731211	0.73129	7.88774e-05	0.253242	0.800081	0.0285139	Third
Digestive	Abdominal Hernia	Hannum	503	18121	1.05656	0.974118	1.14597	0.184396	1.32734	1	0.0850193	1	0.770607	7.12454	8	0.523258	full	0.731211	0.73079	-0.000421131	-0.387995	0.69802	0.0550163	First
Digestive	Abdominal Hernia	Horvath	503	18121	0.948007	0.868689	1.03457	0.231034	-1.1977	1	1.02317	1	0.311768	7.84828	8	0.44843	full	0.731211	0.732078	0.000866861	1.10832	0.267725	-0.0533932	First
Digestive	Abdominal Hernia	Horvath_SkinBlood	503	18121	1.05516	0.969521	1.14837	0.213757	1.2433	1	0.00593021	1	0.938617	7.14991	8	0.520548	full	0.731211	0.731195	-1.64751e-05	-0.0191065	0.984756	0.0536964	First
Digestive	Abdominal Hernia	Lin	503	18121	0.990619	0.908187	1.08053	0.83162	-0.212625	1	0.469812	1	0.493074	7.52992	8	0.48068	full	0.731211	0.731211	-3.3853e-07	-0.0137676	0.989015	-0.00942489	First
Digestive	Abdominal Hernia	PhenoAge	503	18121	0.988119	0.906041	1.07763	0.787057	-0.270134	1	1.73645	1	0.187589	8.26643	8	0.407887	full	0.731211	0.731227	1.56852e-05	0.318539	0.750076	-0.0119519	Second
Digestive	Abdominal Hernia	YingAdaptAge	503	18121	1.12273	1.03768	1.21475	0.00397504	2.88014	1	0.424867	1	0.514518	7.51269	8	0.482457	full	0.731211	0.732593	0.00138199	0.691766	0.489084	0.115763	First
Digestive	Abdominal Hernia	YingCausAge	503	18121	0.995459	0.914074	1.08409	0.916701	-0.104591	1	0.927227	1	0.335584	7.93149	8	0.440191	full	0.731211	0.731242	3.04677e-05	0.445571	0.655907	-0.00455144	First
Digestive	Abdominal Hernia	YingDamAge	503	18121	0.97778	0.896525	1.0664	0.6117	-0.507648	1	2.07343	1	0.149884	8.8678	8	0.353571	full	0.731211	0.73144	0.000228395	0.500523	0.616707	-0.0224707	First
Digestive	Abdominal Hernia	Zhang_10	503	18121	1.02283	0.936305	1.11735	0.616684	0.500556	1	1.49029	1	0.222171	7.36245	8	0.498079	full	0.731211	0.731264	5.29235e-05	0.301509	0.763026	0.0225726	Second
Digestive	Diaphragmatic hernia	GrimAgeV1	529	18351	1.09779	1.00331	1.20116	0.0421462	2.03207	1	0.437846	1	0.508164	8.96785	8	0.345016	full	0.706218	0.707367	0.00114809	1.19977	0.230227	0.0933003	Second
Digestive	Diaphragmatic hernia	GrimAgeV2	529	18351	1.1053	1.00963	1.21004	0.030193	2.16755	1	0.433097	1	0.510473	9.00369	8	0.341985	full	0.706218	0.707588	0.00136935	1.36362	0.172687	0.10012	Second
Digestive	Diaphragmatic hernia	DNAmTL	529	18351	0.885009	0.814911	0.961135	0.00371324	-2.90155	1	0.0492322	1	0.824405	8.90427	8	0.350436	full	0.706218	0.708729	0.00251044	1.24	0.214974	0.122158	Telomere length
Digestive	Diaphragmatic hernia	DunedinPACE	529	18351	1.12071	1.02751	1.22236	0.0100903	2.57272	1	0.00404506	1	0.949288	9.67309	8	0.288725	full	0.706218	0.708267	0.00204872	0.961677	0.336212	0.113961	Third
Digestive	Diaphragmatic hernia	DunedinPoAm38	529	18351	1.05282	0.960668	1.15381	0.27073	1.10138	1	0.394087	1	0.530159	8.98492	8	0.343569	full	0.706218	0.706855	0.000636944	0.872811	0.382766	0.0514714	Third
Digestive	Diaphragmatic hernia	Hannum	529	18351	1.11319	1.03585	1.1963	0.00351364	2.91882	1	0.0124054	1	0.911315	8.92357	8	0.348785	full	0.706218	0.707912	0.00169318	0.893997	0.371323	0.107228	First
Digestive	Diaphragmatic hernia	Horvath	529	18351	1.02367	0.943312	1.11088	0.574836	0.560944	1	0.0753822	1	0.783656	8.94969	8	0.346558	full	0.706218	0.705985	-0.000233139	-0.730946	0.464812	0.0233983	First
Digestive	Diaphragmatic hernia	Horvath_SkinBlood	529	18351	1.06031	0.977285	1.15038	0.159229	1.40767	1	0.169855	1	0.680241	9.07983	8	0.335606	full	0.706218	0.705907	-0.000311418	-0.837541	0.402289	0.0585594	First
Digestive	Diaphragmatic hernia	Lin	529	18351	1.00538	0.926494	1.09099	0.897572	0.128729	1	2.58741	1	0.107717	11.3404	8	0.183145	full	0.706218	0.705631	-0.000587622	-1.04562	0.295738	0.00536687	First
Digestive	Diaphragmatic hernia	PhenoAge	529	18351	1.01164	0.93147	1.0987	0.783586	0.274649	1	0.0112844	1	0.915401	8.9076	8	0.35015	full	0.706218	0.705924	-0.000294871	-0.61113	0.541114	0.0115689	Second
Digestive	Diaphragmatic hernia	YingAdaptAge	529	18351	1.00858	0.931831	1.09166	0.832397	0.211628	1	1.33035	1	0.248744	10.1532	8	0.254435	full	0.706218	0.706144	-7.45664e-05	-0.444136	0.656944	0.00854603	First
Digestive	Diaphragmatic hernia	YingCausAge	529	18351	1.02637	0.948351	1.1108	0.518775	0.645235	1	0.388858	1	0.5329	9.20533	8	0.325272	full	0.706218	0.705868	-0.000350133	-1.17329	0.240679	0.0260253	First
Digestive	Diaphragmatic hernia	YingDamAge	529	18351	1.04622	0.96287	1.13678	0.286103	1.06671	1	0.19685	1	0.657275	8.94555	8	0.34691	full	0.706218	0.706093	-0.000125692	-1.35027	0.176929	0.0451827	First
Digestive	Diaphragmatic hernia	Zhang_10	529	18351	0.999412	0.916297	1.09007	0.989416	-0.0132661	1	1.0307	1	0.309994	9.09507	8	0.33434	full	0.706218	0.706188	-3.09721e-05	-0.412257	0.680151	-0.000587682	Second
Cardiovascular	Heart failure	GrimAgeV1	260	18765	1.33684	1.21573	1.47002	2.07726e-09	5.99165	1	0.0187695	1	0.891029	9.94381	8	0.268992	full	0.838615	0.845842	0.00722674	1.91201	0.0558755	0.290309	Second
Cardiovascular	Heart failure	GrimAgeV2	260	18765	1.37924	1.24894	1.52313	2.14722e-10	6.35042	1	5.65127e-07	1	0.9994	9.98621	8	0.265995	full	0.838615	0.846409	0.00779394	1.92698	0.0539825	0.321531	Second
Cardiovascular	Heart failure	DNAmTL	260	18765	0.997305	0.890644	1.11674	0.962709	-0.0467546	1	3.99204	1	0.0457156	12.9697	8	0.112895	full	0.838615	0.838176	-0.000439174	-0.518733	0.603947	0.00269822	Telomere length
Cardiovascular	Heart failure	DunedinPACE	260	18765	1.26427	1.12405	1.42198	9.24476e-05	3.9096	1	0.777795	1	0.377816	11.3441	8	0.182953	full	0.838615	0.842575	0.00395985	1.02036	0.307556	0.234493	Third
Cardiovascular	Heart failure	DunedinPoAm38	260	18765	1.32866	1.17212	1.50611	8.86612e-06	4.44313	1	0.679664	1	0.409702	11.3779	8	0.181192	full	0.838615	0.84576	0.00714505	2.16103	0.0306934	0.284172	Third
Cardiovascular	Heart failure	Hannum	260	18765	1.00266	0.905175	1.11064	0.959457	0.0508352	1	0.0579625	1	0.809746	9.69144	8	0.287354	full	0.838615	0.838561	-5.4663e-05	-0.181753	0.855777	0.00265275	First
Cardiovascular	Heart failure	Horvath	260	18765	1.05127	0.948139	1.16561	0.342581	0.949079	1	0.0109645	1	0.916605	9.94201	8	0.269119	full	0.838615	0.838321	-0.000294515	-0.325245	0.744996	0.049996	First
Cardiovascular	Heart failure	Horvath_SkinBlood	260	18765	1.04663	0.939533	1.16593	0.407947	0.827511	1	0.00841936	1	0.926891	10.801	8	0.213231	full	0.838615	0.833485	-0.00513063	-1.68403	0.0921757	0.0455754	First
Cardiovascular	Heart failure	Lin	260	18765	0.979821	0.875652	1.09638	0.722245	-0.35546	1	0.694346	1	0.40469	9.83623	8	0.276709	full	0.838615	0.838543	-7.27454e-05	-0.0474354	0.962166	-0.0203849	First
Cardiovascular	Heart failure	PhenoAge	260	18765	1.198	1.09384	1.31208	9.91732e-05	3.89261	1	0.361883	1	0.547462	9.89326	8	0.272598	full	0.838615	0.841555	0.00293995	1.46828	0.142029	0.180654	Second
Cardiovascular	Heart failure	YingAdaptAge	260	18765	0.999664	0.901817	1.10813	0.994899	-0.00639375	1	1.38796	1	0.238749	11.5573	8	0.172078	full	0.838615	0.838646	3.03452e-05	0.0464305	0.962967	-0.000336022	First
Cardiovascular	Heart failure	YingCausAge	260	18765	0.94882	0.852823	1.05562	0.334376	-0.965338	1	0.798498	1	0.371543	9.87742	8	0.273735	full	0.838615	0.83701	-0.00160539	-0.607854	0.543284	-0.0525359	First
Cardiovascular	Heart failure	YingDamAge	260	18765	1.04385	0.931287	1.17002	0.461018	0.737171	1	5.93389	1	0.0148524	13.3679	8	0.0998036	full	0.838615	0.837254	-0.00136117	-0.70959	0.477958	0.0429151	First
Cardiovascular	Heart failure	Zhang_10	260	18765	1.19729	1.07743	1.33048	0.000820734	3.34571	1	0.353522	1	0.552126	10.7688	8	0.215148	full	0.838615	0.843288	0.00467254	1.56397	0.117826	0.18006	Second
Genitourinary	Hydrocoele (incl infected)	GrimAgeV1	34	7656	1.24957	0.886117	1.76209	0.203901	1.27052	1	0.303183	1	0.581894	3.52534	7	0.832535	full	0.627564	0.645295	0.0177312	0.857665	0.391077	0.222796	Second
Genitourinary	Hydrocoele (incl infected)	GrimAgeV2	34	7656	1.27564	0.899786	1.80848	0.171616	1.36703	1	0.121836	1	0.727051	3.29382	7	0.856557	full	0.627564	0.647059	0.0194946	0.857029	0.391429	0.243445	Second
Genitourinary	Hydrocoele (incl infected)	DNAmTL	34	7656	0.967688	0.694963	1.34744	0.845813	-0.194463	1	0.495235	1	0.481601	3.6633	7	0.817639	full	0.627564	0.629131	0.00156667	0.495874	0.619983	0.0328454	Telomere length
Genitourinary	Hydrocoele (incl infected)	DunedinPACE	34	7656	1.17898	0.827694	1.67935	0.36165	0.912226	1	0.073898	1	0.785744	3.0487	7	0.880461	full	0.627564	0.638265	0.0107005	0.60231	0.546968	0.164647	Third
Genitourinary	Hydrocoele (incl infected)	DunedinPoAm38	34	7656	1.21519	0.84132	1.75519	0.298832	1.03894	1	0.435327	1	0.509386	3.63002	7	0.821268	full	0.627564	0.636146	0.00858197	0.534275	0.593151	0.194897	Third
Genitourinary	Hydrocoele (incl infected)	Hannum	34	7656	1.13852	0.848383	1.52787	0.387367	0.864402	1	1.22223	1	0.268924	4.65064	7	0.70251	full	0.627564	0.641548	0.0139843	1.0283	0.303807	0.129726	First
Genitourinary	Hydrocoele (incl infected)	Horvath	34	7656	0.869661	0.619788	1.22027	0.419043	-0.808082	1	0.689487	1	0.406339	3.64087	7	0.820088	full	0.627564	0.6304	0.00283622	0.19403	0.846152	-0.139652	First
Genitourinary	Hydrocoele (incl infected)	Horvath_SkinBlood	34	7656	1.22214	0.913853	1.63441	0.17619	1.35258	1	1.04979	1	0.305556	4.5387	7	0.716053	full	0.627564	0.656185	0.0286207	1.25181	0.210638	0.2006	First
Genitourinary	Hydrocoele (incl infected)	Lin	34	7656	1.37466	1.08649	1.73927	0.00802187	2.65115	1	1.31546	1	0.251408	4.76828	7	0.688216	full	0.627564	0.679156	0.0515921	1.55102	0.120897	0.31821	First
Genitourinary	Hydrocoele (incl infected)	PhenoAge	34	7656	1.03303	0.735747	1.45044	0.851117	0.187694	1	0.0161598	1	0.898844	3.09713	7	0.875873	full	0.627564	0.628116	0.000551808	0.206191	0.836641	0.0324985	Second
Genitourinary	Hydrocoele (incl infected)	YingAdaptAge	34	7656	1.11915	0.825513	1.51723	0.468446	0.725009	1	0.130977	1	0.717422	3.19089	7	0.8668	full	0.627564	0.642471	0.0149065	1.0017	0.31649	0.112568	First
Genitourinary	Hydrocoele (incl infected)	YingCausAge	34	7656	1.02615	0.734077	1.43443	0.879936	0.15105	1	3.94717	1	0.0469502	7.11735	7	0.416765	full	0.627564	0.628479	0.000914535	0.416416	0.677105	0.0258138	First
Genitourinary	Hydrocoele (incl infected)	YingDamAge	34	7656	0.884019	0.62941	1.24162	0.476904	-0.711292	1	5.83721	1	0.0156907	8.28979	7	0.307735	full	0.627564	0.623594	-0.0039707	-0.266221	0.790069	-0.123277	First
Genitourinary	Hydrocoele (incl infected)	Zhang_10	34	7656	0.970192	0.679526	1.38519	0.867713	-0.166564	1	0.303661	1	0.581596	3.4106	7	0.844602	full	0.627564	0.626383	-0.00118079	-0.300861	0.763521	-0.0302617	Second
Cardiovascular	Hypertension	GrimAgeV1	1527	17763	1.08218	1.02697	1.14036	0.00311801	2.95586	1	2.85381	1	0.0911577	6.08038	8	0.638229	full	0.790548	0.790774	0.000225876	0.794192	0.427084	0.078977	Second
Cardiovascular	Hypertension	GrimAgeV2	1527	17763	1.09525	1.03926	1.15427	0.0006783	3.3982	1	2.75937	1	0.0966864	5.88764	8	0.659817	full	0.790548	0.790942	0.000393871	0.92127	0.356909	0.0909863	Second
Cardiovascular	Hypertension	DNAmTL	1527	17763	0.984693	0.938117	1.03358	0.53267	-0.623935	1	0.291544	1	0.589233	4.54678	8	0.804735	full	0.790548	0.790542	-6.41326e-06	-0.188372	0.850585	0.015425	Telomere length
Cardiovascular	Hypertension	DunedinPACE	1527	17763	1.09435	1.03962	1.15198	0.000573238	3.44397	1	4.81413	1	0.0282274	7.36302	8	0.498019	full	0.790548	0.79033	-0.000217688	-0.209503	0.834055	0.0901644	Third
Cardiovascular	Hypertension	DunedinPoAm38	1527	17763	1.13033	1.07117	1.19276	7.95127e-06	4.46649	1	2.81283	1	0.093513	6.14715	8	0.630753	full	0.790548	0.791576	0.00102834	1.16194	0.24526	0.12251	Third
Cardiovascular	Hypertension	Hannum	1527	17763	1.06467	1.01985	1.11146	0.00429607	2.85556	1	0.307241	1	0.579378	4.56079	8	0.803321	full	0.790548	0.791074	0.00052613	0.9465	0.343894	0.0626614	First
Cardiovascular	Hypertension	Horvath	1527	17763	1.02756	0.980774	1.07658	0.25282	1.14353	1	0.102541	1	0.748801	4.40675	8	0.818689	full	0.790548	0.790228	-0.0003203	-1.31216	0.189466	0.0271891	First
Cardiovascular	Hypertension	Horvath_SkinBlood	1527	17763	1.04371	0.995633	1.09412	0.0753849	1.77812	1	0.565776	1	0.451942	4.9094	8	0.767214	full	0.790548	0.789006	-0.00154181	-2.48123	0.013093	0.0427858	First
Cardiovascular	Hypertension	Lin	1527	17763	1.014	0.967573	1.06265	0.56104	0.581297	1	1.23259	1	0.266903	5.50677	8	0.70229	full	0.790548	0.790413	-0.000135001	-0.453883	0.649913	0.0138988	First
Cardiovascular	Hypertension	PhenoAge	1527	17763	1.06894	1.02061	1.11954	0.00473524	2.82451	1	2.24772	1	0.133812	6.05912	8	0.64061	full	0.790548	0.790846	0.000298277	1.00227	0.316211	0.0666629	Second
Cardiovascular	Hypertension	YingAdaptAge	1527	17763	1.0233	0.978339	1.07032	0.315041	1.0047	1	0.0014872	1	0.969238	4.42035	8	0.817348	full	0.790548	0.790589	4.05367e-05	0.507761	0.611621	0.0230313	First
Cardiovascular	Hypertension	YingCausAge	1527	17763	1.05633	1.01101	1.10367	0.0143026	2.44957	1	3.15463	1	0.0757119	7.10111	8	0.525764	full	0.790548	0.790433	-0.000114672	-2.01675	0.0437219	0.0547964	First
Cardiovascular	Hypertension	YingDamAge	1527	17763	1.07659	1.02616	1.1295	0.0025708	3.01488	1	3.63177	1	0.0566865	7.8473	8	0.448527	full	0.790548	0.790088	-0.0004599	-3.17226	0.0015126	0.0738004	First
Cardiovascular	Hypertension	Zhang_10	1527	17763	1.09269	1.04169	1.14619	0.000278173	3.63482	1	0.593508	1	0.441066	4.60665	8	0.798671	full	0.790548	0.791098	0.000549685	0.684272	0.493803	0.0886452	Second
Digestive	Irritable bowel syndrome	GrimAgeV1	250	18386	0.801218	0.691804	0.927936	0.00309248	-2.95839	1	0.627106	1	0.428419	7.13805	8	0.521814	full	0.687844	0.695209	0.00736458	1.41126	0.158169	-0.221622	Second
Digestive	Irritable bowel syndrome	GrimAgeV2	250	18386	0.812599	0.701168	0.941738	0.00582066	-2.75772	1	1.78426	1	0.181628	8.33288	8	0.401648	full	0.687844	0.695164	0.00731981	1.50123	0.133296	-0.207518	Second
Digestive	Irritable bowel syndrome	DNAmTL	250	18386	1.09483	0.958258	1.25087	0.182604	1.33278	1	0.0687786	1	0.793124	6.40913	8	0.601503	full	0.687844	0.688833	0.000988531	0.524872	0.599672	-0.0906019	Telomere length
Digestive	Irritable bowel syndrome	DunedinPACE	250	18386	0.918672	0.801006	1.05362	0.225121	-1.21302	1	4.94321	1	0.0261934	10.1916	8	0.251838	full	0.687844	0.689857	0.00201279	1.03294	0.301632	-0.0848257	Third
Digestive	Irritable bowel syndrome	DunedinPoAm38	250	18386	0.905355	0.785419	1.04361	0.170275	-1.37132	1	1.57057	1	0.210124	8.26372	8	0.408142	full	0.687844	0.688868	0.00102426	0.415981	0.677424	-0.099428	Third
Digestive	Irritable bowel syndrome	Hannum	250	18386	0.9155	0.80087	1.04654	0.195827	-1.29353	1	0.000809107	1	0.977307	6.33721	8	0.609515	full	0.687844	0.689222	0.00137825	0.734486	0.462653	-0.088285	First
Digestive	Irritable bowel syndrome	Horvath	250	18386	0.955041	0.84007	1.08575	0.482116	-0.702903	1	0.663392	1	0.415365	6.97464	8	0.539371	full	0.687844	0.68856	0.000715924	0.534257	0.593164	-0.0460006	First
Digestive	Irritable bowel syndrome	Horvath_SkinBlood	250	18386	0.934789	0.821822	1.06328	0.304791	-1.02621	1	0.101911	1	0.749548	6.41304	8	0.601068	full	0.687844	0.689505	0.00166101	1.05842	0.289866	-0.0674349	First
Digestive	Irritable bowel syndrome	Lin	250	18386	0.914335	0.804204	1.03955	0.17141	-1.36769	1	0.00594779	1	0.938527	6.32298	8	0.611102	full	0.687844	0.690487	0.0026427	1.10528	0.269036	-0.0895584	First
Digestive	Irritable bowel syndrome	PhenoAge	250	18386	0.90644	0.795923	1.0323	0.138667	-1.48077	1	0.0362581	1	0.848983	6.52154	8	0.58902	full	0.687844	0.690203	0.00235929	0.975319	0.329402	-0.0982308	Second
Digestive	Irritable bowel syndrome	YingAdaptAge	250	18386	0.868091	0.76044	0.990981	0.0362486	-2.09413	1	0.289449	1	0.590574	6.85115	8	0.552774	full	0.687844	0.692585	0.00474107	1.31245	0.189368	-0.141459	First
Digestive	Irritable bowel syndrome	YingCausAge	250	18386	0.826234	0.725919	0.940411	0.00384859	-2.89031	1	0.00852747	1	0.926424	6.31911	8	0.611535	full	0.687844	0.693849	0.00600463	1.22844	0.219284	-0.190878	First
Digestive	Irritable bowel syndrome	YingDamAge	250	18386	0.910571	0.800666	1.03556	0.153434	-1.42751	1	0.270684	1	0.602873	6.5665	8	0.584041	full	0.687844	0.689104	0.00126026	0.484511	0.628023	-0.0936829	First
Digestive	Irritable bowel syndrome	Zhang_10	250	18386	0.94975	0.82767	1.08984	0.46267	-0.734458	1	3.36957	1	0.066411	10.3669	8	0.240215	full	0.687844	0.687452	-0.000391928	-0.30573	0.75981	-0.0515562	Second
Haematological or immunological	Iron deficiency anaemia	GrimAgeV1	272	18552	1.12719	0.994931	1.27702	0.0600811	1.8802	1	1.94343	1	0.163297	7.83011	8	0.450239	full	0.696163	0.697005	0.000842692	0.393987	0.693591	0.119724	Second
Haematological or immunological	Iron deficiency anaemia	GrimAgeV2	272	18552	1.20332	1.06317	1.36196	0.00339587	2.92943	1	2.43413	1	0.11872	8.31188	8	0.403613	full	0.696163	0.699385	0.00322194	0.899212	0.36854	0.185088	Second
Haematological or immunological	Iron deficiency anaemia	DNAmTL	272	18552	0.873117	0.778293	0.979495	0.0207106	-2.31322	1	3.51789	1	0.0607098	10.0892	8	0.258818	full	0.696163	0.698381	0.00221835	0.753965	0.45087	0.135685	Telomere length
Haematological or immunological	Iron deficiency anaemia	DunedinPACE	272	18552	1.33887	1.18994	1.50645	1.23327e-06	4.85022	1	0.359243	1	0.548927	6.54953	8	0.585919	full	0.696163	0.705197	0.0090343	1.29619	0.194909	0.291829	Third
Haematological or immunological	Iron deficiency anaemia	DunedinPoAm38	272	18552	1.00181	0.881419	1.13865	0.977909	0.0276902	1	0.326191	1	0.567911	6.5629	8	0.584439	full	0.696163	0.696288	0.000124895	0.61672	0.537419	0.00180877	Third
Haematological or immunological	Iron deficiency anaemia	Hannum	272	18552	1.13706	1.02867	1.25686	0.0119691	2.51305	1	4.50478	1	0.0338003	11.911	8	0.155221	full	0.696163	0.698588	0.0024253	0.744105	0.456813	0.128444	First
Haematological or immunological	Iron deficiency anaemia	Horvath	272	18552	1.08074	0.966802	1.20809	0.171936	1.36601	1	2.85349	1	0.0911759	9.85745	8	0.275174	full	0.696163	0.696764	0.000600745	0.536263	0.591777	0.0776416	First
Haematological or immunological	Iron deficiency anaemia	Horvath_SkinBlood	272	18552	1.12563	1.00638	1.25901	0.038332	2.07129	1	2.45351	1	0.117262	9.55725	8	0.297485	full	0.696163	0.697606	0.00144304	1.1761	0.239555	0.11834	First
Haematological or immunological	Iron deficiency anaemia	Lin	272	18552	1.08833	0.975159	1.21463	0.130795	1.51097	1	1.15868	1	0.281739	8.04838	8	0.428759	full	0.696163	0.697864	0.00170147	1.26473	0.205969	0.0846445	First
Haematological or immunological	Iron deficiency anaemia	PhenoAge	272	18552	1.04955	0.93528	1.17778	0.410891	0.822326	1	3.11104	1	0.0777631	9.59008	8	0.294983	full	0.696163	0.696266	0.000102973	0.287666	0.773603	0.0483627	Second
Haematological or immunological	Iron deficiency anaemia	YingAdaptAge	272	18552	0.980779	0.876455	1.09752	0.735174	-0.338251	1	1.25838	1	0.261959	7.87198	8	0.446074	full	0.696163	0.69521	-0.000953107	-0.926956	0.353949	-0.0194083	First
Haematological or immunological	Iron deficiency anaemia	YingCausAge	272	18552	1.07817	0.968953	1.1997	0.167212	1.38122	1	0.191938	1	0.661308	6.80887	8	0.557388	full	0.696163	0.696861	0.000697886	0.663146	0.507237	0.0752654	First
Haematological or immunological	Iron deficiency anaemia	YingDamAge	272	18552	1.15408	1.02872	1.29473	0.0145809	2.44263	1	1.87789	1	0.170574	8.51585	8	0.384767	full	0.696163	0.698202	0.00203915	0.823139	0.410429	0.143308	First
Haematological or immunological	Iron deficiency anaemia	Zhang_10	272	18552	1.13025	1.0091	1.26595	0.0342972	2.11656	1	8.49277e-05	1	0.992647	6.61706	8	0.578455	full	0.696163	0.69681	0.000647606	0.186516	0.85204	0.12244	Second
Musculoskeletal	Intervertebral disc disorders	GrimAgeV1	167	18534	1.20945	1.03248	1.41675	0.0184708	2.35604	1	0.603727	1	0.437159	4.00495	8	0.856676	full	0.619928	0.62761	0.0076817	0.823456	0.410249	0.190166	Second
Musculoskeletal	Intervertebral disc disorders	GrimAgeV2	167	18534	1.21436	1.0344	1.42564	0.0176338	2.37322	1	0.608043	1	0.435526	4.03796	8	0.853682	full	0.619928	0.628132	0.00820431	0.865438	0.386798	0.19422	Second
Musculoskeletal	Intervertebral disc disorders	DNAmTL	167	18534	0.970367	0.8312	1.13284	0.703313	-0.380853	1	0.618592	1	0.431571	5.2118	8	0.734717	full	0.619928	0.619725	-0.000202785	-0.160569	0.872433	0.0300804	Telomere length
Musculoskeletal	Intervertebral disc disorders	DunedinPACE	167	18534	1.00364	0.854344	1.17903	0.964708	0.0442469	1	0.130294	1	0.718127	4.28832	8	0.830218	full	0.619928	0.619893	-3.52103e-05	-0.153232	0.878215	0.00363586	Third
Musculoskeletal	Intervertebral disc disorders	DunedinPoAm38	167	18534	1.08611	0.923319	1.27761	0.318747	0.997036	1	0.306459	1	0.579861	3.965	8	0.860268	full	0.619928	0.622011	0.00208262	0.459035	0.646209	0.0826036	Third
Musculoskeletal	Intervertebral disc disorders	Hannum	167	18534	0.972816	0.834147	1.13454	0.725395	-0.351258	1	0.955933	1	0.328214	4.54643	8	0.80477	full	0.619928	0.620701	0.000773321	0.501269	0.616182	-0.0275604	First
Musculoskeletal	Intervertebral disc disorders	Horvath	167	18534	1.0112	0.868066	1.17792	0.886311	0.142973	1	0.944384	1	0.331153	4.72757	8	0.786257	full	0.619928	0.619811	-0.000117042	-0.25706	0.797133	0.011133	First
Musculoskeletal	Intervertebral disc disorders	Horvath_SkinBlood	167	18534	1.09063	0.938998	1.26676	0.255991	1.13592	1	0.46094	1	0.497185	4.29624	8	0.829456	full	0.619928	0.621115	0.00118672	0.236796	0.812815	0.086759	First
Musculoskeletal	Intervertebral disc disorders	Lin	167	18534	0.980933	0.841811	1.14305	0.80514	-0.2467	1	0.0652475	1	0.798386	4.02023	8	0.855294	full	0.619928	0.620271	0.000343626	0.374899	0.707736	-0.0192513	First
Musculoskeletal	Intervertebral disc disorders	PhenoAge	167	18534	1.02041	0.875704	1.18904	0.795647	0.258985	1	0.0125571	1	0.910777	3.94328	8	0.862205	full	0.619928	0.619618	-0.000310046	-0.327899	0.742988	0.0202082	Second
Musculoskeletal	Intervertebral disc disorders	YingAdaptAge	167	18534	1.13517	0.990341	1.30119	0.0686645	1.82062	1	0.524265	1	0.469028	4.4952	8	0.809913	full	0.619928	0.629426	0.00949829	1.26978	0.204163	0.126786	First
Musculoskeletal	Intervertebral disc disorders	YingCausAge	167	18534	0.948828	0.813048	1.10728	0.504995	-0.666651	1	2.85137	1	0.0912959	6.98418	8	0.538341	full	0.619928	0.620269	0.000341018	0.117595	0.906389	-0.0525282	First
Musculoskeletal	Intervertebral disc disorders	YingDamAge	167	18534	1.03417	0.888103	1.20426	0.665375	0.432504	1	0.67981	1	0.409652	4.73302	8	0.785693	full	0.619928	0.619618	-0.00030972	-0.163914	0.869799	0.0336002	First
Musculoskeletal	Intervertebral disc disorders	Zhang_10	167	18534	1.07399	0.921227	1.25209	0.361834	0.911876	1	0.0762551	1	0.782438	3.91964	8	0.8643	full	0.619928	0.620855	0.000927203	0.251223	0.801642	0.071383	Second
Cardiovascular	Ischaemic stroke	GrimAgeV1	142	18802	1.17215	1.00115	1.37236	0.0483493	1.97429	1	1.85795	1	0.172862	8.25049	8	0.409392	full	0.808132	0.810177	0.0020455	1.16858	0.242574	0.158841	Second
Cardiovascular	Ischaemic stroke	GrimAgeV2	142	18802	1.2423	1.06381	1.45073	0.00611272	2.74167	1	0.608435	1	0.435378	6.71028	8	0.56819	full	0.808132	0.812509	0.00437744	1.30168	0.193026	0.216961	Second
Cardiovascular	Ischaemic stroke	DNAmTL	142	18802	0.91969	0.789122	1.07186	0.283867	-1.07167	1	0.0684718	1	0.793575	5.66599	8	0.684589	full	0.808132	0.808402	0.000270217	0.383768	0.701151	0.0837189	Telomere length
Cardiovascular	Ischaemic stroke	DunedinPACE	142	18802	1.39672	1.1944	1.6333	2.84988e-05	4.18514	1	0.606702	1	0.436032	6.55807	8	0.584974	full	0.808132	0.8182	0.0100686	1.33403	0.182193	0.334123	Third
Cardiovascular	Ischaemic stroke	DunedinPoAm38	142	18802	1.17162	0.9856	1.39274	0.0725643	1.79556	1	0.316195	1	0.573903	5.81807	8	0.667603	full	0.808132	0.811605	0.0034732	1.30581	0.191618	0.158385	Third
Cardiovascular	Ischaemic stroke	Hannum	142	18802	1.03846	0.905538	1.19089	0.589179	0.540027	1	0.00804688	1	0.928522	5.64666	8	0.686743	full	0.808132	0.808232	0.000100011	0.306858	0.758951	0.0377364	First
Cardiovascular	Ischaemic stroke	Horvath	142	18802	0.936222	0.80265	1.09202	0.401405	-0.839115	1	2.24091	1	0.134402	9.24715	8	0.321878	full	0.808132	0.807253	-0.000879338	-0.275767	0.782727	-0.0659025	First
Cardiovascular	Ischaemic stroke	Horvath_SkinBlood	142	18802	0.951683	0.817397	1.10803	0.523381	-0.638142	1	0.579532	1	0.446496	7.63242	8	0.470174	full	0.808132	0.805724	-0.0024078	-0.510189	0.609919	-0.0495235	First
Cardiovascular	Ischaemic stroke	Lin	142	18802	0.934261	0.799634	1.09155	0.3917	-0.856539	1	0.445508	1	0.504476	6.58512	8	0.581982	full	0.808132	0.806998	-0.00113333	-0.344038	0.730818	-0.0679996	First
Cardiovascular	Ischaemic stroke	PhenoAge	142	18802	1.06875	0.922153	1.23866	0.377051	0.883342	1	0.00727187	1	0.932043	5.67241	8	0.683872	full	0.808132	0.808137	5.28358e-06	0.761313	0.44647	0.0664925	Second
Cardiovascular	Ischaemic stroke	YingAdaptAge	142	18802	0.993385	0.861631	1.14529	0.927161	-0.0914176	1	0.193141	1	0.660315	6.07498	8	0.638833	full	0.808132	0.808541	0.000409477	0.415108	0.678063	-0.0066367	First
Cardiovascular	Ischaemic stroke	YingCausAge	142	18802	1.05766	0.926475	1.20743	0.406695	0.829724	1	3.76358	1	0.0523803	10.5405	8	0.229119	full	0.808132	0.807591	-0.000541189	-0.670148	0.502764	0.0560613	First
Cardiovascular	Ischaemic stroke	YingDamAge	142	18802	0.998842	0.854707	1.16728	0.988369	-0.0145774	1	0.459934	1	0.497655	6.56202	8	0.584537	full	0.808132	0.803514	-0.00461747	-1.51858	0.128868	-0.00115903	First
Cardiovascular	Ischaemic stroke	Zhang_10	142	18802	1.17621	1.0153	1.36262	0.030596	2.16229	1	0.00813774	1	0.928121	5.57805	8	0.694378	full	0.808132	0.814478	0.00634671	1.64541	0.0998851	0.162295	Second
Skin	Keratitis	GrimAgeV1	35	18806	1.1922	0.843375	1.6853	0.319519	0.995447	1	0.158589	1	0.690459	2.06617	8	0.978916	full	0.608376	0.605242	-0.00313401	-0.183079	0.854736	0.1758	Second
Skin	Keratitis	GrimAgeV2	35	18806	1.1603	0.814651	1.65261	0.409966	0.823953	1	0.0710159	1	0.789863	1.95879	8	0.982249	full	0.608376	0.606088	-0.00228772	-0.168506	0.866185	0.14868	Second
Skin	Keratitis	DNAmTL	35	18806	1.12641	0.801702	1.58263	0.492652	0.686097	1	0.527936	1	0.467476	2.39505	8	0.966445	full	0.608376	0.617395	0.00901847	0.98776	0.32327	-0.119036	Telomere length
Skin	Keratitis	DunedinPACE	35	18806	0.982283	0.691419	1.39551	0.920516	-0.0997839	1	0.139492	1	0.708787	2.11365	8	0.977328	full	0.608376	0.608236	-0.000140034	-0.0412967	0.967059	-0.0178763	Third
Skin	Keratitis	DunedinPoAm38	35	18806	1.07814	0.757019	1.53549	0.676641	0.417051	1	0.132979	1	0.715363	2.06521	8	0.978947	full	0.608376	0.605403	-0.00297267	-0.439428	0.660351	0.0752411	Third
Skin	Keratitis	Hannum	35	18806	1.08534	0.79731	1.47742	0.602754	0.520445	1	1.06154	1	0.302865	2.98924	8	0.935031	full	0.608376	0.608489	0.000112636	0.0133568	0.989343	0.0818912	First
Skin	Keratitis	Horvath	35	18806	1.11758	0.821386	1.52057	0.479211	0.707572	1	0.00236711	1	0.961196	1.85287	8	0.985195	full	0.608376	0.61658	0.00820414	0.914061	0.360685	0.111162	First
Skin	Keratitis	Horvath_SkinBlood	35	18806	1.01153	0.728852	1.40384	0.945351	0.0685456	1	0.163075	1	0.686341	2.05194	8	0.979378	full	0.608376	0.608501	0.000124813	0.146288	0.883694	0.011462	First
Skin	Keratitis	Lin	35	18806	0.819776	0.58941	1.14018	0.237752	-1.18062	1	0.805986	1	0.36931	2.69747	8	0.951887	full	0.608376	0.619291	0.010915	0.479446	0.631622	-0.198724	First
Skin	Keratitis	PhenoAge	35	18806	0.987056	0.707582	1.37691	0.93885	-0.0767159	1	0.849632	1	0.356656	2.55326	8	0.959201	full	0.608376	0.609672	0.00129531	0.565358	0.571831	-0.0130289	Second
Skin	Keratitis	YingAdaptAge	35	18806	0.906722	0.650469	1.26392	0.563376	-0.577835	1	0.0140644	1	0.905597	1.85684	8	0.985091	full	0.608376	0.610253	0.00187675	0.228445	0.8193	-0.0979198	First
Skin	Keratitis	YingCausAge	35	18806	1.03154	0.750243	1.4183	0.848421	0.191134	1	0.270171	1	0.603217	2.13198	8	0.976696	full	0.608376	0.608938	0.000561657	0.172251	0.86324	0.0310504	First
Skin	Keratitis	YingDamAge	35	18806	0.9918	0.713122	1.37938	0.960981	-0.0489223	1	6.98472	1	0.00822086	8.82005	8	0.357703	full	0.608376	0.608419	4.26189e-05	0.0458702	0.963414	-0.00823365	First
Skin	Keratitis	Zhang_10	35	18806	0.959076	0.676712	1.35926	0.814324	-0.234851	1	0.370375	1	0.5428	2.32779	8	0.969278	full	0.608376	0.611113	0.00273674	0.532147	0.594624	-0.0417849	Second
Cardiovascular	Left bundle branch block	GrimAgeV1	46	18843	0.988472	0.729897	1.33865	0.940262	-0.0749404	1	2.4938	1	0.114295	3.51101	8	0.898333	full	0.772598	0.77211	-0.000488052	-0.140306	0.888418	-0.011595	Second
Cardiovascular	Left bundle branch block	GrimAgeV2	46	18843	1.00625	0.74363	1.36161	0.967805	0.0403617	1	1.99475	1	0.157845	3.09692	8	0.928129	full	0.772598	0.77214	-0.000457982	-0.150696	0.880215	0.00622807	Second
Cardiovascular	Left bundle branch block	DNAmTL	46	18843	0.962082	0.732944	1.26285	0.780614	-0.278519	1	3.41711	1	0.0645237	6.3116	8	0.612372	full	0.772598	0.772834	0.00023593	0.27146	0.786038	0.0386558	Telomere length
Cardiovascular	Left bundle branch block	DunedinPACE	46	18843	0.900571	0.668106	1.21392	0.491791	-0.687463	1	0.0790119	1	0.778641	1.76001	8	0.987506	full	0.772598	0.774123	0.00152545	0.502114	0.615587	-0.104726	Third
Cardiovascular	Left bundle branch block	DunedinPoAm38	46	18843	1.17735	0.869065	1.595	0.291878	1.05401	1	2.95381	1	0.0856754	3.82993	8	0.872132	full	0.772598	0.777389	0.00479147	0.767956	0.442513	0.163267	Third
Cardiovascular	Left bundle branch block	Hannum	46	18843	1.02553	0.80036	1.31406	0.841997	0.19934	1	1.01272	1	0.314252	3.04595	8	0.931441	full	0.772598	0.772549	-4.85739e-05	-0.164234	0.869547	0.025213	First
Cardiovascular	Left bundle branch block	Horvath	46	18843	0.828911	0.631465	1.08809	0.176446	-1.35178	1	0.00207005	1	0.963711	1.74423	8	0.987874	full	0.772598	0.7699	-0.00269816	-0.248506	0.803743	-0.187643	First
Cardiovascular	Left bundle branch block	Horvath_SkinBlood	46	18843	0.904187	0.691953	1.18152	0.460561	-0.737924	1	0.284787	1	0.593581	2.13201	8	0.976695	full	0.772598	0.77725	0.00465269	0.414346	0.678621	-0.100719	First
Cardiovascular	Left bundle branch block	Lin	46	18843	1.06805	0.828622	1.37666	0.611197	0.508365	1	1.42615	1	0.232394	3.25903	8	0.917066	full	0.772598	0.772856	0.000257904	0.409003	0.682538	0.0658346	First
Cardiovascular	Left bundle branch block	PhenoAge	46	18843	0.951853	0.724261	1.25096	0.723389	-0.353933	1	0.0300583	1	0.862358	1.76989	8	0.987272	full	0.772598	0.773175	0.000577104	0.105372	0.91608	-0.0493445	Second
Cardiovascular	Left bundle branch block	YingAdaptAge	46	18843	1.17758	0.954361	1.453	0.127416	1.52437	1	0.133626	1	0.714701	1.91123	8	0.983613	full	0.772598	0.771588	-0.00100964	-0.150555	0.880327	0.16346	First
Cardiovascular	Left bundle branch block	YingCausAge	46	18843	0.940555	0.723769	1.22227	0.646616	-0.458469	1	0.110521	1	0.739551	1.88122	8	0.984439	full	0.772598	0.774389	0.00179145	0.240049	0.810292	-0.0612847	First
Cardiovascular	Left bundle branch block	YingDamAge	46	18843	0.72339	0.547073	0.956532	0.0230988	-2.2718	1	0.00157086	1	0.968385	1.78138	8	0.986996	full	0.772598	0.800582	0.0279844	2.18837	0.0286427	-0.323807	First
Cardiovascular	Left bundle branch block	Zhang_10	46	18843	1.11879	0.854816	1.46428	0.41364	0.817505	1	0.308414	1	0.578655	2.60987	8	0.95641	full	0.772598	0.773848	0.0012502	0.206369	0.836503	0.112247	Second
Benign neoplasm or Carcinoma in situ	Leiomyoma of uterus	GrimAgeV1	165	10845	1.05327	0.884508	1.25422	0.560224	0.582509	1	0.500245	1	0.479393	8.52234	7	0.288792	full	0.601729	0.600561	-0.00116786	-0.368221	0.712708	0.0518969	Second
Benign neoplasm or Carcinoma in situ	Leiomyoma of uterus	GrimAgeV2	165	10845	1.07724	0.903673	1.28414	0.406522	0.83003	1	0.108714	1	0.741613	8.89988	7	0.259924	full	0.601729	0.600953	-0.000775735	-0.170576	0.864557	0.0744017	Second
Benign neoplasm or Carcinoma in situ	Leiomyoma of uterus	DNAmTL	165	10845	1.03518	0.88426	1.21185	0.667181	0.43002	1	6.40492	1	0.0113805	16.6621	7	0.0197102	full	0.601729	0.603228	0.00149926	0.567927	0.570085	-0.0345719	Telomere length
Benign neoplasm or Carcinoma in situ	Leiomyoma of uterus	DunedinPACE	165	10845	0.928361	0.784063	1.09922	0.388436	-0.862457	1	0.763447	1	0.382252	8.58989	7	0.283456	full	0.601729	0.605334	0.00360458	0.665854	0.505504	-0.0743347	Third
Benign neoplasm or Carcinoma in situ	Leiomyoma of uterus	DunedinPoAm38	165	10845	0.906385	0.760862	1.07974	0.27099	-1.10079	1	1.07419	1	0.3	8.68575	7	0.276012	full	0.601729	0.608088	0.00635853	0.977782	0.328182	-0.0982912	Third
Benign neoplasm or Carcinoma in situ	Leiomyoma of uterus	Hannum	165	10845	1.04974	0.899101	1.22562	0.53907	0.61422	1	0.00972683	1	0.921436	8.56871	7	0.285121	full	0.601729	0.59936	-0.00236863	-0.795644	0.426239	0.0485431	First
Benign neoplasm or Carcinoma in situ	Leiomyoma of uterus	Horvath	165	10845	1.12526	0.966096	1.31066	0.129337	1.51672	1	0.491192	1	0.483396	8.9883	7	0.253497	full	0.601729	0.602602	0.000872773	0.103275	0.917744	0.118018	First
Benign neoplasm or Carcinoma in situ	Leiomyoma of uterus	Horvath_SkinBlood	165	10845	1.34116	1.16302	1.54659	5.41454e-05	4.03697	1	1.42726	1	0.232212	10.5434	7	0.15981	full	0.601729	0.624113	0.0223839	1.41968	0.155702	0.293538	First
Benign neoplasm or Carcinoma in situ	Leiomyoma of uterus	Lin	165	10845	1.20044	1.03788	1.38847	0.0138641	2.46077	1	1.83197	1	0.175895	10.4644	7	0.163746	full	0.601729	0.609951	0.00822211	0.639607	0.522428	0.182688	First
Benign neoplasm or Carcinoma in situ	Leiomyoma of uterus	PhenoAge	165	10845	1.05394	0.902142	1.23128	0.507908	0.662098	1	4.89409e-06	1	0.998235	8.57491	7	0.284632	full	0.601729	0.600796	-0.000933492	-0.270094	0.787088	0.052535	Second
Benign neoplasm or Carcinoma in situ	Leiomyoma of uterus	YingAdaptAge	165	10845	1.18957	1.02691	1.37798	0.0206689	2.31398	1	2.20745	1	0.137346	10.9689	7	0.13998	full	0.601729	0.608955	0.00722563	0.645071	0.518881	0.173588	First
Benign neoplasm or Carcinoma in situ	Leiomyoma of uterus	YingCausAge	165	10845	1.16911	1.01011	1.35313	0.0361799	2.0949	1	2.40617	1	0.120857	10.7763	7	0.14868	full	0.601729	0.606549	0.00482011	0.492036	0.622694	0.156242	First
Benign neoplasm or Carcinoma in situ	Leiomyoma of uterus	YingDamAge	165	10845	1.09533	0.93979	1.27662	0.243893	1.16531	1	0.158017	1	0.690989	8.67239	7	0.277041	full	0.601729	0.600522	-0.00120701	-0.19474	0.845597	0.0910593	First
Benign neoplasm or Carcinoma in situ	Leiomyoma of uterus	Zhang_10	165	10845	0.969793	0.821605	1.14471	0.716946	-0.362543	1	2.04512	1	0.152695	9.45522	7	0.221604	full	0.601729	0.603059	0.00132959	0.681619	0.49548	-0.0306725	Second
Skin	Lichen planus	GrimAgeV1	39	18821	0.882817	0.621378	1.25425	0.486664	-0.695624	1	2.05059	1	0.152147	20.7809	8	0.00775293	full	0.690735	0.694102	0.00336656	0.336254	0.73668	-0.124637	Second
Skin	Lichen planus	GrimAgeV2	39	18821	0.885514	0.623422	1.25779	0.497106	-0.67905	1	2.75574	1	0.0969057	20.7342	8	0.0078881	full	0.690735	0.694396	0.00366144	0.385414	0.699931	-0.121587	Second
Skin	Lichen planus	DNAmTL	39	18821	0.971918	0.710958	1.32866	0.858283	-0.17856	1	0.189547	1	0.663294	20.6398	8	0.00816846	full	0.690735	0.691105	0.000369967	0.285234	0.775465	0.0284838	Telomere length
Skin	Lichen planus	DunedinPACE	39	18821	1.05064	0.757614	1.45701	0.767137	0.296121	1	1.98242	1	0.159136	20.6577	8	0.00811438	full	0.690735	0.69085	0.000114676	0.0308882	0.975359	0.0494013	Third
Skin	Lichen planus	DunedinPoAm38	39	18821	0.938948	0.663723	1.3283	0.721891	-0.355932	1	1.80975	1	0.178538	20.7562	8	0.00782395	full	0.690735	0.691707	0.000972016	0.274563	0.783652	-0.0629955	Third
Skin	Lichen planus	Hannum	39	18821	1.08014	0.811891	1.43702	0.596611	0.52928	1	0.167594	1	0.682259	20.7972	8	0.0077061	full	0.690735	0.689353	-0.00138157	-0.314345	0.753259	0.0770913	First
Skin	Lichen planus	Horvath	39	18821	0.939273	0.68809	1.28215	0.69314	-0.394597	1	1.49325e-05	1	0.996917	20.7171	8	0.00793804	full	0.690735	0.693779	0.00304438	0.508257	0.611273	-0.0626495	First
Skin	Lichen planus	Horvath_SkinBlood	39	18821	1.11638	0.829808	1.50191	0.467001	0.727367	1	0.00514724	1	0.942805	20.667	8	0.00808672	full	0.690735	0.691942	0.00120683	0.277463	0.781425	0.110088	First
Skin	Lichen planus	Lin	39	18821	0.832448	0.609723	1.13653	0.248345	-1.15438	1	0.0864285	1	0.768768	20.8756	8	0.00748531	full	0.690735	0.696574	0.00583892	0.523607	0.600552	-0.183385	First
Skin	Lichen planus	PhenoAge	39	18821	0.999102	0.732847	1.36209	0.995467	-0.00568139	1	0.14584	1	0.702543	20.8049	8	0.00768429	full	0.690735	0.691475	0.000739934	0.392573	0.694635	-0.000898356	Second
Skin	Lichen planus	YingAdaptAge	39	18821	0.994109	0.73345	1.3474	0.969619	-0.0380861	1	0.284389	1	0.593839	20.7938	8	0.00771587	full	0.690735	0.69056	-0.000174744	-0.215219	0.829597	-0.00590892	First
Skin	Lichen planus	YingCausAge	39	18821	0.89343	0.655897	1.21698	0.474834	-0.714635	1	0.000496089	1	0.98223	20.7705	8	0.00778273	full	0.690735	0.699386	0.00865122	0.935792	0.34938	-0.112688	First
Skin	Lichen planus	YingDamAge	39	18821	1.01196	0.741469	1.38112	0.940292	0.0749025	1	0.150658	1	0.697908	21.3921	8	0.00617576	full	0.690735	0.691254	0.000518773	0.31065	0.756067	0.0118853	First
Skin	Lichen planus	Zhang_10	39	18821	1.04925	0.763185	1.44253	0.767239	0.295988	1	0.841539	1	0.358957	20.6572	8	0.00811588	full	0.690735	0.689688	-0.0010471	-0.354484	0.722976	0.0480718	Second
Digestive	Alcoholic liver disease	GrimAgeV1	30	18833	1.84265	1.54919	2.1917	4.99141e-12	6.90582	1	0.701692	1	0.402216	2.01153	8	0.980656	full	0.913152	0.931919	0.0187665	1.5103	0.130967	0.611205	Second
Digestive	Alcoholic liver disease	GrimAgeV2	30	18833	1.97663	1.63553	2.38888	1.78578e-12	7.05026	1	0.432956	1	0.510542	1.64953	8	0.989938	full	0.913152	0.934929	0.0217767	1.75778	0.0787845	0.681394	Second
Digestive	Alcoholic liver disease	DNAmTL	30	18833	0.621149	0.453134	0.85146	0.00308303	-2.95934	1	0.0187063	1	0.891212	1.41391	8	0.994047	full	0.913152	0.922505	0.00935312	0.918441	0.358388	0.476184	Telomere length
Digestive	Alcoholic liver disease	DunedinPACE	30	18833	1.64964	1.17041	2.32508	0.00425465	2.85864	1	0.123523	1	0.725245	1.29295	8	0.995636	full	0.913152	0.914407	0.00125512	0.102946	0.918006	0.500554	Third
Digestive	Alcoholic liver disease	DunedinPoAm38	30	18833	2.22985	1.60122	3.10529	2.07323e-06	4.74615	1	0.482676	1	0.487213	1.64198	8	0.990092	full	0.913152	0.920656	0.00750412	0.580356	0.561674	0.801936	Third
Digestive	Alcoholic liver disease	Hannum	30	18833	1.28073	1.02321	1.60306	0.0307492	2.1603	1	0.0121879	1	0.912093	1.27021	8	0.995899	full	0.913152	0.917669	0.00451701	0.540386	0.588931	0.247429	First
Digestive	Alcoholic liver disease	Horvath	30	18833	1.14609	0.827003	1.58828	0.412763	0.819041	1	0.223544	1	0.636353	1.56056	8	0.991656	full	0.913152	0.914382	0.0012303	0.459308	0.646013	0.136354	First
Digestive	Alcoholic liver disease	Horvath_SkinBlood	30	18833	1.12598	0.798234	1.5883	0.499012	0.676044	1	0.219801	1	0.639192	1.59701	8	0.990977	full	0.913152	0.915171	0.00201918	1.08854	0.276355	0.118656	First
Digestive	Alcoholic liver disease	Lin	30	18833	1.08342	0.774388	1.51577	0.640043	0.467639	1	2.03944	1	0.153266	3.41628	8	0.905589	full	0.913152	0.91567	0.00251733	0.746292	0.455491	0.0801195	First
Digestive	Alcoholic liver disease	PhenoAge	30	18833	1.28589	0.953738	1.73373	0.0990828	1.64932	1	0.000514987	1	0.981895	1.30404	8	0.995504	full	0.913152	0.91852	0.00536794	0.745076	0.456226	0.251453	Second
Digestive	Alcoholic liver disease	YingAdaptAge	30	18833	1.01675	0.73682	1.40302	0.919484	0.101083	1	0.826631	1	0.363248	2.21737	8	0.973612	full	0.913152	0.913572	0.000420146	0.436737	0.662302	0.0166075	First
Digestive	Alcoholic liver disease	YingCausAge	30	18833	1.17294	0.863992	1.59237	0.306444	1.02271	1	0.00880722	1	0.925231	1.29352	8	0.995629	full	0.913152	0.914317	0.00116471	0.245798	0.805839	0.159515	First
Digestive	Alcoholic liver disease	YingDamAge	30	18833	1.2406	0.885033	1.73903	0.210856	1.25122	1	0.0854745	1	0.770011	1.4156	8	0.994022	full	0.913152	0.915558	0.00240564	0.409488	0.682181	0.215598	First
Digestive	Alcoholic liver disease	Zhang_10	30	18833	1.8508	1.45014	2.36217	7.57928e-07	4.9459	1	0.0839311	1	0.772039	1.48926	8	0.992885	full	0.913152	0.910548	-0.00260419	-0.122892	0.902193	0.615619	Second
Infections	Lower Respiratory Tract Infections	GrimAgeV1	757	18454	1.3686	1.28814	1.45409	3.29543e-24	10.1505	1	0.010952	1	0.916652	8.96269	8	0.345453	full	0.764595	0.776781	0.0121855	3.87574	0.0001063	0.313791	Second
Infections	Lower Respiratory Tract Infections	GrimAgeV2	757	18454	1.41238	1.32627	1.50409	5.4521e-27	10.7577	1	0.341258	1	0.559104	9.63747	8	0.291398	full	0.764595	0.778293	0.0136979	3.98216	6.82918e-05	0.345279	Second
Infections	Lower Respiratory Tract Infections	DNAmTL	757	18454	0.892514	0.834176	0.954932	0.000976822	-3.29712	1	0.00437334	1	0.947273	7.95561	8	0.437818	full	0.764595	0.766432	0.00183643	1.984	0.0472556	0.113713	Telomere length
Infections	Lower Respiratory Tract Infections	DunedinPACE	757	18454	1.38669	1.29415	1.48584	1.72771e-20	9.27795	1	1.55897	1	0.211816	11.7528	8	0.16258	full	0.764595	0.775146	0.0105506	3.03613	0.00239638	0.326917	Third
Infections	Lower Respiratory Tract Infections	DunedinPoAm38	757	18454	1.4327	1.33332	1.5395	1.09318e-22	9.80297	1	6.73172	1	0.00947132	17.4688	8	0.0255811	full	0.764595	0.777251	0.0126553	3.68457	0.000229086	0.359564	Third
Infections	Lower Respiratory Tract Infections	Hannum	757	18454	1.10644	1.04479	1.17173	0.000544207	3.458	1	1.32022	1	0.250552	9.74842	8	0.28313	full	0.764595	0.766013	0.00141789	1.19695	0.231327	0.101151	First
Infections	Lower Respiratory Tract Infections	Horvath	757	18454	1.07597	1.0097	1.14659	0.0239777	2.25749	1	0.72407	1	0.394812	8.62461	8	0.374946	full	0.764595	0.764865	0.000269919	1.43098	0.152436	0.0732189	First
Infections	Lower Respiratory Tract Infections	Horvath_SkinBlood	757	18454	1.01442	0.948801	1.08457	0.6748	0.419569	1	1.91912	1	0.165954	8.75527	8	0.36336	full	0.764595	0.761522	-0.00307361	-2.09855	0.0358567	0.0143149	First
Infections	Lower Respiratory Tract Infections	Lin	757	18454	0.99438	0.930082	1.06312	0.868755	-0.16524	1	0.0487989	1	0.825167	8.05673	8	0.427948	full	0.764595	0.764331	-0.000264768	-0.426256	0.669921	-0.00563558	First
Infections	Lower Respiratory Tract Infections	PhenoAge	757	18454	1.19458	1.12492	1.26855	6.6232e-09	5.80021	1	1.27264	1	0.259272	9.60146	8	0.294119	full	0.764595	0.769679	0.00508322	2.9722	0.00295674	0.177797	Second
Infections	Lower Respiratory Tract Infections	YingAdaptAge	757	18454	1.00663	0.944698	1.07263	0.838278	0.204097	1	3.14166	1	0.0763162	11.3466	8	0.182824	full	0.764595	0.764489	-0.00010637	-0.835143	0.403637	0.00661262	First
Infections	Lower Respiratory Tract Infections	YingCausAge	757	18454	1.04903	0.985992	1.1161	0.130066	1.51384	1	0.537702	1	0.463387	8.30983	8	0.403805	full	0.764595	0.764278	-0.000317841	-1.77456	0.075971	0.0478665	First
Infections	Lower Respiratory Tract Infections	YingDamAge	757	18454	1.02413	0.956002	1.09711	0.497242	0.678836	1	0.551292	1	0.45779	8.10796	8	0.422996	full	0.764595	0.762981	-0.00161429	-2.17474	0.0296497	0.0238409	First
Infections	Lower Respiratory Tract Infections	Zhang_10	757	18454	1.37114	1.29947	1.44675	9.91042e-31	11.5247	1	0.030677	1	0.860963	8.71196	8	0.367174	full	0.764595	0.778615	0.0140197	3.62497	0.000288996	0.315641	Second
Eye	Macular degeneration	GrimAgeV1	73	18827	1.18774	0.950916	1.48354	0.129415	1.51641	1	0.121521	1	0.72739	3.87841	8	0.867924	full	0.835398	0.838613	0.00321466	1.81171	0.0700304	0.172052	Second
Eye	Macular degeneration	GrimAgeV2	73	18827	1.17273	0.932553	1.47476	0.172961	1.36275	1	0.00430757	1	0.947671	3.60381	8	0.890985	full	0.835398	0.837636	0.00223806	1.59989	0.109623	0.159332	Second
Eye	Macular degeneration	DNAmTL	73	18827	0.922034	0.750261	1.13313	0.440275	-0.771729	1	0.128637	1	0.719849	3.59359	8	0.891806	full	0.835398	0.835416	1.82609e-05	0.221689	0.824556	0.0811735	Telomere length
Eye	Macular degeneration	DunedinPACE	73	18827	1.28017	1.02301	1.60197	0.0308624	2.15884	1	4.05974	1	0.0439174	7.53569	8	0.480086	full	0.835398	0.834512	-0.000886021	-0.128218	0.897976	0.24699	Third
Eye	Macular degeneration	DunedinPoAm38	73	18827	1.4082	1.10275	1.79825	0.00606907	2.74403	1	0.0490797	1	0.824672	3.58646	8	0.892377	full	0.835398	0.840413	0.00501519	0.864414	0.387361	0.342311	Third
Eye	Macular degeneration	Hannum	73	18827	1.06616	0.899657	1.26347	0.459638	0.739443	1	0.621363	1	0.430541	3.87496	8	0.868225	full	0.835398	0.835622	0.000224244	0.638169	0.523364	0.0640607	First
Eye	Macular degeneration	Horvath	73	18827	1.02441	0.8431	1.24471	0.808275	0.242652	1	0.00840247	1	0.926964	3.55051	8	0.895234	full	0.835398	0.828896	-0.00650236	-2.5088	0.0121142	0.0241147	First
Eye	Macular degeneration	Horvath_SkinBlood	73	18827	1.03578	0.842177	1.27389	0.739133	0.333002	1	0.031249	1	0.859686	3.64233	8	0.887867	full	0.835398	0.816706	-0.0186919	-2.4996	0.0124334	0.0351557	First
Eye	Macular degeneration	Lin	73	18827	1.00415	0.820699	1.22861	0.96789	0.040255	1	0.0845889	1	0.771172	3.6279	8	0.889039	full	0.835398	0.828849	-0.00654911	-1.90077	0.057332	0.00414344	First
Eye	Macular degeneration	PhenoAge	73	18827	1.09413	0.894268	1.33865	0.382052	0.874122	1	0.0588927	1	0.808255	3.64347	8	0.887774	full	0.835398	0.834251	-0.00114752	-1.40771	0.159217	0.0899575	Second
Eye	Macular degeneration	YingAdaptAge	73	18827	0.993871	0.822651	1.20073	0.949188	-0.0637267	1	0.371036	1	0.54244	3.86444	8	0.869142	full	0.835398	0.835044	-0.000353532	-0.150736	0.880184	-0.00614753	First
Eye	Macular degeneration	YingCausAge	73	18827	1.06277	0.898576	1.25696	0.477096	0.710981	1	0.00440241	1	0.947099	3.57994	8	0.892898	full	0.835398	0.830911	-0.00448708	-2.42199	0.0154357	0.0608758	First
Eye	Macular degeneration	YingDamAge	73	18827	1.02684	0.829018	1.27187	0.808328	0.242583	1	0.145368	1	0.703001	3.62094	8	0.889604	full	0.835398	0.827075	-0.00832334	-2.03066	0.04229	0.0264861	First
Eye	Macular degeneration	Zhang_10	73	18827	1.19221	0.976496	1.45558	0.0842694	1.72643	1	0.0138636	1	0.906271	3.54276	8	0.895846	full	0.835398	0.838207	0.00280853	0.500768	0.616534	0.175808	Second
Infections	Infection of male genital system	GrimAgeV1	35	7678	1.07519	0.764167	1.5128	0.677321	0.416122	1	2.03078	1	0.154141	4.41328	7	0.731133	full	0.644717	0.648253	0.00353638	0.679169	0.497031	0.0724954	Second
Infections	Infection of male genital system	GrimAgeV2	35	7678	1.1201	0.798049	1.57212	0.511987	0.655747	1	1.14201	1	0.285227	3.21331	7	0.864593	full	0.644717	0.652022	0.00730454	0.785919	0.431915	0.113419	Second
Infections	Infection of male genital system	DNAmTL	35	7678	0.924154	0.671348	1.27216	0.62857	-0.48374	1	0.907545	1	0.340767	2.54278	7	0.923841	full	0.644717	0.647517	0.00279995	0.495258	0.620418	0.0788769	Telomere length
Infections	Infection of male genital system	DunedinPACE	35	7678	1.22783	0.88017	1.71282	0.226862	1.20848	1	0.231396	1	0.630491	1.76466	7	0.971712	full	0.644717	0.659434	0.0147175	0.845052	0.398082	0.205252	Third
Infections	Infection of male genital system	DunedinPoAm38	35	7678	1.01587	0.716886	1.43954	0.929462	0.0885223	1	2.05151	1	0.152055	4.5762	7	0.711523	full	0.644717	0.644814	9.71944e-05	0.604555	0.545474	0.0157435	Third
Infections	Infection of male genital system	Hannum	35	7678	0.983374	0.714242	1.35392	0.918148	-0.102767	1	2.60136	1	0.106772	3.98596	7	0.781393	full	0.644717	0.645001	0.000284107	0.142882	0.886383	-0.0167661	First
Infections	Infection of male genital system	Horvath	35	7678	0.969817	0.697663	1.34814	0.855285	-0.18238	1	2.71154	1	0.0996247	4.25733	7	0.749707	full	0.644717	0.646093	0.00137568	0.490754	0.6236	-0.0306482	First
Infections	Infection of male genital system	Horvath_SkinBlood	35	7678	1.1451	0.853391	1.53652	0.366426	0.903188	1	0.00598612	1	0.938329	1.54205	7	0.980818	full	0.644717	0.652126	0.00740921	0.672499	0.501266	0.135492	First
Infections	Infection of male genital system	Lin	35	7678	1.00195	0.722842	1.38884	0.990649	0.0117198	1	1.18165	1	0.27702	2.699	7	0.911382	full	0.644717	0.644631	-8.59797e-05	-0.352116	0.724751	0.00195241	First
Infections	Infection of male genital system	PhenoAge	35	7678	1.10456	0.80928	1.50759	0.530895	0.62664	1	0.0469522	1	0.828454	1.56226	7	0.980075	full	0.644717	0.650253	0.00553634	0.683175	0.494496	0.0994505	Second
Infections	Infection of male genital system	YingAdaptAge	35	7678	1.1259	0.858625	1.47637	0.391103	0.857618	1	0.2742	1	0.600528	1.84863	7	0.967741	full	0.644717	0.647479	0.00276256	0.221177	0.824955	0.118581	First
Infections	Infection of male genital system	YingCausAge	35	7678	1.06894	0.791629	1.4434	0.663492	0.435098	1	1.77208	1	0.183124	3.28017	7	0.857932	full	0.644717	0.644949	0.000231771	0.044934	0.96416	0.0666706	First
Infections	Infection of male genital system	YingDamAge	35	7678	1.04367	0.755243	1.44224	0.795638	0.258996	1	3.7129	1	0.0539935	5.62871	7	0.583708	full	0.644717	0.645708	0.000990636	0.316119	0.751912	0.042742	First
Infections	Infection of male genital system	Zhang_10	35	7678	1.19626	0.872189	1.64074	0.266279	1.11167	1	0.853994	1	0.355425	2.63476	7	0.916613	full	0.644717	0.654855	0.0101381	0.770606	0.440941	0.1792	Second
Genitourinary	Menorrhagia and polymenorrhoea	GrimAgeV1	287	9842	1.18725	1.04141	1.35351	0.0102625	2.56686	1	0.0327081	1	0.856482	19.9341	7	0.0057138	full	0.696394	0.696473	7.91311e-05	0.022818	0.981796	0.17164	Second
Genitourinary	Menorrhagia and polymenorrhoea	GrimAgeV2	287	9842	1.23854	1.08548	1.41318	0.00147911	3.17875	1	0.0916617	1	0.762075	20.1291	7	0.00529745	full	0.696394	0.698023	0.00162966	0.37907	0.704636	0.213931	Second
Genitourinary	Menorrhagia and polymenorrhoea	DNAmTL	287	9842	0.939475	0.830739	1.06244	0.31981	-0.994848	1	1.02537	1	0.311248	20.774	7	0.00411944	full	0.696394	0.69616	-0.000233747	-0.176754	0.859702	0.0624346	Telomere length
Genitourinary	Menorrhagia and polymenorrhoea	DunedinPACE	287	9842	1.06064	0.933245	1.20542	0.367189	0.901751	1	0.694812	1	0.404532	21.1723	7	0.00352332	full	0.696394	0.696552	0.000158262	0.104628	0.916671	0.0588705	Third
Genitourinary	Menorrhagia and polymenorrhoea	DunedinPoAm38	287	9842	1.03967	0.912909	1.18402	0.557609	0.586396	1	0.000888434	1	0.976221	19.9236	7	0.00573706	full	0.696394	0.696197	-0.000196551	-0.172927	0.862709	0.0388992	Third
Genitourinary	Menorrhagia and polymenorrhoea	Hannum	287	9842	0.999432	0.880839	1.13399	0.992964	-0.00881885	1	0.0367662	1	0.847942	19.5985	7	0.00650552	full	0.696394	0.6966	0.000206397	0.394584	0.69315	-0.000568331	First
Genitourinary	Menorrhagia and polymenorrhoea	Horvath	287	9842	1.13657	1.00889	1.2804	0.0352388	2.1056	1	0.00580599	1	0.939262	19.7495	7	0.00613694	full	0.696394	0.696347	-4.66764e-05	-0.0203146	0.983792	0.128014	First
Genitourinary	Menorrhagia and polymenorrhoea	Horvath_SkinBlood	287	9842	1.3243	1.18272	1.48281	1.1198e-06	4.86932	1	1.07606	1	0.29958	20.5107	7	0.00456603	full	0.696394	0.701905	0.0055111	1.15987	0.246103	0.280881	First
Genitourinary	Menorrhagia and polymenorrhoea	Lin	287	9842	1.1197	0.993981	1.26133	0.0627935	1.86065	1	0.308008	1	0.578905	19.7718	7	0.00608431	full	0.696394	0.696712	0.000318348	0.180737	0.856574	0.113063	First
Genitourinary	Menorrhagia and polymenorrhoea	PhenoAge	287	9842	1.13654	1.00687	1.28292	0.03838	2.07077	1	0.41173	1	0.521093	20.0985	7	0.0053608	full	0.696394	0.695861	-0.000533132	-0.220402	0.825558	0.127992	Second
Genitourinary	Menorrhagia and polymenorrhoea	YingAdaptAge	287	9842	1.02307	0.905467	1.15594	0.714331	0.366046	1	0.102583	1	0.748752	19.7237	7	0.00619844	full	0.696394	0.696473	7.87664e-05	0.342705	0.73182	0.022805	First
Genitourinary	Menorrhagia and polymenorrhoea	YingCausAge	287	9842	1.17551	1.04657	1.32034	0.00637598	2.72779	1	0.239083	1	0.624869	20.2665	7	0.00502183	full	0.696394	0.698056	0.00166212	0.594424	0.552229	0.161703	First
Genitourinary	Menorrhagia and polymenorrhoea	YingDamAge	287	9842	1.23722	1.09933	1.39239	0.000414162	3.53089	1	0.219285	1	0.639585	19.7987	7	0.00602125	full	0.696394	0.697952	0.00155855	0.361057	0.718057	0.212864	First
Genitourinary	Menorrhagia and polymenorrhoea	Zhang_10	287	9842	0.897703	0.789479	1.02076	0.0996707	-1.64645	1	0.0895331	1	0.764772	20.2968	7	0.00496312	full	0.696394	0.699132	0.00273859	1.18155	0.237385	-0.107915	Second
Neurological	Migraine	GrimAgeV1	283	17748	0.916131	0.798618	1.05093	0.21105	-1.25068	1	1.51857	1	0.217836	9.67817	8	0.288345	full	0.687056	0.688776	0.00171914	1.03919	0.298716	-0.0875963	Second
Neurological	Migraine	GrimAgeV2	283	17748	0.944459	0.822997	1.08385	0.41587	-0.813607	1	0.381753	1	0.536667	9.02475	8	0.340213	full	0.687056	0.688097	0.00104095	1.05209	0.29276	-0.0571432	Second
Neurological	Migraine	DNAmTL	283	17748	1.11323	0.981064	1.26319	0.0962112	1.66351	1	0.00515164	1	0.942781	8.97521	8	0.344392	full	0.687056	0.688099	0.00104257	0.498179	0.618358	-0.107262	Telomere length
Neurological	Migraine	DunedinPACE	283	17748	0.953892	0.837887	1.08596	0.47552	-0.713527	1	0.103388	1	0.747801	9.16701	8	0.328403	full	0.687056	0.687254	0.000197872	0.425378	0.670561	-0.0472047	Third
Neurological	Migraine	DunedinPoAm38	283	17748	0.996681	0.872952	1.13795	0.96079	-0.0491617	1	4.30048	1	0.0381016	12.3497	8	0.136271	full	0.687056	0.687028	-2.83252e-05	-0.398158	0.690513	-0.00332469	Third
Neurological	Migraine	Hannum	283	17748	1.00867	0.888049	1.14567	0.89433	0.132827	1	5.95499	1	0.0146757	14.355	8	0.0729694	full	0.687056	0.687065	8.90221e-06	0.0252996	0.979816	0.008631	First
Neurological	Migraine	Horvath	283	17748	0.974478	0.862062	1.10155	0.679317	-0.413396	1	1.15969	1	0.281529	9.94999	8	0.268553	full	0.687056	0.687143	8.67965e-05	0.115624	0.90795	-0.025853	First
Neurological	Migraine	Horvath_SkinBlood	283	17748	0.992148	0.875956	1.12375	0.901281	-0.124044	1	0.344949	1	0.556986	9.30016	8	0.317611	full	0.687056	0.687023	-3.37879e-05	-0.0659908	0.947385	-0.00788289	First
Neurological	Migraine	Lin	283	17748	1.05727	0.93716	1.19278	0.365367	0.905187	1	0.669546	1	0.41321	9.43834	8	0.306677	full	0.687056	0.687664	0.000607778	0.54231	0.587605	0.0556946	First
Neurological	Migraine	PhenoAge	283	17748	0.908904	0.802814	1.02901	0.131463	-1.50836	1	1.14953	1	0.283647	10.5623	8	0.227754	full	0.687056	0.687732	0.000675556	0.388606	0.697567	-0.095516	Second
Neurological	Migraine	YingAdaptAge	283	17748	1.05121	0.930988	1.18695	0.420283	0.80593	1	0.169663	1	0.680412	9.24868	8	0.321754	full	0.687056	0.687569	0.000512686	0.446023	0.655581	0.0499374	First
Neurological	Migraine	YingCausAge	283	17748	1.01647	0.898336	1.15015	0.795483	0.259197	1	1.56609	1	0.210775	10.3423	8	0.241819	full	0.687056	0.687031	-2.5695e-05	-0.230288	0.817868	0.0163386	First
Neurological	Migraine	YingDamAge	283	17748	1.09214	0.967952	1.23225	0.152404	1.43109	1	3.51035	1	0.0609866	12.3161	8	0.137648	full	0.687056	0.688269	0.00121272	0.731227	0.46464	0.0881346	First
Neurological	Migraine	Zhang_10	283	17748	0.970923	0.852775	1.10544	0.655785	-0.44574	1	4.03645	1	0.0445274	11.7722	8	0.161659	full	0.687056	0.687447	0.000390685	0.79341	0.427539	-0.0295078	Second
Neurological	Multiple sclerosis	GrimAgeV1	49	18821	1.03111	0.747488	1.42235	0.851923	0.186665	1	2.10931	1	0.146406	9.53451	8	0.299227	full	0.69738	0.699175	0.0017949	1.11248	0.26593	0.0306352	Second
Neurological	Multiple sclerosis	GrimAgeV2	49	18821	0.975771	0.704276	1.35193	0.882785	-0.14744	1	2.19739	1	0.138245	9.4439	8	0.306242	full	0.69738	0.696972	-0.000408772	-0.690898	0.48963	-0.0245274	Second
Neurological	Multiple sclerosis	DNAmTL	49	18821	0.999651	0.747123	1.33753	0.998125	-0.00235012	1	2.18687	1	0.139192	9.19607	8	0.326026	full	0.69738	0.697478	9.78444e-05	0.282904	0.77725	0.000349131	Telomere length
Neurological	Multiple sclerosis	DunedinPACE	49	18821	1.08257	0.800135	1.4647	0.606989	0.514377	1	4.24617	1	0.0393389	10.0737	8	0.259892	full	0.69738	0.700781	0.00340064	0.734423	0.462691	0.0793381	Third
Neurological	Multiple sclerosis	DunedinPoAm38	49	18821	1.23767	0.908103	1.68684	0.177086	1.34978	1	0.27001	1	0.603325	7.03882	8	0.53245	full	0.69738	0.70558	0.00819936	0.926889	0.353984	0.213229	Third
Neurological	Multiple sclerosis	Hannum	49	18821	1.26067	0.989958	1.60542	0.060358	1.87817	1	2.32664	1	0.127176	8.80725	8	0.358816	full	0.69738	0.720638	0.0232576	1.87702	0.0605153	0.231646	First
Neurological	Multiple sclerosis	Horvath	49	18821	1.05862	0.793667	1.41202	0.698311	0.387601	1	1.68224	1	0.194628	8.30033	8	0.404697	full	0.69738	0.700042	0.00266137	0.961308	0.336397	0.0569647	First
Neurological	Multiple sclerosis	Horvath_SkinBlood	49	18821	1.0449	0.780991	1.39799	0.767441	0.295724	1	0.0079057	1	0.92915	6.78658	8	0.559825	full	0.69738	0.697896	0.000515314	0.188836	0.850221	0.0439232	First
Neurological	Multiple sclerosis	Lin	49	18821	1.14567	0.869359	1.50981	0.334156	0.965777	1	1.01738	1	0.313141	7.65597	8	0.467776	full	0.69738	0.70447	0.00708937	1.11738	0.26383	0.135993	First
Neurological	Multiple sclerosis	PhenoAge	49	18821	1.25485	0.951226	1.65538	0.108229	1.60621	1	2.29778	1	0.129559	8.71408	8	0.366987	full	0.69738	0.706003	0.00862226	0.864422	0.387356	0.227014	Second
Neurological	Multiple sclerosis	YingAdaptAge	49	18821	0.922016	0.686428	1.23846	0.589653	-0.539339	1	0.0222964	1	0.881301	6.76303	8	0.562403	full	0.69738	0.699075	0.00169488	0.521437	0.602062	-0.0811928	First
Neurological	Multiple sclerosis	YingCausAge	49	18821	0.973691	0.726818	1.30442	0.858171	-0.178702	1	0.127816	1	0.720707	6.86101	8	0.5517	full	0.69738	0.697112	-0.000268528	-0.262766	0.792731	-0.0266611	First
Neurological	Multiple sclerosis	YingDamAge	49	18821	0.938954	0.703576	1.25308	0.668803	-0.427792	1	0.343416	1	0.557864	7.05404	8	0.530814	full	0.69738	0.698637	0.00125676	0.44327	0.65757	-0.0629883	First
Neurological	Multiple sclerosis	Zhang_10	49	18821	0.978166	0.718149	1.33233	0.88864	-0.140026	1	0.00795874	1	0.928914	6.77145	8	0.56148	full	0.69738	0.697377	-3.26148e-06	-0.00320804	0.99744	-0.0220756	Second
Cardiovascular	Multiple valve dz	GrimAgeV1	37	18843	1.20295	0.878434	1.64734	0.249346	1.15194	1	2.28929	1	0.13027	14.2339	8	0.0758678	full	0.8068	0.810689	0.00388893	0.841821	0.399888	0.184773	Second
Cardiovascular	Multiple valve dz	GrimAgeV2	37	18843	1.14079	0.825204	1.57706	0.425331	0.797207	1	3.02481	1	0.0819999	14.8421	8	0.0622904	full	0.8068	0.809109	0.0023095	0.694992	0.48706	0.13172	Second
Cardiovascular	Multiple valve dz	DNAmTL	37	18843	0.749014	0.570081	0.984111	0.0379865	-2.075	1	0.658449	1	0.417108	13.7991	8	0.0871558	full	0.8068	0.813947	0.00714694	0.631006	0.528037	0.288997	Telomere length
Cardiovascular	Multiple valve dz	DunedinPACE	37	18843	1.10276	0.799499	1.52104	0.551069	0.596159	1	0.264026	1	0.607367	13.8429	8	0.0859536	full	0.8068	0.81232	0.00552009	0.898583	0.368875	0.0978138	Third
Cardiovascular	Multiple valve dz	DunedinPoAm38	37	18843	1.20959	0.861802	1.69772	0.271284	1.10011	1	0.00036041	1	0.984853	14.6136	8	0.0671099	full	0.8068	0.817616	0.010816	1.55807	0.119217	0.190279	Third
Cardiovascular	Multiple valve dz	Hannum	37	18843	1.06244	0.813694	1.38724	0.656265	0.445076	1	0.754941	1	0.384916	14.6379	8	0.0665807	full	0.8068	0.808427	0.00162685	0.792511	0.428063	0.060572	First
Cardiovascular	Multiple valve dz	Horvath	37	18843	1.0565	0.791132	1.41087	0.709584	0.372415	1	2.49228	1	0.114406	16.6262	8	0.0342461	full	0.8068	0.806841	4.16773e-05	0.0500261	0.960102	0.0549595	First
Cardiovascular	Multiple valve dz	Horvath_SkinBlood	37	18843	0.90306	0.672767	1.21218	0.497214	-0.67888	1	0.0644348	1	0.799619	14.1361	8	0.0782872	full	0.8068	0.805614	-0.00118565	-0.120032	0.904457	-0.101967	First
Cardiovascular	Multiple valve dz	Lin	37	18843	0.998325	0.73733	1.35171	0.991348	-0.0108443	1	2.57623	1	0.108479	17.2241	8	0.0278586	full	0.8068	0.806298	-0.000501565	-0.23779	0.812044	-0.00167669	First
Cardiovascular	Multiple valve dz	PhenoAge	37	18843	0.929285	0.682945	1.26448	0.640712	-0.466704	1	7.04284	1	0.00795825	21.3594	8	0.00625149	full	0.8068	0.806995	0.000195452	0.0451574	0.963982	-0.0733395	Second
Cardiovascular	Multiple valve dz	YingAdaptAge	37	18843	1.00576	0.756793	1.33664	0.968413	0.0395992	1	0.543744	1	0.460885	14.5336	8	0.0688751	full	0.8068	0.806403	-0.000396653	-0.81742	0.413689	0.00574616	First
Cardiovascular	Multiple valve dz	YingCausAge	37	18843	0.846016	0.626539	1.14238	0.275143	-1.0913	1	0.509211	1	0.475481	14.6604	8	0.0660946	full	0.8068	0.808052	0.00125176	0.182124	0.855485	-0.167217	First
Cardiovascular	Multiple valve dz	YingDamAge	37	18843	1.17329	0.870171	1.58199	0.294631	1.04802	1	1.79278	1	0.180588	15.8029	8	0.04529	full	0.8068	0.807659	0.000859415	0.535329	0.592422	0.15981	First
Cardiovascular	Multiple valve dz	Zhang_10	37	18843	1.12518	0.835035	1.51615	0.438246	0.775159	1	1.34011	1	0.247015	17.6479	8	0.024027	full	0.8068	0.809752	0.0029519	0.510222	0.609896	0.117946	Second
Infections	Mycoses	GrimAgeV1	73	18806	1.3884	1.14955	1.67687	0.000656888	3.40697	1	0.125222	1	0.723438	14.201	8	0.0766737	full	0.744353	0.758991	0.0146376	1.14049	0.254082	0.328149	Second
Infections	Mycoses	GrimAgeV2	73	18806	1.46861	1.21348	1.77739	7.89896e-05	3.94745	1	0.069429	1	0.79217	14.3506	8	0.073072	full	0.744353	0.761955	0.0176014	1.1976	0.231072	0.38432	Second
Infections	Mycoses	DNAmTL	73	18806	0.65021	0.533086	0.793067	2.15715e-05	-4.24797	1	0.0604817	1	0.805736	14.0845	8	0.0795889	full	0.744353	0.761593	0.0172394	1.06885	0.285136	0.43046	Telomere length
Infections	Mycoses	DunedinPACE	73	18806	1.4543	1.1678	1.8111	0.000820786	3.34569	1	2.04315	1	0.152893	14.2156	8	0.0763152	full	0.744353	0.759245	0.0148913	1.11967	0.262855	0.374525	Third
Infections	Mycoses	DunedinPoAm38	73	18806	1.39054	1.10488	1.75006	0.00495261	2.8101	1	5.13327	1	0.0234715	15.314	8	0.0533191	full	0.744353	0.748333	0.0039795	0.362	0.717352	0.329693	Third
Infections	Mycoses	Hannum	73	18806	1.1706	0.999851	1.37051	0.0502127	1.95815	1	0.139035	1	0.709242	14.1114	8	0.0789064	full	0.744353	0.755049	0.0106954	1.34265	0.179385	0.157515	First
Infections	Mycoses	Horvath	73	18806	1.0511	0.851081	1.29812	0.643544	0.46275	1	0.063576	1	0.800931	14.0709	8	0.0799353	full	0.744353	0.744519	0.000165995	0.566434	0.571099	0.0498362	First
Infections	Mycoses	Horvath_SkinBlood	73	18806	1.15697	0.948249	1.41164	0.150864	1.43649	1	0.837754	1	0.36004	14.9366	8	0.0603895	full	0.744353	0.746627	0.00227348	0.732691	0.463747	0.145808	First
Infections	Mycoses	Lin	73	18806	1.13149	0.93437	1.37021	0.205893	1.26494	1	0.739442	1	0.38984	14.6561	8	0.0661879	full	0.744353	0.742794	-0.00155977	-0.348702	0.727313	0.12354	First
Infections	Mycoses	PhenoAge	73	18806	1.31891	1.13737	1.52943	0.000248696	3.6636	1	0.617479	1	0.431986	15.1905	8	0.0555463	full	0.744353	0.756508	0.0121549	0.927247	0.353798	0.276807	Second
Infections	Mycoses	YingAdaptAge	73	18806	1.10424	0.912698	1.33598	0.307654	1.02016	1	0.353658	1	0.55205	14.4233	8	0.0713776	full	0.744353	0.747001	0.00264788	0.647032	0.517611	0.0991562	First
Infections	Mycoses	YingCausAge	73	18806	1.1498	0.977004	1.35316	0.0929561	1.68001	1	0.0237714	1	0.877468	14.1057	8	0.0790522	full	0.744353	0.750138	0.00578424	1.16401	0.244418	0.139589	First
Infections	Mycoses	YingDamAge	73	18806	1.22826	0.990533	1.52305	0.0610231	1.87333	1	0.000860812	1	0.976594	14.0542	8	0.0803627	full	0.744353	0.749064	0.00471075	0.908601	0.363561	0.205601	First
Infections	Mycoses	Zhang_10	73	18806	1.3399	1.11079	1.61627	0.00222683	3.05818	1	0.562524	1	0.453245	13.9896	8	0.0820361	full	0.744353	0.751122	0.00676851	0.564077	0.572702	0.292595	Second
Cardiovascular	Myocardial infarction	GrimAgeV1	347	18626	1.14499	1.0372	1.26398	0.00727157	2.68414	1	1.62102	1	0.202949	6.97423	8	0.539416	full	0.842861	0.844465	0.0016037	1.5701	0.116392	0.135395	Second
Cardiovascular	Myocardial infarction	GrimAgeV2	347	18626	1.17765	1.06703	1.29974	0.00115782	3.24907	1	1.65635	1	0.198098	6.93167	8	0.544023	full	0.842861	0.845561	0.00269943	1.75545	0.079182	0.163522	Second
Cardiovascular	Myocardial infarction	DNAmTL	347	18626	0.927721	0.841007	1.02337	0.134003	-1.4985	1	0.622646	1	0.430066	7.01354	8	0.535172	full	0.842861	0.843079	0.000218042	0.417413	0.676377	0.0750245	Telomere length
Cardiovascular	Myocardial infarction	DunedinPACE	347	18626	1.30717	1.18119	1.44659	2.21374e-07	5.18043	1	1.89075	1	0.169117	7.10887	8	0.524933	full	0.842861	0.845865	0.00300387	0.832169	0.405313	0.267866	Third
Cardiovascular	Myocardial infarction	DunedinPoAm38	347	18626	1.21224	1.08988	1.34834	0.000392117	3.54533	1	7.0624	1	0.00787186	11.406	8	0.17974	full	0.842861	0.845124	0.00226288	1.21629	0.223873	0.192471	Third
Cardiovascular	Myocardial infarction	Hannum	347	18626	0.945793	0.860896	1.03906	0.245466	-1.16143	1	0.537505	1	0.463469	7.20596	8	0.514583	full	0.842861	0.84368	0.000818249	1.02403	0.305823	-0.0557311	First
Cardiovascular	Myocardial infarction	Horvath	347	18626	0.958654	0.868772	1.05784	0.400545	-0.840648	1	4.61763e-06	1	0.998285	6.33757	8	0.609475	full	0.842861	0.842335	-0.000526107	-0.353168	0.723963	-0.0422252	First
Cardiovascular	Myocardial infarction	Horvath_SkinBlood	347	18626	0.997414	0.905616	1.09852	0.958082	-0.0525604	1	0.30383	1	0.581491	6.56792	8	0.583885	full	0.842861	0.84061	-0.00225105	-1.10784	0.26793	-0.00258917	First
Cardiovascular	Myocardial infarction	Lin	347	18626	0.992532	0.900278	1.09424	0.88029	-0.150602	1	0.244241	1	0.621159	6.46336	8	0.595475	full	0.842861	0.842625	-0.00023633	-0.340712	0.73332	-0.00749591	First
Cardiovascular	Myocardial infarction	PhenoAge	347	18626	1.08793	0.991979	1.19315	0.0736083	1.78904	1	0.00773689	1	0.929909	6.32169	8	0.611246	full	0.842861	0.843608	0.00074683	1.00219	0.31625	0.0842732	Second
Cardiovascular	Myocardial infarction	YingAdaptAge	347	18626	1.02669	0.938308	1.12339	0.566314	0.573488	1	1.69258	1	0.193261	8.25882	8	0.408605	full	0.842861	0.842852	-9.30187e-06	-0.112703	0.910266	0.0263382	First
Cardiovascular	Myocardial infarction	YingCausAge	347	18626	1.02633	0.939204	1.12154	0.565809	0.574235	1	0.130895	1	0.717505	6.48635	8	0.592922	full	0.842861	0.842953	9.14421e-05	0.122557	0.902458	0.0259912	First
Cardiovascular	Myocardial infarction	YingDamAge	347	18626	1.08596	0.984654	1.19768	0.0988494	1.65046	1	1.63673	1	0.200775	8.17467	8	0.416597	full	0.842861	0.842283	-0.000578765	-1.09688	0.272696	0.08246	First
Cardiovascular	Myocardial infarction	Zhang_10	347	18626	1.15066	1.04819	1.26314	0.00318785	2.94902	1	2.19461	1	0.138494	7.54521	8	0.479105	full	0.842861	0.844191	0.00132954	0.663324	0.507123	0.140333	Second
Respiratory	Nasal polyp	GrimAgeV1	75	18712	0.807643	0.621356	1.04978	0.110292	-1.59688	1	1.09891	1	0.294505	7.50576	8	0.483172	full	0.686962	0.695472	0.00850995	1.1148	0.264935	-0.213636	Second
Respiratory	Nasal polyp	GrimAgeV2	75	18712	0.819027	0.630896	1.06326	0.133786	-1.49934	1	1.11051	1	0.291971	7.52704	8	0.480977	full	0.686962	0.694951	0.00798913	1.13183	0.257706	-0.199638	Second
Respiratory	Nasal polyp	DNAmTL	75	18712	0.938172	0.748729	1.17555	0.579178	-0.554585	1	0.639396	1	0.42393	5.66653	8	0.684529	full	0.686962	0.688003	0.00104166	0.30415	0.761014	0.0638216	Telomere length
Respiratory	Nasal polyp	DunedinPACE	75	18712	0.898572	0.700771	1.15221	0.399169	-0.843106	1	2.23188	1	0.13519	8.74222	8	0.364506	full	0.686962	0.687742	0.000780526	0.171489	0.863839	-0.106948	Third
Respiratory	Nasal polyp	DunedinPoAm38	75	18712	0.675908	0.518732	0.880708	0.00372311	-2.90072	1	2.50643	1	0.113382	9.19709	8	0.325944	full	0.686962	0.702103	0.0151412	1.12537	0.260433	-0.391698	Third
Respiratory	Nasal polyp	Hannum	75	18712	1.08279	0.87022	1.34728	0.475635	0.713341	1	1.88887	1	0.169329	6.88783	8	0.548782	full	0.686962	0.690199	0.00323729	1.04475	0.296139	0.0795411	First
Respiratory	Nasal polyp	Horvath	75	18712	1.05672	0.842515	1.32539	0.633121	0.477338	1	0.985774	1	0.320778	5.41646	8	0.712277	full	0.686962	0.686587	-0.000374881	-0.169618	0.86531	0.0551698	First
Respiratory	Nasal polyp	Horvath_SkinBlood	75	18712	0.947829	0.756382	1.18773	0.641607	-0.465454	1	1.30833	1	0.252697	5.80303	8	0.669284	full	0.686962	0.686611	-0.000351273	-0.20654	0.836369	-0.0535811	First
Respiratory	Nasal polyp	Lin	75	18712	0.968316	0.768949	1.21937	0.784289	-0.273734	1	0.339019	1	0.560396	4.52414	8	0.807013	full	0.686962	0.686993	3.07632e-05	0.0316447	0.974755	-0.0321964	First
Respiratory	Nasal polyp	PhenoAge	75	18712	1.08202	0.863777	1.35541	0.492784	0.685888	1	0.506516	1	0.476651	4.99541	8	0.758067	full	0.686962	0.68997	0.00300835	0.756988	0.449057	0.0788328	Second
Respiratory	Nasal polyp	YingAdaptAge	75	18712	0.990861	0.790834	1.24148	0.936393	-0.0798042	1	0.22827	1	0.632809	4.45169	8	0.814246	full	0.686962	0.68685	-0.000112321	-0.42571	0.670319	-0.009181	First
Respiratory	Nasal polyp	YingCausAge	75	18712	1.01308	0.806364	1.2728	0.911108	0.11164	1	2.85404	1	0.0911449	7.16084	8	0.519383	full	0.686962	0.686944	-1.78856e-05	-0.0227677	0.981836	0.0129992	First
Respiratory	Nasal polyp	YingDamAge	75	18712	0.893054	0.710645	1.12228	0.331889	-0.970315	1	4.22171	1	0.03991	8.4521	8	0.390598	full	0.686962	0.68814	0.0011783	0.256656	0.797445	-0.113108	First
Respiratory	Nasal polyp	Zhang_10	75	18712	0.894111	0.699857	1.14228	0.370483	-0.895569	1	0.0470414	1	0.828294	4.29411	8	0.829661	full	0.686962	0.690421	0.00345907	0.757711	0.448624	-0.111925	Second
Genitourinary	Neuromuscular dysfunction of bladder	GrimAgeV1	96	18736	0.889525	0.709816	1.11473	0.309295	-1.0167	1	0.454484	1	0.500213	14.7399	8	0.0644051	full	0.611142	0.617656	0.00651433	0.72135	0.470694	-0.117067	Second
Genitourinary	Neuromuscular dysfunction of bladder	GrimAgeV2	96	18736	0.866151	0.690694	1.08618	0.213417	-1.24422	1	1.00283	1	0.316628	15.1936	8	0.0554882	full	0.611142	0.62118	0.0100389	0.925445	0.354734	-0.143696	Second
Genitourinary	Neuromuscular dysfunction of bladder	DNAmTL	96	18736	1.03566	0.845359	1.26879	0.735186	0.338235	1	0.0134893	1	0.907539	14.5911	8	0.0676009	full	0.611142	0.612789	0.00164744	0.535863	0.592053	-0.0350367	Telomere length
Genitourinary	Neuromuscular dysfunction of bladder	DunedinPACE	96	18736	1.09763	0.889654	1.35422	0.384789	0.869106	1	0.0276437	1	0.867949	14.8461	8	0.062207	full	0.611142	0.6114	0.000258181	0.0436761	0.965163	0.0931513	Third
Genitourinary	Neuromuscular dysfunction of bladder	DunedinPoAm38	96	18736	1.02237	0.820191	1.27438	0.844009	0.196768	1	2.44654	1	0.117784	16.2981	8	0.0383061	full	0.611142	0.610999	-0.000142503	-0.112145	0.910708	0.0221201	Third
Genitourinary	Neuromuscular dysfunction of bladder	Hannum	96	18736	0.786457	0.648388	0.953925	0.0147315	-2.43891	1	1.10897	1	0.292307	15.5762	8	0.0488643	full	0.611142	0.628253	0.0171115	1.00232	0.316188	-0.240218	First
Genitourinary	Neuromuscular dysfunction of bladder	Horvath	96	18736	0.790982	0.652576	0.958741	0.0168785	-2.38934	1	0.119072	1	0.730043	14.5896	8	0.0676336	full	0.611142	0.62417	0.0130287	0.883623	0.376899	-0.23448	First
Genitourinary	Neuromuscular dysfunction of bladder	Horvath_SkinBlood	96	18736	0.880017	0.728068	1.06368	0.186283	-1.32165	1	0.0732239	1	0.786699	14.604	8	0.0673177	full	0.611142	0.617658	0.00651656	0.634197	0.525952	-0.127814	First
Genitourinary	Neuromuscular dysfunction of bladder	Lin	96	18736	0.882924	0.722568	1.07887	0.223355	-1.21766	1	0.0104279	1	0.918664	14.5584	8	0.0683236	full	0.611142	0.610794	-0.000347595	-0.0366589	0.970757	-0.124516	First
Genitourinary	Neuromuscular dysfunction of bladder	PhenoAge	96	18736	0.824373	0.677217	1.0035	0.0542135	-1.92513	1	0.444005	1	0.505196	15.1188	8	0.056877	full	0.611142	0.622618	0.0114762	0.840054	0.400878	-0.193132	Second
Genitourinary	Neuromuscular dysfunction of bladder	YingAdaptAge	96	18736	0.965207	0.792642	1.17534	0.724552	-0.352382	1	0.00157546	1	0.968339	14.5566	8	0.0683632	full	0.611142	0.612218	0.00107687	0.308249	0.757893	-0.0354127	First
Genitourinary	Neuromuscular dysfunction of bladder	YingCausAge	96	18736	0.927397	0.759258	1.13277	0.460208	-0.738505	1	0.000542494	1	0.981418	14.5524	8	0.0684559	full	0.611142	0.610086	-0.00105508	-0.150196	0.88061	-0.0753731	First
Genitourinary	Neuromuscular dysfunction of bladder	YingDamAge	96	18736	0.966804	0.791362	1.18114	0.741067	-0.33044	1	0.494583	1	0.48189	15.253	8	0.0544081	full	0.611142	0.612148	0.00100702	0.324985	0.745193	-0.0337591	First
Genitourinary	Neuromuscular dysfunction of bladder	Zhang_10	96	18736	1.12717	0.925363	1.37298	0.23431	1.18933	1	1.44883	1	0.228715	17.1405	8	0.0286786	full	0.611142	0.61956	0.00841883	0.943027	0.345667	0.119708	Second
Cancers	Non-Hodgkin Lymphoma	GrimAgeV1	50	18821	1.17577	0.880267	1.57047	0.272888	1.09644	1	1.66493	1	0.196939	9.36009	8	0.312836	full	0.718163	0.71888	0.000717064	0.0903458	0.928012	0.161921	Second
Cancers	Non-Hodgkin Lymphoma	GrimAgeV2	50	18821	1.08249	0.80314	1.45901	0.602725	0.520486	1	0.948929	1	0.329992	7.8241	8	0.450839	full	0.718163	0.718569	0.000405945	0.143117	0.886198	0.079266	Second
Cancers	Non-Hodgkin Lymphoma	DNAmTL	50	18821	0.682464	0.534431	0.871499	0.00219463	-3.06255	1	1.51385	1	0.218553	6.60347	8	0.579955	full	0.718163	0.71416	-0.00400298	-0.170822	0.864364	0.382046	Telomere length
Cancers	Non-Hodgkin Lymphoma	DunedinPACE	50	18821	1.49954	1.14204	1.96894	0.0035467	2.9159	1	2.72894	1	0.0985448	9.57411	8	0.296199	full	0.718163	0.711982	-0.00618081	-0.261078	0.794032	0.405158	Third
Cancers	Non-Hodgkin Lymphoma	DunedinPoAm38	50	18821	1.07822	0.795372	1.46165	0.627577	0.48514	1	2.69198	1	0.100855	11.1869	8	0.19133	full	0.718163	0.717872	-0.000290874	-0.0653093	0.947928	0.075309	Third
Cancers	Non-Hodgkin Lymphoma	Hannum	50	18821	1.30952	1.14104	1.50287	0.000124209	3.83767	1	1.42109	1	0.233225	7.0586	8	0.530323	full	0.718163	0.723557	0.00539343	0.228427	0.819314	0.269658	First
Cancers	Non-Hodgkin Lymphoma	Horvath	50	18821	1.32189	1.14061	1.53197	0.000208706	3.70824	1	0.47421	1	0.491057	5.60873	8	0.690967	full	0.718163	0.74804	0.0298769	1.76231	0.0780175	0.279059	First
Cancers	Non-Hodgkin Lymphoma	Horvath_SkinBlood	50	18821	1.14809	0.888149	1.48411	0.291712	1.05437	1	1.86139	1	0.172465	6.45809	8	0.59606	full	0.718163	0.720522	0.00235896	0.71294	0.475883	0.138099	First
Cancers	Non-Hodgkin Lymphoma	Lin	50	18821	1.05613	0.81446	1.36952	0.680368	0.411961	1	3.7945	1	0.0514212	7.94002	8	0.439351	full	0.718163	0.718412	0.000249321	0.274595	0.783628	0.0546156	First
Cancers	Non-Hodgkin Lymphoma	PhenoAge	50	18821	1.17344	0.910929	1.51161	0.215738	1.23794	1	6.64533	1	0.00994162	11.8011	8	0.1603	full	0.718163	0.723081	0.00491823	0.457338	0.647428	0.159943	Second
Cancers	Non-Hodgkin Lymphoma	YingAdaptAge	50	18821	0.942619	0.72523	1.22517	0.658647	-0.441781	1	6.46485	1	0.0110029	11.1226	8	0.194851	full	0.718163	0.715387	-0.00277662	-0.589885	0.555267	-0.0590933	First
Cancers	Non-Hodgkin Lymphoma	YingCausAge	50	18821	1.16559	0.941217	1.44344	0.160129	1.40464	1	2.18358	1	0.139489	6.88593	8	0.548988	full	0.718163	0.719995	0.00183155	0.202515	0.839514	0.153225	First
Cancers	Non-Hodgkin Lymphoma	YingDamAge	50	18821	1.00278	0.763941	1.3163	0.984016	0.0200342	1	8.00725	1	0.00465904	12.7518	8	0.12068	full	0.718163	0.717425	-0.000738373	-0.214847	0.829887	0.00278071	First
Cancers	Non-Hodgkin Lymphoma	Zhang_10	50	18821	1.59398	1.36695	1.8587	2.7229e-09	5.94749	1	0.51028	1	0.475018	5.75706	8	0.674423	full	0.718163	0.753388	0.0352246	1.06378	0.287427	0.466232	Second
Cardiovascular	Nonrheumatic aortic valve disorders	GrimAgeV1	103	18811	1.32366	1.11623	1.56964	0.00126199	3.22449	1	0.411649	1	0.521134	11.3135	8	0.184559	full	0.844583	0.8506	0.00601632	1.22542	0.220415	0.280403	Second
Cardiovascular	Nonrheumatic aortic valve disorders	GrimAgeV2	103	18811	1.3262	1.10831	1.58694	0.00204928	3.083	1	0.246826	1	0.619319	11.2524	8	0.187803	full	0.844583	0.850827	0.00624415	1.25708	0.208726	0.282321	Second
Cardiovascular	Nonrheumatic aortic valve disorders	DNAmTL	103	18811	0.817177	0.687093	0.971889	0.0224705	-2.28232	1	0.34248	1	0.558401	10.4209	8	0.236719	full	0.844583	0.844458	-0.00012507	-0.0321642	0.974341	0.2019	Telomere length
Cardiovascular	Nonrheumatic aortic valve disorders	DunedinPACE	103	18811	1.17365	0.969741	1.42044	0.100084	1.64445	1	0.894001	1	0.344395	11.6476	8	0.167634	full	0.844583	0.847365	0.00278215	0.499349	0.617534	0.160122	Third
Cardiovascular	Nonrheumatic aortic valve disorders	DunedinPoAm38	103	18811	1.21934	0.997016	1.49124	0.0534952	1.9309	1	0.121079	1	0.727867	10.4405	8	0.235457	full	0.844583	0.846451	0.00186774	0.453094	0.650481	0.19831	Third
Cardiovascular	Nonrheumatic aortic valve disorders	Hannum	103	18811	0.977224	0.826187	1.15587	0.787962	-0.268958	1	0.0525348	1	0.81871	10.3721	8	0.239872	full	0.844583	0.843619	-0.000964231	-0.667018	0.50476	-0.0230392	First
Cardiovascular	Nonrheumatic aortic valve disorders	Horvath	103	18811	1.09822	0.933401	1.29215	0.258772	1.1293	1	0.00702326	1	0.933212	10.616	8	0.22442	full	0.844583	0.843636	-0.000947624	-2.08558	0.0370163	0.0936942	First
Cardiovascular	Nonrheumatic aortic valve disorders	Horvath_SkinBlood	103	18811	1.05674	0.884108	1.26308	0.544215	0.606451	1	0.444282	1	0.505063	10.8457	8	0.210598	full	0.844583	0.834388	-0.0101955	-2.27556	0.0228726	0.0551886	First
Cardiovascular	Nonrheumatic aortic valve disorders	Lin	103	18811	1.09262	0.92418	1.29176	0.299759	1.03695	1	0.358593	1	0.549289	10.3247	8	0.242969	full	0.844583	0.844275	-0.000308263	-1.40898	0.15884	0.0885774	First
Cardiovascular	Nonrheumatic aortic valve disorders	PhenoAge	103	18811	1.09273	0.919071	1.2992	0.315245	1.00428	1	3.45126	1	0.0632034	16.316	8	0.0380739	full	0.844583	0.844965	0.000381956	1.11595	0.264443	0.0886789	Second
Cardiovascular	Nonrheumatic aortic valve disorders	YingAdaptAge	103	18811	1.04378	0.888679	1.22595	0.601619	0.522074	1	0.165496	1	0.684146	10.9065	8	0.207053	full	0.844583	0.844569	-1.4012e-05	-0.643182	0.520106	0.0428499	First
Cardiovascular	Nonrheumatic aortic valve disorders	YingCausAge	103	18811	1.11433	0.96453	1.28739	0.141648	1.46968	1	1.37434	1	0.241068	11.0576	8	0.198458	full	0.844583	0.844858	0.000274531	1.81648	0.0692973	0.10825	First
Cardiovascular	Nonrheumatic aortic valve disorders	YingDamAge	103	18811	1.06002	0.884262	1.27072	0.528567	0.630195	1	2.64311	1	0.104	11.2205	8	0.189517	full	0.844583	0.839098	-0.00548491	-2.09701	0.0359927	0.0582907	First
Cardiovascular	Nonrheumatic aortic valve disorders	Zhang_10	103	18811	1.06934	0.891549	1.2826	0.469888	0.72266	1	2.92704	1	0.0871069	12.5546	8	0.128123	full	0.844583	0.844364	-0.000219521	-0.0975117	0.92232	0.0670453	Second
Cardiovascular	Nonrheumatic mitral valve disorders	GrimAgeV1	68	18808	1.3088	1.0436	1.64139	0.0198386	2.32939	1	0.638185	1	0.424369	12.6977	8	0.122681	full	0.782316	0.789511	0.00719521	0.899529	0.368371	0.26911	Second
Cardiovascular	Nonrheumatic mitral valve disorders	GrimAgeV2	68	18808	1.36279	1.08436	1.7127	0.00794064	2.65458	1	0.143021	1	0.705296	12.7197	8	0.121865	full	0.782316	0.791907	0.009591	1.0976	0.272377	0.309532	Second
Cardiovascular	Nonrheumatic mitral valve disorders	DNAmTL	68	18808	0.936932	0.750446	1.16976	0.565089	-0.575299	1	0.865971	1	0.352073	13.2648	8	0.103057	full	0.782316	0.781971	-0.000345282	-0.381426	0.702887	0.0651445	Telomere length
Cardiovascular	Nonrheumatic mitral valve disorders	DunedinPACE	68	18808	1.31441	1.0411	1.65947	0.0215233	2.29868	1	0.0123096	1	0.911657	12.8268	8	0.117949	full	0.782316	0.781414	-0.000902442	-0.0958122	0.92367	0.273388	Third
Cardiovascular	Nonrheumatic mitral valve disorders	DunedinPoAm38	68	18808	1.18747	0.920027	1.53266	0.186909	1.31978	1	1.27627	1	0.258594	13.5036	8	0.0956585	full	0.782316	0.783164	0.000848296	0.147178	0.882992	0.171827	Third
Cardiovascular	Nonrheumatic mitral valve disorders	Hannum	68	18808	1.06473	0.872602	1.29916	0.536735	0.617758	1	2.74032	1	0.0978454	14.9429	8	0.060266	full	0.782316	0.782147	-0.000169502	-0.111018	0.911602	0.0627199	First
Cardiovascular	Nonrheumatic mitral valve disorders	Horvath	68	18808	1.02972	0.828521	1.27979	0.791729	0.264066	1	0.944255	1	0.331186	13.0604	8	0.10979	full	0.782316	0.780153	-0.00216351	-0.948866	0.342689	0.0292902	First
Cardiovascular	Nonrheumatic mitral valve disorders	Horvath_SkinBlood	68	18808	1.1456	0.926896	1.41591	0.208525	1.25763	1	1.12758	1	0.288292	12.9101	8	0.11498	full	0.782316	0.781173	-0.00114335	-0.615775	0.538043	0.135929	First
Cardiovascular	Nonrheumatic mitral valve disorders	Lin	68	18808	1.12849	0.924549	1.37741	0.234596	1.1886	1	1.21831	1	0.269693	13.3862	8	0.0992361	full	0.782316	0.783698	0.00138191	1.06114	0.288628	0.120879	First
Cardiovascular	Nonrheumatic mitral valve disorders	PhenoAge	68	18808	1.25573	1.03523	1.52321	0.0208095	2.31142	1	1.70921	1	0.191087	13.8371	8	0.0861103	full	0.782316	0.787304	0.00498776	0.76022	0.447123	0.227721	Second
Cardiovascular	Nonrheumatic mitral valve disorders	YingAdaptAge	68	18808	1.07708	0.882489	1.31458	0.465155	0.730384	1	0.213553	1	0.643997	12.9493	8	0.113606	full	0.782316	0.782783	0.000466916	0.395102	0.692768	0.0742544	First
Cardiovascular	Nonrheumatic mitral valve disorders	YingCausAge	68	18808	0.976712	0.789761	1.20792	0.827915	-0.217376	1	0.637828	1	0.424498	12.9132	8	0.114873	full	0.782316	0.781667	-0.000648974	-0.162227	0.871127	-0.0235633	First
Cardiovascular	Nonrheumatic mitral valve disorders	YingDamAge	68	18808	0.887979	0.703852	1.12027	0.31631	-1.00207	1	0.830288	1	0.362189	12.9034	8	0.115215	full	0.782316	0.785151	0.00283524	0.35683	0.721219	-0.118807	First
Cardiovascular	Nonrheumatic mitral valve disorders	Zhang_10	68	18808	1.12169	0.897423	1.402	0.31296	1.00903	1	1.48627	1	0.222796	14.6332	8	0.0666831	full	0.782316	0.779961	-0.00235498	-0.452584	0.650848	0.114836	Second
Musculoskeletal	Osteoarthritis (excl spine)	GrimAgeV1	1132	18188	1.04814	0.985064	1.11525	0.13761	1.48475	1	0.363091	1	0.546794	9.2111	8	0.324802	full	0.757728	0.757715	-1.34663e-05	-0.193021	0.846943	0.0470153	Second
Musculoskeletal	Osteoarthritis (excl spine)	GrimAgeV2	1132	18188	1.0518	0.988376	1.11929	0.111489	1.59154	1	0.436208	1	0.508958	9.25033	8	0.321621	full	0.757728	0.757714	-1.39325e-05	-0.331793	0.740045	0.0505012	Second
Musculoskeletal	Osteoarthritis (excl spine)	DNAmTL	1132	18188	0.911787	0.862248	0.964172	0.00119468	-3.24015	1	0.00418868	1	0.948397	8.99311	8	0.342878	full	0.757728	0.758811	0.00108306	1.37788	0.16824	0.0923489	Telomere length
Musculoskeletal	Osteoarthritis (excl spine)	DunedinPACE	1132	18188	1.01712	0.957654	1.08028	0.580787	0.552235	1	0.780899	1	0.376866	9.41003	8	0.308895	full	0.757728	0.757778	4.95665e-05	0.136126	0.891722	0.0169734	Third
Musculoskeletal	Osteoarthritis (excl spine)	DunedinPoAm38	1132	18188	1.02031	0.957466	1.08728	0.535323	0.619901	1	1.45506	1	0.227718	10.7171	8	0.218249	full	0.757728	0.757777	4.88414e-05	0.287016	0.7741	0.0201059	Third
Musculoskeletal	Osteoarthritis (excl spine)	Hannum	1132	18188	1.02167	0.96903	1.07716	0.427026	0.794291	1	0.15792	1	0.691079	9.2752	8	0.319615	full	0.757728	0.757732	3.83273e-06	0.16726	0.867166	0.021436	First
Musculoskeletal	Osteoarthritis (excl spine)	Horvath	1132	18188	0.987525	0.934234	1.04386	0.657384	-0.443527	1	0.752679	1	0.385629	9.40336	8	0.309419	full	0.757728	0.758037	0.000308535	0.379721	0.704153	-0.0125534	First
Musculoskeletal	Osteoarthritis (excl spine)	Horvath_SkinBlood	1132	18188	1.08243	1.02494	1.14314	0.00444182	2.84495	1	0.0214138	1	0.883657	9.2334	8	0.322991	full	0.757728	0.757061	-0.000667206	-1.6057	0.10834	0.0792065	First
Musculoskeletal	Osteoarthritis (excl spine)	Lin	1132	18188	1.0032	0.949604	1.05981	0.909324	0.113891	1	0.000172362	1	0.989525	8.83348	8	0.356538	full	0.757728	0.757521	-0.000206967	-0.376211	0.70676	0.00319015	First
Musculoskeletal	Osteoarthritis (excl spine)	PhenoAge	1132	18188	1.07473	1.01789	1.13474	0.00933318	2.5996	1	0.0855729	1	0.769883	8.84646	8	0.355414	full	0.757728	0.758138	0.000409998	1.20118	0.229681	0.0720678	Second
Musculoskeletal	Osteoarthritis (excl spine)	YingAdaptAge	1132	18188	1.0118	0.959895	1.06651	0.662437	0.436551	1	0.583725	1	0.444856	9.47842	8	0.303556	full	0.757728	0.757702	-2.5845e-05	-0.124898	0.900605	0.0117292	First
Musculoskeletal	Osteoarthritis (excl spine)	YingCausAge	1132	18188	1.03197	0.979255	1.08752	0.239451	1.17636	1	0.0104944	1	0.918406	8.93143	8	0.348113	full	0.757728	0.757258	-0.000470442	-1.26325	0.206498	0.0314695	First
Musculoskeletal	Osteoarthritis (excl spine)	YingDamAge	1132	18188	1.05217	0.994534	1.11315	0.0768407	1.76932	1	0.241507	1	0.62312	8.94097	8	0.3473	full	0.757728	0.757188	-0.000540622	-1.63899	0.101215	0.0508558	First
Musculoskeletal	Osteoarthritis (excl spine)	Zhang_10	1132	18188	0.992087	0.93531	1.05231	0.791598	-0.264236	1	0.00868361	1	0.925756	8.93405	8	0.34789	full	0.757728	0.757728	-2.07174e-07	-0.234834	0.814338	-0.00794488	Second
Endocrine	Obesity	GrimAgeV1	321	18273	1.22318	1.09613	1.36496	0.000317847	3.6003	1	1.92641	1	0.165152	6.28576	8	0.615256	full	0.879336	0.880368	0.00103183	0.672541	0.501239	0.201454	Second
Endocrine	Obesity	GrimAgeV2	321	18273	1.23809	1.10685	1.38489	0.000187131	3.73578	1	1.50378	1	0.220091	6.06961	8	0.639434	full	0.879336	0.880625	0.00128935	0.754043	0.450823	0.213571	Second
Endocrine	Obesity	DNAmTL	321	18273	0.840525	0.753327	0.937816	0.00187792	-3.10889	1	0.488982	1	0.484382	5.60927	8	0.690906	full	0.879336	0.87973	0.000394441	0.297646	0.765973	0.173728	Telomere length
Endocrine	Obesity	DunedinPACE	321	18273	1.24015	1.10831	1.38768	0.000174569	3.75323	1	0.0732969	1	0.786596	5.50827	8	0.702123	full	0.879336	0.879522	0.000186201	0.109849	0.912529	0.215234	Third
Endocrine	Obesity	DunedinPoAm38	321	18273	1.19313	1.05924	1.34394	0.00364212	2.9076	1	1.93568	1	0.164138	6.29981	8	0.613688	full	0.879336	0.879706	0.000369799	0.342732	0.7318	0.176576	Third
Endocrine	Obesity	Hannum	321	18273	0.996195	0.893358	1.11087	0.945319	-0.0685864	1	0.173679	1	0.676862	5.34847	8	0.719764	full	0.879336	0.879281	-5.55306e-05	-0.451538	0.651602	-0.00381269	First
Endocrine	Obesity	Horvath	321	18273	1.00241	0.897034	1.12016	0.96617	0.042412	1	2.55371	1	0.110036	7.34185	8	0.500239	full	0.879336	0.879462	0.000125464	0.682341	0.495023	0.00240329	First
Endocrine	Obesity	Horvath_SkinBlood	321	18273	1.04159	0.931738	1.16438	0.47365	0.716554	1	0.517033	1	0.47211	6.22212	8	0.622367	full	0.879336	0.879452	0.000115573	0.495308	0.620383	0.0407439	First
Endocrine	Obesity	Lin	321	18273	1.06137	0.95334	1.18165	0.276794	1.08755	1	0.00679319	1	0.934312	5.41811	8	0.712095	full	0.879336	0.879517	0.000180648	0.535892	0.592033	0.0595644	First
Endocrine	Obesity	PhenoAge	321	18273	1.15739	1.05092	1.27464	0.00299028	2.96874	1	1.20072	1	0.273177	6.33516	8	0.609744	full	0.879336	0.879643	0.000307327	0.245278	0.806242	0.146165	Second
Endocrine	Obesity	YingAdaptAge	321	18273	1.0797	0.972046	1.19928	0.152447	1.43094	1	0.443038	1	0.50566	5.74645	8	0.675609	full	0.879336	0.879128	-0.00020824	-0.525554	0.599198	0.0766834	First
Endocrine	Obesity	YingCausAge	321	18273	1.03383	0.927895	1.15187	0.546339	0.603256	1	0.869303	1	0.351148	5.97296	8	0.650261	full	0.879336	0.879423	8.71136e-05	0.528516	0.597141	0.0332751	First
Endocrine	Obesity	YingDamAge	321	18273	1.01602	0.909311	1.13526	0.77887	0.280791	1	0.379515	1	0.537863	5.97958	8	0.649519	full	0.879336	0.879411	7.46192e-05	1.26015	0.207616	0.0158969	First
Endocrine	Obesity	Zhang_10	321	18273	0.983227	0.876171	1.10336	0.773653	-0.287599	1	0.259387	1	0.610542	5.34166	8	0.720512	full	0.879336	0.879314	-2.22122e-05	-0.30918	0.757185	-0.0169154	Second
Genitourinary	Obstructive and reflux uropathy	GrimAgeV1	102	18768	1.11097	0.909692	1.35677	0.302128	1.03188	1	0.595339	1	0.440362	3.02533	8	0.932758	full	0.731727	0.730766	-0.000960644	-0.496112	0.619815	0.105231	Second
Genitourinary	Obstructive and reflux uropathy	GrimAgeV2	102	18768	1.15822	0.949588	1.41268	0.147192	1.44952	1	1.07019	1	0.300902	3.3525	8	0.910331	full	0.731727	0.730518	-0.00120855	-0.353489	0.723722	0.146881	Second
Genitourinary	Obstructive and reflux uropathy	DNAmTL	102	18768	0.884496	0.73408	1.06573	0.19685	-1.29058	1	0.808541	1	0.368552	3.31447	8	0.913102	full	0.731727	0.730806	-0.000920726	-0.246772	0.805085	0.122737	Telomere length
Genitourinary	Obstructive and reflux uropathy	DunedinPACE	102	18768	1.27144	1.04772	1.54292	0.0150088	2.43217	1	0.00654923	1	0.9355	2.97387	8	0.935986	full	0.731727	0.732905	0.00117809	0.165283	0.868721	0.240148	Third
Genitourinary	Obstructive and reflux uropathy	DunedinPoAm38	102	18768	1.26136	1.0329	1.54035	0.022753	2.27756	1	0.692908	1	0.405177	4.71765	8	0.787284	full	0.731727	0.734313	0.0025857	0.38553	0.699845	0.23219	Third
Genitourinary	Obstructive and reflux uropathy	Hannum	102	18768	1.04416	0.874386	1.24691	0.633119	0.477342	1	1.13969	1	0.285719	4.39154	8	0.820183	full	0.731727	0.731598	-0.000129206	-0.0714507	0.943039	0.0432166	First
Genitourinary	Obstructive and reflux uropathy	Horvath	102	18768	0.889906	0.734742	1.07784	0.232789	-1.19321	1	0.0226687	1	0.880322	3.01318	8	0.933528	full	0.731727	0.734356	0.0026293	0.579895	0.561986	-0.116639	First
Genitourinary	Obstructive and reflux uropathy	Horvath_SkinBlood	102	18768	0.986536	0.816866	1.19145	0.888042	-0.140782	1	0.340535	1	0.559521	3.01724	8	0.933271	full	0.731727	0.731683	-4.41192e-05	-0.0236093	0.981164	-0.0135556	First
Genitourinary	Obstructive and reflux uropathy	Lin	102	18768	0.953776	0.788742	1.15334	0.625381	-0.488239	1	0.157206	1	0.691742	3.17752	8	0.922728	full	0.731727	0.732434	0.000706958	0.453128	0.650456	-0.0473266	First
Genitourinary	Obstructive and reflux uropathy	PhenoAge	102	18768	1.09927	0.918221	1.31601	0.302639	1.03079	1	1.03167	1	0.309766	3.53241	8	0.89666	full	0.731727	0.730357	-0.00136927	-0.482313	0.629584	0.0946436	Second
Genitourinary	Obstructive and reflux uropathy	YingAdaptAge	102	18768	1.01023	0.843435	1.21001	0.911966	0.11056	1	1.66365	1	0.197111	4.5453	8	0.804884	full	0.731727	0.731827	9.97935e-05	0.245924	0.805741	0.0101789	First
Genitourinary	Obstructive and reflux uropathy	YingCausAge	102	18768	1.07629	0.906402	1.27802	0.401588	0.838788	1	0.00444842	1	0.946823	2.92947	8	0.938705	full	0.731727	0.731964	0.000236878	0.126098	0.899654	0.0735186	First
Genitourinary	Obstructive and reflux uropathy	YingDamAge	102	18768	1.0099	0.835583	1.22058	0.918827	0.101912	1	0.35849	1	0.549346	3.66268	8	0.886204	full	0.731727	0.731504	-0.000222697	-0.254758	0.79891	0.00985202	First
Genitourinary	Obstructive and reflux uropathy	Zhang_10	102	18768	1.17541	0.980738	1.40872	0.0802115	1.74946	1	1.75847	1	0.184815	4.25616	8	0.833304	full	0.731727	0.728603	-0.00312406	-0.657877	0.510617	0.161617	Second
Digestive	Oesophagitis and oesophageal ulcer	GrimAgeV1	410	18223	1.12348	1.01483	1.24376	0.0248583	2.2436	1	0.0538944	1	0.81642	9.01819	8	0.340764	full	0.666115	0.666798	0.000682839	0.301344	0.763152	0.116428	Second
Digestive	Oesophagitis and oesophageal ulcer	GrimAgeV2	410	18223	1.16418	1.05168	1.28872	0.00336945	2.93185	1	0.000406357	1	0.983917	8.84624	8	0.355433	full	0.666115	0.668137	0.00202195	0.650857	0.515139	0.152021	Second
Digestive	Oesophagitis and oesophageal ulcer	DNAmTL	410	18223	0.868283	0.790485	0.953737	0.00318789	-2.94901	1	1.66674	1	0.196696	10.2637	8	0.247003	full	0.666115	0.67246	0.0063445	1.80926	0.0704108	0.141238	Telomere length
Digestive	Oesophagitis and oesophageal ulcer	DunedinPACE	410	18223	1.19174	1.08076	1.31412	0.000435924	3.51732	1	0.00151028	1	0.969	9.11384	8	0.332784	full	0.666115	0.673766	0.00765062	1.74996	0.0801247	0.175415	Third
Digestive	Oesophagitis and oesophageal ulcer	DunedinPoAm38	410	18223	1.12543	1.01639	1.24618	0.0230465	2.27266	1	0.0282908	1	0.866427	8.95771	8	0.345876	full	0.666115	0.668652	0.00253651	0.992164	0.321118	0.118169	Third
Digestive	Oesophagitis and oesophageal ulcer	Hannum	410	18223	1.03842	0.948491	1.13687	0.414648	0.815741	1	0.00238488	1	0.961051	8.73297	8	0.365321	full	0.666115	0.666815	0.000699681	0.834117	0.404215	0.0377	First
Digestive	Oesophagitis and oesophageal ulcer	Horvath	410	18223	1.00602	0.915643	1.10532	0.900528	0.124994	1	0.315908	1	0.574077	9.01139	8	0.341336	full	0.666115	0.66634	0.000224555	0.602521	0.546827	0.00600303	First
Digestive	Oesophagitis and oesophageal ulcer	Horvath_SkinBlood	410	18223	1.04646	0.952829	1.1493	0.342295	0.94964	1	2.44908	1	0.117594	11.1115	8	0.19546	full	0.666115	0.666236	0.000120493	0.625769	0.531466	0.0454162	First
Digestive	Oesophagitis and oesophageal ulcer	Lin	410	18223	1.01035	0.920056	1.1095	0.829359	0.215523	1	0.135547	1	0.712748	8.82489	8	0.357283	full	0.666115	0.666122	6.2985e-06	0.108249	0.913798	0.010294	First
Digestive	Oesophagitis and oesophageal ulcer	PhenoAge	410	18223	1.05462	0.960289	1.15822	0.265963	1.11241	1	0.00335022	1	0.953843	8.8009	8	0.35937	full	0.666115	0.666178	6.24373e-05	0.0640851	0.948902	0.0531814	Second
Digestive	Oesophagitis and oesophageal ulcer	YingAdaptAge	410	18223	1.04619	0.956943	1.14376	0.320927	0.992555	1	5.18552	1	0.0227759	13.7098	8	0.0896488	full	0.666115	0.667014	0.000898357	0.7609	0.446717	0.0451541	First
Digestive	Oesophagitis and oesophageal ulcer	YingCausAge	410	18223	1.04041	0.949934	1.1395	0.393402	0.853465	1	0.0881283	1	0.76657	8.90194	8	0.350636	full	0.666115	0.66638	0.000265222	0.527864	0.597594	0.0396156	First
Digestive	Oesophagitis and oesophageal ulcer	YingDamAge	410	18223	1.072	0.975342	1.17823	0.149274	1.4421	1	0.0037994	1	0.95085	8.78446	8	0.360804	full	0.666115	0.667315	0.0012	1.08484	0.277994	0.0695224	First
Digestive	Oesophagitis and oesophageal ulcer	Zhang_10	410	18223	1.06171	0.964443	1.16879	0.221903	1.22148	1	0.419136	1	0.517369	9.06183	8	0.337107	full	0.666115	0.667268	0.0011529	0.764581	0.444521	0.0598809	Second
Musculoskeletal	Osteoporosis	GrimAgeV1	319	18756	1.23058	1.10237	1.37369	0.000218766	3.6963	1	0.719801	1	0.396209	12.8478	8	0.117195	full	0.848828	0.852022	0.00319363	2.28527	0.0222972	0.207482	Second
Musculoskeletal	Osteoporosis	GrimAgeV2	319	18756	1.24659	1.1142	1.39471	0.000119243	3.84768	1	0.174938	1	0.67576	11.3111	8	0.184687	full	0.848828	0.851945	0.00311643	2.30806	0.0209957	0.220408	Second
Musculoskeletal	Osteoporosis	DNAmTL	319	18756	0.857026	0.775117	0.947589	0.00260918	-3.01038	1	0.106567	1	0.744087	8.38852	8	0.396467	full	0.848828	0.849877	0.00104907	1.02081	0.307346	0.154288	Telomere length
Musculoskeletal	Osteoporosis	DunedinPACE	319	18756	1.25458	1.12506	1.399	4.50881e-05	4.07973	1	0.10522	1	0.745653	10.0712	8	0.260067	full	0.848828	0.851875	0.00304655	1.12762	0.259482	0.226798	Third
Musculoskeletal	Osteoporosis	DunedinPoAm38	319	18756	1.27403	1.13286	1.4328	5.30386e-05	4.04182	1	0.0332328	1	0.855348	9.80582	8	0.27892	full	0.848828	0.852747	0.00391845	1.40618	0.159671	0.242186	Third
Musculoskeletal	Osteoporosis	Hannum	319	18756	1.06557	0.978379	1.16053	0.144797	1.45816	1	0.0408407	1	0.839846	8.31452	8	0.403366	full	0.848828	0.848943	0.000115279	0.824738	0.40952	0.0635111	First
Musculoskeletal	Osteoporosis	Horvath	319	18756	1.06044	0.965198	1.16507	0.221631	1.2222	1	0.105632	1	0.745173	8.84061	8	0.35592	full	0.848828	0.847672	-0.00115602	-2.26315	0.0236266	0.0586794	First
Musculoskeletal	Osteoporosis	Horvath_SkinBlood	319	18756	1.12606	1.0246	1.23757	0.0137197	2.46452	1	0.43946	1	0.507383	8.28063	8	0.406548	full	0.848828	0.842942	-0.00588584	-3.66918	0.000243327	0.118726	First
Musculoskeletal	Osteoporosis	Lin	319	18756	1.03425	0.941566	1.13605	0.482065	0.702986	1	0.768679	1	0.380626	8.75335	8	0.363528	full	0.848828	0.84751	-0.00131839	-1.32168	0.186273	0.0336728	First
Musculoskeletal	Osteoporosis	PhenoAge	319	18756	1.08131	0.975324	1.19882	0.137465	1.4853	1	0.0434073	1	0.83496	8.43228	8	0.392422	full	0.848828	0.848067	-0.000760703	-2.06846	0.0385967	0.0781759	Second
Musculoskeletal	Osteoporosis	YingAdaptAge	319	18756	0.993139	0.902773	1.09255	0.887519	-0.141444	1	0.0125663	1	0.910745	8.50063	8	0.386154	full	0.848828	0.847675	-0.00115364	-1.10424	0.269489	-0.00688454	First
Musculoskeletal	Osteoporosis	YingCausAge	319	18756	1.05078	0.964277	1.14504	0.258442	1.13008	1	0.0663212	1	0.79677	8.33412	8	0.401531	full	0.848828	0.847166	-0.0016627	-2.11969	0.0340324	0.049533	First
Musculoskeletal	Osteoporosis	YingDamAge	319	18756	1.09277	0.984462	1.213	0.0957247	1.66594	1	0.31166	1	0.576663	9.27345	8	0.319756	full	0.848828	0.847262	-0.00156595	-1.76404	0.0777254	0.088718	First
Musculoskeletal	Osteoporosis	Zhang_10	319	18756	1.26276	1.14827	1.38867	1.50117e-06	4.81108	1	0.114412	1	0.735175	8.53251	8	0.383252	full	0.848828	0.854673	0.0058452	1.82767	0.0675998	0.233303	Second
Haematological or immunological	Other anaemias	GrimAgeV1	348	18420	1.16617	1.04657	1.29944	0.00536261	2.7844	1	0.0587161	1	0.808537	14.8023	8	0.0631058	full	0.717327	0.720431	0.00310412	1.31551	0.188338	0.153723	Second
Haematological or immunological	Other anaemias	GrimAgeV2	348	18420	1.23197	1.10592	1.37238	0.000151647	3.78836	1	0.0119332	1	0.913013	14.5615	8	0.0682543	full	0.717327	0.722595	0.0052682	1.56561	0.11744	0.208612	Second
Haematological or immunological	Other anaemias	DNAmTL	348	18420	0.852328	0.771056	0.942166	0.00177687	-3.1252	1	3.40703	1	0.0649192	17.5224	8	0.0251064	full	0.717327	0.719854	0.00252661	0.874712	0.38173	0.159784	Telomere length
Haematological or immunological	Other anaemias	DunedinPACE	348	18420	1.36964	1.23551	1.51834	2.2098e-09	5.98158	1	0.874592	1	0.349687	14.3852	8	0.0722611	full	0.717327	0.730927	0.0135995	2.25997	0.0238232	0.31455	Third
Haematological or immunological	Other anaemias	DunedinPoAm38	348	18420	1.10016	0.985135	1.22862	0.090227	1.6942	1	0.771762	1	0.379673	15.8733	8	0.0442306	full	0.717327	0.718791	0.00146413	0.864928	0.387078	0.0954578	Third
Haematological or immunological	Other anaemias	Hannum	348	18420	1.10376	1.00936	1.20699	0.0304492	2.1642	1	0.670888	1	0.412742	15.3091	8	0.0534073	full	0.717327	0.720003	0.00267592	1.36866	0.171106	0.0987242	First
Haematological or immunological	Other anaemias	Horvath	348	18420	1.03724	0.94	1.14453	0.466625	0.727982	1	0.688181	1	0.406784	15.0236	8	0.0586876	full	0.717327	0.717196	-0.000131498	-1.03988	0.298397	0.0365612	First
Haematological or immunological	Other anaemias	Horvath_SkinBlood	348	18420	0.974423	0.881943	1.0766	0.610562	-0.509271	1	0.619968	1	0.431059	14.5769	8	0.0679129	full	0.717327	0.715798	-0.00152916	-0.623518	0.532944	-0.0259099	First
Haematological or immunological	Other anaemias	Lin	348	18420	0.971434	0.878705	1.07395	0.571255	-0.566204	1	0.0409352	1	0.839663	14.591	8	0.0676038	full	0.717327	0.716084	-0.00124327	-0.884124	0.376629	-0.0289817	First
Haematological or immunological	Other anaemias	PhenoAge	348	18420	1.11748	1.01138	1.23472	0.0290881	2.18229	1	0.0229129	1	0.879684	14.5702	8	0.0680615	full	0.717327	0.71929	0.00196293	1.20903	0.226652	0.111078	Second
Haematological or immunological	Other anaemias	YingAdaptAge	348	18420	0.991873	0.900963	1.09196	0.867855	-0.166384	1	0.451243	1	0.501745	14.9998	8	0.0591495	full	0.717327	0.717099	-0.000228333	-0.404113	0.686129	-0.00816053	First
Haematological or immunological	Other anaemias	YingCausAge	348	18420	1.02657	0.934035	1.12828	0.586342	0.544144	1	0.0692849	1	0.792381	14.7113	8	0.0650078	full	0.717327	0.716943	-0.000384	-0.867217	0.385823	0.0262268	First
Haematological or immunological	Other anaemias	YingDamAge	348	18420	1.05275	0.950264	1.16629	0.325242	0.983742	1	0.872015	1	0.350398	14.9771	8	0.0595931	full	0.717327	0.716959	-0.0003681	-1.31598	0.18818	0.0514061	First
Haematological or immunological	Other anaemias	Zhang_10	348	18420	1.17835	1.07073	1.29679	0.00078375	3.35847	1	0.129774	1	0.718667	14.6413	8	0.0665067	full	0.717327	0.72	0.00267274	0.729422	0.465743	0.164115	Second
Infections	Other or unspecified infectious organisms	GrimAgeV1	1143	17459	1.24434	1.17539	1.31734	5.64231e-14	7.51613	1	1.18278	1	0.276791	17.7024	8	0.0235715	full	0.697855	0.705272	0.00741764	3.11084	0.00186559	0.218605	Second
Infections	Other or unspecified infectious organisms	GrimAgeV2	1143	17459	1.2905	1.21859	1.36665	2.83529e-18	8.71785	1	1.7686	1	0.183556	18.5177	8	0.0176628	full	0.697855	0.707333	0.00947827	3.3473	0.000816021	0.255028	Second
Infections	Other or unspecified infectious organisms	DNAmTL	1143	17459	0.931402	0.880049	0.985752	0.0140507	-2.45596	1	0.24941	1	0.617491	16.3566	8	0.0375519	full	0.697855	0.699139	0.00128494	1.85748	0.0632426	0.0710643	Telomere length
Infections	Other or unspecified infectious organisms	DunedinPACE	1143	17459	1.30481	1.2314	1.3826	2.15303e-19	9.00518	1	4.39864	1	0.0359677	22.751	8	0.0036991	full	0.697855	0.708311	0.0104566	3.30428	0.00095221	0.266056	Third
Infections	Other or unspecified infectious organisms	DunedinPoAm38	1143	17459	1.26779	1.19404	1.3461	8.5212e-15	7.75958	1	5.8496	1	0.0155806	23.8152	8	0.0024611	full	0.697855	0.705256	0.00740118	2.74921	0.00597392	0.237276	Third
Infections	Other or unspecified infectious organisms	Hannum	1143	17459	1.05779	1.00354	1.11496	0.0364616	2.09174	1	3.66346	1	0.0556179	20.3068	8	0.00923563	full	0.697855	0.69834	0.000485061	0.748728	0.454021	0.0561806	First
Infections	Other or unspecified infectious organisms	Horvath	1143	17459	1.03124	0.975375	1.09031	0.27899	1.08259	1	1.23467	1	0.266501	16.7579	8	0.0327313	full	0.697855	0.697866	1.11533e-05	1.44591	0.148202	0.0307638	First
Infections	Other or unspecified infectious organisms	Horvath_SkinBlood	1143	17459	0.931288	0.88102	0.984425	0.011921	-2.51447	1	2.61845	1	0.105627	16.9624	8	0.030503	full	0.697855	0.696401	-0.00145347	-0.808137	0.419012	-0.0711865	First
Infections	Other or unspecified infectious organisms	Lin	1143	17459	0.977835	0.924222	1.03456	0.435925	-0.779094	1	1.4285	1	0.232009	16.9358	8	0.0307842	full	0.697855	0.697479	-0.000375298	-0.648029	0.516966	-0.0224142	First
Infections	Other or unspecified infectious organisms	PhenoAge	1143	17459	1.15866	1.09909	1.22145	4.52543e-08	5.46902	1	7.12377	1	0.00760687	23.1384	8	0.00319098	full	0.697855	0.702125	0.00427075	2.54771	0.0108433	0.147264	Second
Infections	Other or unspecified infectious organisms	YingAdaptAge	1143	17459	0.987046	0.935031	1.04195	0.636874	-0.472073	1	3.22104	1	0.0726976	20.0413	8	0.0101808	full	0.697855	0.697765	-8.9709e-05	-0.30206	0.762607	-0.0130389	First
Infections	Other or unspecified infectious organisms	YingCausAge	1143	17459	1.03003	0.975902	1.08716	0.282686	1.07431	1	2.80202	1	0.0941454	17.7026	8	0.02357	full	0.697855	0.69782	-3.4586e-05	-1.15917	0.246387	0.0295874	First
Infections	Other or unspecified infectious organisms	YingDamAge	1143	17459	1.00287	0.94723	1.06178	0.921593	0.0984273	1	2.55152	1	0.110188	17.1615	8	0.0284709	full	0.697855	0.69672	-0.0011341	-2.20079	0.0277512	0.00286644	First
Infections	Other or unspecified infectious organisms	Zhang_10	1143	17459	1.25065	1.18945	1.315	2.38654e-18	8.73734	1	0.708408	1	0.399973	17.9566	8	0.0215541	full	0.697855	0.706476	0.00862193	2.94325	0.00324784	0.223662	Second
Infections	Infections of Other or unspecified organs	GrimAgeV1	581	18278	1.19316	1.09618	1.29873	4.4414e-05	4.08323	1	0.180517	1	0.670929	16.6027	8	0.034523	full	0.667223	0.670992	0.00376932	1.1466	0.251548	0.176609	Second
Infections	Infections of Other or unspecified organs	GrimAgeV2	581	18278	1.24855	1.14718	1.35889	2.77889e-07	5.13786	1	0.0821211	1	0.774443	16.4862	8	0.0359269	full	0.667223	0.673517	0.00629462	1.50842	0.131448	0.221986	Second
Infections	Infections of Other or unspecified organs	DNAmTL	581	18278	0.910502	0.840986	0.985765	0.0206773	-2.31383	1	0.016198	1	0.898726	16.4744	8	0.0360718	full	0.667223	0.669088	0.0018655	0.993989	0.320228	0.0937588	Telomere length
Infections	Infections of Other or unspecified organs	DunedinPACE	581	18278	1.3359	1.23095	1.44979	3.98443e-12	6.93773	1	0.0803426	1	0.776834	16.5435	8	0.0352296	full	0.667223	0.67913	0.0119076	2.14847	0.0316766	0.289601	Third
Infections	Infections of Other or unspecified organs	DunedinPoAm38	581	18278	1.22382	1.12386	1.33268	3.38782e-06	4.64579	1	1.93533	1	0.164176	18.8929	8	0.0154431	full	0.667223	0.673162	0.00593914	1.52093	0.128276	0.201977	Third
Infections	Infections of Other or unspecified organs	Hannum	581	18278	1.02368	0.948569	1.10474	0.547175	0.601998	1	3.67554	1	0.0552164	20.4312	8	0.0088221	full	0.667223	0.667238	1.53667e-05	0.0430365	0.965672	0.0234065	First
Infections	Infections of Other or unspecified organs	Horvath	581	18278	0.998682	0.922808	1.0808	0.973907	-0.0327084	1	0.523033	1	0.469551	16.7141	8	0.0332274	full	0.667223	0.667166	-5.65068e-05	-0.0984093	0.921607	-0.00131861	First
Infections	Infections of Other or unspecified organs	Horvath_SkinBlood	581	18278	0.975311	0.901756	1.05487	0.532057	-0.624869	1	6.36977	1	0.0116081	20.6123	8	0.00825182	full	0.667223	0.666255	-0.000967812	-0.634268	0.525906	-0.0249986	First
Infections	Infections of Other or unspecified organs	Lin	581	18278	0.98082	0.906126	1.06167	0.631794	-0.479204	1	4.78028	1	0.0287874	19.9546	8	0.0105093	full	0.667223	0.66767	0.000447288	0.499047	0.617747	-0.0193663	First
Infections	Infections of Other or unspecified organs	PhenoAge	581	18278	1.18609	1.09794	1.28131	1.48192e-05	4.33136	1	1.49512	1	0.221424	17.3181	8	0.0269622	full	0.667223	0.669364	0.00214132	0.613643	0.539451	0.170659	Second
Infections	Infections of Other or unspecified organs	YingAdaptAge	581	18278	0.986296	0.913294	1.06513	0.725052	-0.351715	1	0.368464	1	0.543843	16.7187	8	0.0331756	full	0.667223	0.667266	4.28907e-05	0.0853773	0.931961	-0.0137992	First
Infections	Infections of Other or unspecified organs	YingCausAge	581	18278	0.973308	0.900386	1.05214	0.495932	-0.680905	1	5.9885	1	0.0143994	20.511	8	0.00856626	full	0.667223	0.667428	0.000205019	0.164394	0.869421	-0.0270546	First
Infections	Infections of Other or unspecified organs	YingDamAge	581	18278	0.990708	0.914068	1.07377	0.820225	-0.227255	1	2.41633	1	0.120076	17.5735	8	0.0246612	full	0.667223	0.667013	-0.000209591	-0.227467	0.820061	-0.00933541	First
Infections	Infections of Other or unspecified organs	Zhang_10	581	18278	1.19905	1.11295	1.29182	1.79914e-06	4.77477	1	0.0790894	1	0.778535	16.5638	8	0.0349854	full	0.667223	0.673203	0.00598067	1.47951	0.139003	0.181532	Second
Digestive	Pancreatitis	GrimAgeV1	81	18782	1.18329	0.948162	1.47671	0.136478	1.48904	1	0.0240756	1	0.876693	6.32512	8	0.610864	full	0.676407	0.682903	0.00649599	0.998737	0.317922	0.168295	Second
Digestive	Pancreatitis	GrimAgeV2	81	18782	1.23709	0.992179	1.54244	0.0587262	1.89024	1	0.0810796	1	0.77584	6.31979	8	0.611458	full	0.676407	0.686484	0.0100767	1.15419	0.248423	0.212758	Second
Digestive	Pancreatitis	DNAmTL	81	18782	0.792904	0.644993	0.974734	0.0275993	-2.20294	1	0.380866	1	0.53714	6.99322	8	0.537364	full	0.676407	0.679885	0.00347773	0.32449	0.745567	0.232053	Telomere length
Digestive	Pancreatitis	DunedinPACE	81	18782	1.3363	1.0754	1.6605	0.00889908	2.61591	1	0.486698	1	0.485404	6.47458	8	0.594229	full	0.676407	0.697572	0.0211648	1.69358	0.0903443	0.289906	Third
Digestive	Pancreatitis	DunedinPoAm38	81	18782	1.18524	0.942737	1.49013	0.14564	1.45511	1	0.292653	1	0.588526	6.5568	8	0.585114	full	0.676407	0.683692	0.00728488	1.0654	0.286694	0.169947	Third
Digestive	Pancreatitis	Hannum	81	18782	1.17275	0.998993	1.37673	0.0514531	1.94768	1	0.0169866	1	0.896303	6.31372	8	0.612135	full	0.676407	0.679805	0.00339719	0.358124	0.720251	0.159352	First
Digestive	Pancreatitis	Horvath	81	18782	1.07288	0.874966	1.31556	0.498942	0.676155	1	0.22437	1	0.635731	6.51109	8	0.590177	full	0.676407	0.676786	0.000378272	0.175864	0.860401	0.0703465	First
Digestive	Pancreatitis	Horvath_SkinBlood	81	18782	0.947028	0.766953	1.16938	0.612996	-0.505802	1	1.63545	1	0.200951	7.32759	8	0.501736	full	0.676407	0.678937	0.00252974	0.737697	0.460699	-0.0544262	First
Digestive	Pancreatitis	Lin	81	18782	1.08253	0.883322	1.32667	0.444695	0.764289	1	1.15905	1	0.281663	7.31874	8	0.502666	full	0.676407	0.679245	0.00283737	0.878634	0.3796	0.0793019	First
Digestive	Pancreatitis	PhenoAge	81	18782	1.21597	1.01346	1.45894	0.0353878	2.10389	1	2.02777	1	0.154447	7.93662	8	0.439686	full	0.676407	0.685453	0.00904553	1.07733	0.281332	0.195542	Second
Digestive	Pancreatitis	YingAdaptAge	81	18782	0.928461	0.750489	1.14864	0.494191	-0.683659	1	0.000740314	1	0.978293	6.35611	8	0.607409	full	0.676407	0.678898	0.00249013	0.83382	0.404383	-0.074227	First
Digestive	Pancreatitis	YingCausAge	81	18782	1.00158	0.812605	1.2345	0.988196	0.0147942	1	0.282217	1	0.595252	6.51184	8	0.590095	full	0.676407	0.676545	0.000137314	0.123611	0.901624	0.00157821	First
Digestive	Pancreatitis	YingDamAge	81	18782	1.07813	0.870705	1.33498	0.490162	0.690051	1	0.266177	1	0.605908	6.48387	8	0.593197	full	0.676407	0.677473	0.00106616	0.45475	0.649289	0.0752306	First
Digestive	Pancreatitis	Zhang_10	81	18782	1.12821	0.916436	1.38892	0.255413	1.1373	1	0.582412	1	0.445368	7.04307	8	0.531992	full	0.676407	0.67948	0.00307239	0.50325	0.614788	0.120632	Second
Neurological	Parkinson's disease	GrimAgeV1	43	18853	1.16247	0.861841	1.56797	0.324083	0.986103	1	0.43446	1	0.509809	8.05326	8	0.428285	full	0.837201	0.837516	0.00031527	0.0894167	0.928751	0.150547	Second
Neurological	Parkinson's disease	GrimAgeV2	43	18853	1.1588	0.857483	1.566	0.337421	0.959273	1	0.784458	1	0.375781	8.20429	8	0.413773	full	0.837201	0.837335	0.000134763	0.0391469	0.968773	0.147384	Second
Neurological	Parkinson's disease	DNAmTL	43	18853	0.932554	0.710544	1.22393	0.61471	-0.503362	1	0.269074	1	0.603954	8.28784	8	0.40587	full	0.837201	0.836275	-0.000926029	-0.823867	0.410015	0.0698278	Telomere length
Neurological	Parkinson's disease	DunedinPACE	43	18853	0.9221	0.676101	1.25761	0.608473	-0.512255	1	0.499004	1	0.479938	8.1319	8	0.420693	full	0.837201	0.836791	-0.000409233	-1.01113	0.311957	-0.0811013	Third
Neurological	Parkinson's disease	DunedinPoAm38	43	18853	0.874587	0.629329	1.21543	0.424823	-0.798082	1	1.61704	1	0.203505	8.46239	8	0.389653	full	0.837201	0.840793	0.00359284	0.883847	0.376779	-0.134003	Third
Neurological	Parkinson's disease	Hannum	43	18853	1.1369	0.906491	1.42587	0.266837	1.11038	1	0.318467	1	0.572531	8.2071	8	0.413506	full	0.837201	0.835671	-0.00152937	-0.275158	0.783195	0.128304	First
Neurological	Parkinson's disease	Horvath	43	18853	1.22705	0.995466	1.5125	0.0551852	1.91741	1	0.302669	1	0.582214	8.38192	8	0.397079	full	0.837201	0.841325	0.00412448	0.911578	0.361991	0.204609	First
Neurological	Parkinson's disease	Horvath_SkinBlood	43	18853	1.06812	0.808923	1.41038	0.642136	0.464715	1	1.40351	1	0.236137	8.85969	8	0.35427	full	0.837201	0.838449	0.00124872	0.289106	0.7725	0.0659027	First
Neurological	Parkinson's disease	Lin	43	18853	1.14038	0.887038	1.46607	0.305445	1.02483	1	0.515018	1	0.472974	8.29442	8	0.405251	full	0.837201	0.838464	0.00126355	0.598351	0.549606	0.131359	First
Neurological	Parkinson's disease	PhenoAge	43	18853	1.38886	1.15517	1.66982	0.000474852	3.49456	1	0.148598	1	0.699879	8.34511	8	0.400505	full	0.837201	0.849301	0.0121002	1.22443	0.220791	0.328481	Second
Neurological	Parkinson's disease	YingAdaptAge	43	18853	0.989515	0.761954	1.28504	0.936987	-0.0790579	1	0.787703	1	0.374796	8.60641	8	0.376578	full	0.837201	0.837798	0.000597159	0.360735	0.718298	-0.0105408	First
Neurological	Parkinson's disease	YingCausAge	43	18853	1.08789	0.852447	1.38837	0.498391	0.677023	1	0.111233	1	0.738744	8.14238	8	0.419688	full	0.837201	0.837192	-8.65448e-06	-0.0981148	0.921841	0.0842435	First
Neurological	Parkinson's disease	YingDamAge	43	18853	1.20807	0.917277	1.59105	0.178491	1.34541	1	0.907682	1	0.34073	8.9351	8	0.347801	full	0.837201	0.838103	0.000902538	0.636472	0.524469	0.189023	First
Neurological	Parkinson's disease	Zhang_10	43	18853	0.988424	0.738813	1.32237	0.937503	-0.0784083	1	0.35587	1	0.550809	8.04502	8	0.429085	full	0.837201	0.836969	-0.000231198	-0.993605	0.320415	-0.0116439	Second
Genitourinary	Postcoital and contact bleeding	GrimAgeV1	35	10998	0.864327	0.568498	1.31409	0.495162	-0.682122	1	0.120501	1	0.728492	12.8938	7	0.0747385	full	0.770774	0.775479	0.00470413	0.751066	0.452613	-0.145804	Second
Genitourinary	Postcoital and contact bleeding	GrimAgeV2	35	10998	0.973655	0.641208	1.47846	0.900303	-0.125279	1	0.0312868	1	0.859602	12.692	7	0.0799769	full	0.770774	0.772719	0.0019442	0.761813	0.446171	-0.0266986	Second
Genitourinary	Postcoital and contact bleeding	DNAmTL	35	10998	1.08499	0.75147	1.56654	0.66335	0.435293	1	0.0168221	1	0.896804	12.493	7	0.0854668	full	0.770774	0.773266	0.0024915	0.496579	0.619486	-0.0815721	Telomere length
Genitourinary	Postcoital and contact bleeding	DunedinPACE	35	10998	1.02141	0.694979	1.50117	0.91413	0.107831	1	0.0217284	1	0.882812	12.5218	7	0.0846544	full	0.770774	0.769711	-0.00106332	-0.445536	0.655933	0.0211843	Third
Genitourinary	Postcoital and contact bleeding	DunedinPoAm38	35	10998	0.837555	0.55384	1.26661	0.400888	-0.840035	1	1.05639	1	0.30404	13.5049	7	0.0607217	full	0.770774	0.7719	0.00112586	0.196492	0.844225	-0.177269	Third
Genitourinary	Postcoital and contact bleeding	Hannum	35	10998	0.607973	0.45903	0.805245	0.00051894	-3.47078	1	0.0056397	1	0.940137	12.5952	7	0.0826068	full	0.770774	0.792956	0.0221811	1.15883	0.246527	-0.497624	First
Genitourinary	Postcoital and contact bleeding	Horvath	35	10998	1.02442	0.714356	1.46908	0.895621	0.131195	1	1.26666	1	0.260394	14.7258	7	0.0396787	full	0.770774	0.770133	-0.000641118	-0.245595	0.805996	0.0241309	First
Genitourinary	Postcoital and contact bleeding	Horvath_SkinBlood	35	10998	0.946605	0.64798	1.38285	0.776594	-0.28376	1	0.143924	1	0.70441	12.4596	7	0.0864227	full	0.770774	0.769479	-0.00129527	-0.152654	0.878671	-0.0548732	First
Genitourinary	Postcoital and contact bleeding	Lin	35	10998	0.725418	0.509089	1.03367	0.0756181	-1.7767	1	0.0540215	1	0.816208	12.3803	7	0.0887262	full	0.770774	0.779935	0.00916068	0.849726	0.395478	-0.321007	First
Genitourinary	Postcoital and contact bleeding	PhenoAge	35	10998	0.786129	0.54934	1.12498	0.188187	-1.31596	1	0.297157	1	0.58567	12.61	7	0.0821992	full	0.770774	0.778447	0.00767256	0.910193	0.362721	-0.240635	Second
Genitourinary	Postcoital and contact bleeding	YingAdaptAge	35	10998	1.07697	0.750343	1.54579	0.687542	0.402193	1	0.148722	1	0.699759	12.5756	7	0.0831499	full	0.770774	0.771413	0.000638511	0.525472	0.599255	0.0741555	First
Genitourinary	Postcoital and contact bleeding	YingCausAge	35	10998	0.787789	0.551034	1.12627	0.190889	-1.30795	1	3.54834	1	0.0596051	14.9134	7	0.0371252	full	0.770774	0.76981	-0.000964282	-0.111801	0.910982	-0.238524	First
Genitourinary	Postcoital and contact bleeding	YingDamAge	35	10998	0.712772	0.500063	1.01596	0.0611461	-1.87244	1	0.087029	1	0.767989	12.8191	7	0.0766408	full	0.770774	0.77785	0.00707575	0.715446	0.474334	-0.338594	First
Genitourinary	Postcoital and contact bleeding	Zhang_10	35	10998	0.824305	0.553323	1.228	0.342075	-0.950074	1	0.233345	1	0.629055	12.8289	7	0.0763896	full	0.770774	0.773784	0.00301013	0.604399	0.545578	-0.193214	Second
Cardiovascular	Pulmonary embolism	GrimAgeV1	126	18779	1.17199	0.979535	1.40225	0.0829074	1.73406	1	7.46902	1	0.00627696	14.1508	8	0.0779195	full	0.745066	0.746244	0.00117816	0.337099	0.736043	0.158699	Second
Cardiovascular	Pulmonary embolism	GrimAgeV2	126	18779	1.19255	0.995492	1.42862	0.056009	1.91097	1	7.795	1	0.0052391	14.3505	8	0.0730743	full	0.745066	0.745995	0.000928401	0.226365	0.820918	0.176095	Second
Cardiovascular	Pulmonary embolism	DNAmTL	126	18779	0.952066	0.804529	1.12666	0.567458	-0.571799	1	0.168534	1	0.681418	9.35215	8	0.313465	full	0.745066	0.745557	0.00049058	0.6677	0.504325	0.0491214	Telomere length
Cardiovascular	Pulmonary embolism	DunedinPACE	126	18779	1.20546	1.01068	1.43779	0.0376984	2.07812	1	0.892755	1	0.344732	8.69982	8	0.368248	full	0.745066	0.742816	-0.00224995	-0.354405	0.723035	0.186864	Third
Cardiovascular	Pulmonary embolism	DunedinPoAm38	126	18779	1.05589	0.873811	1.27591	0.573315	0.563177	1	4.65855	1	0.0308992	11.3294	8	0.183725	full	0.745066	0.745108	4.21227e-05	0.0290369	0.976835	0.054386	Third
Cardiovascular	Pulmonary embolism	Hannum	126	18779	0.934018	0.792943	1.10019	0.413892	-0.817064	1	0.00770843	1	0.930038	8.83926	8	0.356036	full	0.745066	0.742805	-0.00226101	-0.640876	0.521603	-0.0682598	First
Cardiovascular	Pulmonary embolism	Horvath	126	18779	1.01162	0.857179	1.19389	0.891284	0.136679	1	1.26694	1	0.260342	10.0883	8	0.25888	full	0.745066	0.74474	-0.000326344	-0.17953	0.857521	0.0115523	First
Cardiovascular	Pulmonary embolism	Horvath_SkinBlood	126	18779	0.892385	0.759768	1.04815	0.165419	-1.38708	1	0.0461251	1	0.829949	8.74138	8	0.36458	full	0.745066	0.745344	0.00027784	0.0404679	0.96772	-0.113857	First
Cardiovascular	Pulmonary embolism	Lin	126	18779	0.881948	0.744077	1.04536	0.147489	-1.44846	1	0.294888	1	0.587105	9.16758	8	0.328357	full	0.745066	0.744086	-0.000980735	-0.195214	0.845225	-0.125623	First
Cardiovascular	Pulmonary embolism	PhenoAge	126	18779	1.15721	0.988819	1.35428	0.0687816	1.81985	1	0.437387	1	0.508386	8.80675	8	0.35886	full	0.745066	0.746264	0.00119731	0.317552	0.750825	0.146011	Second
Cardiovascular	Pulmonary embolism	YingAdaptAge	126	18779	1.00793	0.860176	1.18106	0.922229	0.0976261	1	0.0423465	1	0.836961	8.80261	8	0.35922	full	0.745066	0.745093	2.68053e-05	0.0556437	0.955626	0.00789543	First
Cardiovascular	Pulmonary embolism	YingCausAge	126	18779	1.03338	0.882508	1.21005	0.683431	0.407786	1	2.34166	1	0.125955	11.246	8	0.188148	full	0.745066	0.744668	-0.000397825	-0.32669	0.743902	0.0328356	First
Cardiovascular	Pulmonary embolism	YingDamAge	126	18779	1.02591	0.86567	1.21582	0.767797	0.295257	1	0.888468	1	0.345893	9.64301	8	0.290981	full	0.745066	0.743148	-0.0019185	-0.814265	0.415493	0.0255843	First
Cardiovascular	Pulmonary embolism	Zhang_10	126	18779	1.28456	1.1082	1.48898	0.000888607	3.32361	1	0.755632	1	0.384699	8.8083	8	0.358725	full	0.745066	0.756137	0.011071	1.49883	0.133917	0.250416	Second
Neurological	Peripheral neuropathies (excluding cranial nerve and carpal tunnel syndromes)	GrimAgeV1	223	18649	1.11369	0.969205	1.27972	0.128808	1.51882	1	0.172328	1	0.678051	6.85543	8	0.552308	full	0.657961	0.660285	0.00232465	0.664833	0.506157	0.107683	Second
Neurological	Peripheral neuropathies (excluding cranial nerve and carpal tunnel syndromes)	GrimAgeV2	223	18649	1.15522	1.00564	1.32705	0.0414043	2.03946	1	0.023317	1	0.878636	6.78602	8	0.559886	full	0.657961	0.66143	0.00346873	0.717699	0.472943	0.14429	Second
Neurological	Peripheral neuropathies (excluding cranial nerve and carpal tunnel syndromes)	DNAmTL	223	18649	0.85251	0.749638	0.969498	0.0150096	-2.43215	1	0.13595	1	0.712341	6.90407	8	0.547017	full	0.657961	0.661471	0.00351059	0.549487	0.582671	0.159571	Telomere length
Neurological	Peripheral neuropathies (excluding cranial nerve and carpal tunnel syndromes)	DunedinPACE	223	18649	1.21877	1.06556	1.39402	0.00389707	2.88638	1	0.00164507	1	0.967647	6.78352	8	0.56016	full	0.657961	0.665996	0.00803529	1.10112	0.270846	0.197843	Third
Neurological	Peripheral neuropathies (excluding cranial nerve and carpal tunnel syndromes)	DunedinPoAm38	223	18649	1.12703	0.98029	1.29573	0.0929008	1.68029	1	1.68739	1	0.193945	8.07356	8	0.426318	full	0.657961	0.661339	0.00337844	0.804209	0.421276	0.119583	Third
Neurological	Peripheral neuropathies (excluding cranial nerve and carpal tunnel syndromes)	Hannum	223	18649	0.927759	0.814472	1.0568	0.259108	-1.1285	1	0.0191205	1	0.890022	6.83878	8	0.554123	full	0.657961	0.658737	0.000776345	0.217712	0.827654	-0.0749834	First
Neurological	Peripheral neuropathies (excluding cranial nerve and carpal tunnel syndromes)	Horvath	223	18649	0.965937	0.847942	1.10035	0.602107	-0.521373	1	0.647103	1	0.42115	7.31017	8	0.503567	full	0.657961	0.658718	0.000756876	0.45604	0.648361	-0.0346569	First
Neurological	Peripheral neuropathies (excluding cranial nerve and carpal tunnel syndromes)	Horvath_SkinBlood	223	18649	0.982771	0.863977	1.1179	0.791468	-0.264405	1	0.112658	1	0.737138	7.01407	8	0.535115	full	0.657961	0.658031	7.03334e-05	0.0531512	0.957611	-0.0173792	First
Neurological	Peripheral neuropathies (excluding cranial nerve and carpal tunnel syndromes)	Lin	223	18649	1.03007	0.906685	1.17025	0.649003	0.455148	1	1.47448	1	0.224641	8.08337	8	0.425369	full	0.657961	0.658047	8.63958e-05	0.0913205	0.927238	0.0296285	First
Neurological	Peripheral neuropathies (excluding cranial nerve and carpal tunnel syndromes)	PhenoAge	223	18649	1.08108	0.951804	1.2279	0.230227	1.19977	1	1.23379	1	0.266672	8.1853	8	0.415582	full	0.657961	0.659621	0.00165977	0.580687	0.561451	0.077956	Second
Neurological	Peripheral neuropathies (excluding cranial nerve and carpal tunnel syndromes)	YingAdaptAge	223	18649	0.939192	0.825567	1.06845	0.340302	-0.953569	1	0.0593923	1	0.807459	6.86357	8	0.551422	full	0.657961	0.659435	0.0014736	0.580534	0.561554	-0.0627358	First
Neurological	Peripheral neuropathies (excluding cranial nerve and carpal tunnel syndromes)	YingCausAge	223	18649	0.971728	0.854004	1.10568	0.663362	-0.435277	1	0.232474	1	0.629696	7.06888	8	0.529219	full	0.657961	0.658259	0.000298613	0.170622	0.864521	-0.0286795	First
Neurological	Peripheral neuropathies (excluding cranial nerve and carpal tunnel syndromes)	YingDamAge	223	18649	1.00638	0.883243	1.14667	0.923965	0.0954405	1	0.0716296	1	0.788979	6.84509	8	0.553435	full	0.657961	0.657986	2.48236e-05	0.0834746	0.933474	0.00635509	First
Neurological	Peripheral neuropathies (excluding cranial nerve and carpal tunnel syndromes)	Zhang_10	223	18649	1.12708	0.99285	1.27947	0.0644454	1.84909	1	0.200582	1	0.654252	7.21378	8	0.513753	full	0.657961	0.659576	0.00161499	0.372579	0.709462	0.119634	Second
Cardiovascular	Peripheral arterial disease	GrimAgeV1	140	18768	1.56093	1.43391	1.6992	8.42276e-25	10.2828	1	7.16599	1	0.00742985	19.1943	8	0.0138545	full	0.839134	0.855337	0.0162033	1.59167	0.111458	0.445282	Second
Cardiovascular	Peripheral arterial disease	GrimAgeV2	140	18768	1.66401	1.52091	1.82057	1.26021e-28	11.0996	1	6.91843	1	0.00853118	18.833	8	0.0157785	full	0.839134	0.858866	0.0197322	1.82163	0.0685118	0.509229	Second
Cardiovascular	Peripheral arterial disease	DNAmTL	140	18768	0.708968	0.613857	0.818814	2.86951e-06	-4.67995	1	0.181593	1	0.670008	11.3189	8	0.184274	full	0.839134	0.849044	0.00990981	1.92345	0.0544237	0.343945	Telomere length
Cardiovascular	Peripheral arterial disease	DunedinPACE	140	18768	1.74229	1.50146	2.02175	2.57396e-13	7.31499	1	0.875696	1	0.349383	10.9916	8	0.202178	full	0.839134	0.860505	0.0213714	2.13107	0.0330834	0.5552	Third
Cardiovascular	Peripheral arterial disease	DunedinPoAm38	140	18768	2.06504	1.76245	2.41958	2.958e-19	8.97027	1	0.837964	1	0.35998	11.2869	8	0.185966	full	0.839134	0.864185	0.025051	2.30415	0.0212145	0.72515	Third
Cardiovascular	Peripheral arterial disease	Hannum	140	18768	1.09961	0.972959	1.24275	0.128279	1.52092	1	0.00470142	1	0.945334	11.1392	8	0.193938	full	0.839134	0.837736	-0.00139805	-0.769861	0.441382	0.0949557	First
Cardiovascular	Peripheral arterial disease	Horvath	140	18768	1.05551	0.91447	1.21829	0.460398	0.738192	1	0.00897998	1	0.924503	11.0897	8	0.196669	full	0.839134	0.839293	0.000159514	0.667155	0.504673	0.0540204	First
Cardiovascular	Peripheral arterial disease	Horvath_SkinBlood	140	18768	1.11962	0.973834	1.28722	0.112405	1.58747	1	0.0256944	1	0.872649	11.1253	8	0.194703	full	0.839134	0.839578	0.000444415	0.735333	0.462137	0.112987	First
Cardiovascular	Peripheral arterial disease	Lin	140	18768	1.00157	0.860898	1.16522	0.983812	0.0202905	1	0.101694	1	0.749806	11.2786	8	0.18641	full	0.839134	0.839508	0.000374245	0.569471	0.569037	0.00156679	First
Cardiovascular	Peripheral arterial disease	PhenoAge	140	18768	1.24869	1.11883	1.39363	7.36895e-05	3.96405	1	0.453969	1	0.500456	11.6744	8	0.166335	full	0.839134	0.840964	0.00182981	0.483865	0.628482	0.222095	Second
Cardiovascular	Peripheral arterial disease	YingAdaptAge	140	18768	1.0625	0.927595	1.21703	0.381511	0.875115	1	0.0126659	1	0.910393	11.0587	8	0.198395	full	0.839134	0.838964	-0.000170251	-0.164965	0.868971	0.0606273	First
Cardiovascular	Peripheral arterial disease	YingCausAge	140	18768	1.10565	0.981273	1.2458	0.0990411	1.64952	1	0.602494	1	0.437628	12.0823	8	0.147568	full	0.839134	0.838565	-0.000568652	-0.591732	0.55403	0.100435	First
Cardiovascular	Peripheral arterial disease	YingDamAge	140	18768	1.30495	1.12442	1.51445	0.000458841	3.5037	1	2.63669	1	0.104421	14.5868	8	0.0676949	full	0.839134	0.84134	0.00220636	0.868154	0.38531	0.266162	First
Cardiovascular	Peripheral arterial disease	Zhang_10	140	18768	1.43552	1.26929	1.62353	8.53897e-09	5.75746	1	0.076937	1	0.781492	11.021	8	0.20051	full	0.839134	0.85141	0.0122761	1.53309	0.125253	0.361531	Second
Digestive	Peritonitis	GrimAgeV1	91	18726	1.5058	1.26646	1.79038	3.57443e-06	4.63471	1	0.0857074	1	0.769707	8.05554	8	0.428064	full	0.612124	0.649029	0.0369056	1.63397	0.102265	0.409324	Second
Digestive	Peritonitis	GrimAgeV2	91	18726	1.62582	1.36902	1.9308	3.00988e-08	5.54086	1	0.259887	1	0.610198	8.08814	8	0.424908	full	0.612124	0.66358	0.0514564	2.03308	0.0420445	0.486013	Second
Digestive	Peritonitis	DNAmTL	91	18726	0.744718	0.615104	0.901644	0.00251723	-3.02126	1	12.3678	1	0.000436809	19.0705	8	0.014487	full	0.612124	0.630603	0.0184793	1.02555	0.305103	0.29475	Telomere length
Digestive	Peritonitis	DunedinPACE	91	18726	1.51248	1.23462	1.85287	6.46884e-05	3.99502	1	10.1166	1	0.00146937	19.5382	8	0.0122316	full	0.612124	0.633723	0.0215994	1.15213	0.249268	0.413749	Third
Digestive	Peritonitis	DunedinPoAm38	91	18726	1.62298	1.31902	1.99699	4.71674e-06	4.57701	1	0.909219	1	0.340322	8.01182	8	0.432317	full	0.612124	0.664302	0.0521788	2.17668	0.0295046	0.484264	Third
Digestive	Peritonitis	Hannum	91	18726	1.09111	0.90241	1.31926	0.368104	0.90003	1	2.99189	1	0.0836826	11.0964	8	0.196296	full	0.612124	0.611964	-0.000159808	-0.0242199	0.980677	0.0871917	First
Digestive	Peritonitis	Horvath	91	18726	1.11137	0.915304	1.34943	0.286289	1.0663	1	0.144284	1	0.704059	8.39473	8	0.395892	full	0.612124	0.616054	0.00393033	0.575035	0.565268	0.10559	First
Digestive	Peritonitis	Horvath_SkinBlood	91	18726	1.10604	0.906532	1.34944	0.320675	0.993072	1	2.59187	1	0.107414	10.7438	8	0.21664	full	0.612124	0.614474	0.00235053	0.362587	0.716914	0.100782	First
Digestive	Peritonitis	Lin	91	18726	0.979147	0.798717	1.20034	0.839293	-0.202797	1	0.00947293	1	0.922465	8.27558	8	0.407024	full	0.612124	0.611414	-0.000709406	-0.327656	0.743172	-0.0210738	First
Digestive	Peritonitis	PhenoAge	91	18726	1.18053	0.974457	1.43018	0.0899538	1.69564	1	1.62864	1	0.201892	10.3257	8	0.242907	full	0.612124	0.621329	0.00920577	0.871057	0.383723	0.165963	Second
Digestive	Peritonitis	YingAdaptAge	91	18726	0.987128	0.809341	1.20397	0.898254	-0.127868	1	0.00475637	1	0.945016	8.25478	8	0.408986	full	0.612124	0.612065	-5.838e-05	-0.0542777	0.956714	-0.0129551	First
Digestive	Peritonitis	YingCausAge	91	18726	1.1027	0.914127	1.33016	0.306943	1.02166	1	0.632237	1	0.426536	8.98039	8	0.343953	full	0.612124	0.613175	0.00105143	0.135476	0.892236	0.0977579	First
Digestive	Peritonitis	YingDamAge	91	18726	1.05995	0.865214	1.29852	0.574005	0.562163	1	0.269818	1	0.603454	8.59295	8	0.377788	full	0.612124	0.612565	0.000441683	0.121795	0.903061	0.058225	First
Digestive	Peritonitis	Zhang_10	91	18726	1.33592	1.12377	1.58811	0.00102855	3.2826	1	3.52364	1	0.0604994	10.7463	8	0.216495	full	0.612124	0.628116	0.0159926	0.854938	0.392586	0.289619	Second
Infections	Female pelvic inflammatory disease	GrimAgeV1	61	10786	1.043	0.780294	1.39415	0.776138	0.284355	1	0.490042	1	0.483908	4.84558	7	0.678802	full	0.711112	0.711121	9.17116e-06	0.261734	0.793526	0.0420996	Second
Infections	Female pelvic inflammatory disease	GrimAgeV2	61	10786	1.07906	0.806016	1.4446	0.609207	0.511205	1	0.391145	1	0.531698	4.74435	7	0.691128	full	0.711112	0.710616	-0.000495242	-0.441606	0.658774	0.0760922	Second
Infections	Female pelvic inflammatory disease	DNAmTL	61	10786	0.987118	0.752943	1.29412	0.925232	-0.0938457	1	0.255516	1	0.613218	4.24324	7	0.751374	full	0.711112	0.711234	0.000122282	0.699615	0.484168	0.012966	Telomere length
Infections	Female pelvic inflammatory disease	DunedinPACE	61	10786	1.38224	1.05328	1.81393	0.019577	2.33436	1	0.178121	1	0.672993	4.41789	7	0.730581	full	0.711112	0.71417	0.00305858	0.250994	0.801819	0.323704	Third
Infections	Female pelvic inflammatory disease	DunedinPoAm38	61	10786	1.06038	0.798498	1.40814	0.685415	0.405085	1	1.2201	1	0.269342	5.91791	7	0.549366	full	0.711112	0.709978	-0.00113417	-0.51307	0.607902	0.0586228	Third
Infections	Female pelvic inflammatory disease	Hannum	61	10786	0.855206	0.648966	1.12699	0.266608	-1.11091	1	0.963328	1	0.32635	4.92814	7	0.668732	full	0.711112	0.716798	0.00568612	0.907871	0.363946	-0.156413	First
Infections	Female pelvic inflammatory disease	Horvath	61	10786	0.933675	0.716565	1.21657	0.611287	-0.508237	1	0.0234819	1	0.878211	3.86919	7	0.794715	full	0.711112	0.715518	0.00440674	0.936114	0.349214	-0.0686272	First
Infections	Female pelvic inflammatory disease	Horvath_SkinBlood	61	10786	1.03974	0.792161	1.36469	0.778828	0.280847	1	0.175298	1	0.675445	4.22306	7	0.753757	full	0.711112	0.711352	0.000239979	0.112974	0.910051	0.0389688	First
Infections	Female pelvic inflammatory disease	Lin	61	10786	0.794328	0.608965	1.03611	0.089446	-1.69833	1	2.25616	1	0.133084	6.27822	7	0.507664	full	0.711112	0.721897	0.0107853	0.94374	0.345303	-0.230259	First
Infections	Female pelvic inflammatory disease	PhenoAge	61	10786	1.09855	0.842966	1.43163	0.486644	0.695657	1	1.94563	1	0.163058	6.44521	7	0.488829	full	0.711112	0.711026	-8.55975e-05	-0.0367985	0.970646	0.0939918	Second
Infections	Female pelvic inflammatory disease	YingAdaptAge	61	10786	0.801407	0.60616	1.05954	0.120184	-1.554	1	3.30246	1	0.0691764	7.56522	7	0.372487	full	0.711112	0.712311	0.00119989	0.141367	0.88758	-0.221386	First
Infections	Female pelvic inflammatory disease	YingCausAge	61	10786	0.945593	0.722126	1.23821	0.684234	-0.406692	1	3.26016	1	0.0709823	7.62748	7	0.366585	full	0.711112	0.713278	0.00216592	0.585844	0.55798	-0.0559434	First
Infections	Female pelvic inflammatory disease	YingDamAge	61	10786	0.942661	0.722313	1.23023	0.663786	-0.434693	1	0.157278	1	0.691675	4.14796	7	0.762587	full	0.711112	0.713073	0.0019611	0.457333	0.647432	-0.0590489	First
Infections	Female pelvic inflammatory disease	Zhang_10	61	10786	0.992186	0.755725	1.30263	0.954958	-0.0564818	1	0.0427682	1	0.836162	3.89506	7	0.791782	full	0.711112	0.711092	-1.98708e-05	-0.417835	0.676068	-0.00784501	Second
Skin	Pilonidal cyst/sinus	GrimAgeV1	34	18688	1.04865	0.694684	1.58297	0.821131	0.22609	1	4.9186	1	0.0265691	10.681	8	0.220438	full	0.806419	0.805046	-0.00137331	-1.08005	0.280118	0.0475022	Second
Skin	Pilonidal cyst/sinus	GrimAgeV2	34	18688	1.01194	0.666224	1.53705	0.955618	0.0556527	1	5.74053	1	0.0165778	11.3142	8	0.184525	full	0.806419	0.80418	-0.00223891	-1.10504	0.269143	0.0118687	Second
Skin	Pilonidal cyst/sinus	DNAmTL	34	18688	1.15013	0.779121	1.69782	0.481469	0.703942	1	0.173012	1	0.677448	8.38966	8	0.396361	full	0.806419	0.803477	-0.00294212	-0.896173	0.37016	-0.139879	Telomere length
Skin	Pilonidal cyst/sinus	DunedinPACE	34	18688	0.982035	0.666753	1.4464	0.926884	-0.0917658	1	5.12235	1	0.0236197	12.5805	8	0.127122	full	0.806419	0.80628	-0.00013875	-0.352312	0.724604	-0.0181287	Third
Skin	Pilonidal cyst/sinus	DunedinPoAm38	34	18688	1.01575	0.686951	1.50193	0.937567	0.0783281	1	4.64973	1	0.0310584	11.0722	8	0.197641	full	0.806419	0.807228	0.000808847	0.55084	0.581744	0.0156306	Third
Skin	Pilonidal cyst/sinus	Hannum	34	18688	0.985395	0.665641	1.45875	0.9414	-0.0735107	1	4.05971	1	0.0439182	12.5468	8	0.128424	full	0.806419	0.805065	-0.00135439	-0.735007	0.462335	-0.0147131	First
Skin	Pilonidal cyst/sinus	Horvath	34	18688	1.16989	0.816243	1.67677	0.39288	0.854407	1	0.943641	1	0.331343	8.97168	8	0.344691	full	0.806419	0.807348	0.000928676	1.20787	0.227097	0.156913	First
Skin	Pilonidal cyst/sinus	Horvath_SkinBlood	34	18688	0.801017	0.546679	1.17368	0.254977	-1.13834	1	1.0669	1	0.301647	8.47368	8	0.388618	full	0.806419	0.807403	0.000983861	0.0800291	0.936214	-0.221873	First
Skin	Pilonidal cyst/sinus	Lin	34	18688	1.01966	0.70893	1.46659	0.916381	0.104993	1	6.16979	1	0.012995	13.8836	8	0.084851	full	0.806419	0.804111	-0.00230829	-0.939346	0.347553	0.0194703	First
Skin	Pilonidal cyst/sinus	PhenoAge	34	18688	1.07697	0.740766	1.56577	0.697739	0.388375	1	2.24333	1	0.134192	9.8434	8	0.27619	full	0.806419	0.805539	-0.000879799	-1.12833	0.259179	0.0741525	Second
Skin	Pilonidal cyst/sinus	YingAdaptAge	34	18688	0.752349	0.506624	1.11726	0.158413	-1.41043	1	0.0152414	1	0.901746	8.40353	8	0.395077	full	0.806419	0.818235	0.0118158	2.20369	0.0275459	-0.284555	First
Skin	Pilonidal cyst/sinus	YingCausAge	34	18688	1.27479	0.889525	1.82693	0.186045	1.32237	1	2.07278	1	0.149948	9.52195	8	0.300193	full	0.806419	0.809886	0.00346716	1.2754	0.202169	0.242785	First
Skin	Pilonidal cyst/sinus	YingDamAge	34	18688	1.20136	0.836648	1.72506	0.320307	0.993826	1	2.36531	1	0.124059	9.59332	8	0.294737	full	0.806419	0.806627	0.000208124	1.25274	0.210299	0.183456	First
Skin	Pilonidal cyst/sinus	Zhang_10	34	18688	1.24592	0.870413	1.78342	0.229536	1.20156	1	0.779182	1	0.377392	8.55482	8	0.381229	full	0.806419	0.816422	0.0100026	1.47106	0.141275	0.219872	Second
Respiratory	Pleural effusion	GrimAgeV1	198	18797	1.29795	1.14377	1.47292	5.29873e-05	4.04204	1	0.372324	1	0.54174	5.13599	8	0.742948	full	0.776092	0.784889	0.00879731	2.1194	0.0340567	0.260788	Second
Respiratory	Pleural effusion	GrimAgeV2	198	18797	1.33907	1.17692	1.52356	9.26808e-06	4.43358	1	0.288727	1	0.591037	5.02615	8	0.754777	full	0.776092	0.786533	0.0104407	2.20234	0.0276414	0.291975	Second
Respiratory	Pleural effusion	DNAmTL	198	18797	0.82685	0.72759	0.939651	0.00356822	-2.91401	1	0.767283	1	0.381059	5.71653	8	0.67895	full	0.776092	0.779209	0.00311655	1.01631	0.309484	0.190132	Telomere length
Respiratory	Pleural effusion	DunedinPACE	198	18797	1.22449	1.06772	1.40428	0.00376249	2.89742	1	3.1179	1	0.0774366	7.96921	8	0.436484	full	0.776092	0.779165	0.00307283	0.695501	0.486741	0.202523	Third
Respiratory	Pleural effusion	DunedinPoAm38	198	18797	1.29132	1.11884	1.49039	0.000473707	3.4952	1	1.25872	1	0.261894	6.41693	8	0.600636	full	0.776092	0.78243	0.00633791	1.41424	0.157291	0.255666	Third
Respiratory	Pleural effusion	Hannum	198	18797	1.0995	0.9851	1.22717	0.0906112	1.69218	1	1.10951	1	0.292188	5.75537	8	0.674612	full	0.776092	0.776668	0.00057568	0.291566	0.770618	0.0948511	First
Respiratory	Pleural effusion	Horvath	198	18797	1.0668	0.94449	1.20494	0.297989	1.04076	1	0.0203213	1	0.886643	4.43306	8	0.816092	full	0.776092	0.775679	-0.00041248	-1.24691	0.212431	0.0646598	First
Respiratory	Pleural effusion	Horvath_SkinBlood	198	18797	0.94765	0.831913	1.07949	0.418466	-0.809085	1	0.112998	1	0.736757	4.20054	8	0.838591	full	0.776092	0.773525	-0.00256693	-0.589016	0.55585	-0.0537699	First
Respiratory	Pleural effusion	Lin	198	18797	0.920132	0.805948	1.05049	0.218199	-1.23133	1	0.182646	1	0.669109	4.28326	8	0.830706	full	0.776092	0.77412	-0.00197225	-0.631467	0.527735	-0.0832386	First
Respiratory	Pleural effusion	PhenoAge	198	18797	1.0875	0.957369	1.23532	0.197054	1.28999	1	0.0751964	1	0.783916	4.57809	8	0.80157	full	0.776092	0.776627	0.000534676	1.25193	0.210595	0.0838808	Second
Respiratory	Pleural effusion	YingAdaptAge	198	18797	0.987153	0.87323	1.11594	0.836273	-0.206663	1	1.69427	1	0.19304	5.6164	8	0.690112	full	0.776092	0.77527	-0.000821702	-0.781073	0.43476	-0.0129298	First
Respiratory	Pleural effusion	YingCausAge	198	18797	1.02688	0.91079	1.15776	0.664791	0.433308	1	1.44726	1	0.228969	6.27187	8	0.616808	full	0.776092	0.774115	-0.00197714	-1.51616	0.129479	0.0265211	First
Respiratory	Pleural effusion	YingDamAge	198	18797	0.973141	0.851029	1.11278	0.690644	-0.397982	1	1.01758	1	0.313094	6.06733	8	0.63969	full	0.776092	0.773102	-0.00299028	-1.10872	0.26755	-0.0272258	First
Respiratory	Pleural effusion	Zhang_10	198	18797	1.2798	1.13758	1.43981	4.05052e-05	4.10458	1	0.341998	1	0.558678	4.67355	8	0.79183	full	0.776092	0.784834	0.00874192	1.80964	0.0703523	0.246705	Second
Genitourinary	Postmenopausal bleeding	GrimAgeV1	210	10820	0.950601	0.817638	1.10519	0.509889	-0.659011	1	3.61683	1	0.0571979	15.7671	7	0.0273317	full	0.651449	0.653571	0.00212199	0.720396	0.471281	-0.0506613	Second
Genitourinary	Postmenopausal bleeding	GrimAgeV2	210	10820	0.94254	0.8099	1.0969	0.444425	-0.764742	1	4.84393	1	0.0277437	16.7341	7	0.0191936	full	0.651449	0.654176	0.00272699	0.834735	0.403867	-0.0591769	Second
Genitourinary	Postmenopausal bleeding	DNAmTL	210	10820	1.01134	0.884681	1.15613	0.86881	0.16517	1	0.0374456	1	0.846561	15.1504	7	0.0341195	full	0.651449	0.651636	0.000186257	0.183378	0.854501	-0.0112757	Telomere length
Genitourinary	Postmenopausal bleeding	DunedinPACE	210	10820	0.881018	0.761937	1.01871	0.0873017	-1.70981	1	2.59946	1	0.1069	16.8026	7	0.0187141	full	0.651449	0.655455	0.0040061	0.814143	0.415563	-0.126677	Third
Genitourinary	Postmenopausal bleeding	DunedinPoAm38	210	10820	0.878051	0.754334	1.02206	0.0932666	-1.67841	1	1.64745	1	0.199306	15.1031	7	0.0347008	full	0.651449	0.65667	0.00522059	0.993144	0.32064	-0.130051	Third
Genitourinary	Postmenopausal bleeding	Hannum	210	10820	1.05537	0.929005	1.19893	0.407522	0.828262	1	3.48761	1	0.0618298	18.6958	7	0.00919574	full	0.651449	0.651548	9.91877e-05	0.0488354	0.961051	0.0538941	First
Genitourinary	Postmenopausal bleeding	Horvath	210	10820	1.11427	0.979745	1.26726	0.0992962	1.64828	1	0.462172	1	0.49661	15.501	7	0.0300877	full	0.651449	0.652696	0.00124635	0.319642	0.74924	0.108198	First
Genitourinary	Postmenopausal bleeding	Horvath_SkinBlood	210	10820	1.26502	1.10925	1.44266	0.000453899	3.50658	1	0.472305	1	0.491929	16.4237	7	0.0215149	full	0.651449	0.659041	0.00759167	0.896963	0.369739	0.235086	First
Genitourinary	Postmenopausal bleeding	Lin	210	10820	1.09532	0.960793	1.24869	0.173267	1.36178	1	4.79317	1	0.0285729	20.2567	7	0.00504105	full	0.651449	0.651314	-0.000135093	-0.037451	0.970125	0.0910484	First
Genitourinary	Postmenopausal bleeding	PhenoAge	210	10820	1.00483	0.880408	1.14684	0.943021	0.0714736	1	0.856154	1	0.354817	16.4088	7	0.0216333	full	0.651449	0.651595	0.000145415	0.259014	0.795625	0.00482047	Second
Genitourinary	Postmenopausal bleeding	YingAdaptAge	210	10820	1.01745	0.894596	1.15718	0.79213	0.263546	1	3.16862	1	0.0750656	17.7008	7	0.0133954	full	0.651449	0.651364	-8.48256e-05	-0.20955	0.834019	0.0173035	First
Genitourinary	Postmenopausal bleeding	YingCausAge	210	10820	1.10922	0.977031	1.25929	0.10936	1.60108	1	0.0119092	1	0.9131	14.8927	7	0.0373998	full	0.651449	0.652283	0.000833894	0.218059	0.827383	0.103656	First
Genitourinary	Postmenopausal bleeding	YingDamAge	210	10820	1.18159	1.03713	1.34619	0.0121454	2.50789	1	0.468816	1	0.493533	14.7303	7	0.0396159	full	0.651449	0.654267	0.0028181	0.424074	0.671512	0.166865	First
Genitourinary	Postmenopausal bleeding	Zhang_10	210	10820	0.943027	0.818264	1.08681	0.417829	-0.810193	1	2.85905	1	0.090861	16.3682	7	0.0219575	full	0.651449	0.652719	0.00127014	0.538806	0.590021	-0.0586604	Second
Musculoskeletal	Polymyalgia Rheumatica	GrimAgeV1	63	18839	1.14002	0.887354	1.46464	0.305306	1.02512	1	0.00554976	1	0.940615	11.0223	8	0.200438	full	0.845316	0.845035	-0.000280669	-0.278164	0.780886	0.131048	Second
Musculoskeletal	Polymyalgia Rheumatica	GrimAgeV2	63	18839	1.22307	0.954973	1.56644	0.1107	1.59505	1	0.045954	1	0.830259	10.7505	8	0.216238	full	0.845316	0.844853	-0.000462428	-0.157044	0.87521	0.201367	Second
Musculoskeletal	Polymyalgia Rheumatica	DNAmTL	63	18839	0.950971	0.752099	1.20243	0.674506	-0.419972	1	0.70126	1	0.402361	11.4744	8	0.176241	full	0.845316	0.844892	-0.00042354	-0.894511	0.371049	0.0502714	Telomere length
Musculoskeletal	Polymyalgia Rheumatica	DunedinPACE	63	18839	1.14034	0.892898	1.45635	0.292665	1.05229	1	2.5468	1	0.110518	11.5864	8	0.170632	full	0.845316	0.84281	-0.00250573	-0.596464	0.550865	0.131327	Third
Musculoskeletal	Polymyalgia Rheumatica	DunedinPoAm38	63	18839	1.07444	0.824717	1.39979	0.594701	0.532036	1	1.79272	1	0.180595	11.3293	8	0.183728	full	0.845316	0.843717	-0.00159863	-0.720724	0.471079	0.0718026	Third
Musculoskeletal	Polymyalgia Rheumatica	Hannum	63	18839	1.0363	0.839906	1.27862	0.739434	0.332603	1	1.09036	1	0.296392	11.5499	8	0.172444	full	0.845316	0.845811	0.000495398	0.653457	0.513462	0.0356567	First
Musculoskeletal	Polymyalgia Rheumatica	Horvath	63	18839	1.17183	0.977132	1.40533	0.08718	1.71046	1	1.74098	1	0.187014	12.6466	8	0.124601	full	0.845316	0.846692	0.00137629	0.601655	0.547404	0.158569	First
Musculoskeletal	Polymyalgia Rheumatica	Horvath_SkinBlood	63	18839	0.967496	0.766496	1.2212	0.780929	-0.278109	1	0.808627	1	0.368527	11.5428	8	0.172798	full	0.845316	0.844882	-0.000433684	-0.0443087	0.964658	-0.0330441	First
Musculoskeletal	Polymyalgia Rheumatica	Lin	63	18839	0.950823	0.755614	1.19646	0.667116	-0.43011	1	0.157616	1	0.691361	10.7862	8	0.214109	full	0.845316	0.847268	0.001952	0.327423	0.743348	-0.0504275	First
Musculoskeletal	Polymyalgia Rheumatica	PhenoAge	63	18839	1.13731	0.91762	1.40961	0.240017	1.17495	1	0.0936983	1	0.759527	10.961	8	0.203921	full	0.845316	0.844336	-0.000979805	-0.593741	0.552685	0.12867	Second
Musculoskeletal	Polymyalgia Rheumatica	YingAdaptAge	63	18839	0.977793	0.787406	1.21421	0.838931	-0.20326	1	0.0119797	1	0.912844	10.7	8	0.219282	full	0.845316	0.847981	0.00266551	0.964097	0.334997	-0.0224575	First
Musculoskeletal	Polymyalgia Rheumatica	YingCausAge	63	18839	1.07862	0.884378	1.31552	0.455019	0.747073	1	1.03587	1	0.308785	11.96	8	0.152996	full	0.845316	0.84563	0.000313639	0.194697	0.84563	0.0756795	First
Musculoskeletal	Polymyalgia Rheumatica	YingDamAge	63	18839	0.984211	0.778	1.24508	0.894452	-0.132673	1	0.263496	1	0.607729	10.7752	8	0.214765	full	0.845316	0.839987	-0.00532848	-0.901496	0.367325	-0.0159149	First
Musculoskeletal	Polymyalgia Rheumatica	Zhang_10	63	18839	0.94466	0.736481	1.21168	0.653983	-0.448235	1	0.00576016	1	0.939502	10.7237	8	0.217849	full	0.845316	0.845601	0.000284896	0.51749	0.604814	-0.0569307	Second
Cancers	Primary Malignancy_Bladder	GrimAgeV1	63	18812	1.22567	0.964919	1.55689	0.0954375	1.66739	1	0.0879004	1	0.766864	14.3053	8	0.0741464	full	0.840314	0.840336	2.20118e-05	0.00682714	0.994553	0.20349	Second
Cancers	Primary Malignancy_Bladder	GrimAgeV2	63	18812	1.31127	1.03458	1.66195	0.0250143	2.24118	1	0.0683841	1	0.793704	14.4768	8	0.0701526	full	0.840314	0.840281	-3.30176e-05	-0.00673843	0.994624	0.270997	Second
Cancers	Primary Malignancy_Bladder	DNAmTL	63	18812	0.936016	0.747009	1.17285	0.565573	-0.574583	1	1.00984	1	0.314941	15.5883	8	0.0486665	full	0.840314	0.840188	-0.000126144	-0.182401	0.855268	0.0661227	Telomere length
Cancers	Primary Malignancy_Bladder	DunedinPACE	63	18812	1.27589	1.00492	1.61992	0.0454662	2.00032	1	3.54465	1	0.0597378	14.4178	8	0.0715045	full	0.840314	0.842352	0.00203778	0.250946	0.801856	0.243644	Third
Cancers	Primary Malignancy_Bladder	DunedinPoAm38	63	18812	1.30832	1.01886	1.68001	0.0351624	2.10648	1	1.14622	1	0.284342	13.6666	8	0.0908788	full	0.840314	0.840427	0.000112599	0.0203438	0.983769	0.268745	Third
Cancers	Primary Malignancy_Bladder	Hannum	63	18812	1.04461	0.852605	1.27986	0.67362	0.421185	1	0.131676	1	0.7167	13.9453	8	0.0832031	full	0.840314	0.841167	0.000852532	0.530167	0.595996	0.0436452	First
Cancers	Primary Malignancy_Bladder	Horvath	63	18812	0.89383	0.710357	1.12469	0.338301	-0.957527	1	1.3619	1	0.243209	15.418	8	0.05151	full	0.840314	0.83988	-0.000434309	-0.0993443	0.920865	-0.11224	First
Cancers	Primary Malignancy_Bladder	Horvath_SkinBlood	63	18812	0.920119	0.731389	1.15755	0.477195	-0.710822	1	0.0346686	1	0.852292	13.6239	8	0.0921114	full	0.840314	0.839902	-0.000412297	-0.0559075	0.955415	-0.0832523	First
Cancers	Primary Malignancy_Bladder	Lin	63	18812	0.773667	0.610704	0.980117	0.0334684	-2.12642	1	1.67178	1	0.196021	15.6246	8	0.0480801	full	0.840314	0.841724	0.0014096	0.190431	0.848971	-0.256613	First
Cancers	Primary Malignancy_Bladder	PhenoAge	63	18812	0.868996	0.68991	1.09457	0.233043	-1.19256	1	1.31091	1	0.25223	14.2025	8	0.0766385	full	0.840314	0.84554	0.0052261	0.982661	0.325774	-0.140416	Second
Cancers	Primary Malignancy_Bladder	YingAdaptAge	63	18812	1.01125	0.820667	1.2461	0.91635	0.105033	1	0.623818	1	0.429632	14.4903	8	0.0698482	full	0.840314	0.840453	0.000138843	0.232312	0.816296	0.0111907	First
Cancers	Primary Malignancy_Bladder	YingCausAge	63	18812	1.01354	0.821429	1.25058	0.900173	0.125443	1	1.16798	1	0.279816	15.2073	8	0.055237	full	0.840314	0.837348	-0.00296651	-1.19122	0.233566	0.0134506	First
Cancers	Primary Malignancy_Bladder	YingDamAge	63	18812	1.06007	0.842161	1.33436	0.619297	0.496848	1	4.51563	1	0.0335865	19.2039	8	0.0138064	full	0.840314	0.837894	-0.00242045	-0.908964	0.363369	0.0583335	First
Cancers	Primary Malignancy_Bladder	Zhang_10	63	18812	1.34459	1.09785	1.64677	0.00420201	2.86258	1	0.730642	1	0.392675	15.9331	8	0.0433474	full	0.840314	0.848923	0.00860914	1.17927	0.23829	0.296086	Second
Cancers	Primary Malignancy_colorectal and anus	GrimAgeV1	152	18773	1.01675	0.857587	1.20544	0.848361	0.191211	1	0.393478	1	0.530477	15.2279	8	0.0548625	full	0.74163	0.741442	-0.000188666	-0.193806	0.846328	0.0166081	Second
Cancers	Primary Malignancy_colorectal and anus	GrimAgeV2	152	18773	1.04525	0.882114	1.23856	0.609213	0.511198	1	0.0424938	1	0.836681	13.3604	8	0.100037	full	0.74163	0.74157	-6.00623e-05	-0.376064	0.706869	0.0442585	Second
Cancers	Primary Malignancy_colorectal and anus	DNAmTL	152	18773	1.00386	0.861477	1.16976	0.960674	0.049308	1	0.0811631	1	0.775727	10.7408	8	0.216822	full	0.74163	0.741849	0.000218344	0.259771	0.795041	-0.0038479	Telomere length
Cancers	Primary Malignancy_colorectal and anus	DunedinPACE	152	18773	1.11299	0.946743	1.30844	0.194641	1.29697	1	0.300178	1	0.583771	10.6482	8	0.222443	full	0.74163	0.742396	0.000765265	0.215254	0.829569	0.107054	Third
Cancers	Primary Malignancy_colorectal and anus	DunedinPoAm38	152	18773	0.915525	0.768389	1.09084	0.323478	-0.987337	1	0.998486	1	0.317677	16.0569	8	0.0415733	full	0.74163	0.742531	0.000900935	0.392486	0.6947	-0.0882571	Third
Cancers	Primary Malignancy_colorectal and anus	Hannum	152	18773	1.00704	0.871198	1.16406	0.924421	0.0948661	1	0.00217322	1	0.962818	10.7664	8	0.215287	full	0.74163	0.741779	0.000148743	0.486326	0.626736	0.00701325	First
Cancers	Primary Malignancy_colorectal and anus	Horvath	152	18773	1.01531	0.873043	1.18075	0.843656	0.19722	1	0.184117	1	0.667859	10.725	8	0.217771	full	0.74163	0.740868	-0.000762439	-0.498631	0.618039	0.01519	First
Cancers	Primary Malignancy_colorectal and anus	Horvath_SkinBlood	152	18773	1.15514	0.99422	1.34212	0.0595296	1.88426	1	1.78985	1	0.180945	11.6778	8	0.166167	full	0.74163	0.742408	0.000777631	1.26151	0.207123	0.144226	First
Cancers	Primary Malignancy_colorectal and anus	Lin	152	18773	1.02367	0.88115	1.18925	0.7597	0.305874	1	1.13516	1	0.286678	11.7389	8	0.16324	full	0.74163	0.740919	-0.000711915	-1.05941	0.289415	0.023397	First
Cancers	Primary Malignancy_colorectal and anus	PhenoAge	152	18773	1.12038	0.965597	1.29998	0.134008	1.49848	1	0.000162173	1	0.989839	10.7681	8	0.215187	full	0.74163	0.742701	0.00107017	0.433645	0.664547	0.11367	Second
Cancers	Primary Malignancy_colorectal and anus	YingAdaptAge	152	18773	1.0637	0.925041	1.22314	0.386167	0.866589	1	0.561804	1	0.453534	11.1187	8	0.195062	full	0.74163	0.741505	-0.000125071	-0.0829086	0.933924	0.061754	First
Cancers	Primary Malignancy_colorectal and anus	YingCausAge	152	18773	1.12162	0.977648	1.28679	0.101531	1.63748	1	0.0705603	1	0.790523	10.9346	8	0.205433	full	0.74163	0.743453	0.00182272	0.919122	0.358032	0.114771	First
Cancers	Primary Malignancy_colorectal and anus	YingDamAge	152	18773	1.10141	0.945763	1.28267	0.21401	1.24261	1	0.599685	1	0.438698	10.984	8	0.202606	full	0.74163	0.742132	0.000501697	1.87795	0.0603881	0.0965893	First
Cancers	Primary Malignancy_colorectal and anus	Zhang_10	152	18773	1.09973	0.942538	1.28314	0.227045	1.20801	1	0.687475	1	0.407025	10.6369	8	0.223135	full	0.74163	0.741944	0.000313737	0.105419	0.916043	0.0950651	Second
Cancers	Primary Malignancy_Breast	GrimAgeV1	256	10877	1.04015	0.910966	1.18766	0.560676	0.581838	1	0.118186	1	0.73101	3.42044	7	0.84358	full	0.674147	0.674222	7.42927e-05	0.541174	0.588388	0.0393685	Second
Cancers	Primary Malignancy_Breast	GrimAgeV2	256	10877	1.02133	0.893407	1.16758	0.757181	0.309184	1	0.528086	1	0.467413	3.80611	7	0.80182	full	0.674147	0.674073	-7.42927e-05	-0.175934	0.860346	0.0211101	Second
Cancers	Primary Malignancy_Breast	DNAmTL	256	10877	1.00065	0.887667	1.12802	0.991481	0.0106771	1	0.120913	1	0.728047	3.57191	7	0.827551	full	0.674147	0.674109	-3.86175e-05	-0.0616512	0.950841	-0.000652672	Telomere length
Cancers	Primary Malignancy_Breast	DunedinPACE	256	10877	0.921417	0.808864	1.04963	0.218225	-1.23126	1	0.06615	1	0.797027	3.39105	7	0.846627	full	0.674147	0.675273	0.00112579	0.489869	0.624226	-0.0818426	Third
Cancers	Primary Malignancy_Breast	DunedinPoAm38	256	10877	0.920114	0.804492	1.05235	0.224289	-1.2152	1	0.360996	1	0.547954	3.67238	7	0.816644	full	0.674147	0.677238	0.0030905	1.10364	0.269749	-0.0832579	Third
Cancers	Primary Malignancy_Breast	Hannum	256	10877	1.0349	0.925505	1.15723	0.547259	0.601872	1	0.0942712	1	0.758816	3.41932	7	0.843695	full	0.674147	0.673883	-0.000264438	-0.334963	0.737653	0.0343077	First
Cancers	Primary Malignancy_Breast	Horvath	256	10877	1.07118	0.954798	1.20176	0.241286	1.17178	1	0.000229898	1	0.987903	3.36146	7	0.849674	full	0.674147	0.674878	0.00073079	0.581458	0.560932	0.0687646	First
Cancers	Primary Malignancy_Breast	Horvath_SkinBlood	256	10877	1.11223	0.989282	1.25046	0.0751252	1.7797	1	0.253316	1	0.61475	3.58773	7	0.825848	full	0.674147	0.675701	0.00155426	1.03683	0.299817	0.106367	First
Cancers	Primary Malignancy_Breast	Lin	256	10877	1.03331	0.919789	1.16085	0.581023	0.551891	1	0.786747	1	0.375085	4.16016	7	0.761156	full	0.674147	0.674334	0.000186835	0.422286	0.672816	0.0327703	First
Cancers	Primary Malignancy_Breast	PhenoAge	256	10877	1.08801	0.967558	1.22345	0.158818	1.40906	1	1.05489	1	0.304383	4.24604	7	0.751042	full	0.674147	0.674609	0.000461939	0.199244	0.842072	0.0843482	Second
Cancers	Primary Malignancy_Breast	YingAdaptAge	256	10877	1.02938	0.918781	1.1533	0.617537	0.499344	1	0.120045	1	0.728985	3.56914	7	0.827849	full	0.674147	0.674475	0.000327697	0.53938	0.589625	0.0289582	First
Cancers	Primary Malignancy_Breast	YingCausAge	256	10877	1.04805	0.937353	1.17183	0.409892	0.824084	1	0.0331962	1	0.855427	3.39178	7	0.846552	full	0.674147	0.674078	-6.87759e-05	-0.11257	0.910371	0.0469349	First
Cancers	Primary Malignancy_Breast	YingDamAge	256	10877	1.0043	0.890657	1.13243	0.944227	0.0699579	1	0.151163	1	0.697427	3.49571	7	0.83568	full	0.674147	0.674374	0.000227291	0.203212	0.838969	0.00428606	First
Cancers	Primary Malignancy_Breast	Zhang_10	256	10877	1.01146	0.892984	1.14565	0.857727	0.179268	1	0.256554	1	0.612497	3.83333	7	0.798763	full	0.674147	0.674105	-4.19275e-05	-0.166476	0.867782	0.0113946	Second
Cancers	Primary Malignancy_Kidney and Ureter	GrimAgeV1	44	18846	1.42748	1.15731	1.76072	0.000884865	3.32479	1	3.05691	1	0.0803946	14.5401	8	0.0687285	full	0.720367	0.753867	0.0334998	1.37291	0.169782	0.35591	Second
Cancers	Primary Malignancy_Kidney and Ureter	GrimAgeV2	44	18846	1.45564	1.15423	1.83576	0.00151536	3.17173	1	2.30545	1	0.128921	13.4411	8	0.0975483	full	0.720367	0.750895	0.0305275	1.27394	0.202683	0.375448	Second
Cancers	Primary Malignancy_Kidney and Ureter	DNAmTL	44	18846	1.14826	0.855967	1.54037	0.356331	0.922379	1	2.08821	1	0.14844	13.1664	8	0.106251	full	0.720367	0.720878	0.000511309	0.0622469	0.950366	-0.13825	Telomere length
Cancers	Primary Malignancy_Kidney and Ureter	DunedinPACE	44	18846	1.22313	0.908257	1.64717	0.18473	1.32633	1	0.505965	1	0.476891	10.8238	8	0.211883	full	0.720367	0.718451	-0.0019159	-0.142198	0.886924	0.201415	Third
Cancers	Primary Malignancy_Kidney and Ureter	DunedinPoAm38	44	18846	1.20872	0.888681	1.64403	0.227062	1.20796	1	3.5258	1	0.0604206	14.6487	8	0.0663467	full	0.720367	0.723112	0.00274511	0.24437	0.806944	0.189565	Third
Cancers	Primary Malignancy_Kidney and Ureter	Hannum	44	18846	1.19696	1.00705	1.42269	0.0413787	2.03972	1	1.14653	1	0.284278	12.5439	8	0.128537	full	0.720367	0.744768	0.0244014	1.92884	0.0537504	0.179787	First
Cancers	Primary Malignancy_Kidney and Ureter	Horvath	44	18846	1.21207	1.01477	1.44773	0.0338599	2.12174	1	0.640825	1	0.423412	11.4161	8	0.179218	full	0.720367	0.735361	0.0149936	1.19996	0.230155	0.19233	First
Cancers	Primary Malignancy_Kidney and Ureter	Horvath_SkinBlood	44	18846	1.24807	1.01072	1.54115	0.0394904	2.05904	1	1.62803	1	0.201975	12.3601	8	0.135847	full	0.720367	0.741417	0.0210495	1.75365	0.0794896	0.221595	First
Cancers	Primary Malignancy_Kidney and Ureter	Lin	44	18846	0.949462	0.711503	1.26701	0.724613	-0.3523	1	1.65036	1	0.19891	12.0742	8	0.147922	full	0.720367	0.718468	-0.00189898	-0.714189	0.47511	-0.0518594	First
Cancers	Primary Malignancy_Kidney and Ureter	PhenoAge	44	18846	1.21296	0.967854	1.52015	0.0936785	1.6763	1	4.94086	1	0.026229	15.7134	8	0.046671	full	0.720367	0.73095	0.0105828	0.880916	0.378364	0.193067	Second
Cancers	Primary Malignancy_Kidney and Ureter	YingAdaptAge	44	18846	1.12666	0.887727	1.4299	0.326748	0.980684	1	2.33899	1	0.126171	12.961	8	0.113199	full	0.720367	0.72815	0.00778326	0.918772	0.358215	0.119257	First
Cancers	Primary Malignancy_Kidney and Ureter	YingCausAge	44	18846	1.21274	1.04336	1.40961	0.0119683	2.51308	1	7.73636	1	0.00541197	19.1992	8	0.0138297	full	0.720367	0.744333	0.0239663	1.35738	0.174659	0.192883	First
Cancers	Primary Malignancy_Kidney and Ureter	YingDamAge	44	18846	1.06558	0.802127	1.41556	0.661121	0.438366	1	2.78679	1	0.0950442	12.8105	8	0.118539	full	0.720367	0.720866	0.000499222	0.607186	0.543728	0.0635202	First
Cancers	Primary Malignancy_Kidney and Ureter	Zhang_10	44	18846	1.17686	0.897595	1.54301	0.238677	1.1783	1	0.927776	1	0.335442	11.8395	8	0.158512	full	0.720367	0.727558	0.00719097	0.567697	0.570241	0.162849	Second
Cancers	Primary Malignancy_Lung and trachea	GrimAgeV1	136	18847	1.5609	1.4152	1.72161	5.30161e-19	8.90577	1	0.651838	1	0.419456	5.21009	8	0.734903	full	0.865083	0.874341	0.00925847	1.59481	0.110754	0.445263	Second
Cancers	Primary Malignancy_Lung and trachea	GrimAgeV2	136	18847	1.62619	1.45931	1.81214	1.34292e-18	8.80209	1	0.346432	1	0.55614	4.90598	8	0.767576	full	0.865083	0.874771	0.0096876	1.65043	0.0988556	0.486237	Second
Cancers	Primary Malignancy_Lung and trachea	DNAmTL	136	18847	0.814995	0.701234	0.947211	0.00765208	-2.66705	1	0.697366	1	0.40367	4.89602	8	0.768629	full	0.865083	0.867868	0.00278462	1.54109	0.123295	0.204574	Telomere length
Cancers	Primary Malignancy_Lung and trachea	DunedinPACE	136	18847	1.38884	1.18658	1.62559	4.3075e-05	4.09034	1	0.47134	1	0.492371	4.94378	8	0.763568	full	0.865083	0.871138	0.00605534	1.408	0.15913	0.328472	Third
Cancers	Primary Malignancy_Lung and trachea	DunedinPoAm38	136	18847	1.78149	1.51824	2.09037	1.45825e-12	7.0784	1	0.894723	1	0.344201	6.11269	8	0.634611	full	0.865083	0.882191	0.0171081	2.56118	0.0104318	0.577447	Third
Cancers	Primary Malignancy_Lung and trachea	Hannum	136	18847	1.0956	0.96799	1.24003	0.148438	1.44507	1	0.173863	1	0.676702	4.46163	8	0.81326	full	0.865083	0.865601	0.000518333	0.525754	0.599059	0.0913003	First
Cancers	Primary Malignancy_Lung and trachea	Horvath	136	18847	1.14041	1.00565	1.29322	0.0405782	2.04781	1	0.736301	1	0.390848	4.77392	8	0.781444	full	0.865083	0.864279	-0.000803632	-1.04493	0.296054	0.131386	First
Cancers	Primary Malignancy_Lung and trachea	Horvath_SkinBlood	136	18847	1.10916	0.961384	1.27965	0.155559	1.42017	1	0.0615103	1	0.804125	4.34556	8	0.824678	full	0.865083	0.863655	-0.00142807	-1.33344	0.182387	0.103602	First
Cancers	Primary Malignancy_Lung and trachea	Lin	136	18847	1.00704	0.867682	1.16878	0.926447	0.0923159	1	0.72558	1	0.39432	5.37287	8	0.717081	full	0.865083	0.865734	0.000651551	1.48536	0.137449	0.00701533	First
Cancers	Primary Malignancy_Lung and trachea	PhenoAge	136	18847	1.17318	1.01864	1.35117	0.0266732	2.21627	1	0.0118484	1	0.913321	4.36238	8	0.823038	full	0.865083	0.866248	0.00116556	1.14768	0.251099	0.159719	Second
Cancers	Primary Malignancy_Lung and trachea	YingAdaptAge	136	18847	1.03552	0.900734	1.19048	0.623712	0.490597	1	2.91217	1	0.0879137	7.39396	8	0.494783	full	0.865083	0.865148	6.52337e-05	0.459161	0.646118	0.0349051	First
Cancers	Primary Malignancy_Lung and trachea	YingCausAge	136	18847	0.983168	0.850569	1.13644	0.81836	-0.229655	1	2.45102	1	0.117449	6.37181	8	0.605658	full	0.865083	0.864896	-0.000187449	-0.166604	0.867682	-0.016975	First
Cancers	Primary Malignancy_Lung and trachea	YingDamAge	136	18847	0.975463	0.833197	1.14202	0.757415	-0.308877	1	0.0307626	1	0.860771	4.34607	8	0.824629	full	0.865083	0.865547	0.00046371	0.249707	0.802814	-0.0248429	First
Cancers	Primary Malignancy_Lung and trachea	Zhang_10	136	18847	1.55547	1.37896	1.75457	6.53147e-13	7.1889	1	0.455658	1	0.49966	5.04971	8	0.75225	full	0.865083	0.877604	0.0125209	1.81258	0.0698968	0.441777	Second
Cancers	Primary Malignancy_Malignant Melanoma	GrimAgeV1	45	18819	1.15524	0.844165	1.58093	0.36728	0.901581	1	0.987375	1	0.320385	10.1219	8	0.256575	full	0.673869	0.677081	0.0032113	0.432751	0.665196	0.144304	Second
Cancers	Primary Malignancy_Malignant Melanoma	GrimAgeV2	45	18819	1.20876	0.883863	1.65307	0.235209	1.18705	1	1.0647	1	0.302146	10.0576	8	0.261009	full	0.673869	0.677655	0.00378538	0.350477	0.725981	0.189591	Second
Cancers	Primary Malignancy_Malignant Melanoma	DNAmTL	45	18819	0.948959	0.712329	1.26419	0.72034	-0.358004	1	0.998371	1	0.317705	10.4383	8	0.2356	full	0.673869	0.673532	-0.000337346	-0.121891	0.902985	0.0523901	Telomere length
Cancers	Primary Malignancy_Malignant Melanoma	DunedinPACE	45	18819	1.263	0.9381	1.70043	0.123838	1.53886	1	0.991195	1	0.31945	9.97967	8	0.266456	full	0.673869	0.689175	0.015306	0.840424	0.40067	0.23349	Third
Cancers	Primary Malignancy_Malignant Melanoma	DunedinPoAm38	45	18819	1.30672	0.954434	1.78904	0.0951096	1.66904	1	1.42544	1	0.232511	10.0275	8	0.263101	full	0.673869	0.68905	0.0151806	0.978634	0.327761	0.26752	Third
Cancers	Primary Malignancy_Malignant Melanoma	Hannum	45	18819	1.25722	1.05088	1.50407	0.0123311	2.50252	1	0.218334	1	0.640312	10.5999	8	0.225417	full	0.673869	0.702203	0.0283335	1.0958	0.273164	0.2289	First
Cancers	Primary Malignancy_Malignant Melanoma	Horvath	45	18819	1.14326	0.881176	1.48331	0.313543	1.00782	1	0.026505	1	0.870673	10.2588	8	0.247332	full	0.673869	0.680392	0.00652321	0.792878	0.427849	0.133888	First
Cancers	Primary Malignancy_Malignant Melanoma	Horvath_SkinBlood	45	18819	1.16357	0.885491	1.52897	0.276942	1.08721	1	0.294731	1	0.587204	10.5614	8	0.227808	full	0.673869	0.676963	0.00309411	0.370411	0.711076	0.151491	First
Cancers	Primary Malignancy_Malignant Melanoma	Lin	45	18819	1.14227	0.876695	1.48828	0.324501	0.98525	1	0.245272	1	0.620424	10.3616	8	0.240561	full	0.673869	0.678281	0.00441154	0.448052	0.654115	0.133013	First
Cancers	Primary Malignancy_Malignant Melanoma	PhenoAge	45	18819	1.24037	0.964439	1.59526	0.0933557	1.67796	1	0.00126948	1	0.971578	10.1527	8	0.254474	full	0.673869	0.684879	0.0110093	0.79214	0.428279	0.215413	Second
Cancers	Primary Malignancy_Malignant Melanoma	YingAdaptAge	45	18819	1.05471	0.803956	1.38367	0.700564	0.38456	1	0.728124	1	0.393492	10.9593	8	0.204014	full	0.673869	0.672545	-0.00132453	-0.460024	0.645499	0.0532644	First
Cancers	Primary Malignancy_Malignant Melanoma	YingCausAge	45	18819	0.969516	0.73052	1.2867	0.83025	-0.214381	1	7.83457e-05	1	0.992938	10.2142	8	0.25031	full	0.673869	0.674661	0.000791875	0.153091	0.878326	-0.0309584	First
Cancers	Primary Malignancy_Malignant Melanoma	YingDamAge	45	18819	1.02484	0.768895	1.36599	0.867059	0.167395	1	0.0443589	1	0.833187	10.2472	8	0.2481	full	0.673869	0.674325	0.000455713	0.961557	0.336272	0.0245406	First
Cancers	Primary Malignancy_Malignant Melanoma	Zhang_10	45	18819	1.07457	0.796986	1.44884	0.637125	0.471722	1	0.0622282	1	0.803008	10.5753	8	0.226941	full	0.673869	0.675824	0.00195424	0.460365	0.645254	0.0719236	Second
Cancers	Primary Malignancy_Oesophageal	GrimAgeV1	33	18852	1.38068	1.0653	1.78943	0.0147639	2.43812	1	0.0969906	1	0.755471	8.73974	8	0.364725	full	0.834427	0.841577	0.00714945	0.476816	0.633493	0.322577	Second
Cancers	Primary Malignancy_Oesophageal	GrimAgeV2	33	18852	1.49997	1.16935	1.92405	0.00141514	3.19155	1	0.0143579	1	0.904622	8.45288	8	0.390526	full	0.834427	0.847884	0.0134567	0.716574	0.473637	0.405442	Second
Cancers	Primary Malignancy_Oesophageal	DNAmTL	33	18852	0.860454	0.632584	1.17041	0.338303	-0.957525	1	0.000125797	1	0.991051	8.67256	8	0.370667	full	0.834427	0.836566	0.00213839	0.467561	0.640098	0.150295	Telomere length
Cancers	Primary Malignancy_Oesophageal	DunedinPACE	33	18852	1.52678	1.11048	2.09912	0.00918254	2.60518	1	0.924953	1	0.336178	9.4679	8	0.304373	full	0.834427	0.853183	0.018756	1.51865	0.12885	0.423158	Third
Cancers	Primary Malignancy_Oesophageal	DunedinPoAm38	33	18852	1.31947	0.931747	1.86854	0.118345	1.56176	1	0.0203811	1	0.886478	8.74002	8	0.3647	full	0.834427	0.84324	0.00881282	1.13392	0.256829	0.277233	Third
Cancers	Primary Malignancy_Oesophageal	Hannum	33	18852	1.05393	0.803609	1.38221	0.70422	0.379631	1	0.29475	1	0.587193	8.75604	8	0.363293	full	0.834427	0.836297	0.00186948	0.966842	0.333623	0.0525214	First
Cancers	Primary Malignancy_Oesophageal	Horvath	33	18852	1.03971	0.771911	1.4004	0.797759	0.256249	1	0.34195	1	0.558706	8.93603	8	0.347721	full	0.834427	0.835545	0.0011175	0.508483	0.611115	0.0389372	First
Cancers	Primary Malignancy_Oesophageal	Horvath_SkinBlood	33	18852	1.02029	0.747674	1.39231	0.899224	0.126642	1	0.342582	1	0.558343	9.27019	8	0.320019	full	0.834427	0.8303	-0.00412704	-0.733791	0.463076	0.0200867	First
Cancers	Primary Malignancy_Oesophageal	Lin	33	18852	0.919187	0.664647	1.27121	0.610478	-0.509391	1	0.813765	1	0.367009	9.38776	8	0.310648	full	0.834427	0.83817	0.00374219	0.582867	0.559983	-0.084266	First
Cancers	Primary Malignancy_Oesophageal	PhenoAge	33	18852	1.29443	1.04931	1.59682	0.0159794	2.40939	1	0.0176492	1	0.894312	8.49749	8	0.386441	full	0.834427	0.845345	0.0109174	1.09119	0.275189	0.258073	Second
Cancers	Primary Malignancy_Oesophageal	YingAdaptAge	33	18852	1.21329	0.983601	1.49663	0.0709832	1.80558	1	0.820326	1	0.365085	9.27236	8	0.319843	full	0.834427	0.843929	0.009502	0.938382	0.348048	0.193339	First
Cancers	Primary Malignancy_Oesophageal	YingCausAge	33	18852	1.05131	0.80031	1.38104	0.719203	0.359525	1	0.230198	1	0.631377	8.9343	8	0.347869	full	0.834427	0.834948	0.000520106	0.457124	0.647582	0.0500391	First
Cancers	Primary Malignancy_Oesophageal	YingDamAge	33	18852	0.931626	0.671995	1.29157	0.670891	-0.424925	1	0.00255898	1	0.959655	8.69573	8	0.36861	full	0.834427	0.831759	-0.00266816	-0.35437	0.723062	-0.0708239	First
Cancers	Primary Malignancy_Oesophageal	Zhang_10	33	18852	1.44315	1.13205	1.83974	0.00306354	2.96129	1	0.613724	1	0.433389	9.72047	8	0.285196	full	0.834427	0.835671	0.0012431	0.0625441	0.95013	0.366828	Second
Cancers	Primary Malignancy_Oro-pharyngeal	GrimAgeV1	31	18834	1.39031	1.03281	1.87156	0.029788	2.1729	1	0.00239011	1	0.961008	8.41134	8	0.394355	full	0.736736	0.749278	0.0125426	0.762039	0.446037	0.329529	Second
Cancers	Primary Malignancy_Oro-pharyngeal	GrimAgeV2	31	18834	1.36891	0.989783	1.89324	0.0577054	1.89793	1	0.0954378	1	0.757375	8.23354	8	0.410996	full	0.736736	0.742797	0.00606115	0.356	0.72184	0.314011	Second
Cancers	Primary Malignancy_Oro-pharyngeal	DNAmTL	31	18834	1.12523	0.789902	1.6029	0.513395	0.653561	1	0.886759	1	0.346357	8.65487	8	0.372242	full	0.736736	0.740942	0.0042066	0.677103	0.498341	-0.117985	Telomere length
Cancers	Primary Malignancy_Oro-pharyngeal	DunedinPACE	31	18834	1.19821	0.837626	1.71403	0.32218	0.989989	1	0.594771	1	0.44058	9.40772	8	0.309076	full	0.736736	0.729022	-0.00771325	-0.731222	0.464643	0.180833	Third
Cancers	Primary Malignancy_Oro-pharyngeal	DunedinPoAm38	31	18834	1.38006	0.972645	1.95813	0.0711345	1.80462	1	0.246486	1	0.61956	8.60549	8	0.37666	full	0.736736	0.742193	0.00545726	0.32231	0.747218	0.322126	Third
Cancers	Primary Malignancy_Oro-pharyngeal	Hannum	31	18834	1.20942	0.956866	1.52864	0.111598	1.59105	1	0.62035	1	0.430917	8.62017	8	0.375343	full	0.736736	0.740321	0.00358556	0.274085	0.784019	0.190142	First
Cancers	Primary Malignancy_Oro-pharyngeal	Horvath	31	18834	1.03785	0.736929	1.46164	0.831614	0.212633	1	0.0610787	1	0.804799	8.16003	8	0.417997	full	0.736736	0.73655	-0.000185283	-0.135899	0.891901	0.0371468	First
Cancers	Primary Malignancy_Oro-pharyngeal	Horvath_SkinBlood	31	18834	1.00313	0.711438	1.41441	0.985784	0.0178187	1	0.45301	1	0.500909	8.34031	8	0.400953	full	0.736736	0.737375	0.000639912	1.43306	0.15184	0.00312364	First
Cancers	Primary Malignancy_Oro-pharyngeal	Lin	31	18834	1.19267	0.880246	1.616	0.255563	1.13694	1	0.102802	1	0.748493	8.41798	8	0.393741	full	0.736736	0.737784	0.00104822	0.119475	0.904899	0.176198	First
Cancers	Primary Malignancy_Oro-pharyngeal	PhenoAge	31	18834	1.10782	0.794931	1.54387	0.545383	0.604693	1	0.31381	1	0.575351	8.38455	8	0.396835	full	0.736736	0.7342	-0.00253563	-0.519429	0.603462	0.102395	Second
Cancers	Primary Malignancy_Oro-pharyngeal	YingAdaptAge	31	18834	1.03145	0.745929	1.42626	0.851448	0.187271	1	0.254242	1	0.614104	8.53293	8	0.383214	full	0.736736	0.736164	-0.000571288	-0.304887	0.760452	0.0309657	First
Cancers	Primary Malignancy_Oro-pharyngeal	YingCausAge	31	18834	1.24728	1.03266	1.5065	0.0218144	2.29358	1	0.268922	1	0.604056	8.65839	8	0.371928	full	0.736736	0.758664	0.0219286	1.6049	0.108515	0.220964	First
Cancers	Primary Malignancy_Oro-pharyngeal	YingDamAge	31	18834	1.1482	0.818096	1.61149	0.424255	0.799061	1	0.69748	1	0.403632	8.80862	8	0.358697	full	0.736736	0.739894	0.00315838	0.687225	0.491941	0.138191	First
Cancers	Primary Malignancy_Oro-pharyngeal	Zhang_10	31	18834	1.36856	1.02058	1.83519	0.0360729	2.09611	1	0.917682	1	0.338084	9.42571	8	0.307665	full	0.736736	0.738561	0.00182538	0.0901433	0.928173	0.313761	Second
Cancers	Primary Malignancy_Other Organs	GrimAgeV1	101	18813	1.27035	1.0574	1.52617	0.0105811	2.55624	1	1.19296	1	0.274734	15.3162	8	0.0532804	full	0.724985	0.727987	0.00300173	0.371227	0.710468	0.239289	Second
Cancers	Primary Malignancy_Other Organs	GrimAgeV2	101	18813	1.25985	1.04001	1.52616	0.0182293	2.36093	1	2.05886	1	0.151323	15.3155	8	0.0532927	full	0.724985	0.726959	0.00197364	0.250482	0.802215	0.230992	Second
Cancers	Primary Malignancy_Other Organs	DNAmTL	101	18813	0.933874	0.775564	1.1245	0.470364	-0.721887	1	1.31085	1	0.252241	15.6141	8	0.0482491	full	0.724985	0.724636	-0.000349223	-0.162912	0.870587	0.0684139	Telomere length
Cancers	Primary Malignancy_Other Organs	DunedinPACE	101	18813	1.14028	0.935423	1.39	0.193847	1.29928	1	3.75016	1	0.0528024	16.1571	8	0.0401864	full	0.724985	0.725996	0.00101063	0.172532	0.86302	0.131275	Third
Cancers	Primary Malignancy_Other Organs	DunedinPoAm38	101	18813	1.23682	1.00681	1.51936	0.0428999	2.02468	1	7.53749	1	0.00604283	18.726	8	0.0163956	full	0.724985	0.728976	0.00399066	0.545605	0.585337	0.212541	Third
Cancers	Primary Malignancy_Other Organs	Hannum	101	18813	1.15956	1.00932	1.33216	0.0365231	2.09106	1	0.906475	1	0.341052	15.9574	8	0.0429938	full	0.724985	0.73039	0.00540448	0.726404	0.467591	0.148038	First
Cancers	Primary Malignancy_Other Organs	Horvath	101	18813	1.17234	1.01402	1.35537	0.0317024	2.14814	1	0.0230901	1	0.879223	15.5324	8	0.0495841	full	0.724985	0.732585	0.00760035	1.41322	0.15759	0.158998	First
Cancers	Primary Malignancy_Other Organs	Horvath_SkinBlood	101	18813	1.16947	0.988378	1.38375	0.0681794	1.82382	1	2.56707	1	0.109109	16.4112	8	0.0368591	full	0.724985	0.727385	0.00239958	1.15209	0.249285	0.156554	First
Cancers	Primary Malignancy_Other Organs	Lin	101	18813	1.03567	0.86383	1.2417	0.704937	0.378664	1	1.32837	1	0.249095	17.1655	8	0.0284311	full	0.724985	0.724881	-0.000103708	-0.247057	0.804864	0.0350517	First
Cancers	Primary Malignancy_Other Organs	PhenoAge	101	18813	1.23424	1.06121	1.43548	0.00631576	2.73092	1	0.221281	1	0.638066	16.3243	8	0.0379665	full	0.724985	0.738746	0.013761	1.56833	0.116803	0.210453	Second
Cancers	Primary Malignancy_Other Organs	YingAdaptAge	101	18813	1.20919	1.05362	1.38772	0.00686394	2.70337	1	0.322373	1	0.570185	16.1488	8	0.0402997	full	0.724985	0.726937	0.00195194	0.22423	0.822578	0.189948	First
Cancers	Primary Malignancy_Other Organs	YingCausAge	101	18813	1.15091	1.00192	1.32205	0.0469078	1.98713	1	0.0844925	1	0.771299	15.767	8	0.0458394	full	0.724985	0.729393	0.00440814	0.955489	0.339331	0.140552	First
Cancers	Primary Malignancy_Other Organs	YingDamAge	101	18813	0.962072	0.795699	1.16323	0.689781	-0.399152	1	0.217852	1	0.640682	15.1792	8	0.055754	full	0.724985	0.725298	0.000313242	0.0727896	0.941974	-0.0386664	First
Cancers	Primary Malignancy_Other Organs	Zhang_10	101	18813	1.08442	0.898485	1.30882	0.398387	0.844505	1	1.81463	1	0.177954	15.623	8	0.048106	full	0.724985	0.726283	0.00129741	0.349886	0.726425	0.0810408	Second
Cancers	Primary Malignancy_Ovarian	GrimAgeV1	37	11074	0.932743	0.645519	1.34777	0.710821	-0.370754	1	0.00404113	1	0.949313	2.22082	7	0.946615	full	0.717388	0.719565	0.00217695	0.388081	0.697956	-0.0696253	Second
Cancers	Primary Malignancy_Ovarian	GrimAgeV2	37	11074	0.928775	0.641254	1.34521	0.695839	-0.390943	1	0.0435543	1	0.834685	2.21273	7	0.947134	full	0.717388	0.719016	0.00162843	0.285867	0.77498	-0.0738884	Second
Cancers	Primary Malignancy_Ovarian	DNAmTL	37	11074	1.34076	0.980016	1.83429	0.0666894	1.83376	1	0.773225	1	0.379221	2.92028	7	0.892278	full	0.717388	0.735658	0.0182702	1.20786	0.227102	-0.293236	Telomere length
Cancers	Primary Malignancy_Ovarian	DunedinPACE	37	11074	0.671149	0.471483	0.95537	0.0268681	-2.21343	1	1.94736	1	0.162871	4.07779	7	0.770776	full	0.717388	0.732453	0.0150648	0.687517	0.491757	-0.398764	Third
Cancers	Primary Malignancy_Ovarian	DunedinPoAm38	37	11074	0.810821	0.557273	1.17973	0.273037	-1.0961	1	1.39228	1	0.23802	3.28095	7	0.857853	full	0.717388	0.722668	0.00527954	0.469357	0.638814	-0.209708	Third
Cancers	Primary Malignancy_Ovarian	Hannum	37	11074	0.928712	0.686981	1.2555	0.630664	-0.480793	1	0.0125751	1	0.910713	2.24013	7	0.945364	full	0.717388	0.717229	-0.00015917	-0.0278474	0.977784	-0.0739566	First
Cancers	Primary Malignancy_Ovarian	Horvath	37	11074	0.97357	0.71412	1.32728	0.865483	-0.169399	1	0.156413	1	0.692481	2.31051	7	0.940678	full	0.717388	0.718407	0.00101869	0.240812	0.809701	-0.0267857	First
Cancers	Primary Malignancy_Ovarian	Horvath_SkinBlood	37	11074	0.965404	0.711931	1.30912	0.820751	-0.226579	1	4.3666	1	0.0366501	6.32935	7	0.501861	full	0.717388	0.722334	0.00494651	0.736859	0.461208	-0.0352083	First
Cancers	Primary Malignancy_Ovarian	Lin	37	11074	0.867996	0.63624	1.18417	0.37169	-0.893312	1	0.19477	1	0.658976	2.31449	7	0.940407	full	0.717388	0.720214	0.00282588	0.26404	0.791749	-0.141568	First
Cancers	Primary Malignancy_Ovarian	PhenoAge	37	11074	0.936474	0.684852	1.28054	0.680996	-0.411104	1	0.91331	1	0.339238	3.3294	7	0.852951	full	0.717388	0.715808	-0.00157945	-0.220806	0.825244	-0.0656337	Second
Cancers	Primary Malignancy_Ovarian	YingAdaptAge	37	11074	0.885048	0.649286	1.20642	0.439728	-0.772653	1	0.684505	1	0.40804	2.79954	7	0.902907	full	0.717388	0.720591	0.00320299	0.470362	0.638096	-0.122114	First
Cancers	Primary Malignancy_Ovarian	YingCausAge	37	11074	0.899257	0.663207	1.21932	0.494267	-0.683538	1	0.0156614	1	0.900408	2.2351	7	0.945691	full	0.717388	0.725893	0.00850456	0.89892	0.368695	-0.106186	First
Cancers	Primary Malignancy_Ovarian	YingDamAge	37	11074	1.10415	0.808814	1.50733	0.532706	0.623881	1	0.389459	1	0.532584	2.51837	7	0.925708	full	0.717388	0.716957	-0.000430983	-0.11847	0.905695	0.0990772	First
Cancers	Primary Malignancy_Ovarian	Zhang_10	37	11074	0.982589	0.698567	1.38209	0.919623	-0.100909	1	0.913837	1	0.339098	2.88847	7	0.895124	full	0.717388	0.717199	-0.000188555	-0.369715	0.711595	-0.0175643	Second
Cancers	Primary Malignancy_Pancreatic	GrimAgeV1	34	18855	1.10891	0.792417	1.5518	0.546547	0.602943	1	0.693753	1	0.404891	4.62467	8	0.796835	full	0.797943	0.798579	0.000636023	0.746572	0.455322	0.103375	Second
Cancers	Primary Malignancy_Pancreatic	GrimAgeV2	34	18855	1.04947	0.74336	1.48163	0.783754	0.27443	1	0.616894	1	0.432204	4.509	8	0.808532	full	0.797943	0.796768	-0.00117516	-0.671252	0.50206	0.0482857	Second
Cancers	Primary Malignancy_Pancreatic	DNAmTL	34	18855	1.02183	0.741581	1.40798	0.894961	0.132029	1	0.0637741	1	0.800627	3.9955	8	0.857529	full	0.797943	0.800153	0.00220967	0.700763	0.483451	-0.0215938	Telomere length
Cancers	Primary Malignancy_Pancreatic	DunedinPACE	34	18855	1.214	0.873047	1.68812	0.248962	1.15288	1	0.837228	1	0.360191	5.04316	8	0.752953	full	0.797943	0.797979	3.59423e-05	0.00324251	0.997413	0.193924	Third
Cancers	Primary Malignancy_Pancreatic	DunedinPoAm38	34	18855	1.31554	0.930371	1.86015	0.120745	1.55165	1	0.712422	1	0.398641	5.04551	8	0.752701	full	0.797943	0.801558	0.00361455	0.30619	0.75946	0.274244	Third
Cancers	Primary Malignancy_Pancreatic	Hannum	34	18855	1.15336	0.925094	1.43795	0.204786	1.26803	1	1.47031	1	0.225296	5.87965	8	0.66071	full	0.797943	0.794372	-0.00357079	-0.469678	0.638585	0.142678	First
Cancers	Primary Malignancy_Pancreatic	Horvath	34	18855	1.0097	0.742319	1.37338	0.950978	0.0614788	1	0.000329287	1	0.985522	4.09833	8	0.848145	full	0.797943	0.798856	0.000912623	0.312961	0.75431	0.00964921	First
Cancers	Primary Malignancy_Pancreatic	Horvath_SkinBlood	34	18855	0.909309	0.666278	1.24099	0.549043	-0.599195	1	0.671066	1	0.41268	4.09192	8	0.848736	full	0.797943	0.808209	0.0102654	0.941168	0.346619	-0.0950699	First
Cancers	Primary Malignancy_Pancreatic	Lin	34	18855	0.867023	0.628221	1.1966	0.38535	-0.868081	1	0.0314325	1	0.859279	4.01479	8	0.855787	full	0.797943	0.804045	0.00610238	0.6704	0.502603	-0.14269	First
Cancers	Primary Malignancy_Pancreatic	PhenoAge	34	18855	0.888523	0.647609	1.21906	0.463882	-0.73247	1	2.17228e-07	1	0.999628	4.05152	8	0.852445	full	0.797943	0.8024	0.00445685	0.614696	0.538755	-0.118194	Second
Cancers	Primary Malignancy_Pancreatic	YingAdaptAge	34	18855	1.0689	0.807857	1.41431	0.640905	0.466434	1	0.00958639	1	0.922004	4.00196	8	0.856947	full	0.797943	0.7983	0.000356298	0.202359	0.839636	0.0666347	First
Cancers	Primary Malignancy_Pancreatic	YingCausAge	34	18855	1.08375	0.833996	1.40829	0.547335	0.601758	1	0.00037141	1	0.984624	4.04756	8	0.852807	full	0.797943	0.797943	0	0	1	0.0804237	First
Cancers	Primary Malignancy_Pancreatic	YingDamAge	34	18855	1.05309	0.766169	1.44745	0.749935	0.318725	1	2.2482	1	0.13377	5.46981	8	0.706383	full	0.797943	0.800207	0.00226437	0.600386	0.548249	0.051724	First
Cancers	Primary Malignancy_Pancreatic	Zhang_10	34	18855	0.806228	0.568522	1.14332	0.226857	-1.20849	1	0.00179797	1	0.966178	3.98271	8	0.85868	full	0.797943	0.803425	0.00548199	0.466191	0.641079	-0.215388	Second
Cancers	Primary Malignancy_Prostate	GrimAgeV1	148	7731	1.01649	0.856457	1.20642	0.851565	0.187122	1	9.24574e-05	1	0.992328	3.79976	7	0.802531	full	0.801094	0.799592	-0.00150229	-0.873288	0.382506	0.0163547	Second
Cancers	Primary Malignancy_Prostate	GrimAgeV2	148	7731	1.01855	0.858369	1.20861	0.833274	0.210504	1	0.00702598	1	0.933199	3.83321	7	0.798775	full	0.801094	0.799611	-0.00148269	-0.853892	0.393165	0.0183758	Second
Cancers	Primary Malignancy_Prostate	DNAmTL	148	7731	1.02856	0.883634	1.19726	0.716288	0.363424	1	0.082928	1	0.773368	3.81727	7	0.800568	full	0.801094	0.800891	-0.000203157	-0.0895075	0.928679	-0.0281603	Telomere length
Cancers	Primary Malignancy_Prostate	DunedinPACE	148	7731	0.880654	0.743886	1.04257	0.139971	-1.4759	1	0.066923	1	0.795871	3.66636	7	0.817304	full	0.801094	0.802203	0.00110845	0.471873	0.637017	-0.127091	Third
Cancers	Primary Malignancy_Prostate	DunedinPoAm38	148	7731	0.870197	0.725295	1.04405	0.134619	-1.49613	1	0.0170592	1	0.896083	3.86216	7	0.795511	full	0.801094	0.801677	0.00058274	0.193328	0.846702	-0.139035	Third
Cancers	Primary Malignancy_Prostate	Hannum	148	7731	1.12408	0.983397	1.28489	0.0864237	1.71457	1	0.00064654	1	0.979714	3.8817	7	0.793298	full	0.801094	0.799758	-0.00133567	-0.475182	0.634657	0.116966	First
Cancers	Primary Malignancy_Prostate	Horvath	148	7731	0.977568	0.836751	1.14208	0.774965	-0.285887	1	0.428276	1	0.512836	4.01085	7	0.778527	full	0.801094	0.800632	-0.00046245	-0.153841	0.877735	-0.0226873	First
Cancers	Primary Malignancy_Prostate	Horvath_SkinBlood	148	7731	1.19172	1.03477	1.37247	0.014919	2.43434	1	0.569753	1	0.450357	4.37443	7	0.735781	full	0.801094	0.801144	4.98982e-05	0.994677	0.319893	0.175394	First
Cancers	Primary Malignancy_Prostate	Lin	148	7731	0.966987	0.826872	1.13084	0.674241	-0.420335	1	1.16833	1	0.279745	4.49251	7	0.721619	full	0.801094	0.799917	-0.00117706	-0.435935	0.662884	-0.03357	First
Cancers	Primary Malignancy_Prostate	PhenoAge	148	7731	0.887864	0.758976	1.03864	0.137216	-1.48624	1	0.375147	1	0.540212	3.8515	7	0.796714	full	0.801094	0.802161	0.00106657	0.245464	0.806098	-0.118937	Second
Cancers	Primary Malignancy_Prostate	YingAdaptAge	148	7731	0.991991	0.856019	1.14956	0.914856	-0.106915	1	0.0981244	1	0.754092	3.77193	7	0.80564	full	0.801094	0.801559	0.000465123	0.460487	0.645167	-0.0080416	First
Cancers	Primary Malignancy_Prostate	YingCausAge	148	7731	1.00361	0.862986	1.16715	0.962657	0.04682	1	0.484135	1	0.486555	4.45031	7	0.726692	full	0.801094	0.801173	7.93026e-05	0.0306563	0.975544	0.00360616	First
Cancers	Primary Malignancy_Prostate	YingDamAge	148	7731	1.06835	0.91604	1.24599	0.399495	0.842523	1	0.566028	1	0.451842	4.12358	7	0.765439	full	0.801094	0.800184	-0.000909752	-0.575058	0.565252	0.0661183	First
Cancers	Primary Malignancy_Prostate	Zhang_10	148	7731	0.793865	0.668044	0.943384	0.00874194	-2.62198	1	0.0140362	1	0.905692	3.99466	7	0.780392	full	0.801094	0.804497	0.00340288	0.581356	0.561	-0.230842	Second
Cancers	Primary Malignancy_Other Skin and subcutaneous tissue	GrimAgeV1	227	18667	1.02934	0.897316	1.18079	0.679666	0.412919	1	7.46295e-07	1	0.999311	10.9837	8	0.202627	full	0.78963	0.789318	-0.00031224	-0.630415	0.528423	0.028918	Second
Cancers	Primary Malignancy_Other Skin and subcutaneous tissue	GrimAgeV2	227	18667	1.03147	0.899274	1.1831	0.657929	0.442775	1	0.0724499	1	0.787803	11.2187	8	0.189611	full	0.78963	0.789424	-0.000206408	-0.493222	0.621856	0.0309832	Second
Cancers	Primary Malignancy_Other Skin and subcutaneous tissue	DNAmTL	227	18667	0.912553	0.810139	1.02791	0.131889	-1.5067	1	0.00121274	1	0.97222	11.0235	8	0.20037	full	0.78963	0.791357	0.001727	1.28953	0.197213	0.0915089	Telomere length
Cancers	Primary Malignancy_Other Skin and subcutaneous tissue	DunedinPACE	227	18667	1.00439	0.878702	1.14806	0.948771	0.0642503	1	1.1245	1	0.288951	12.2173	8	0.141768	full	0.78963	0.789318	-0.000312001	-0.277386	0.781484	0.00438252	Third
Cancers	Primary Malignancy_Other Skin and subcutaneous tissue	DunedinPoAm38	227	18667	1.03853	0.901697	1.19612	0.599962	0.524455	1	1.76256	1	0.184306	13.3573	8	0.100133	full	0.78963	0.789825	0.000194702	0.285255	0.775448	0.0378037	Third
Cancers	Primary Malignancy_Other Skin and subcutaneous tissue	Hannum	227	18667	1.09896	0.989595	1.22042	0.0776601	1.76443	1	0.178927	1	0.672297	11.3743	8	0.181381	full	0.78963	0.791301	0.00167133	0.899004	0.368651	0.0943679	First
Cancers	Primary Malignancy_Other Skin and subcutaneous tissue	Horvath	227	18667	1.03604	0.919056	1.16791	0.562494	0.579142	1	1.04995	1	0.305519	11.4081	8	0.179629	full	0.78963	0.78849	-0.00113978	-1.08524	0.277817	0.0354016	First
Cancers	Primary Malignancy_Other Skin and subcutaneous tissue	Horvath_SkinBlood	227	18667	1.11613	0.990997	1.25707	0.0701503	1.81094	1	1.80409	1	0.179219	11.7113	8	0.164558	full	0.78963	0.787777	-0.0018529	-1.73083	0.0834819	0.109871	First
Cancers	Primary Malignancy_Other Skin and subcutaneous tissue	Lin	227	18667	1.04061	0.922772	1.17349	0.516212	0.649196	1	0.109851	1	0.740314	10.9183	8	0.20637	full	0.78963	0.789321	-0.000308896	-0.469392	0.63879	0.0398061	First
Cancers	Primary Malignancy_Other Skin and subcutaneous tissue	PhenoAge	227	18667	1.1362	1.01067	1.27734	0.0325502	2.13759	1	0.0355254	1	0.850499	10.9771	8	0.203	full	0.78963	0.789847	0.000216442	0.160889	0.872181	0.127693	Second
Cancers	Primary Malignancy_Other Skin and subcutaneous tissue	YingAdaptAge	227	18667	1.04584	0.934672	1.17023	0.434401	0.781683	1	0.498878	1	0.479993	11.3008	8	0.185232	full	0.78963	0.789735	0.000104399	0.41099	0.68108	0.0448184	First
Cancers	Primary Malignancy_Other Skin and subcutaneous tissue	YingCausAge	227	18667	1.09709	0.987431	1.21893	0.0845997	1.7246	1	0.066261	1	0.796861	10.9067	8	0.207039	full	0.78963	0.790034	0.000403738	1.43012	0.152681	0.0926634	First
Cancers	Primary Malignancy_Other Skin and subcutaneous tissue	YingDamAge	227	18667	1.10243	0.973389	1.24858	0.124698	1.53535	1	0.00837294	1	0.927092	11.0345	8	0.19975	full	0.78963	0.788835	-0.000795293	-1.25056	0.211095	0.0975181	First
Cancers	Primary Malignancy_Other Skin and subcutaneous tissue	Zhang_10	227	18667	1.05829	0.93282	1.20063	0.378926	0.879876	1	0.0243874	1	0.875903	10.8912	8	0.207939	full	0.78963	0.789266	-0.00036432	-0.303641	0.761401	0.0566503	Second
Cancers	Primary Malignancy_Uterine	GrimAgeV1	43	11076	1.28292	0.931642	1.76664	0.126951	1.52624	1	0.254701	1	0.613784	11.4987	7	0.118295	full	0.802343	0.803644	0.00130054	0.203344	0.838866	0.249137	Second
Cancers	Primary Malignancy_Uterine	GrimAgeV2	43	11076	1.27403	0.921013	1.76236	0.143476	1.46297	1	0.655344	1	0.418208	11.6979	7	0.110943	full	0.802343	0.803496	0.00115299	0.174585	0.861406	0.242188	Second
Cancers	Primary Malignancy_Uterine	DNAmTL	43	11076	0.74806	0.565732	0.98915	0.0416964	-2.03654	1	1.07521	1	0.299772	12.2423	7	0.0928668	full	0.802343	0.803623	0.00127946	0.131465	0.895407	0.290272	Telomere length
Cancers	Primary Malignancy_Uterine	DunedinPACE	43	11076	1.25946	0.934608	1.69722	0.129606	1.51566	1	1.08852	1	0.296798	11.6907	7	0.111201	full	0.802343	0.804612	0.00226804	0.290096	0.771743	0.230682	Third
Cancers	Primary Malignancy_Uterine	DunedinPoAm38	43	11076	1.19189	0.854846	1.66181	0.3006	1.03515	1	0.0229308	1	0.879637	11.3225	7	0.125157	full	0.802343	0.800202	-0.00214157	-0.356795	0.721245	0.175537	Third
Cancers	Primary Malignancy_Uterine	Hannum	43	11076	1.3255	1.06507	1.6496	0.0115737	2.52488	1	0.466179	1	0.49475	11.7428	7	0.109342	full	0.802343	0.819685	0.0173412	1.39118	0.164171	0.28179	First
Cancers	Primary Malignancy_Uterine	Horvath	43	11076	1.27544	0.998124	1.6298	0.051776	1.94499	1	0.389275	1	0.532681	11.5356	7	0.116904	full	0.802343	0.807442	0.00509887	1.03316	0.30153	0.243289	First
Cancers	Primary Malignancy_Uterine	Horvath_SkinBlood	43	11076	1.13299	0.846127	1.51712	0.401879	0.838269	1	0.0558924	1	0.81311	11.4584	7	0.119835	full	0.802343	0.802356	1.2647e-05	0.0238453	0.980976	0.124864	First
Cancers	Primary Malignancy_Uterine	Lin	43	11076	1.1674	0.896352	1.52042	0.250863	1.14825	1	0.340256	1	0.559681	11.4946	7	0.118452	full	0.802343	0.803539	0.00119515	0.343149	0.731486	0.154783	First
Cancers	Primary Malignancy_Uterine	PhenoAge	43	11076	1.28261	0.986274	1.66798	0.0633268	1.85689	1	0.000745496	1	0.978217	11.4142	7	0.121544	full	0.802343	0.807836	0.00549304	0.52447	0.599952	0.248896	Second
Cancers	Primary Malignancy_Uterine	YingAdaptAge	43	11076	0.989961	0.754007	1.29975	0.942094	-0.0726388	1	0.00328012	1	0.954328	11.4003	7	0.122085	full	0.802343	0.802839	0.000495343	0.353408	0.723783	-0.0100902	First
Cancers	Primary Malignancy_Uterine	YingCausAge	43	11076	1.1069	0.847075	1.44642	0.456826	0.744083	1	1.58412	1	0.208169	13.5065	7	0.0606875	full	0.802343	0.80266	0.000316176	0.266326	0.789988	0.101563	First
Cancers	Primary Malignancy_Uterine	YingDamAge	43	11076	0.952935	0.712437	1.27462	0.745281	-0.324868	1	1.37201	1	0.241467	13.2055	7	0.0672571	full	0.802343	0.803338	0.000994901	0.220527	0.825461	-0.0482088	First
Cancers	Primary Malignancy_Uterine	Zhang_10	43	11076	0.894975	0.648368	1.23538	0.499869	-0.674695	1	0.0683193	1	0.7938	11.2876	7	0.126558	full	0.802343	0.803048	0.000704019	0.46936	0.638812	-0.110959	Second
Musculoskeletal	Psoriatic arthropathy	GrimAgeV1	30	18837	0.820834	0.549515	1.22612	0.334881	-0.96433	1	0.0430688	1	0.835596	8.14805	8	0.419143	full	0.638142	0.644081	0.00593928	0.349524	0.726696	-0.197434	Second
Musculoskeletal	Psoriatic arthropathy	GrimAgeV2	30	18837	0.935863	0.62932	1.39172	0.743366	-0.327399	1	0.0105761	1	0.91809	8.22878	8	0.411448	full	0.638142	0.638066	-7.62128e-05	-0.0111627	0.991094	-0.0662864	Second
Musculoskeletal	Psoriatic arthropathy	DNAmTL	30	18837	0.729948	0.519217	1.02621	0.0701168	-1.81116	1	0.909384	1	0.340278	9.32348	8	0.315746	full	0.638142	0.681658	0.0435157	1.75509	0.0792433	0.314782	Telomere length
Musculoskeletal	Psoriatic arthropathy	DunedinPACE	30	18837	1.23084	0.851975	1.77819	0.268498	1.10653	1	0.485822	1	0.485797	8.13137	8	0.420744	full	0.638142	0.652805	0.014663	0.648213	0.516847	0.207698	Third
Musculoskeletal	Psoriatic arthropathy	DunedinPoAm38	30	18837	1.13232	0.776317	1.65157	0.518755	0.645265	1	2.57567	1	0.108518	9.05805	8	0.337423	full	0.638142	0.635439	-0.00270289	-0.178559	0.858284	0.124266	Third
Musculoskeletal	Psoriatic arthropathy	Hannum	30	18837	1.01521	0.70694	1.4579	0.934857	0.0817359	1	0.0888542	1	0.765639	7.9512	8	0.438252	full	0.638142	0.638762	0.000620336	0.824445	0.409687	0.015092	First
Musculoskeletal	Psoriatic arthropathy	Horvath	30	18837	0.695943	0.505433	0.95826	0.0263328	-2.22127	1	2.35816	1	0.124629	10.4692	8	0.233627	full	0.638142	0.661038	0.0228957	0.737665	0.460718	-0.362488	First
Musculoskeletal	Psoriatic arthropathy	Horvath_SkinBlood	30	18837	0.994234	0.690935	1.43067	0.975154	-0.0311449	1	0.787243	1	0.374935	8.75907	8	0.363027	full	0.638142	0.638144	1.77239e-06	0.125541	0.900095	-0.00578288	First
Musculoskeletal	Psoriatic arthropathy	Lin	30	18837	1.05505	0.740527	1.50317	0.766666	0.296739	1	2.72355	1	0.098878	10.5045	8	0.231388	full	0.638142	0.641314	0.00317258	0.497175	0.619066	0.0535926	First
Musculoskeletal	Psoriatic arthropathy	PhenoAge	30	18837	1.12402	0.793872	1.59147	0.509922	0.658959	1	0.0172022	1	0.895651	7.94544	8	0.438818	full	0.638142	0.647103	0.0089612	0.662064	0.50793	0.116914	Second
Musculoskeletal	Psoriatic arthropathy	YingAdaptAge	30	18837	0.678232	0.466881	0.985259	0.0415552	-2.03795	1	0.733176	1	0.391856	8.705	8	0.36779	full	0.638142	0.673575	0.0354336	1.22198	0.221716	-0.388266	First
Musculoskeletal	Psoriatic arthropathy	YingCausAge	30	18837	0.900513	0.625381	1.29669	0.573214	-0.563324	1	0.451913	1	0.501428	8.39221	8	0.396125	full	0.638142	0.637433	-0.000708956	-0.0697558	0.944388	-0.104791	First
Musculoskeletal	Psoriatic arthropathy	YingDamAge	30	18837	1.27589	0.903297	1.80216	0.166732	1.38278	1	0.140842	1	0.707445	8.25149	8	0.409297	full	0.638142	0.664481	0.0263395	1.39598	0.162722	0.24364	First
Musculoskeletal	Psoriatic arthropathy	Zhang_10	30	18837	1.31885	0.955218	1.8209	0.0926427	1.68162	1	0.23101	1	0.630776	7.77579	8	0.455672	full	0.638142	0.662883	0.0247408	1.29403	0.195654	0.276759	Second
Skin	Psoriasis	GrimAgeV1	145	18620	1.11075	0.931628	1.32431	0.24173	1.17067	1	0.0111192	1	0.916021	17.1066	8	0.0290183	full	0.657872	0.65856	0.000687975	0.182107	0.855499	0.105037	Second
Skin	Psoriasis	GrimAgeV2	145	18620	1.12479	0.942721	1.34202	0.191799	1.30528	1	0.0472761	1	0.827873	17.0632	8	0.0294578	full	0.657872	0.659228	0.00135542	0.325361	0.744908	0.117594	Second
Skin	Psoriasis	DNAmTL	145	18620	0.767038	0.652876	0.901162	0.00125632	-3.22577	1	0.0577414	1	0.810102	16.9811	8	0.030306	full	0.657872	0.675181	0.0173084	1.79888	0.0720381	0.265219	Telomere length
Skin	Psoriasis	DunedinPACE	145	18620	1.11043	0.935363	1.31826	0.231447	1.19664	1	1.07343	1	0.300173	19.936	8	0.0105809	full	0.657872	0.660296	0.00242378	0.587999	0.556533	0.104747	Third
Skin	Psoriasis	DunedinPoAm38	145	18620	1.14719	0.965763	1.36271	0.117962	1.56338	1	0.388028	1	0.533338	17.2397	8	0.0277077	full	0.657872	0.659906	0.00203369	0.339343	0.734352	0.137319	Third
Skin	Psoriasis	Hannum	145	18620	1.10064	0.939883	1.28889	0.23391	1.19035	1	1.12709	1	0.288396	18.1219	8	0.0203313	full	0.657872	0.661292	0.00342009	1.09671	0.272768	0.0958898	First
Skin	Psoriasis	Horvath	145	18620	1.02284	0.866954	1.20675	0.788971	0.267647	1	1.07691	1	0.299389	17.7883	8	0.0228711	full	0.657872	0.657828	-4.40483e-05	-0.053206	0.957568	0.0225791	First
Skin	Psoriasis	Horvath_SkinBlood	145	18620	1.04589	0.88556	1.23525	0.597155	0.528496	1	0.367189	1	0.544541	17.7014	8	0.0235798	full	0.657872	0.660156	0.00228305	1.22579	0.220278	0.0448694	First
Skin	Psoriasis	Lin	145	18620	1.11437	0.950669	1.30625	0.181581	1.3359	1	1.60724	1	0.204881	18.2753	8	0.0192546	full	0.657872	0.659207	0.00133452	0.330859	0.740751	0.108288	First
Skin	Psoriasis	PhenoAge	145	18620	1.24606	1.08121	1.43604	0.00237848	3.03839	1	0.133258	1	0.715078	17.1468	8	0.0286166	full	0.657872	0.670608	0.0127356	1.47102	0.141284	0.219984	Second
Skin	Psoriasis	YingAdaptAge	145	18620	1.09106	0.933469	1.27525	0.273533	1.09496	1	1.33486	1	0.247943	18.7782	8	0.0160918	full	0.657872	0.659189	0.00131622	0.363573	0.716177	0.0871467	First
Skin	Psoriasis	YingCausAge	145	18620	1.12043	0.963557	1.30284	0.139512	1.47761	1	0.448293	1	0.503147	17.7021	8	0.0235743	full	0.657872	0.662377	0.00450413	1.1537	0.248624	0.113713	First
Skin	Psoriasis	YingDamAge	145	18620	1.09398	0.929001	1.28825	0.281499	1.07696	1	1.75278	1	0.185527	18.5036	8	0.0177521	full	0.657872	0.657972	9.96687e-05	0.0294728	0.976487	0.0898185	First
Skin	Psoriasis	Zhang_10	145	18620	1.11318	0.944786	1.31159	0.20009	1.28129	1	0.0291997	1	0.864319	17.2649	8	0.0274663	full	0.657872	0.66131	0.00343801	0.902788	0.366638	0.107223	Second
Endocrine	Hyperparathyroidism	GrimAgeV1	35	18841	1.14158	0.811869	1.6052	0.446373	0.761476	1	1.82509	1	0.176709	8.06722	8	0.426932	full	0.769613	0.772497	0.00288358	0.97604	0.329045	0.132416	Second
Endocrine	Hyperparathyroidism	GrimAgeV2	35	18841	1.1033	0.77935	1.5619	0.579369	0.554306	1	1.46728	1	0.225775	7.38252	8	0.495979	full	0.769613	0.770825	0.00121238	0.977118	0.328511	0.0983044	Second
Endocrine	Hyperparathyroidism	DNAmTL	35	18841	1.25846	0.902992	1.75385	0.174638	1.35745	1	1.32403	1	0.24987	6.94392	8	0.542695	full	0.769613	0.774194	0.0045806	0.323384	0.746405	-0.229885	Telomere length
Endocrine	Hyperparathyroidism	DunedinPACE	35	18841	1.07214	0.76455	1.50348	0.686381	0.403772	1	0.000876766	1	0.976378	5.24115	8	0.731518	full	0.769613	0.770338	0.000724693	0.242346	0.808512	0.0696555	Third
Endocrine	Hyperparathyroidism	DunedinPoAm38	35	18841	0.90557	0.630503	1.30064	0.591279	-0.536984	1	0.132298	1	0.716061	5.42256	8	0.711604	full	0.769613	0.769648	3.49433e-05	0.00721217	0.994246	-0.0991904	Third
Endocrine	Hyperparathyroidism	Hannum	35	18841	1.14023	0.884076	1.4706	0.312077	1.01087	1	0.694098	1	0.404774	5.84684	8	0.664383	full	0.769613	0.769074	-0.000539341	-0.0987764	0.921316	0.131228	First
Endocrine	Hyperparathyroidism	Horvath	35	18841	1.14591	0.873781	1.5028	0.324813	0.984615	1	2.97803	1	0.0844021	8.28749	8	0.405903	full	0.769613	0.773843	0.00422965	1.48994	0.13624	0.136202	First
Endocrine	Hyperparathyroidism	Horvath_SkinBlood	35	18841	0.998895	0.72982	1.36717	0.994489	-0.00690667	1	0.071625	1	0.788985	5.42878	8	0.710917	full	0.769613	0.770493	0.000879659	0.174279	0.861646	-0.00110595	First
[truncated: 566 more rows]
