# Supplementary material for: An unbiased comparison of 14 epigenetic clocks in relation to 174 incident disease outcomes
Source: Nat Commun. 2025 Dec 16;16:11164. doi: 10.1038/s41467-025-66106-y (PMC12708718; doi:10.1038/s41467-025-66106-y)
Supplement: Supplementary file 14 — Source Data for Figure 2 [file 41467_2025_66106_MOESM14_ESM.xlsx]

## Sheet: Fig2_data
disease_clock	model	AUC
Aspiration pneumonitis - GrimAgeV2	Null Model	0.820346
Aspiration pneumonitis - GrimAgeV2	Full Model	0.844986
Aspiration pneumonitis - PhenoAge	Null Model	0.820346
Aspiration pneumonitis - PhenoAge	Full Model	0.836049
Aspiration pneumonitis - GrimAgeV1	Null Model	0.820346
Aspiration pneumonitis - GrimAgeV1	Full Model	0.841052
Infection of bones and joints - PhenoAge	Null Model	0.746098
Infection of bones and joints - PhenoAge	Full Model	0.778186
Bronchiectasis - PhenoAge	Null Model	0.787122
Bronchiectasis - PhenoAge	Full Model	0.813932
Chronic Obstructive Pulmonary Disease (COPD) - GrimAgeV1	Null Model	0.850734
Chronic Obstructive Pulmonary Disease (COPD) - GrimAgeV1	Full Model	0.87246
Chronic Obstructive Pulmonary Disease (COPD) - DunedinPACE	Null Model	0.850734
Chronic Obstructive Pulmonary Disease (COPD) - DunedinPACE	Full Model	0.869414
Chronic Obstructive Pulmonary Disease (COPD) - DunedinPoAm38	Null Model	0.850734
Chronic Obstructive Pulmonary Disease (COPD) - DunedinPoAm38	Full Model	0.875711
Chronic Obstructive Pulmonary Disease (COPD) - Zhang_10	Null Model	0.850734
Chronic Obstructive Pulmonary Disease (COPD) - Zhang_10	Full Model	0.872309
Chronic Obstructive Pulmonary Disease (COPD) - GrimAgeV2	Null Model	0.850734
Chronic Obstructive Pulmonary Disease (COPD) - GrimAgeV2	Full Model	0.873734
Diabetic ophthalmic complications - DunedinPACE	Null Model	0.775034
Diabetic ophthalmic complications - DunedinPACE	Full Model	0.788247
Fracture of hip - GrimAgeV1	Null Model	0.87116
Fracture of hip - GrimAgeV1	Full Model	0.88189
Fracture of hip - GrimAgeV2	Null Model	0.87116
Fracture of hip - GrimAgeV2	Full Model	0.885514
Fracture of hip - DunedinPACE	Null Model	0.87116
Fracture of hip - DunedinPACE	Full Model	0.885982
Lower Respiratory Tract Infections - GrimAgeV1	Null Model	0.764595
Lower Respiratory Tract Infections - GrimAgeV1	Full Model	0.776781
Lower Respiratory Tract Infections - GrimAgeV2	Null Model	0.764595
Lower Respiratory Tract Infections - GrimAgeV2	Full Model	0.778293
Lower Respiratory Tract Infections - DunedinPACE	Null Model	0.764595
Lower Respiratory Tract Infections - DunedinPACE	Full Model	0.775146
Lower Respiratory Tract Infections - DunedinPoAm38	Null Model	0.764595
Lower Respiratory Tract Infections - DunedinPoAm38	Full Model	0.777251
Lower Respiratory Tract Infections - Zhang_10	Null Model	0.764595
Lower Respiratory Tract Infections - Zhang_10	Full Model	0.778615
Other anaemias - DunedinPACE	Null Model	0.717327
Other anaemias - DunedinPACE	Full Model	0.730927
Other or unspecified infectious organisms - DunedinPACE	Null Model	0.697855
Other or unspecified infectious organisms - DunedinPACE	Full Model	0.708311
Infections of Other or unspecified organs - DunedinPACE	Null Model	0.667223
Infections of Other or unspecified organs - DunedinPACE	Full Model	0.67913
Peripheral arterial disease - DunedinPACE	Null Model	0.839134
Peripheral arterial disease - DunedinPACE	Full Model	0.860505
Peripheral arterial disease - DunedinPoAm38	Null Model	0.839134
Peripheral arterial disease - DunedinPoAm38	Full Model	0.864185
Peritonitis - GrimAgeV2	Null Model	0.612124
Peritonitis - GrimAgeV2	Full Model	0.66358
Peritonitis - DunedinPoAm38	Null Model	0.612124
Peritonitis - DunedinPoAm38	Full Model	0.664302
Pleural effusion - GrimAgeV2	Null Model	0.776092
Pleural effusion - GrimAgeV2	Full Model	0.786533
Primary Malignancy_Lung and trachea - DunedinPoAm38	Null Model	0.865083
Primary Malignancy_Lung and trachea - DunedinPoAm38	Full Model	0.882191
Respiratory failure - GrimAgeV1	Null Model	0.78736
Respiratory failure - GrimAgeV1	Full Model	0.832481
Respiratory failure - GrimAgeV2	Null Model	0.78736
Respiratory failure - GrimAgeV2	Full Model	0.826056
Respiratory failure - DunedinPoAm38	Null Model	0.78736
Respiratory failure - DunedinPoAm38	Full Model	0.83447
Secondary Malignancy_Lymph Nodes - YingAdaptAge	Null Model	0.719253
Secondary Malignancy_Lymph Nodes - YingAdaptAge	Full Model	0.738459
